# Supplementary material for: CCNE1 amplification is synthetic lethal with PKMYT1 kinase inhibition
Source: Nature. 2022 Apr 20;604(7907):749–56. doi: 10.1038/s41586-022-04638-9 (PMC9046089; doi:10.1038/s41586-022-04638-9)
Supplement: Supplementary file 3 — Read counts for CRISPR screens conducted in this study. Tab 1 contains read counts for CCNE1 synthetic lethal screens in parental and CCNE1 (C2 and C21) RPE1-hTERT TP53−/− using the TKOv2 library. Tab2 contains read counts for CCNE1 synthetic lethal screens in parental and CCNE1 (C2) RPE1-hTERT TP53−/− using the TKOv3 library. Tab 3 contains read counts for RP-6306 resistance screen in parental and CCNE1 (C3 and C4) FT282-hTERT TP53R175H using the TKOv3 library. See main text and methods for further details. [file 41586_2022_4638_MOESM3_ESM.xlsx]

## Sheet: ReadCounts TKOv2 CCNE1 SL
Read Counts for screens using TKOv2
sgRNA	Gene	TKOv2_RPE1.hTERT.Cas9.dTP53_CCNE1oe_Clone#2_T0	TKOv2_RPE1.hTERT.Cas9.dTP53_CCNE1oe_Clone#2_T15_repA	TKOv2_RPE1.hTERT.Cas9.dTP53_CCNE1oe_Clone#2_T15_repB	TKOv2_RPE1.hTERT.Cas9.dTP53_CCNE1oe_Clone#2_T18_repA	TKOv2_RPE1.hTERT.Cas9.dTP53_CCNE1oe_Clone#2_T18_repB	TKOv2_RPE1.hTERT.Cas9.dTP53_CCNE1oe_Clone#21_T0	TKOv2_RPE1.hTERT.Cas9.dTP53_CCNE1oe_Clone#21_T15_repA	TKOv2_RPE1.hTERT.Cas9.dTP53_CCNE1oe_Clone#21_T15_repB	TKOv2_RPE1.hTERT.Cas9.dTP53_CCNE1oe_Clone#21_T18_repA	TKOv2_RPE1.hTERT.Cas9.dTP53_CCNE1oe_Clone#21_T18_repB	TKOv2_RPE1.hTERT.Cas9.dTP53_T0	TKOv2_RPE1.hTERT.Cas9.dTP53_WT_T18_repA	TKOv2_RPE1.hTERT.Cas9.dTP53_T18_repB
chr1:100111914-100111933_PALMD_-	PALMD	516	242	166	325	283	1106	220	521	305	117	1340	690	676
chr1:100133222-100133241_PALMD_+	PALMD	101	35	31	52	37	129	72	99	50	35	167	117	62
chr1:100152265-100152284_PALMD_+	PALMD	808	290	134	370	255	703	194	902	218	179	1316	705	586
chr1:100154717-100154736_PALMD_+	PALMD	425	239	133	170	201	476	122	453	145	153	439	421	277
chr1:100203758-100203777_FRRS1_-	FRRS1	811	148	135	256	197	514	171	513	129	108	876	452	395
chr1:100206368-100206387_FRRS1_+	FRRS1	915	136	309	247	353	1256	194	821	168	220	1480	1287	628
chr1:100212897-100212916_FRRS1_+	FRRS1	176	57	58	105	40	249	28	197	50	77	580	147	253
chr1:100214146-100214165_FRRS1_-	FRRS1	604	146	199	114	199	509	80	369	100	95	1226	422	235
chr1:100316659-100316678_AGL_+	AGL	1389	351	513	532	449	1989	367	1216	319	262	2876	1151	735
chr1:10032167-10032186_NMNAT1_-	NMNAT1	0	42	48	74	83	145	54	170	51	20	285	161	69
chr1:100327889-100327908_AGL_-	AGL	394	219	175	270	243	634	154	380	175	98	1040	326	373
chr1:100329968-100329987_AGL_-	AGL	53	20	16	18	11	176	29	22	33	2	0	12	45
chr1:100336373-100336392_AGL_+	AGL	2024	895	737	993	1085	1712	622	2551	738	587	3683	2221	1390
chr1:10035649-10035668_NMNAT1_+	NMNAT1	151	52	26	98	31	236	65	251	110	45	127	280	186
chr1:10035804-10035823_NMNAT1_+	NMNAT1	217	6	7	16	6	121	21	111	49	35	203	33	18
chr1:10042534-10042553_NMNAT1_+	NMNAT1	765	294	358	596	465	759	287	968	271	203	2988	654	704
chr1:100459216-100459235_SLC35A3_-	SLC35A3	319	55	67	98	112	271	117	247	101	96	635	201	102
chr1:100476942-100476961_SLC35A3_+	SLC35A3	138	6	6	6	9	166	5	42	0	5	83	13	5
chr1:100480936-100480955_SLC35A3_+	SLC35A3	0	5	11	4	36	131	9	22	9	4	0	45	0
chr1:100480957-100480976_SLC35A3_-	SLC35A3	1706	547	375	576	543	1840	407	2450	309	400	3268	820	1053
chr1:100503846-100503865_HIAT1_+	HIAT1	645	75	113	148	111	579	78	226	55	67	741	310	113
chr1:100515553-100515572_HIAT1_-	HIAT1	145	66	21	73	40	220	29	112	44	18	676	133	83
chr1:100525459-100525478_HIAT1_-	HIAT1	595	101	128	127	185	424	66	231	69	45	887	338	304
chr1:100533664-100533683_HIAT1_-	HIAT1	1021	235	257	402	331	718	275	688	245	158	1282	608	391
chr1:100550978-100550997_SASS6_-	SASS6	579	109	100	192	124	477	154	253	107	41	721	406	216
chr1:100568592-100568611_SASS6_+	SASS6	0	0	0	0	0	0	3	44	14	6	0	0	11
chr1:100571348-100571367_SASS6_-	SASS6	555	418	320	506	364	562	321	803	321	240	711	470	585
chr1:10057331-10057350_RBP7_-	RBP7	504	117	113	162	105	342	73	61	93	30	365	145	337
chr1:100598308-100598327_SASS6_-	SASS6	817	113	54	158	84	1103	83	173	83	31	1280	92	154
chr1:100598805-100598824_TRMT13_+	TRMT13	104	29	19	37	15	421	48	60	31	32	0	76	167
chr1:100613610-100613629_TRMT13_-	TRMT13	369	169	193	121	154	616	154	322	92	66	1433	250	278
chr1:100613646-100613665_TRMT13_-	TRMT13	1122	221	187	268	267	846	114	462	164	90	1522	613	471
chr1:100613861-100613880_TRMT13_+	TRMT13	86	62	34	75	62	141	51	307	73	65	367	194	175
chr1:100620609-100620628_LRRC39_-	LRRC39	1971	650	460	939	606	1913	393	1292	618	319	2906	1693	1102
chr1:100621792-100621811_LRRC39_+	LRRC39	1130	474	276	605	269	1142	370	1063	328	250	2410	879	1105
chr1:100624822-100624841_LRRC39_-	LRRC39	688	153	107	187	163	597	138	553	144	88	1069	392	340
chr1:100624913-100624932_LRRC39_-	LRRC39	102	120	45	125	42	214	34	278	52	44	631	231	78
chr1:100672063-100672082_DBT_+	DBT	2677	767	568	945	834	2965	540	1726	606	395	3775	1829	1321
chr1:100676298-100676317_DBT_+	DBT	44	12	4	30	11	0	7	47	4	9	61	124	46
chr1:10067767-10067786_RBP7_+	RBP7	306	42	34	138	53	210	55	292	36	51	286	276	150
chr1:100680403-100680422_DBT_+	DBT	97	70	35	125	26	119	41	277	48	49	358	126	150
chr1:100681559-100681578_DBT_+	DBT	166	39	55	55	148	292	57	278	51	57	861	238	102
chr1:10068311-10068330_RBP7_+	RBP7	497	364	266	608	460	492	264	954	257	240	1298	626	432
chr1:1007285-1007304_RNF223_+	RNF223	533	138	111	229	192	512	139	291	176	82	635	341	316
chr1:100731955-100731974_RTCA_+	RTCA	1294	732	650	872	958	1646	373	1367	424	399	3676	1229	1359
chr1:100732137-100732156_RTCA_+	RTCA	705	109	192	176	295	245	101	451	81	111	1103	295	308
chr1:100733799-100733818_RTCA_+	RTCA	933	447	350	455	507	738	279	1212	393	259	1452	807	762
chr1:100736188-100736207_RTCA_+	RTCA	757	289	192	388	260	583	217	766	298	161	934	640	586
chr1:1007549-1007568_RNF223_+	RNF223	367	262	229	335	265	750	225	590	252	152	1898	747	717
chr1:10075834-10075853_RBP7_+	RBP7	1840	387	383	443	626	1198	261	614	237	147	2459	889	543
chr1:1007653-1007672_RNF223_+	RNF223	904	123	143	164	119	795	102	521	80	130	1458	372	645
chr1:1007655-1007674_RNF223_+	RNF223	245	90	112	159	185	326	45	388	57	107	349	267	172
chr1:100818498-100818517_CDC14A_+	CDC14A	94	46	26	106	61	20	12	67	12	10	139	25	27
chr1:100819384-100819403_CDC14A_-	CDC14A	612	215	127	212	174	754	222	573	165	137	1397	747	489
chr1:100843117-100843136_CDC14A_+	CDC14A	426	135	93	133	120	378	91	463	142	105	971	216	435
chr1:100889841-100889860_CDC14A_-	CDC14A	33	89	50	138	94	305	89	115	79	21	404	200	199
chr1:101004560-101004579_GPR88_-	GPR88	1852	641	742	679	946	2487	536	1621	529	398	3622	1914	1137
chr1:101004827-101004846_GPR88_-	GPR88	122	129	170	195	162	537	113	271	97	115	1091	469	380
chr1:101005118-101005137_GPR88_-	GPR88	297	85	77	114	153	219	72	299	73	56	844	652	259
chr1:101005554-101005573_GPR88_-	GPR88	111	47	82	52	127	409	56	281	105	93	777	116	227
chr1:101185423-101185442_VCAM1_-	VCAM1	249	97	151	208	178	314	64	392	41	101	718	129	141
chr1:101186294-101186313_VCAM1_-	VCAM1	244	86	202	87	270	441	101	354	71	84	324	412	138
chr1:101188614-101188633_VCAM1_-	VCAM1	28	27	22	64	45	168	26	89	17	20	240	99	71
chr1:101190212-101190231_VCAM1_+	VCAM1	679	849	455	846	696	2272	365	1203	418	276	2506	1419	1449
chr1:10132209-10132228_UBE4B_-	UBE4B	163	50	43	70	78	273	39	97	25	23	501	73	41
chr1:101343015-101343034_EXTL2_+	EXTL2	147	111	97	184	97	65	37	26	47	3	369	100	125
chr1:101343078-101343097_EXTL2_-	EXTL2	1602	522	321	622	303	1286	371	1333	378	324	2119	903	1102
chr1:101343272-101343291_EXTL2_+	EXTL2	41	19	38	70	67	79	46	165	96	49	117	212	101
chr1:101343278-101343297_EXTL2_-	EXTL2	1120	396	336	646	508	1130	318	1339	370	339	2060	1522	1175
chr1:101361871-101361890_SLC30A7_+	SLC30A7	341	141	87	220	105	927	116	187	51	39	1331	458	347
chr1:101362125-101362144_SLC30A7_-	SLC30A7	928	142	149	218	175	465	108	312	105	51	926	163	188
chr1:101372407-101372426_SLC30A7_-	SLC30A7	117	59	26	113	72	248	26	127	4	29	728	209	59
chr1:101377720-101377739_SLC30A7_-	SLC30A7	682	234	192	335	249	707	240	857	251	156	1082	575	414
chr1:101458255-101458274_DPH5_+	DPH5	379	20	21	6	33	678	25	118	17	16	298	72	35
chr1:101479334-101479353_DPH5_-	DPH5	1000	283	298	448	464	1129	377	941	414	214	1661	1171	755
chr1:101487198-101487217_DPH5_+	DPH5	344	33	47	20	31	252	28	203	19	26	838	123	66
chr1:101490942-101490961_DPH5_-	DPH5	110	25	4	0	14	185	6	0	7	1	137	11	0
chr1:10155614-10155633_UBE4B_+	UBE4B	368	206	191	142	165	857	108	473	133	157	1180	209	148
chr1:10161175-10161194_UBE4B_-	UBE4B	726	180	210	296	267	545	145	401	109	64	1038	337	274
chr1:10162997-10163016_UBE4B_+	UBE4B	0	142	96	230	85	226	120	361	97	65	561	305	471
chr1:101704686-101704705_S1PR1_-	S1PR1	0	16	18	32	33	59	5	46	4	7	185	94	31
chr1:101704932-101704951_S1PR1_-	S1PR1	72	35	61	25	97	73	33	51	20	13	344	29	33
chr1:101705118-101705137_S1PR1_-	S1PR1	65	70	76	73	95	218	43	156	58	23	371	126	147
chr1:101705163-101705182_S1PR1_-	S1PR1	794	403	237	458	336	430	137	649	167	167	1748	599	869
chr1:102271661-102271680_OLFM3_+	OLFM3	4515	2198	1891	3145	2317	6231	1880	5529	2186	1341	8414	5544	4912
chr1:102290669-102290688_OLFM3_-	OLFM3	792	150	130	232	146	1015	139	403	146	91	727	350	416
chr1:1022929-1022948_C1orf159_-	C1orf159	1381	498	497	591	652	1117	283	958	323	179	1662	1135	878
chr1:102302522-102302541_OLFM3_-	OLFM3	336	105	119	210	178	339	100	397	119	92	436	321	269
chr1:102312498-102312517_OLFM3_+	OLFM3	310	156	149	223	210	442	186	233	272	63	355	229	339
chr1:1025735-1025754_C1orf159_+	C1orf159	127	156	178	234	250	334	137	338	236	108	299	415	530
chr1:1026323-1026342_C1orf159_-	C1orf159	328	94	136	183	97	378	41	177	24	30	814	172	212
chr1:1026881-1026900_C1orf159_+	C1orf159	586	412	464	503	510	915	208	686	191	159	3256	959	862
chr1:10292400-10292419_KIF1B_-	KIF1B	3328	976	1322	1600	1484	3993	916	2760	954	607	5256	1879	3686
chr1:10318583-10318602_KIF1B_+	KIF1B	314	78	132	74	129	287	79	202	63	59	384	201	105
chr1:10327538-10327557_KIF1B_-	KIF1B	1017	593	646	770	853	1894	564	1438	471	366	4192	1383	1076
chr1:10328254-10328273_KIF1B_-	KIF1B	72	8	21	8	4	76	1	4	3	0	0	16	19
chr1:103496764-103496783_COL11A1_-	COL11A1	0	14	60	68	118	250	32	138	62	13	136	101	76
chr1:103540314-103540333_COL11A1_-	COL11A1	1162	654	464	833	602	1272	449	1377	478	376	2839	1523	1357
chr1:103544274-103544293_COL11A1_-	COL11A1	170	61	58	103	106	321	52	168	45	20	421	285	116
chr1:103573651-103573670_COL11A1_+	COL11A1	96	27	12	51	28	92	18	28	19	9	88	66	0
chr1:104068794-104068813_RNPC3_-	RNPC3	464	9	14	9	50	977	41	7	35	5	1233	0	91
chr1:104077458-104077477_RNPC3_+	RNPC3	67	11	7	6	4	0	3	1	0	4	98	10	28
chr1:104078035-104078054_RNPC3_-	RNPC3	172	0	0	0	0	327	0	0	0	0	345	0	0
chr1:104078795-104078814_RNPC3_+	RNPC3	159	2	8	7	7	501	4	14	2	2	553	12	7
chr1:10459176-10459195_PGD_-	PGD	1063	109	103	61	144	1023	175	277	223	60	1198	298	271
chr1:10459752-10459771_PGD_-	PGD	2603	539	529	579	697	3036	580	2127	698	545	5715	1838	2100
chr1:10460570-10460589_PGD_-	PGD	1139	192	162	262	175	1020	173	419	101	65	1405	475	346
chr1:10463146-10463165_PGD_+	PGD	0	14	26	6	6	280	6	48	14	0	249	153	57
chr1:10510363-10510382_CORT_-	CORT	825	286	306	368	422	1131	239	580	229	142	1930	1056	1005
chr1:10510366-10510385_CORT_-	CORT	262	39	78	18	101	348	55	204	57	36	371	104	164
chr1:10523612-10523631_DFFA_-	DFFA	1060	189	207	225	179	731	265	583	343	180	1953	608	409
chr1:10527334-10527353_DFFA_-	DFFA	210	60	46	80	94	127	27	102	43	36	0	119	124
chr1:10529331-10529350_DFFA_+	DFFA	360	102	52	159	86	359	17	117	25	24	398	378	248
chr1:10532416-10532435_DFFA_-	DFFA	419	338	331	375	355	332	272	500	298	156	580	635	418
chr1:10535034-10535053_PEX14_-	PEX14	1191	910	834	1036	1257	1942	738	2143	927	662	4218	1883	1846
chr1:10596277-10596296_PEX14_-	PEX14	430	256	280	322	474	765	145	735	168	202	1194	1511	592
chr1:10659376-10659395_PEX14_-	PEX14	594	317	397	449	497	746	333	1104	281	300	2174	1162	695
chr1:10678386-10678405_PEX14_+	PEX14	274	39	45	32	45	65	8	90	8	7	0	14	45
chr1:10703323-10703342_CASZ1_-	CASZ1	424	460	266	562	400	1230	185	673	214	154	1836	1204	680
chr1:10714096-10714115_CASZ1_-	CASZ1	2435	917	610	1155	778	2197	654	1242	630	318	3326	1555	1708
chr1:10720467-10720486_CASZ1_-	CASZ1	479	163	153	168	139	347	91	427	95	105	325	260	183
chr1:10725236-10725255_CASZ1_-	CASZ1	829	427	467	517	554	991	327	882	352	197	1575	629	668
chr1:107599678-107599697_PRMT6_-	PRMT6	0	51	15	48	20	0	30	74	50	8	0	292	139
chr1:107599962-107599981_PRMT6_+	PRMT6	1123	424	353	501	535	1026	308	982	417	249	1596	1076	1181
chr1:107600251-107600270_PRMT6_-	PRMT6	440	211	260	286	389	314	137	352	173	108	879	468	680
chr1:107600435-107600454_PRMT6_+	PRMT6	36	33	6	70	5	0	12	70	7	10	0	72	39
chr1:107691417-107691436_NTNG1_-	NTNG1	482	156	115	267	159	638	138	231	210	65	996	202	219
chr1:107867368-107867387_NTNG1_-	NTNG1	248	70	64	132	73	242	40	111	53	23	598	234	122
chr1:107937799-107937818_NTNG1_-	NTNG1	190	85	72	141	131	311	118	304	114	113	282	278	216
chr1:107973391-107973410_NTNG1_-	NTNG1	301	115	112	209	124	565	89	348	121	65	831	203	271
chr1:108307771-108307790_VAV3_-	VAV3	104	13	7	22	10	0	11	5	13	0	218	96	34
chr1:108315374-108315393_VAV3_-	VAV3	108	59	61	91	80	125	51	147	74	47	118	151	60
chr1:108322072-108322091_VAV3_-	VAV3	286	121	58	170	109	681	118	213	149	72	1360	551	141
chr1:108507376-108507395_VAV3_-	VAV3	2162	756	636	848	820	3040	565	1602	497	406	5512	1233	1427
chr1:108681694-108681713_SLC25A24_+	SLC25A24	488	216	207	282	359	756	250	588	293	107	1157	537	425
chr1:108697672-108697691_SLC25A24_-	SLC25A24	193	53	33	81	39	564	43	97	40	25	602	116	167
chr1:108703890-108703909_SLC25A24_-	SLC25A24	844	185	191	261	245	304	200	570	173	124	883	446	377
chr1:108735120-108735139_SLC25A24_-	SLC25A24	283	146	92	200	138	394	79	490	119	80	634	320	276
chr1:108766338-108766357_NBPF4_-	NBPF4	2210	1466	1030	1969	1534	3561	997	3304	1243	873	3765	3675	3015
chr1:109007865-109007884_NBPF6_-	NBPF6	261	37	33	47	70	600	34	107	66	22	438	63	134
chr1:109103141-109103160_FAM102B_+	FAM102B	880	215	238	315	322	1473	207	557	218	134	2490	744	648
chr1:109143265-109143284_FAM102B_-	FAM102B	154	14	17	15	9	0	21	13	18	9	148	1	17
chr1:109154859-109154878_FAM102B_-	FAM102B	1437	289	302	486	399	1147	190	742	194	128	1373	537	561
chr1:109167271-109167290_FAM102B_-	FAM102B	101	7	21	4	18	92	28	25	8	4	250	47	12
chr1:109193654-109193673_HENMT1_-	HENMT1	953	449	233	496	369	867	262	751	294	147	2111	605	742
chr1:109197373-109197392_HENMT1_+	HENMT1	446	218	271	262	333	466	143	407	114	118	666	388	375
chr1:109198290-109198309_HENMT1_+	HENMT1	67	80	29	121	31	33	22	120	39	20	161	153	123
chr1:109200121-109200140_HENMT1_-	HENMT1	663	121	156	186	219	462	161	548	223	125	419	595	412
chr1:109235286-109235305_PRPF38B_+	PRPF38B	646	136	120	181	135	1706	176	272	200	34	2835	94	790
chr1:109238369-109238388_PRPF38B_+	PRPF38B	181	10	9	22	0	104	5	11	3	0	574	28	0
chr1:109238912-109238931_PRPF38B_-	PRPF38B	975	0	1	3	14	931	30	2	27	0	1454	0	31
chr1:109241266-109241285_PRPF38B_-	PRPF38B	1071	6	2	4	3	513	9	3	4	3	1315	21	24
chr1:109260514-109260533_FNDC7_+	FNDC7	1995	461	691	593	772	2349	412	1950	593	456	3150	1519	1209
chr1:109261564-109261583_FNDC7_-	FNDC7	860	269	236	364	336	1138	278	656	327	158	1602	1326	1369
chr1:109264969-109264988_FNDC7_-	FNDC7	108	52	48	88	51	220	69	147	89	20	307	104	82
chr1:109268415-109268434_FNDC7_-	FNDC7	0	23	58	53	61	0	34	73	37	32	308	114	26
chr1:109315331-109315350_STXBP3_+	STXBP3	686	275	223	382	276	1013	213	474	261	120	2387	1025	580
chr1:109321963-109321982_STXBP3_-	STXBP3	301	57	42	125	55	416	48	214	53	81	268	143	223
chr1:109325098-109325117_STXBP3_-	STXBP3	71	22	38	20	59	67	17	86	9	27	12	52	79
chr1:109338905-109338924_STXBP3_-	STXBP3	615	204	228	208	250	682	144	549	198	148	663	516	353
chr1:109380217-109380236_AKNAD1_+	AKNAD1	434	131	121	210	115	542	91	260	198	53	703	449	284
chr1:109391634-109391653_AKNAD1_-	AKNAD1	2713	982	878	1779	1461	2627	968	2999	1092	678	4640	3314	2482
chr1:109392161-109392180_AKNAD1_-	AKNAD1	394	99	84	146	122	323	141	368	176	71	332	291	239
chr1:109394535-109394554_AKNAD1_-	AKNAD1	100	24	32	47	40	140	37	178	40	27	606	98	160
chr1:109439552-109439571_GPSM2_-	GPSM2	754	351	371	445	385	1425	309	1036	358	252	1590	1351	858
chr1:109440228-109440247_GPSM2_+	GPSM2	716	245	215	282	317	589	229	525	248	98	1417	878	447
chr1:109440611-109440630_GPSM2_+	GPSM2	0	16	32	21	35	0	12	39	14	13	134	152	24
chr1:109441351-109441370_GPSM2_-	GPSM2	945	229	243	335	351	700	155	545	140	103	1605	523	491
chr1:109484084-109484103_CLCC1_-	CLCC1	668	128	119	185	90	790	143	357	143	67	1142	240	135
chr1:109486121-109486140_CLCC1_-	CLCC1	1098	106	102	117	99	887	84	231	86	66	1515	71	56
chr1:109486481-109486500_CLCC1_-	CLCC1	497	60	49	79	78	401	31	96	36	23	521	104	98
chr1:109493020-109493039_CLCC1_+	CLCC1	1700	652	591	869	727	3652	377	1170	321	299	3733	816	790
chr1:109538395-109538414_WDR47_+	WDR47	268	113	94	282	94	224	106	420	146	101	690	404	351
chr1:109544895-109544914_WDR47_-	WDR47	267	177	103	193	101	909	141	379	134	77	420	321	350
chr1:109547316-109547335_WDR47_-	WDR47	957	238	249	294	394	950	210	970	236	282	1113	914	893
chr1:109553581-109553600_WDR47_+	WDR47	4057	1399	1017	1704	1404	6195	1110	4074	1197	927	6184	3086	3039
chr1:109607205-109607224_TAF13_+	TAF13	498	34	12	43	6	171	30	32	24	12	164	172	25
chr1:109607225-109607244_TAF13_-	TAF13	580	119	126	129	100	609	155	265	151	51	717	310	476
chr1:109608833-109608852_TAF13_-	TAF13	2671	1142	1142	1209	1233	3472	1002	2806	907	673	6037	3122	2657
chr1:109617650-109617669_TAF13_-	TAF13	97	31	61	54	103	218	33	144	30	34	156	214	177
chr1:109633496-109633515_TMEM167B_-	TMEM167B	1256	347	306	623	604	1765	235	1073	226	267	2246	876	661
chr1:109635521-109635540_TMEM167B_-	TMEM167B	667	149	97	177	189	317	105	422	134	86	727	474	313
chr1:109637042-109637061_TMEM167B_-	TMEM167B	2981	901	956	1341	1108	2642	994	2673	1205	691	4236	1470	1524
chr1:109637057-109637076_TMEM167B_-	TMEM167B	1355	586	569	756	738	1819	329	912	331	229	2934	787	619
chr1:109649264-109649283_C1orf194_-	C1orf194	226	50	60	92	59	288	41	163	58	39	399	121	94
chr1:109649692-109649711_C1orf194_-	C1orf194	438	67	114	109	202	568	103	506	157	84	1007	276	327
chr1:109650592-109650611_C1orf194_+	C1orf194	0	14	8	23	20	76	13	159	19	46	94	41	29
chr1:109655272-109655291_C1orf194_+	C1orf194	1157	578	532	779	651	1638	351	1448	361	359	3080	896	1484
chr1:109656911-109656930_KIAA1324_+	KIAA1324	581	132	117	241	166	589	113	305	116	108	925	527	443
chr1:109704589-109704608_KIAA1324_-	KIAA1324	17	132	123	185	174	734	170	456	166	172	755	862	243
chr1:109707298-109707317_KIAA1324_-	KIAA1324	294	93	113	168	186	352	134	453	139	135	493	447	511
chr1:109714506-109714525_KIAA1324_-	KIAA1324	157	45	88	50	109	149	43	231	61	54	336	191	117
chr1:109756635-109756654_SARS_+	SARS	333	10	2	15	0	292	1	10	1	2	366	14	11
chr1:109772088-109772107_SARS_-	SARS	371	6	11	24	6	270	2	45	0	21	442	4	10
chr1:109773501-109773520_SARS_+	SARS	907	21	18	50	18	998	2	5	2	2	1339	4	0
chr1:109774348-109774367_SARS_+	SARS	78	0	0	8	0	273	6	0	0	0	214	0	41
chr1:109793415-109793434_CELSR2_+	CELSR2	3082	1104	765	1281	1100	2905	764	2286	953	713	4104	2382	1481
chr1:109801176-109801195_CELSR2_-	CELSR2	883	424	288	408	462	922	372	1280	514	332	1858	830	829
chr1:109803857-109803876_CELSR2_+	CELSR2	315	149	211	141	233	828	194	453	163	109	1328	303	377
chr1:109804136-109804155_CELSR2_+	CELSR2	374	110	128	164	202	597	76	272	98	48	745	295	137
chr1:109823458-109823477_PSRC1_+	PSRC1	798	62	143	116	179	449	136	370	148	85	445	341	278
chr1:109823844-109823863_PSRC1_+	PSRC1	651	254	270	380	314	955	255	745	354	239	1120	902	464
chr1:109824631-109824650_PSRC1_-	PSRC1	743	114	176	189	281	878	230	423	294	79	1054	343	378
chr1:109825304-109825323_PSRC1_-	PSRC1	402	145	149	236	155	482	170	751	194	168	497	363	465
chr1:109839778-109839797_MYBPHL_+	MYBPHL	68	5	23	3	12	169	18	25	18	4	187	10	37
chr1:109840051-109840070_MYBPHL_+	MYBPHL	1965	476	474	581	743	1596	407	1553	477	466	1801	1489	919
chr1:109840829-109840848_MYBPHL_-	MYBPHL	0	35	36	64	33	23	13	15	8	3	0	163	23
chr1:109849533-109849552_MYBPHL_+	MYBPHL	330	103	67	164	103	347	58	197	71	38	594	202	118
chr1:109897991-109898010_SORT1_-	SORT1	399	144	225	214	311	586	167	464	165	115	764	342	319
chr1:109910032-109910051_SORT1_-	SORT1	62	93	62	86	35	456	31	97	31	15	405	245	80
chr1:109912156-109912175_SORT1_-	SORT1	297	104	102	127	194	478	108	539	157	137	518	218	225
chr1:109940411-109940430_SORT1_+	SORT1	1153	228	221	287	304	470	170	403	243	91	1482	507	455
chr1:109944686-109944705_PSMA5_+	PSMA5	1146	1	16	6	12	1190	2	11	0	0	1019	11	0
chr1:109953690-109953709_PSMA5_+	PSMA5	1390	16	29	15	16	1252	24	66	6	5	1673	35	45
chr1:109954773-109954792_PSMA5_-	PSMA5	1722	3	32	10	19	2661	24	73	21	13	3475	124	27
chr1:109957952-109957971_PSMA5_-	PSMA5	486	18	12	6	15	1145	23	64	15	11	1557	17	74
chr1:110009466-110009485_SYPL2_+	SYPL2	202	121	145	122	111	321	107	362	129	89	1036	265	419
chr1:110009733-110009752_SYPL2_+	SYPL2	239	46	76	93	61	483	74	197	40	19	464	186	172
chr1:110018265-110018284_SYPL2_+	SYPL2	1968	730	628	968	663	2011	486	1884	629	433	4234	2142	1286
chr1:110019487-110019506_SYPL2_-	SYPL2	248	45	46	88	63	159	93	152	112	62	365	216	107
chr1:110026694-110026713_ATXN7L2_-	ATXN7L2	125	12	16	27	34	81	38	108	55	23	60	81	94
chr1:110028723-110028742_ATXN7L2_+	ATXN7L2	403	191	210	375	227	523	149	579	211	102	893	451	628
chr1:110029180-110029199_ATXN7L2_+	ATXN7L2	301	34	82	105	152	473	55	267	101	72	665	289	149
chr1:110029648-110029667_ATXN7L2_-	ATXN7L2	517	298	390	485	516	1500	289	1184	308	355	1110	1166	673
chr1:110036772-110036791_CYB561D1_-	CYB561D1	108	53	13	39	47	80	13	152	58	37	295	209	55
chr1:110036802-110036821_CYB561D1_+	CYB561D1	0	22	21	16	23	75	9	56	12	19	34	26	48
chr1:110037798-110037817_CYB561D1_-	CYB561D1	170	40	31	56	62	46	23	63	29	10	163	149	81
chr1:110038823-110038842_CYB561D1_-	CYB561D1	77	11	22	22	63	89	20	35	10	16	117	47	39
chr1:110050199-110050218_AMIGO1_+	AMIGO1	61	18	30	50	20	512	27	114	20	5	269	76	82
chr1:110050673-110050692_AMIGO1_+	AMIGO1	770	298	244	375	354	1230	253	767	243	182	1235	531	714
chr1:110051090-110051109_AMIGO1_-	AMIGO1	447	163	136	253	228	775	113	281	72	33	858	345	432
chr1:110051424-110051443_AMIGO1_+	AMIGO1	552	149	129	221	214	490	205	503	299	91	721	390	350
chr1:110085829-110085848_GPR61_-	GPR61	351	98	115	170	131	603	125	337	81	126	1022	234	239
chr1:110086418-110086437_GPR61_+	GPR61	2556	733	574	878	909	3276	626	1901	607	480	4809	1780	1442
chr1:110086565-110086584_GPR61_-	GPR61	2045	391	378	529	503	2365	425	869	455	249	2198	1087	1398
chr1:110086673-110086692_GPR61_+	GPR61	392	95	27	122	45	488	46	94	30	29	743	136	102
chr1:110116599-110116618_GNAI3_+	GNAI3	453	107	101	142	145	709	101	586	97	81	755	326	374
chr1:110116604-110116623_GNAI3_+	GNAI3	294	217	103	126	184	449	149	337	106	60	983	391	323
chr1:110116655-110116674_GNAI3_-	GNAI3	0	1	14	0	13	43	3	7	2	3	0	11	11
chr1:110128928-110128947_GNAI3_-	GNAI3	3	101	55	141	67	263	60	212	71	56	525	316	144
chr1:110148997-110149016_GNAT2_+	GNAT2	450	87	85	95	113	367	150	366	153	106	598	265	411
chr1:110151254-110151273_GNAT2_+	GNAT2	128	32	35	50	34	276	24	232	34	79	397	66	156
chr1:110152789-110152808_GNAT2_-	GNAT2	1415	559	407	746	610	886	323	1296	431	370	1279	1282	769
chr1:110155451-110155470_GNAT2_-	GNAT2	380	166	93	139	75	750	58	170	77	26	597	195	149
chr1:110163633-110163652_AMPD2_+	AMPD2	495	115	146	160	254	333	45	90	43	24	610	310	417
chr1:110168034-110168053_AMPD2_+	AMPD2	1716	337	153	354	221	1411	255	716	269	153	1451	851	699
chr1:110168297-110168316_AMPD2_-	AMPD2	231	143	64	167	84	173	74	114	91	36	491	280	223
chr1:110168983-110169002_AMPD2_-	AMPD2	864	249	212	278	234	766	195	515	200	105	2294	619	978
chr1:110200488-110200507_GSTM4_-	GSTM4	237	168	98	211	125	473	99	301	210	148	559	306	200
chr1:110201482-110201501_GSTM4_+	GSTM4	92	16	53	10	60	153	46	47	56	28	73	22	9
chr1:110203841-110203860_GSTM4_-	GSTM4	962	685	360	1072	429	1282	395	873	458	244	1519	1108	1127
chr1:110212076-110212095_GSTM2_+	GSTM2	1119	256	310	444	477	637	288	1211	267	252	1333	716	1390
chr1:110212142-110212161_GSTM2_-	GSTM2	406	307	228	458	252	489	200	831	224	288	1431	484	1159
chr1:110212145-110212164_GSTM2_+	GSTM2	527	166	127	233	165	593	152	365	131	88	637	413	176
chr1:110256329-110256348_GSTM5_+	GSTM5	291	164	176	269	235	547	149	422	175	80	457	199	353
chr1:110256335-110256354_GSTM5_+	GSTM5	505	138	68	150	103	586	97	299	113	93	499	190	227
chr1:110259986-110260005_GSTM5_+	GSTM5	658	261	334	445	347	1236	329	866	336	196	1958	1494	1021
chr1:110260014-110260033_GSTM5_+	GSTM5	340	106	130	143	208	232	51	266	68	42	384	435	175
chr1:110280958-110280977_GSTM3_+	GSTM3	304	56	97	75	95	387	38	177	59	35	644	152	107
chr1:110282093-110282112_GSTM3_-	GSTM3	380	200	188	273	204	773	140	552	190	91	988	430	413
chr1:110282491-110282510_GSTM3_+	GSTM3	224	50	52	65	73	269	52	297	70	60	455	309	168
chr1:110282864-110282883_GSTM3_-	GSTM3	383	192	118	347	258	613	153	570	286	110	1233	263	285
chr1:110300963-110300982_EPS8L3_+	EPS8L3	316	68	49	113	80	164	28	313	18	52	502	185	14
chr1:110301277-110301296_EPS8L3_-	EPS8L3	122	50	43	73	21	209	64	280	65	91	465	102	87
chr1:110302372-110302391_EPS8L3_-	EPS8L3	873	407	243	475	307	722	291	906	350	237	1240	693	650
chr1:110304177-110304196_EPS8L3_-	EPS8L3	150	23	32	21	31	105	55	73	33	36	225	55	51
chr1:110453636-110453655_CSF1_+	CSF1	460	179	93	326	194	304	110	192	80	73	403	330	137
chr1:110456919-110456938_CSF1_+	CSF1	564	152	181	351	227	421	217	662	361	124	687	527	409
chr1:110458249-110458268_CSF1_+	CSF1	345	102	31	155	29	205	66	407	59	72	445	337	166
chr1:110460009-110460028_CSF1_-	CSF1	904	441	390	600	623	919	323	916	221	257	1600	1501	908
chr1:110527761-110527780_AHCYL1_+	AHCYL1	2659	933	734	979	817	3692	723	2009	645	492	5567	2315	2350
chr1:110553883-110553902_AHCYL1_+	AHCYL1	306	51	78	140	75	391	71	215	67	58	482	153	156
chr1:110555063-110555082_AHCYL1_+	AHCYL1	780	356	332	429	401	1083	227	802	196	166	2300	674	733
chr1:110555560-110555579_AHCYL1_-	AHCYL1	541	46	57	86	90	392	73	229	56	36	602	146	146
chr1:110577424-110577443_STRIP1_-	STRIP1	374	32	50	46	85	434	115	501	82	77	722	303	71
chr1:110580544-110580563_STRIP1_+	STRIP1	217	19	19	40	21	231	6	35	10	2	164	82	58
chr1:110581304-110581323_STRIP1_+	STRIP1	464	20	20	48	27	134	0	33	1	1	232	25	53
chr1:110581861-110581880_STRIP1_+	STRIP1	325	31	47	66	94	323	55	134	61	31	867	149	147
chr1:110603594-110603613_ALX3_+	ALX3	308	286	199	440	205	467	150	424	200	124	710	354	228
chr1:110604125-110604144_ALX3_-	ALX3	114	31	41	39	50	440	41	210	51	90	742	63	122
chr1:110607371-110607390_ALX3_+	ALX3	550	11	8	10	7	749	10	11	0	0	1454	11	23
chr1:110612972-110612991_ALX3_-	ALX3	371	129	80	221	118	324	104	395	172	73	1131	340	303
chr1:110655230-110655249_UBL4B_-	UBL4B	115	130	199	158	239	430	37	189	7	82	178	303	168
chr1:110655377-110655396_UBL4B_-	UBL4B	804	279	228	274	357	1099	167	624	145	88	1247	712	399
chr1:110655459-110655478_UBL4B_+	UBL4B	938	360	253	454	404	903	308	961	347	247	1397	841	725
chr1:110655479-110655498_UBL4B_-	UBL4B	611	247	186	377	415	1006	216	616	181	146	1070	395	399
chr1:110709683-110709702_SLC6A17_+	SLC6A17	492	49	92	72	81	97	59	258	145	74	440	250	455
chr1:110714773-110714792_SLC6A17_-	SLC6A17	0	165	41	238	40	142	27	295	47	131	808	176	324
chr1:110716676-110716695_SLC6A17_-	SLC6A17	137	32	24	41	46	0	16	105	25	24	358	182	190
chr1:110717522-110717541_SLC6A17_-	SLC6A17	1415	596	573	770	640	2372	470	1423	583	364	3386	1386	1271
chr1:11073838-11073857_TARDBP_+	TARDBP	0	0	0	0	0	0	0	0	0	0	0	0	0
chr1:11073842-11073861_TARDBP_-	TARDBP	195	0	0	0	7	374	3	30	1	0	487	8	0
chr1:110754599-110754618_KCNC4_+	KCNC4	545	144	99	200	77	385	85	372	112	123	1094	393	399
chr1:110765690-110765709_KCNC4_-	KCNC4	1130	400	306	609	435	2382	450	1239	592	372	3132	914	959
chr1:110768621-110768640_KCNC4_-	KCNC4	1043	218	243	262	387	901	170	776	208	197	1340	538	691
chr1:110775549-110775568_KCNC4_+	KCNC4	296	28	22	47	17	233	25	266	23	56	439	132	125
chr1:11082242-11082261_TARDBP_-	TARDBP	425	42	17	62	21	236	26	145	30	35	1047	32	24
chr1:11082328-11082347_TARDBP_+	TARDBP	251	51	47	58	50	374	35	64	35	21	265	52	68
chr1:110882184-110882203_RBM15_+	RBM15	127	40	18	5	19	0	27	107	50	20	307	6	36
chr1:110882280-110882299_RBM15_+	RBM15	143	23	57	27	121	287	77	93	59	33	392	292	152
chr1:110882712-110882731_RBM15_+	RBM15	1738	311	231	421	359	2044	344	1062	475	324	3650	1040	966
chr1:110884834-110884853_RBM15_-	RBM15	49	104	64	147	92	616	74	337	28	66	399	139	226
chr1:110919635-110919654_SLC16A4_+	SLC16A4	743	145	104	147	183	832	82	475	89	100	1158	616	322
chr1:110921775-110921794_SLC16A4_-	SLC16A4	768	229	207	336	281	1022	184	790	140	158	2060	644	587
chr1:110923667-110923686_SLC16A4_-	SLC16A4	368	74	113	153	182	386	73	218	55	61	548	377	311
chr1:110924285-110924304_SLC16A4_+	SLC16A4	1869	743	647	1197	978	1605	610	2229	677	493	3199	2014	1829
chr1:110944171-110944190_LAMTOR5_-	LAMTOR5	129	65	41	69	43	213	27	241	50	99	142	144	140
chr1:110946560-110946579_LAMTOR5_+	LAMTOR5	73	192	164	260	333	196	165	538	180	127	193	396	373
chr1:110948957-110948976_LAMTOR5_-	LAMTOR5	139	69	23	63	88	205	40	136	36	22	259	143	50
chr1:110948965-110948984_LAMTOR5_+	LAMTOR5	1669	435	503	662	635	1986	292	1284	449	343	3067	1418	776
chr1:110993874-110993893_PROK1_-	PROK1	534	138	181	164	197	272	108	269	98	64	786	406	364
chr1:110993889-110993908_PROK1_+	PROK1	423	176	222	409	270	540	233	739	220	158	1758	657	447
chr1:110996676-110996695_PROK1_+	PROK1	171	33	5	43	14	41	11	40	8	8	273	116	77
chr1:110998883-110998902_PROK1_-	PROK1	3115	1021	1389	1608	1955	3565	979	2950	1231	858	4217	3268	2488
chr1:11103482-11103501_MASP2_-	MASP2	1016	187	132	221	192	398	137	363	116	75	409	389	302
chr1:11105527-11105546_MASP2_-	MASP2	481	263	153	394	181	518	145	659	174	184	536	346	184
chr1:111060077-111060096_KCNA10_-	KCNA10	406	24	78	34	104	513	30	36	36	13	221	138	50
chr1:111061152-111061171_KCNA10_-	KCNA10	1509	305	232	476	327	904	193	833	248	180	1395	704	477
chr1:111061203-111061222_KCNA10_+	KCNA10	267	125	89	182	116	413	88	323	124	97	173	289	341
chr1:111061229-111061248_KCNA10_-	KCNA10	1342	802	671	882	843	2580	601	1370	630	320	3647	1825	1563
chr1:11106703-11106722_MASP2_+	MASP2	618	70	74	146	46	314	31	175	31	36	1410	374	264
chr1:11106950-11106969_MASP2_+	MASP2	288	199	93	219	248	878	207	684	349	178	1463	447	583
chr1:111146470-111146489_KCNA2_-	KCNA2	126	51	25	89	53	118	28	125	32	38	187	139	127
chr1:111146507-111146526_KCNA2_+	KCNA2	687	256	304	400	453	717	203	593	213	141	1434	1084	441
chr1:111147002-111147021_KCNA2_-	KCNA2	255	63	34	153	29	307	49	216	59	43	181	104	175
chr1:111147398-111147417_KCNA2_-	KCNA2	3007	954	649	1123	722	2521	659	1677	673	301	1877	1801	1509
chr1:11116644-11116663_SRM_+	SRM	297	125	102	186	160	511	47	99	63	27	483	119	264
chr1:11118872-11118891_SRM_+	SRM	429	384	138	663	241	831	120	542	70	107	1225	653	567
chr1:11119375-11119394_SRM_+	SRM	616	245	159	274	264	1021	231	463	171	102	1121	388	552
chr1:11119935-11119954_SRM_+	SRM	77	52	13	112	21	87	31	216	50	75	620	185	186
chr1:111215998-111216017_KCNA3_+	KCNA3	832	215	201	345	427	798	307	770	435	163	1676	813	492
chr1:111216588-111216607_KCNA3_-	KCNA3	303	128	195	159	176	483	19	228	14	54	600	465	80
chr1:111217193-111217212_KCNA3_+	KCNA3	2379	916	1010	1187	1520	2129	669	2798	891	609	4257	1858	2541
chr1:111217269-111217288_KCNA3_-	KCNA3	188	42	22	73	69	285	69	202	77	45	420	107	111
chr1:111435048-111435067_CD53_-	CD53	322	162	130	258	136	716	190	416	131	81	528	374	478
chr1:111436992-111437011_CD53_-	CD53	313	92	141	175	107	197	59	201	65	40	744	343	276
chr1:111437629-111437648_CD53_+	CD53	3403	1549	1363	2175	1696	4410	1493	3509	1434	839	6936	3749	3609
chr1:111439296-111439315_CD53_+	CD53	262	65	31	79	48	61	14	167	24	46	119	66	61
chr1:1114611-1114630_TTLL10_+	TTLL10	951	320	89	302	116	656	154	581	136	192	1046	692	827
chr1:111490777-111490796_LRIF1_-	LRIF1	58	41	86	89	138	332	96	368	132	77	185	244	255
chr1:111492545-111492564_LRIF1_+	LRIF1	107	28	8	20	15	29	9	47	12	9	405	11	16
chr1:111494834-111494853_LRIF1_+	LRIF1	0	4	13	25	0	0	14	64	31	32	119	8	4
chr1:111506245-111506264_LRIF1_-	LRIF1	553	150	91	165	131	516	142	275	110	94	723	286	210
chr1:1115107-1115126_TTLL10_-	TTLL10	116	96	46	69	75	91	65	218	64	57	459	205	86
chr1:11151544-11151563_EXOSC10_+	EXOSC10	301	29	56	66	40	316	91	132	61	13	455	185	90
chr1:1115574-1115593_TTLL10_-	TTLL10	510	230	139	194	129	503	173	476	199	105	3151	658	400
chr1:11155915-11155934_EXOSC10_-	EXOSC10	976	44	51	44	37	439	15	123	21	26	1157	41	39
chr1:11158178-11158197_EXOSC10_+	EXOSC10	838	105	68	185	100	1299	92	214	125	39	2233	449	396
chr1:1115914-1115933_TTLL10_-	TTLL10	2019	459	402	581	547	1501	358	1281	420	300	2583	1397	1532
chr1:11159827-11159846_EXOSC10_-	EXOSC10	212	48	48	31	85	322	32	200	43	36	119	114	87
chr1:111663183-111663202_DRAM2_+	DRAM2	249	169	281	238	334	550	134	743	142	172	828	718	665
chr1:111674056-111674075_DRAM2_+	DRAM2	80	40	50	54	31	122	70	133	143	38	791	297	140
chr1:111674125-111674144_DRAM2_+	DRAM2	138	39	54	85	77	202	39	173	49	40	412	161	84
chr1:111674134-111674153_DRAM2_+	DRAM2	590	135	247	241	333	607	179	439	386	145	1289	443	319
chr1:111690524-111690543_CEPT1_+	CEPT1	1581	117	105	116	122	1604	123	505	96	74	2213	478	309
chr1:111702008-111702027_CEPT1_-	CEPT1	772	62	23	43	22	899	70	293	59	85	1766	161	266
chr1:111724890-111724909_CEPT1_+	CEPT1	305	13	22	32	47	140	18	67	19	7	276	101	41
chr1:111726839-111726858_CEPT1_-	CEPT1	1547	407	481	494	524	1344	495	1440	542	402	2379	1244	1059
chr1:111740584-111740603_DENND2D_+	DENND2D	180	46	12	49	34	118	31	50	26	8	142	65	110
chr1:111741285-111741304_DENND2D_+	DENND2D	1081	417	381	533	522	890	194	1056	208	243	1665	843	848
chr1:111742247-111742266_DENND2D_-	DENND2D	456	111	72	175	85	351	87	393	191	74	362	180	214
chr1:111743017-111743036_DENND2D_-	DENND2D	625	116	81	112	161	401	119	235	63	85	617	430	318
chr1:111770348-111770367_CHI3L2_+	CHI3L2	434	68	88	138	116	600	97	222	104	34	393	378	143
chr1:111772499-111772518_CHI3L2_-	CHI3L2	0	41	31	81	52	285	33	63	29	16	425	313	43
chr1:111773359-111773378_CHI3L2_+	CHI3L2	1267	865	610	1116	827	2241	536	1785	705	381	3126	1781	1599
chr1:111777535-111777554_CHI3L2_-	CHI3L2	718	221	140	244	247	838	81	366	110	58	1394	591	390
chr1:111853091-111853110_CHIA_-	CHIA	74	23	8	58	19	76	14	34	24	2	253	12	16
chr1:111854901-111854920_CHIA_-	CHIA	446	178	218	227	341	633	173	419	148	112	875	216	447
chr1:111857186-111857205_CHIA_-	CHIA	165	165	63	283	55	195	55	158	53	47	487	215	232
chr1:111858003-111858022_CHIA_-	CHIA	75	2	5	1	2	80	3	49	18	16	0	16	7
chr1:111889597-111889616_PIFO_-	PIFO	1195	501	401	794	630	1570	420	1615	427	313	2738	1304	754
chr1:111892731-111892750_PIFO_-	PIFO	749	265	153	378	241	1167	216	473	212	118	1020	955	671
chr1:111892775-111892794_PIFO_-	PIFO	106	47	50	46	38	258	43	195	54	54	198	171	111
chr1:111893937-111893956_PIFO_-	PIFO	863	765	606	977	806	1723	515	1836	511	345	3049	1508	1039
chr1:111957616-111957635_OVGP1_+	OVGP1	522	182	117	253	186	748	182	297	176	53	562	428	385
chr1:111969141-111969160_OVGP1_+	OVGP1	42	39	39	44	88	45	69	75	51	25	0	59	80
chr1:111969686-111969705_OVGP1_-	OVGP1	1265	403	359	623	389	851	349	987	383	221	1795	619	817
chr1:111970326-111970345_OVGP1_-	OVGP1	1138	312	213	388	257	1023	180	494	221	170	1315	717	699
chr1:111983941-111983960_WDR77_+	WDR77	414	0	4	0	0	717	13	2	6	2	853	9	69
chr1:111985950-111985969_WDR77_+	WDR77	242	33	19	61	25	460	9	55	11	12	680	14	13
chr1:111989719-111989738_WDR77_-	WDR77	68	0	3	0	0	113	0	1	0	0	577	5	3
chr1:111991304-111991323_WDR77_-	WDR77	2019	66	15	125	14	3229	31	120	31	28	5628	101	214
chr1:111992174-111992193_ATP5F1_-	ATP5F1	58	24	40	82	19	64	39	101	38	27	0	87	88
chr1:111992175-111992194_ATP5F1_-	ATP5F1	275	149	143	170	144	583	150	396	164	81	1296	303	395
chr1:111992487-111992506_ATP5F1_-	ATP5F1	2825	571	519	540	530	2939	533	1512	335	389	4852	1564	1398
chr1:111996917-111996936_ATP5F1_+	ATP5F1	1776	72	124	110	131	1265	176	646	181	164	2086	501	388
chr1:112018666-112018685_C1orf162_+	C1orf162	1408	414	433	607	527	917	323	1119	355	194	2629	766	844
chr1:112019464-112019483_C1orf162_-	C1orf162	244	142	38	162	76	472	92	343	78	98	520	182	128
chr1:112020308-112020327_C1orf162_-	C1orf162	458	157	126	221	207	395	103	180	89	37	970	321	350
chr1:112020601-112020620_C1orf162_+	C1orf162	150	88	60	125	78	331	50	113	58	7	575	115	92
chr1:112042598-112042617_ADORA3_+	ADORA3	648	462	496	796	713	1044	351	1402	402	308	2501	1422	1769
chr1:112042943-112042962_ADORA3_+	ADORA3	839	338	225	439	294	1160	190	733	226	197	1990	473	645
chr1:112045647-112045666_ADORA3_+	ADORA3	1198	287	273	372	381	1347	279	629	195	199	1468	559	486
chr1:112045791-112045810_ADORA3_+	ADORA3	2397	933	765	987	898	3177	658	2144	670	550	4122	1912	1771
chr1:112234009-112234028_RAP1A_-	RAP1A	383	349	260	534	363	947	251	784	262	174	1555	601	738
chr1:112245982-112246001_RAP1A_+	RAP1A	335	65	77	71	92	385	102	127	123	33	556	248	165
chr1:112246040-112246059_RAP1A_-	RAP1A	544	576	415	828	612	694	405	1217	616	350	2539	975	946
chr1:112247032-112247051_RAP1A_+	RAP1A	667	244	205	324	362	622	267	574	330	172	1075	498	394
chr1:112269720-112269739_FAM212B_-	FAM212B	273	34	27	53	61	106	4	25	9	1	246	74	35
chr1:112269745-112269764_FAM212B_-	FAM212B	2156	965	1045	1013	1206	2561	705	2232	591	518	3723	2038	2161
chr1:112270141-112270160_FAM212B_+	FAM212B	514	283	371	359	286	877	184	567	316	206	641	590	771
chr1:112281858-112281877_FAM212B_-	FAM212B	520	221	93	331	213	412	65	536	102	132	914	421	392
chr1:112298548-112298567_DDX20_-	DDX20	511	93	46	146	126	281	96	333	154	130	822	155	158
chr1:112299276-112299295_DDX20_+	DDX20	95	3	3	0	9	46	4	0	4	0	0	0	0
chr1:112303136-112303155_DDX20_-	DDX20	43	0	0	0	0	0	0	0	0	0	0	0	0
chr1:112303891-112303910_DDX20_-	DDX20	288	0	0	0	0	260	0	13	0	2	99	5	0
chr1:112322883-112322902_KCND3_+	KCND3	394	234	189	376	267	535	136	482	142	137	1300	284	186
chr1:112323329-112323348_KCND3_-	KCND3	1195	341	338	508	604	1299	361	990	463	312	1696	1108	869
chr1:112329577-112329596_KCND3_-	KCND3	273	59	75	100	85	165	110	290	81	35	405	298	155
chr1:11249759-11249778_ANGPTL7_+	ANGPTL7	217	169	93	240	145	386	61	176	110	51	539	185	153
chr1:11252395-11252414_ANGPTL7_-	ANGPTL7	1501	187	299	353	306	639	75	275	108	25	1320	554	323
chr1:112524846-112524865_KCND3_+	KCND3	43	137	160	121	142	67	46	143	44	42	716	218	195
chr1:11253646-11253665_ANGPTL7_+	ANGPTL7	148	149	75	211	80	85	44	189	65	47	94	96	41
chr1:11254695-11254714_ANGPTL7_+	ANGPTL7	211	117	52	98	50	553	117	169	88	35	779	321	157
chr1:112958841-112958860_CTTNBP2NL_+	CTTNBP2NL	1913	536	389	629	497	2024	382	1391	414	261	2877	1045	697
chr1:112997133-112997152_CTTNBP2NL_+	CTTNBP2NL	858	205	241	317	242	1319	169	600	128	148	1222	543	258
chr1:112998656-112998675_CTTNBP2NL_-	CTTNBP2NL	392	282	195	392	317	605	231	817	215	163	905	412	396
chr1:112999525-112999544_CTTNBP2NL_+	CTTNBP2NL	112	19	21	17	21	125	23	105	58	12	236	59	21
chr1:113052045-113052064_WNT2B_+	WNT2B	1190	705	472	646	505	955	321	978	353	236	2897	1079	1194
chr1:113057658-113057677_WNT2B_-	WNT2B	589	265	207	388	163	670	316	888	281	249	1747	486	428
chr1:113059027-113059046_WNT2B_-	WNT2B	370	354	420	528	562	876	405	960	347	217	1370	780	763
chr1:113059945-113059964_WNT2B_-	WNT2B	106	22	25	7	44	117	13	82	23	4	0	41	46
chr1:113125077-113125096_ST7L_-	ST7L	148	5	19	7	39	90	28	171	38	78	251	148	24
chr1:113126721-113126740_ST7L_+	ST7L	151	128	208	121	307	191	44	129	70	24	388	130	185
chr1:11313907-11313926_MTOR_-	MTOR	196	5	9	0	7	247	3	20	5	0	250	0	6
chr1:113153543-113153562_ST7L_-	ST7L	952	339	294	525	367	889	188	902	195	206	1382	1012	566
chr1:11316121-11316140_MTOR_+	MTOR	133	0	4	0	2	172	0	8	0	0	526	0	0
chr1:113161534-113161553_ST7L_-	ST7L	234	38	35	40	59	99	51	259	47	85	472	112	175
chr1:11317085-11317104_MTOR_-	MTOR	825	0	22	0	2	1201	1	10	0	4	1604	0	6
chr1:11319387-11319406_MTOR_-	MTOR	1581	94	68	73	96	1079	67	160	72	33	2853	93	117
chr1:113197092-113197111_CAPZA1_+	CAPZA1	0	37	20	31	26	196	35	88	51	14	158	113	104
chr1:113197093-113197112_CAPZA1_+	CAPZA1	199	77	9	145	22	288	50	106	36	46	393	129	171
chr1:113197280-113197299_CAPZA1_-	CAPZA1	12	86	7	93	31	149	95	99	132	21	356	185	121
chr1:113212164-113212183_CAPZA1_+	CAPZA1	274	6	36	1	15	83	7	1	23	0	141	88	90
chr1:113217614-113217633_MOV10_+	MOV10	620	253	178	322	255	1329	170	744	200	202	1493	666	766
chr1:113231617-113231636_MOV10_+	MOV10	452	71	59	136	96	334	133	429	160	132	384	151	128
chr1:113232036-113232055_MOV10_-	MOV10	2196	808	743	939	922	1675	614	2583	583	529	6190	2089	2014
chr1:113232592-113232611_MOV10_-	MOV10	622	233	277	380	377	503	208	642	347	261	626	474	509
chr1:113244181-113244200_RHOC_-	RHOC	1175	951	861	918	1006	1532	796	1228	830	349	2631	1848	1955
chr1:113245184-113245203_RHOC_-	RHOC	0	29	24	36	37	146	9	93	18	13	257	72	51
chr1:113245623-113245642_RHOC_-	RHOC	161	117	59	241	144	344	77	307	141	89	719	235	264
chr1:113246328-113246347_RHOC_-	RHOC	634	378	210	421	390	842	249	606	281	170	1402	335	704
chr1:113255038-113255057_PPM1J_-	PPM1J	332	87	90	78	136	667	117	202	118	57	937	446	275
chr1:113255427-113255446_PPM1J_+	PPM1J	2651	530	480	676	753	1858	489	1151	613	286	3858	1185	958
chr1:113256126-113256145_PPM1J_-	PPM1J	291	107	89	187	121	144	51	212	45	45	358	217	213
chr1:113257899-113257918_PPM1J_-	PPM1J	1454	255	243	381	403	613	145	454	177	144	1623	644	601
chr1:113264868-113264887_FAM19A3_+	FAM19A3	139	79	44	51	107	116	24	115	37	36	180	112	89
chr1:113264962-113264981_FAM19A3_-	FAM19A3	648	138	132	215	178	604	169	668	207	128	866	602	339
chr1:113265659-113265678_FAM19A3_-	FAM19A3	140	110	105	176	131	197	59	174	108	32	244	120	102
chr1:113266715-113266734_FAM19A3_+	FAM19A3	2228	757	744	1055	1066	2519	595	2454	625	657	3727	1528	1137
chr1:11333762-11333781_UBIAD1_+	UBIAD1	1648	470	433	504	480	2286	402	1086	299	266	3305	1100	975
chr1:11333789-11333808_UBIAD1_-	UBIAD1	181	33	28	30	28	139	21	87	25	28	139	93	67
chr1:11345771-11345790_UBIAD1_+	UBIAD1	268	97	74	92	102	198	80	266	89	42	555	223	83
chr1:11345855-11345874_UBIAD1_+	UBIAD1	1721	406	337	513	506	2517	271	967	313	194	3045	1119	1128
chr1:113459843-113459862_SLC16A1_+	SLC16A1	622	241	201	394	256	882	166	633	269	195	1265	500	406
chr1:113459909-113459928_SLC16A1_+	SLC16A1	313	165	206	224	245	438	131	519	115	163	1338	315	486
chr1:113471724-113471743_SLC16A1_+	SLC16A1	1307	642	475	744	430	1307	601	1786	683	457	2610	723	1333
chr1:113471823-113471842_SLC16A1_+	SLC16A1	101	53	61	127	133	119	29	138	26	33	95	33	50
chr1:113616161-113616180_LRIG2_-	LRIG2	472	56	85	151	96	617	94	245	75	61	1284	484	282
chr1:113633961-113633980_LRIG2_+	LRIG2	627	138	88	148	166	199	66	182	89	42	113	497	202
chr1:113636987-113637006_LRIG2_-	LRIG2	0	11	42	48	64	129	22	124	31	24	349	30	83
chr1:113637263-113637282_LRIG2_+	LRIG2	205	22	40	35	23	423	1	7	7	3	120	92	20
chr1:113933740-113933759_MAGI3_+	MAGI3	359	165	118	329	197	478	104	375	163	103	912	317	341
chr1:1139451-1139470_TNFRSF18_+	TNFRSF18	0	22	14	6	11	0	8	51	18	30	137	45	34
chr1:1139825-1139844_TNFRSF18_+	TNFRSF18	1148	361	292	413	420	985	209	773	174	193	2413	989	949
chr1:1140801-1140820_TNFRSF18_+	TNFRSF18	0	1	0	0	0	0	4	0	0	0	0	0	0
chr1:114123180-114123199_MAGI3_-	MAGI3	175	92	101	111	120	500	93	190	121	45	1010	276	229
chr1:114128151-114128170_MAGI3_+	MAGI3	360	122	63	145	87	244	50	137	67	41	391	210	75
chr1:114133161-114133180_MAGI3_+	MAGI3	455	307	209	375	224	547	140	581	138	123	912	589	581
chr1:1141767-1141786_TNFRSF18_-	TNFRSF18	594	249	237	323	322	539	244	930	264	250	849	608	524
chr1:114255952-114255971_PHTF1_-	PHTF1	33	13	68	40	68	332	53	548	61	154	520	110	196
chr1:114269083-114269102_PHTF1_+	PHTF1	709	184	108	253	113	690	128	389	133	97	697	278	194
chr1:114280835-114280854_PHTF1_-	PHTF1	133	52	73	61	78	270	41	99	41	18	264	175	121
chr1:114301296-114301315_PHTF1_-	PHTF1	168	47	72	59	107	68	51	134	36	29	434	207	105
chr1:114319963-114319982_RSBN1_-	RSBN1	238	24	26	27	59	115	13	147	19	30	559	53	81
chr1:114320411-114320430_RSBN1_-	RSBN1	142	90	34	108	66	228	61	90	51	33	330	45	21
chr1:114340262-114340281_RSBN1_-	RSBN1	1186	351	327	439	390	1375	279	640	245	152	1783	544	440
chr1:114354757-114354776_RSBN1_-	RSBN1	122	174	206	257	282	438	193	862	160	203	638	465	309
chr1:114394651-114394670_PTPN22_-	PTPN22	381	161	160	284	276	752	156	537	196	146	1114	437	304
chr1:114400368-114400387_PTPN22_-	PTPN22	262	114	73	153	82	237	58	274	111	72	285	93	113
chr1:114401120-114401139_PTPN22_+	PTPN22	142	52	35	69	59	273	61	112	89	22	353	326	107
chr1:114401659-114401678_PTPN22_-	PTPN22	649	116	99	206	120	708	83	303	154	83	872	281	462
chr1:114424405-114424424_BCL2L15_-	BCL2L15	1797	394	362	833	602	1232	434	1153	479	317	2495	1176	1782
chr1:114424407-114424426_BCL2L15_+	BCL2L15	126	37	51	71	95	228	11	89	13	16	193	43	103
chr1:114429214-114429233_BCL2L15_-	BCL2L15	531	114	94	177	177	351	105	240	99	46	439	324	242
chr1:114429218-114429237_BCL2L15_+	BCL2L15	166	55	105	122	121	67	17	98	42	15	125	193	11
chr1:114442547-114442566_AP4B1_-	AP4B1	306	210	173	225	345	346	122	430	103	102	1189	209	419
chr1:114443903-114443922_AP4B1_-	AP4B1	205	85	50	108	65	343	41	185	49	36	121	222	125
chr1:114445403-114445422_AP4B1_+	AP4B1	974	322	215	393	372	1037	200	722	230	121	1820	789	574
chr1:114447309-114447328_AP4B1_+	AP4B1	892	327	313	477	402	482	246	867	227	219	1901	706	715
chr1:114448240-114448259_DCLRE1B_-	DCLRE1B	1534	21	36	2	17	711	4	31	6	9	2441	120	168
chr1:114449762-114449781_DCLRE1B_+	DCLRE1B	404	14	8	10	8	299	0	20	0	3	641	9	20
chr1:114450659-114450678_DCLRE1B_+	DCLRE1B	242	16	59	51	52	562	54	88	95	24	358	123	217
chr1:114454309-114454328_DCLRE1B_+	DCLRE1B	448	101	73	99	37	838	25	172	45	50	1046	222	266
chr1:114483579-114483598_HIPK1_+	HIPK1	360	97	96	126	73	248	111	325	125	132	539	495	258
chr1:114497378-114497397_HIPK1_-	HIPK1	1765	1024	813	1295	1245	2907	920	2749	977	562	4067	2671	2203
chr1:114498250-114498269_HIPK1_+	HIPK1	358	136	129	248	219	587	123	343	101	125	543	288	265
chr1:114500819-114500838_HIPK1_-	HIPK1	132	16	24	24	10	148	47	47	44	14	57	37	74
chr1:114522193-114522212_OLFML3_-	OLFML3	2652	1257	1213	1829	1630	3602	1211	3301	1377	815	6162	3069	2968
chr1:114522213-114522232_OLFML3_-	OLFML3	481	148	132	168	159	589	111	376	161	64	1171	241	381
chr1:114523156-114523175_OLFML3_-	OLFML3	323	61	98	121	172	368	151	370	118	75	538	224	161
chr1:114523742-114523761_OLFML3_-	OLFML3	1910	422	379	713	548	2316	382	1339	428	319	3210	1208	894
chr1:114646244-114646263_SYT6_-	SYT6	355	114	124	198	165	355	87	172	67	20	544	407	196
chr1:114680161-114680180_SYT6_+	SYT6	1176	472	445	715	641	1436	412	1097	363	249	1645	1293	971
chr1:114682550-114682569_SYT6_+	SYT6	1178	239	263	315	333	1263	156	792	171	188	1738	716	398
chr1:114696291-114696310_SYT6_+	SYT6	616	285	183	365	204	674	198	640	151	158	2059	501	482
chr1:1148026-1148045_TNFRSF4_-	TNFRSF4	331	103	157	58	164	432	55	169	73	61	730	371	318
chr1:1148377-1148396_TNFRSF4_+	TNFRSF4	643	195	95	315	105	384	132	334	129	145	361	353	323
chr1:1149157-1149176_TNFRSF4_-	TNFRSF4	1052	879	693	922	676	1472	423	1490	454	286	1803	1583	1293
chr1:1149452-1149471_TNFRSF4_+	TNFRSF4	280	163	74	172	53	218	134	335	115	138	474	126	119
chr1:114968230-114968249_TRIM33_+	TRIM33	590	521	260	933	362	311	196	909	274	217	1401	906	621
chr1:114969820-114969839_TRIM33_+	TRIM33	1225	675	649	835	755	1409	466	1761	462	416	1658	1868	1160
chr1:114970450-114970469_TRIM33_-	TRIM33	1174	619	417	955	464	1273	375	1284	377	319	2077	1767	1839
chr1:115053199-115053218_TRIM33_-	TRIM33	275	43	58	56	112	398	71	226	34	32	482	269	240
chr1:115112643-115112662_BCAS2_-	BCAS2	76	13	15	22	6	203	9	7	6	0	265	28	30
chr1:115123940-115123959_BCAS2_-	BCAS2	829	138	34	170	28	853	78	140	57	32	1317	78	83
chr1:115124116-115124135_BCAS2_+	BCAS2	5336	343	357	552	472	5375	216	1087	223	289	8557	1102	860
chr1:115124117-115124136_BCAS2_+	BCAS2	2406	614	432	696	559	3951	263	1274	275	354	7151	1110	1157
chr1:115147545-115147564_DENND2C_-	DENND2C	1564	795	631	1176	834	3242	670	1953	778	479	3420	1617	1592
chr1:115151294-115151313_DENND2C_+	DENND2C	963	266	239	483	325	1656	190	638	140	150	1832	886	399
chr1:115165666-115165685_DENND2C_+	DENND2C	756	168	110	191	129	714	252	391	265	49	455	275	500
chr1:115168169-115168188_DENND2C_+	DENND2C	0	32	15	39	35	71	17	79	24	10	44	89	75
chr1:115223073-115223092_AMPD1_-	AMPD1	227	16	35	25	39	0	9	26	13	3	184	48	124
chr1:115226861-115226880_AMPD1_+	AMPD1	174	47	39	91	75	176	26	150	31	25	53	132	145
chr1:115231259-115231278_AMPD1_+	AMPD1	623	213	162	291	183	615	142	468	239	91	1000	632	381
chr1:115238067-115238086_AMPD1_+	AMPD1	2816	941	754	1163	1031	3333	719	1820	780	409	5958	2456	2132
chr1:115252192-115252211_NRAS_-	NRAS	568	279	180	346	294	877	254	840	191	205	1437	613	880
chr1:115256484-115256503_NRAS_-	NRAS	545	167	197	197	286	403	194	536	217	106	466	479	658
chr1:115258659-115258678_NRAS_+	NRAS	84	163	104	247	195	524	137	449	112	118	1237	444	321
chr1:115258673-115258692_NRAS_-	NRAS	1250	236	196	250	262	845	151	545	264	114	1442	541	545
chr1:115277071-115277090_CSDE1_+	CSDE1	1739	126	187	157	208	2494	173	618	172	109	3740	385	369
chr1:115279425-115279444_CSDE1_-	CSDE1	161	30	16	34	6	235	12	42	26	12	298	121	135
chr1:115280116-115280135_CSDE1_+	CSDE1	3345	801	714	1032	846	2123	537	1846	716	492	4604	1519	1649
chr1:115280626-115280645_CSDE1_+	CSDE1	2061	614	459	851	604	1270	442	1586	486	266	2790	1718	1304
chr1:115319017-115319036_SIKE1_-	SIKE1	0	6	3	6	3	0	0	0	0	0	0	29	24
chr1:115322743-115322762_SIKE1_-	SIKE1	242	91	39	123	57	137	85	159	106	53	704	257	138
chr1:115323133-115323152_SIKE1_+	SIKE1	725	162	76	249	93	410	92	330	111	64	998	364	606
chr1:115323196-115323215_SIKE1_+	SIKE1	167	116	58	170	66	301	44	193	22	41	151	110	62
chr1:1153849-1153868_SDF4_-	SDF4	2343	577	642	774	876	2479	665	1483	679	449	2665	2114	1416
chr1:115398105-115398124_SYCP1_-	SYCP1	2083	722	611	959	763	1591	611	1648	609	396	2932	1730	1613
chr1:115400074-115400093_SYCP1_+	SYCP1	757	77	117	105	141	363	78	240	112	76	813	319	344
chr1:115403350-115403369_SYCP1_+	SYCP1	124	42	17	80	22	148	74	222	63	46	364	360	140
chr1:115418722-115418741_SYCP1_+	SYCP1	83	127	92	127	159	332	69	215	137	59	390	338	239
chr1:115576124-115576143_TSHB_+	TSHB	968	266	277	391	413	799	411	1146	432	252	2400	807	700
chr1:115576695-115576714_TSHB_-	TSHB	299	42	32	31	62	105	59	44	120	9	95	64	84
chr1:115576696-115576715_TSHB_-	TSHB	398	54	64	60	118	363	75	540	71	202	300	255	184
chr1:115576816-115576835_TSHB_-	TSHB	1098	507	424	540	547	1636	461	1066	443	234	3565	877	1072
chr1:115600178-115600197_TSPAN2_-	TSPAN2	182	42	95	43	74	69	41	85	30	17	85	73	127
chr1:115601572-115601591_TSPAN2_-	TSPAN2	1300	247	246	341	326	1313	185	552	214	134	1418	948	629
chr1:115603126-115603145_TSPAN2_+	TSPAN2	1594	523	303	583	359	716	234	980	225	230	2898	784	887
chr1:115604765-115604784_TSPAN2_+	TSPAN2	697	371	424	564	718	1059	331	798	379	220	2406	940	851
chr1:11561460-11561479_PTCHD2_-	PTCHD2	726	222	147	285	184	1255	286	551	201	153	828	694	463
chr1:11562851-11562870_PTCHD2_-	PTCHD2	145	100	32	139	50	320	21	26	17	10	104	402	85
chr1:11574537-11574556_PTCHD2_+	PTCHD2	98	90	60	75	79	361	104	178	115	52	393	303	276
chr1:11575540-11575559_PTCHD2_-	PTCHD2	241	125	102	227	73	646	81	220	78	58	636	369	199
chr1:115828757-115828776_NGF_-	NGF	0	29	43	29	15	256	21	44	33	28	151	82	82
chr1:115828778-115828797_NGF_+	NGF	1355	518	397	610	611	921	415	1557	390	348	1605	1325	1106
chr1:115828828-115828847_NGF_+	NGF	152	4	17	4	15	41	2	25	1	2	181	21	9
chr1:115829203-115829222_NGF_-	NGF	296	204	232	263	265	550	77	341	103	102	741	256	597
chr1:1158678-1158697_SDF4_-	SDF4	52	44	50	70	52	168	43	154	34	54	545	407	147
chr1:1159266-1159285_SDF4_-	SDF4	0	9	4	10	24	47	0	6	0	5	0	25	11
chr1:116202273-116202292_VANGL1_+	VANGL1	100	49	16	62	46	0	5	66	6	13	228	48	13
chr1:116206618-116206637_VANGL1_-	VANGL1	332	200	352	243	1824	230	210	810	180	207	618	597	314
chr1:116225074-116225093_VANGL1_+	VANGL1	143	28	6	55	8	58	23	50	23	24	218	0	17
chr1:116226595-116226614_VANGL1_-	VANGL1	194	69	54	68	110	455	27	150	25	49	558	192	176
chr1:116268151-116268170_CASQ2_+	CASQ2	157	92	139	143	246	467	133	231	219	148	571	236	221
chr1:116269647-116269666_CASQ2_-	CASQ2	454	410	253	561	282	1117	232	972	275	221	1213	946	549
chr1:116275526-116275545_CASQ2_-	CASQ2	695	207	235	403	417	898	277	889	284	151	1171	732	552
chr1:116280922-116280941_CASQ2_+	CASQ2	368	140	140	197	187	340	104	280	65	57	422	236	321
chr1:116380685-116380704_NHLH2_+	NHLH2	411	139	63	146	93	443	57	269	35	70	564	304	223
chr1:116380873-116380892_NHLH2_-	NHLH2	1459	547	704	678	794	2372	560	1117	614	267	3405	1771	1409
chr1:116380903-116380922_NHLH2_+	NHLH2	1478	543	416	578	534	1391	367	854	430	217	2412	1417	1174
chr1:116380906-116380925_NHLH2_-	NHLH2	215	206	260	273	309	355	243	555	177	147	935	496	509
chr1:1163866-1163885_SDF4_+	SDF4	110	27	34	50	30	223	15	76	37	10	284	143	58
chr1:116519257-116519276_SLC22A15_+	SLC22A15	310	104	96	66	107	152	69	358	93	95	491	225	216
chr1:116534727-116534746_SLC22A15_+	SLC22A15	1381	435	354	566	509	1472	436	1160	515	278	2663	1264	1295
chr1:116563388-116563407_SLC22A15_-	SLC22A15	827	309	387	518	556	1260	234	482	215	111	2365	921	813
chr1:116569595-116569614_SLC22A15_-	SLC22A15	83	14	14	35	12	128	13	92	29	21	271	135	52
chr1:116655233-116655252_MAB21L3_+	MAB21L3	513	185	180	222	222	309	115	428	123	114	681	475	379
chr1:116663561-116663580_MAB21L3_+	MAB21L3	259	31	66	73	96	107	61	128	36	29	211	82	74
chr1:116666853-116666872_MAB21L3_+	MAB21L3	76	92	146	138	197	428	91	261	104	47	748	407	267
chr1:116670192-116670211_MAB21L3_+	MAB21L3	527	171	103	231	181	440	141	506	147	146	558	362	457
chr1:1167925-1167944_B3GALT6_+	B3GALT6	3878	1066	1054	1308	1325	3853	739	2223	716	473	6013	3456	2774
chr1:1168122-1168141_B3GALT6_+	B3GALT6	1265	363	552	426	481	765	122	615	137	244	2080	481	662
chr1:1168610-1168629_B3GALT6_-	B3GALT6	657	450	294	587	256	658	466	621	520	198	1552	772	550
chr1:1168613-1168632_B3GALT6_-	B3GALT6	1169	138	64	107	184	1058	117	397	115	115	1837	341	303
chr1:116927442-116927461_ATP1A1_+	ATP1A1	68	13	0	6	0	89	10	11	13	1	126	145	25
chr1:116930074-116930093_ATP1A1_+	ATP1A1	3349	1065	924	1115	939	3372	1056	2583	991	468	5502	1958	2376
chr1:116930761-116930780_ATP1A1_-	ATP1A1	457	213	172	229	166	791	94	471	114	73	950	140	283
chr1:116931267-116931286_ATP1A1_-	ATP1A1	517	456	343	599	468	862	297	800	269	130	1405	1079	937
chr1:117078589-117078608_CD58_-	CD58	94	74	84	84	86	101	90	163	114	38	432	180	158
chr1:117078813-117078832_CD58_+	CD58	894	361	295	471	422	1274	290	928	320	293	2977	549	789
chr1:11709915-11709934_FBXO2_-	FBXO2	219	59	30	89	88	201	56	206	83	65	407	113	157
chr1:11709989-11710008_FBXO2_+	FBXO2	568	81	68	138	101	586	107	286	100	49	834	247	218
chr1:11710764-11710783_FBXO2_+	FBXO2	1560	714	542	726	929	2218	527	1588	563	603	4442	1726	1421
chr1:117113574-117113593_CD58_-	CD58	335	167	125	235	118	370	102	281	145	71	1287	389	172
chr1:117113576-117113595_CD58_-	CD58	2322	607	631	824	768	2804	659	1300	569	375	5015	1591	1290
chr1:11714387-11714406_FBXO2_-	FBXO2	1259	330	333	486	424	1361	351	939	382	194	1989	678	662
chr1:117146633-117146652_IGSF3_-	IGSF3	951	167	140	198	155	1253	118	447	114	73	848	587	663
chr1:117149099-117149118_IGSF3_+	IGSF3	1864	1240	834	1173	1051	2696	961	1833	811	405	4908	2029	2124
chr1:117150666-117150685_IGSF3_+	IGSF3	449	37	19	48	50	141	36	97	38	17	623	371	115
chr1:117156416-117156435_IGSF3_-	IGSF3	339	37	103	61	96	366	52	118	59	34	783	123	212
chr1:11718355-11718374_FBXO44_+	FBXO44	956	359	298	452	356	1525	250	1010	285	237	2304	1072	863
chr1:11718644-11718663_FBXO44_+	FBXO44	94	3	16	6	32	244	12	70	25	24	402	57	30
chr1:11718907-11718926_FBXO44_+	FBXO44	0	34	7	36	0	231	33	145	46	34	40	9	18
chr1:11721226-11721245_FBXO44_+	FBXO44	470	74	129	125	149	408	65	319	75	83	761	308	373
chr1:117236798-117236817_C1orf137_+	C1orf137	261	123	117	193	172	751	145	460	141	139	697	270	338
chr1:117237473-117237492_C1orf137_-	C1orf137	818	277	197	323	241	650	156	416	235	104	1726	685	439
chr1:117248605-117248624_C1orf137_+	C1orf137	325	90	68	61	78	253	36	113	28	19	452	96	72
chr1:117249111-117249130_C1orf137_+	C1orf137	537	90	123	157	146	573	113	374	110	94	856	411	295
chr1:11728991-11729010_FBXO6_-	FBXO6	2081	1284	840	1599	1042	1932	923	2382	1020	479	3270	2216	1770
chr1:117303202-117303221_CD2_+	CD2	125	59	20	127	31	81	59	61	90	12	294	94	173
chr1:117303231-117303250_CD2_-	CD2	349	125	137	296	224	404	144	508	123	134	821	230	203
chr1:117307158-117307177_CD2_-	CD2	90	73	39	197	55	254	52	68	24	28	249	187	172
chr1:117311260-117311279_CD2_+	CD2	806	346	337	519	498	936	359	1380	397	335	2201	941	817
chr1:11731384-11731403_FBXO6_-	FBXO6	2637	424	335	505	404	2785	281	1194	277	252	6017	1447	1267
chr1:11732039-11732058_FBXO6_+	FBXO6	0	7	6	21	0	0	55	75	83	0	225	0	29
chr1:11733426-11733445_FBXO6_+	FBXO6	975	941	842	1007	1114	2952	722	1853	716	433	4140	2477	1716
chr1:11736935-11736954_MAD2L2_+	MAD2L2	758	205	234	259	297	782	162	547	165	95	1192	654	615
chr1:11737602-11737621_MAD2L2_-	MAD2L2	3829	1359	1123	1453	1174	4372	1024	2800	933	592	10580	2120	2765
chr1:11740434-11740453_MAD2L2_+	MAD2L2	480	9	16	16	20	406	37	46	40	4	575	108	64
chr1:11740621-11740640_MAD2L2_-	MAD2L2	767	220	214	354	230	1384	113	446	66	67	1070	683	591
chr1:117484572-117484591_PTGFRN_+	PTGFRN	305	19	28	55	40	0	30	83	34	23	208	52	48
chr1:117487513-117487532_PTGFRN_+	PTGFRN	1582	892	790	1364	1247	1843	855	2834	1069	796	4238	1895	2112
chr1:117491967-117491986_PTGFRN_-	PTGFRN	99	103	19	191	41	55	28	92	20	24	211	154	139
chr1:117504151-117504170_PTGFRN_+	PTGFRN	809	223	246	286	432	674	260	855	280	191	1109	547	622
chr1:117552670-117552689_CD101_+	CD101	52	36	51	65	47	29	12	13	7	3	173	28	43
chr1:117554567-117554586_CD101_+	CD101	194	102	51	172	60	515	78	405	107	125	219	197	190
chr1:117556071-117556090_CD101_+	CD101	538	216	199	282	204	713	77	290	72	76	595	348	362
chr1:117559950-117559969_CD101_+	CD101	123	34	62	39	29	214	52	184	68	46	377	102	52
chr1:117603091-117603110_TTF2_+	TTF2	1280	330	189	469	205	1883	227	826	141	189	3116	843	509
chr1:117605024-117605043_TTF2_-	TTF2	497	68	71	107	104	294	40	244	70	39	522	136	169
chr1:117616295-117616314_TTF2_+	TTF2	103	30	20	65	59	40	47	63	25	2	47	86	87
chr1:117618250-117618269_TTF2_+	TTF2	1685	818	880	978	915	2029	778	1903	801	519	4632	1925	1594
chr1:117658298-117658317_TRIM45_-	TRIM45	296	94	140	180	196	667	149	415	169	93	432	317	349
chr1:117659307-117659326_TRIM45_-	TRIM45	126	92	40	147	85	231	34	166	39	31	226	168	48
chr1:117660727-117660746_TRIM45_-	TRIM45	77	12	9	14	20	0	15	34	9	2	463	67	16
chr1:117663783-117663802_TRIM45_+	TRIM45	765	181	191	254	291	747	98	575	100	124	778	534	265
chr1:11766745-11766764_DRAXIN_+	DRAXIN	240	153	91	207	87	644	135	381	175	109	291	379	411
chr1:11769411-11769430_DRAXIN_+	DRAXIN	72	15	27	53	11	120	40	43	67	21	215	77	75
chr1:117695877-117695896_VTCN1_-	VTCN1	579	141	109	200	111	402	112	413	108	117	485	358	625
chr1:117695933-117695952_VTCN1_+	VTCN1	405	155	204	208	219	308	156	281	172	77	1088	203	295
chr1:117699387-117699406_VTCN1_-	VTCN1	559	144	111	251	200	539	146	369	136	85	224	438	408
chr1:117699420-117699439_VTCN1_-	VTCN1	905	134	160	208	182	697	152	409	153	78	560	518	297
chr1:11771900-11771919_DRAXIN_+	DRAXIN	385	39	50	46	153	296	59	154	101	41	155	143	43
chr1:11772407-11772426_DRAXIN_-	DRAXIN	2398	1209	963	1602	1114	3233	783	2675	880	681	5627	3042	2500
chr1:117911086-117911105_MAN1A2_+	MAN1A2	145	34	131	75	122	298	117	223	181	48	195	133	175
chr1:117944835-117944854_MAN1A2_+	MAN1A2	390	114	41	171	48	556	65	223	64	51	1012	142	219
chr1:1179472-1179491_FAM132A_-	FAM132A	1359	409	381	554	541	1364	332	1018	300	287	2021	548	855
chr1:117948192-117948211_MAN1A2_+	MAN1A2	213	126	88	182	130	576	158	388	181	101	1251	666	451
chr1:117957359-117957378_MAN1A2_-	MAN1A2	117	11	1	12	0	114	19	53	36	12	85	37	15
chr1:1179590-1179609_FAM132A_+	FAM132A	364	353	251	511	394	1047	235	787	251	159	972	820	590
chr1:11796278-11796297_AGTRAP_-	AGTRAP	160	16	16	29	6	103	24	82	13	14	47	45	63
chr1:1179815-1179834_FAM132A_-	FAM132A	1468	211	225	269	346	1277	207	627	301	143	2963	669	1040
chr1:11807553-11807572_AGTRAP_-	AGTRAP	176	146	134	93	185	502	114	337	202	83	534	269	485
chr1:11808625-11808644_AGTRAP_+	AGTRAP	1112	259	258	396	331	925	134	789	172	184	1895	616	667
chr1:11810220-11810239_AGTRAP_+	AGTRAP	1	0	3	0	2	0	1	10	1	0	0	0	9
chr1:118165700-118165719_FAM46C_-	FAM46C	184	55	38	39	32	342	39	216	18	44	266	87	152
chr1:118165837-118165856_FAM46C_-	FAM46C	479	311	393	546	507	380	261	1261	313	417	795	879	639
chr1:118165924-118165943_FAM46C_+	FAM46C	1088	278	262	455	348	711	233	570	183	225	1425	784	524
chr1:118166503-118166522_FAM46C_-	FAM46C	3091	983	875	1584	1348	2958	930	2799	1035	716	4665	2535	2393
chr1:1181967-1181986_FAM132A_-	FAM132A	645	411	264	540	302	467	172	602	234	136	611	623	604
chr1:118441803-118441822_GDAP2_-	GDAP2	178	231	184	395	387	365	162	422	176	125	1164	519	377
chr1:118449130-118449149_GDAP2_-	GDAP2	2040	786	706	1083	1143	2354	616	2388	682	637	2725	2229	1744
chr1:118455237-118455256_GDAP2_-	GDAP2	2990	1053	902	1561	1379	2853	1086	2738	1202	743	4947	2544	1695
chr1:118462927-118462946_GDAP2_-	GDAP2	317	90	72	101	76	679	84	306	100	75	1112	456	276
chr1:118475966-118475985_WDR3_-	WDR3	679	0	14	0	6	764	4	0	4	0	773	48	12
chr1:118477261-118477280_WDR3_+	WDR3	352	7	14	15	10	286	1	16	0	1	682	54	0
chr1:118479429-118479448_WDR3_+	WDR3	501	12	7	5	4	462	4	0	0	0	584	15	0
chr1:118481117-118481136_WDR3_-	WDR3	233	1	12	0	13	180	0	21	0	0	171	0	16
chr1:11860329-11860348_MTHFR_-	MTHFR	112	0	0	0	0	0	0	0	3	0	83	53	0
chr1:11861327-11861346_MTHFR_+	MTHFR	1749	551	395	685	520	1019	311	1459	399	316	2801	1247	1280
chr1:11863173-11863192_MTHFR_-	MTHFR	374	163	59	258	77	178	87	460	130	176	447	162	243
chr1:11863504-11863523_MTHFR_+	MTHFR	322	71	68	149	101	148	79	211	91	55	553	60	150
chr1:118642345-118642364_SPAG17_+	SPAG17	136	57	69	101	113	342	71	59	66	19	438	239	80
chr1:118644461-118644480_SPAG17_-	SPAG17	924	482	472	614	527	722	323	1550	332	314	1075	840	1104
chr1:11866396-11866415_CLCN6_-	CLCN6	164	7	50	38	56	233	60	149	69	33	335	155	102
chr1:11867213-11867232_CLCN6_+	CLCN6	77	41	10	51	10	293	27	91	34	47	153	80	86
chr1:118693917-118693936_SPAG17_-	SPAG17	3675	718	547	844	804	3014	574	1590	664	419	4888	2146	1666
chr1:118727758-118727777_SPAG17_-	SPAG17	458	37	128	56	181	491	84	292	90	52	713	452	242
chr1:11876716-11876735_CLCN6_+	CLCN6	662	233	236	213	295	746	147	281	126	55	718	553	570
chr1:11879580-11879599_CLCN6_+	CLCN6	1582	519	568	696	748	1522	428	1929	511	465	2148	1605	1101
chr1:11907298-11907317_NPPA_+	NPPA	270	74	53	136	98	35	39	150	30	33	377	64	189
chr1:11907325-11907344_NPPA_-	NPPA	99	42	61	69	50	40	40	120	67	35	400	127	174
chr1:11907622-11907641_NPPA_+	NPPA	470	120	190	121	234	316	80	228	77	57	835	556	301
chr1:11907703-11907722_NPPA_+	NPPA	405	137	162	200	136	1056	96	216	96	64	781	167	217
chr1:11918288-11918307_NPPB_-	NPPB	130	156	134	185	125	300	91	622	69	116	880	220	181
chr1:11918507-11918526_NPPB_-	NPPB	276	18	44	33	39	170	49	259	36	98	321	109	129
chr1:11918765-11918784_NPPB_+	NPPB	212	168	222	174	240	229	193	303	195	69	781	596	472
chr1:11918776-11918795_NPPB_+	NPPB	4202	1761	1764	2179	2135	5573	1571	4880	1475	1104	8380	4582	4685
chr1:1192419-1192438_UBE2J2_-	UBE2J2	323	118	101	195	188	1063	158	580	165	126	790	202	222
chr1:1192593-1192612_UBE2J2_+	UBE2J2	85	26	13	25	34	0	12	106	47	13	232	57	45
chr1:119467401-119467420_TBX15_+	TBX15	223	89	53	84	69	310	84	120	102	49	606	224	106
chr1:119469167-119469186_TBX15_-	TBX15	2353	711	743	800	883	2090	724	1586	702	411	3094	1670	1073
chr1:119474313-119474332_TBX15_+	TBX15	228	322	224	407	237	682	217	581	169	110	899	305	391
chr1:119530241-119530260_TBX15_-	TBX15	248	201	246	405	267	484	167	368	163	116	764	262	368
chr1:119575884-119575903_WARS2_-	WARS2	93	48	93	62	150	563	71	165	95	32	693	160	211
chr1:119576717-119576736_WARS2_+	WARS2	419	190	122	174	146	399	156	413	114	110	1034	412	581
chr1:119619176-119619195_WARS2_-	WARS2	0	34	32	39	44	171	16	107	9	17	53	101	25
chr1:119683232-119683251_WARS2_-	WARS2	4	30	16	21	10	82	18	50	8	8	112	32	14
chr1:11982901-11982920_KIAA2013_+	KIAA2013	993	97	57	116	54	981	54	161	39	33	1370	242	264
chr1:11983338-11983357_KIAA2013_-	KIAA2013	141	147	152	268	173	607	123	320	182	96	1841	855	222
chr1:11985509-11985528_KIAA2013_+	KIAA2013	555	104	120	121	150	631	108	188	58	38	881	306	352
chr1:11985902-11985921_KIAA2013_+	KIAA2013	333	481	519	510	597	1347	268	874	324	239	1817	899	1003
chr1:1198752-1198771_UBE2J2_-	UBE2J2	862	329	364	438	471	743	279	1135	221	314	2379	708	1000
chr1:119923792-119923811_HAO2_+	HAO2	432	57	100	57	119	145	33	169	46	52	1000	113	272
chr1:119925583-119925602_HAO2_+	HAO2	566	387	218	507	231	1540	375	815	373	169	1546	841	553
chr1:119927471-119927490_HAO2_+	HAO2	1883	341	250	526	441	854	326	886	357	182	2130	898	890
chr1:119929380-119929399_HAO2_+	HAO2	543	127	80	126	56	441	84	110	152	26	894	350	316
chr1:11994890-11994909_PLOD1_+	PLOD1	96	29	31	36	53	106	8	4	10	4	237	30	95
chr1:119958029-119958048_HSD3B2_+	HSD3B2	362	54	69	129	67	238	34	134	39	36	433	322	138
chr1:119962055-119962074_HSD3B2_+	HSD3B2	290	92	48	179	57	78	116	33	159	2	242	264	250
chr1:119962059-119962078_HSD3B2_-	HSD3B2	763	424	339	454	433	653	308	853	349	221	2517	1082	1206
chr1:119964578-119964597_HSD3B2_-	HSD3B2	1030	306	269	446	446	1090	196	657	292	169	1825	349	598
chr1:120050153-120050172_HSD3B1_+	HSD3B1	281	96	121	162	180	1731	185	417	196	119	683	395	152
chr1:120056686-120056705_HSD3B1_-	HSD3B1	203	129	133	170	200	297	59	353	78	93	667	377	193
chr1:120056805-120056824_HSD3B1_-	HSD3B1	409	85	79	156	140	302	86	222	77	60	793	234	157
chr1:12008053-12008072_PLOD1_+	PLOD1	0	19	1	50	5	43	17	32	23	16	0	127	28
chr1:12009913-12009932_PLOD1_+	PLOD1	804	297	217	407	381	1153	265	661	274	140	1575	1049	853
chr1:12010522-12010541_PLOD1_+	PLOD1	0	25	9	45	38	51	31	210	38	79	96	203	258
chr1:120166534-120166553_ZNF697_+	ZNF697	491	234	220	233	244	888	194	617	202	153	1396	580	623
chr1:120166599-120166618_ZNF697_+	ZNF697	607	299	292	443	326	972	257	626	279	164	1812	853	911
chr1:120168500-120168519_ZNF697_-	ZNF697	442	45	74	51	146	195	53	201	33	41	226	117	312
chr1:120168526-120168545_ZNF697_-	ZNF697	584	185	151	99	233	184	90	162	62	54	197	205	155
chr1:120254700-120254719_PHGDH_+	PHGDH	863	509	396	696	485	744	349	1237	449	290	1529	1277	1036
chr1:120263849-120263868_PHGDH_+	PHGDH	194	119	154	170	136	295	146	679	186	178	735	620	385
chr1:120269500-120269519_PHGDH_+	PHGDH	891	206	114	226	196	1144	101	502	150	157	1601	750	459
chr1:120269658-120269677_PHGDH_-	PHGDH	379	142	74	257	112	159	77	168	79	31	469	192	121
chr1:120301849-120301868_HMGCS2_-	HMGCS2	1552	682	569	947	912	2061	591	2425	649	571	2807	1777	1466
chr1:120302601-120302620_HMGCS2_-	HMGCS2	257	148	135	194	228	704	153	511	88	100	1693	710	549
chr1:120307098-120307117_HMGCS2_-	HMGCS2	0	112	58	120	65	134	39	174	53	56	336	103	105
chr1:120311366-120311385_HMGCS2_-	HMGCS2	3594	1238	1019	1787	1510	4265	1144	3866	1297	1072	8138	3106	2912
chr1:1203328-1203347_UBE2J2_-	UBE2J2	906	276	157	322	273	432	207	714	203	194	1577	446	539
chr1:120342434-120342453_REG4_+	REG4	113	40	39	73	26	0	48	16	39	7	244	29	205
chr1:120345693-120345712_REG4_-	REG4	108	19	43	22	47	282	32	24	40	15	0	64	83
chr1:120345731-120345750_REG4_-	REG4	126	150	102	314	139	105	65	417	40	108	685	160	292
chr1:120351311-120351330_REG4_+	REG4	0	30	19	35	12	80	8	52	9	13	90	42	30
chr1:120436891-120436910_ADAM30_+	ADAM30	110	46	26	85	63	162	24	72	22	23	457	122	137
chr1:120437038-120437057_ADAM30_-	ADAM30	2098	491	339	713	621	1268	408	1418	512	368	2928	751	954
chr1:120437148-120437167_ADAM30_+	ADAM30	95	33	59	46	59	366	56	139	66	28	123	106	41
chr1:120437584-120437603_ADAM30_+	ADAM30	705	228	196	326	337	820	269	752	272	183	1376	901	610
chr1:12049273-12049292_MFN2_+	MFN2	842	54	27	49	75	998	46	110	52	40	1103	290	89
chr1:120510739-120510758_NOTCH2_-	NOTCH2	1372	524	624	989	655	1417	313	1000	392	213	2295	1178	1353
chr1:120512146-120512165_NOTCH2_-	NOTCH2	818	126	149	169	168	477	78	295	78	58	1007	330	101
chr1:12052712-12052731_MFN2_+	MFN2	701	359	308	457	483	1283	249	1077	314	236	1563	600	619
chr1:120529640-120529659_NOTCH2_-	NOTCH2	663	605	497	652	674	2063	354	676	398	154	1831	732	965
chr1:12056272-12056291_MFN2_-	MFN2	0	13	1	7	0	0	0	0	9	0	76	0	0
chr1:12057447-12057466_MFN2_-	MFN2	792	111	82	119	104	591	76	314	117	71	1055	431	236
chr1:120611984-120612003_NOTCH2_+	NOTCH2	1004	463	288	623	429	1754	230	1130	245	269	2235	901	1028
chr1:12081794-12081813_MIIP_+	MIIP	474	287	267	396	429	857	243	680	211	144	1330	817	621
chr1:12082289-12082308_MIIP_-	MIIP	2009	355	300	537	428	1720	321	943	417	175	1991	1137	976
chr1:12082955-12082974_MIIP_-	MIIP	2355	763	689	1008	1042	2202	494	1629	657	422	4155	1665	1855
chr1:12089154-12089173_MIIP_+	MIIP	150	41	44	58	65	184	38	139	33	31	189	176	128
chr1:12157257-12157276_TNFRSF8_-	TNFRSF8	143	51	35	79	49	411	138	58	127	33	448	274	236
chr1:12164443-12164462_TNFRSF8_-	TNFRSF8	3367	1711	1958	2048	2237	4685	1358	3595	1490	889	5831	4171	4577
chr1:1216605-1216624_SCNN1D_-	SCNN1D	897	331	249	420	381	1286	218	903	210	240	2609	822	523
chr1:1216953-1216972_SCNN1D_-	SCNN1D	804	209	324	249	444	684	346	594	318	180	1182	484	433
chr1:12172013-12172032_TNFRSF8_+	TNFRSF8	846	326	182	549	209	972	204	818	172	191	1258	483	552
chr1:12172054-12172073_TNFRSF8_-	TNFRSF8	79	78	52	54	63	191	26	191	42	48	375	85	203
chr1:1217647-1217666_SCNN1D_+	SCNN1D	581	256	236	263	291	499	210	503	263	113	1250	398	617
chr1:1219400-1219419_SCNN1D_-	SCNN1D	618	207	190	403	397	1560	255	652	207	184	1354	605	580
chr1:12227183-12227202_TNFRSF1B_-	TNFRSF1B	170	49	58	95	44	244	71	132	79	35	89	70	137
chr1:12248855-12248874_TNFRSF1B_+	TNFRSF1B	80	17	60	19	63	123	24	89	34	25	110	43	57
chr1:12251132-12251151_TNFRSF1B_-	TNFRSF1B	682	347	296	372	385	959	298	641	272	148	1829	998	1068
chr1:12251899-12251918_TNFRSF1B_+	TNFRSF1B	353	423	462	723	677	1075	406	1539	441	389	1846	1024	824
chr1:12294398-12294417_VPS13D_-	VPS13D	287	9	6	0	4	473	5	0	2	0	444	48	22
chr1:12304358-12304377_VPS13D_-	VPS13D	37	1	0	13	0	134	6	25	10	11	170	22	21
chr1:12304640-12304659_VPS13D_-	VPS13D	60	10	2	17	7	53	15	24	12	1	14	80	46
chr1:12313837-12313856_VPS13D_+	VPS13D	2130	155	110	243	160	1597	82	262	96	47	3353	471	286
chr1:1235985-1236004_ACAP3_+	ACAP3	557	109	145	154	236	571	158	385	244	104	498	198	398
chr1:1238344-1238363_ACAP3_-	ACAP3	0	1	18	11	24	0	13	0	18	0	0	42	11
chr1:1238541-1238560_ACAP3_+	ACAP3	501	168	154	125	167	684	74	271	85	41	1415	255	234
chr1:1239510-1239529_ACAP3_-	ACAP3	1447	426	482	443	589	2426	320	919	286	241	2821	1483	1027
chr1:1244017-1244036_PUSL1_+	PUSL1	452	169	98	136	136	278	67	249	46	80	673	265	328
chr1:1244473-1244492_PUSL1_-	PUSL1	1104	458	596	659	797	1092	421	1340	457	413	1989	1487	955
chr1:1244930-1244949_PUSL1_-	PUSL1	1133	293	396	332	593	553	271	1090	185	272	1123	787	551
chr1:1245106-1245125_PUSL1_-	PUSL1	2036	747	598	1029	885	1243	465	1565	411	370	3471	1500	1601
chr1:1250914-1250933_CPSF3L_+	CPSF3L	2917	1099	902	1347	1253	2341	926	3430	934	730	3916	2583	2369
chr1:1254756-1254775_CPSF3L_-	CPSF3L	154	115	139	178	126	1234	110	202	100	72	1539	382	203
chr1:1255849-1255868_CPSF3L_+	CPSF3L	290	20	30	56	4	320	18	134	28	29	189	83	26
chr1:1259944-1259963_CPSF3L_+	CPSF3L	469	0	0	0	0	742	0	0	0	0	1142	0	0
chr1:1262383-1262402_GLTPD1_-	GLTPD1	1104	238	312	317	319	484	90	443	99	120	1663	477	614
chr1:1262394-1262413_GLTPD1_-	GLTPD1	1565	297	243	363	327	1164	235	773	220	161	1396	687	659
chr1:1262798-1262817_GLTPD1_-	GLTPD1	855	331	440	474	476	746	375	1168	402	268	2055	689	607
chr1:1263037-1263056_GLTPD1_-	GLTPD1	3309	914	882	1154	1446	4558	833	2497	788	701	4318	2818	2722
chr1:12638781-12638800_DHRS3_+	DHRS3	51	99	59	160	99	644	173	423	258	192	401	316	142
chr1:12639387-12639406_DHRS3_+	DHRS3	218	54	47	83	97	653	45	173	58	28	627	262	130
chr1:12640586-12640605_DHRS3_-	DHRS3	1742	403	466	424	562	1614	367	1582	375	437	2874	1486	1334
chr1:1266763-1266782_TAS1R3_+	TAS1R3	1435	635	437	719	738	2215	606	1585	502	404	3565	1380	1149
chr1:1267123-1267142_TAS1R3_-	TAS1R3	2057	975	1002	1122	1329	2375	861	2690	1096	754	2975	1982	2799
chr1:12677261-12677280_DHRS3_+	DHRS3	0	29	21	60	25	0	46	56	69	12	0	70	64
chr1:1268040-1268059_TAS1R3_+	TAS1R3	1287	276	341	448	475	1409	476	669	646	185	1342	1367	1327
chr1:1268360-1268379_TAS1R3_+	TAS1R3	700	411	281	462	470	1117	245	808	254	199	1465	853	639
chr1:12704578-12704597_AADACL4_-	AADACL4	0	49	109	86	192	310	12	66	2	20	264	161	92
chr1:12711307-12711326_AADACL4_-	AADACL4	617	200	178	297	277	590	194	358	241	114	1378	652	278
chr1:12721818-12721837_AADACL4_-	AADACL4	1026	275	288	372	373	955	254	908	166	158	2012	526	366
chr1:12726098-12726117_AADACL4_+	AADACL4	630	160	167	153	191	516	244	383	218	90	1131	526	296
chr1:1277467-1277486_DVL1_-	DVL1	613	133	77	195	163	575	172	716	201	173	987	545	330
chr1:1277776-1277795_DVL1_+	DVL1	502	179	228	252	336	374	238	585	264	90	1524	487	536
chr1:12779648-12779667_AADACL3_+	AADACL3	146	70	83	79	49	282	49	150	91	37	389	324	265
chr1:12779654-12779673_AADACL3_+	AADACL3	260	19	38	28	46	519	43	270	42	66	437	113	186
chr1:1278080-1278099_DVL1_-	DVL1	166	285	230	427	263	1044	314	1096	279	235	1620	786	858
chr1:12780895-12780914_AADACL3_-	AADACL3	182	30	17	75	10	114	40	90	15	13	362	129	43
chr1:12785338-12785357_AADACL3_-	AADACL3	523	101	111	170	129	427	86	249	137	56	754	313	360
chr1:12806442-12806461_C1orf158_+	C1orf158	0	26	10	35	22	0	10	52	14	16	86	54	86
chr1:12815720-12815739_C1orf158_+	C1orf158	224	67	35	42	17	54	39	131	40	28	165	53	27
chr1:12819367-12819386_C1orf158_+	C1orf158	277	48	43	106	74	124	55	96	47	30	423	188	161
chr1:12820807-12820826_C1orf158_-	C1orf158	2476	956	1324	1453	1749	3859	933	3220	1035	801	6842	3435	2590
chr1:12835832-12835851_PRAMEF12_-	PRAMEF12	470	239	135	335	279	754	182	557	202	121	757	587	316
chr1:12836037-12836056_PRAMEF12_-	PRAMEF12	217	90	83	157	127	300	105	225	96	34	727	600	206
chr1:12837168-12837187_PRAMEF12_-	PRAMEF12	798	118	181	149	216	1420	145	529	155	153	1147	892	578
chr1:12837170-12837189_PRAMEF12_-	PRAMEF12	44	32	19	39	22	0	49	119	55	31	120	114	22
chr1:1284412-1284431_DVL1_-	DVL1	618	101	114	169	190	447	94	262	76	73	1388	387	198
chr1:1290266-1290285_MXRA8_+	MXRA8	589	389	205	514	245	692	249	614	261	150	1522	781	621
chr1:1290624-1290643_MXRA8_+	MXRA8	0	44	63	84	105	95	29	209	49	29	107	118	90
chr1:1290934-1290953_MXRA8_+	MXRA8	260	103	112	178	164	252	69	288	130	86	534	122	138
chr1:12921258-12921277_PRAMEF2_-	PRAMEF2	559	198	184	254	284	659	119	467	122	93	814	485	157
chr1:12921270-12921289_PRAMEF2_-	PRAMEF2	734	341	184	366	256	525	175	438	290	71	1523	527	778
chr1:12921271-12921290_PRAMEF2_-	PRAMEF2	621	492	338	677	566	967	514	1535	449	369	2855	1361	890
chr1:1293864-1293883_MXRA8_+	MXRA8	169	38	14	27	19	295	38	129	35	29	572	221	79
chr1:12952785-12952804_PRAMEF10_+	PRAMEF10	108	125	75	217	159	463	84	321	116	73	890	431	343
chr1:1309416-1309435_AURKAIP1_-	AURKAIP1	429	50	30	57	35	190	41	75	41	28	692	234	69
chr1:1309567-1309586_AURKAIP1_+	AURKAIP1	0	32	38	24	23	223	41	146	41	28	264	121	105
chr1:1309639-1309658_AURKAIP1_+	AURKAIP1	122	0	5	0	5	0	10	8	7	7	108	43	0
chr1:1310128-1310147_AURKAIP1_-	AURKAIP1	0	1	47	4	19	112	6	4	0	4	233	7	18
chr1:1330867-1330886_CCNL2_+	CCNL2	793	241	181	425	316	1170	294	898	306	240	1112	787	589
chr1:1333680-1333699_CCNL2_-	CCNL2	253	107	60	117	46	678	71	219	55	38	437	232	108
chr1:1333977-1333996_CCNL2_+	CCNL2	1260	396	410	626	447	1890	263	1413	295	375	2291	1169	999
chr1:1334434-1334453_CCNL2_+	CCNL2	449	147	173	250	289	679	180	700	191	194	1674	374	632
chr1:1337464-1337483_MRPL20_-	MRPL20	469	185	156	188	221	947	131	474	154	185	884	466	382
chr1:13387507-13387526_PRAMEF8_+	PRAMEF8	87	130	118	171	154	284	137	352	169	87	618	344	244
chr1:13387510-13387529_PRAMEF8_+	PRAMEF8	1026	485	427	473	541	1911	346	1468	336	405	3837	1245	826
chr1:13388661-13388680_PRAMEF8_+	PRAMEF8	345	99	94	131	66	192	108	347	111	63	795	260	143
chr1:13388948-13388967_PRAMEF8_-	PRAMEF8	342	126	75	159	63	533	67	195	73	59	400	143	266
chr1:1341193-1341212_MRPL20_+	MRPL20	338	32	49	25	51	156	37	88	27	22	319	69	48
chr1:1342531-1342550_MRPL20_-	MRPL20	414	29	39	43	54	253	94	107	44	13	643	168	101
chr1:1342568-1342587_MRPL20_-	MRPL20	1420	177	148	140	168	1549	216	394	149	96	2919	783	362
chr1:13475207-13475226_PRAMEF18_-	PRAMEF18	1522	375	369	593	591	1188	382	1426	457	255	1853	1449	659
chr1:13476295-13476314_PRAMEF18_-	PRAMEF18	0	32	29	72	42	45	30	86	16	22	172	121	91
chr1:13476382-13476401_PRAMEF18_-	PRAMEF18	4549	1314	1314	1828	1404	3193	967	3379	1135	783	5874	3853	2886
chr1:13476470-13476489_PRAMEF18_-	PRAMEF18	392	131	160	249	232	546	194	624	200	152	550	547	674
chr1:1354680-1354699_ANKRD65_+	ANKRD65	31	54	70	68	70	103	7	94	15	33	313	87	84
chr1:1354719-1354738_ANKRD65_+	ANKRD65	4	66	0	53	24	0	18	206	5	51	123	23	34
chr1:1356184-1356203_ANKRD65_-	ANKRD65	675	31	2	27	30	658	29	146	38	21	892	58	112
chr1:1356329-1356348_ANKRD65_-	ANKRD65	368	191	131	307	138	273	62	177	106	44	1197	205	279
chr1:1361563-1361582_TMEM88B_+	TMEM88B	353	115	70	145	98	167	150	343	133	50	1178	165	224
chr1:1361695-1361714_TMEM88B_-	TMEM88B	471	288	320	311	450	763	164	625	133	150	1567	536	486
chr1:1362989-1363008_TMEM88B_-	TMEM88B	1577	725	338	893	450	1684	428	2044	481	536	2815	1510	1150
chr1:1363027-1363046_TMEM88B_-	TMEM88B	0	88	26	88	33	45	32	347	41	98	87	92	18
chr1:1371152-1371171_VWA1_+	VWA1	407	93	87	195	77	461	42	275	32	55	106	322	284
chr1:1371158-1371177_VWA1_+	VWA1	51	112	56	187	81	75	51	252	50	80	346	133	106
chr1:1372551-1372570_VWA1_-	VWA1	549	50	15	69	56	480	89	314	87	81	447	144	87
chr1:1374651-1374670_VWA1_+	VWA1	983	527	545	530	642	2233	346	757	295	191	2358	1173	849
chr1:13802343-13802362_LRRC38_-	LRRC38	536	361	322	361	353	1285	293	562	361	137	2040	1034	852
chr1:13802496-13802515_LRRC38_+	LRRC38	246	90	71	171	204	374	93	349	144	60	642	178	383
chr1:13839460-13839479_LRRC38_-	LRRC38	47	10	29	31	33	71	4	67	12	5	231	76	187
chr1:13839508-13839527_LRRC38_+	LRRC38	1722	549	590	768	800	1998	431	1337	462	280	3049	1501	1315
chr1:1386065-1386084_ATAD3C_-	ATAD3C	790	163	162	303	132	516	84	351	110	102	509	494	360
chr1:13910313-13910332_PDPN_-	PDPN	755	233	245	287	390	822	190	531	164	81	1200	918	651
chr1:13910421-13910440_PDPN_-	PDPN	1466	552	583	788	890	1250	499	1419	658	435	2505	1217	1122
chr1:1391193-1391212_ATAD3C_+	ATAD3C	307	61	141	78	179	129	49	258	72	64	315	267	146
chr1:13936971-13936990_PDPN_+	PDPN	786	316	343	442	602	1514	260	1368	274	282	1724	1014	1065
chr1:13940796-13940815_PDPN_+	PDPN	207	64	42	57	57	117	30	118	46	26	350	139	131
chr1:1396244-1396263_ATAD3C_-	ATAD3C	178	114	51	136	79	225	32	182	38	35	714	106	128
chr1:1398022-1398041_ATAD3C_+	ATAD3C	304	67	31	90	83	379	84	230	109	59	524	239	178
chr1:14057548-14057567_PRDM2_+	PRDM2	289	210	216	236	194	881	224	653	290	145	955	434	393
chr1:14068614-14068633_PRDM2_-	PRDM2	12	30	52	40	51	43	31	123	40	20	108	144	17
chr1:14105486-14105505_PRDM2_+	PRDM2	592	167	141	308	255	584	289	699	349	163	1127	751	647
chr1:14142931-14142950_PRDM2_-	PRDM2	279	140	104	186	194	216	75	291	124	89	364	205	186
chr1:1424624-1424643_ATAD3B_-	ATAD3B	660	242	176	442	311	685	187	710	229	153	821	516	481
chr1:1425625-1425644_ATAD3B_+	ATAD3B	423	219	181	301	163	414	95	363	88	73	632	454	461
chr1:1425728-1425747_ATAD3B_-	ATAD3B	1405	683	590	745	875	2224	528	1929	571	385	3227	1510	1263
chr1:1430941-1430960_ATAD3B_+	ATAD3B	0	16	35	7	16	154	16	63	13	14	268	18	110
chr1:144906454-144906473_PDE4DIP_-	PDE4DIP	840	148	140	191	159	958	175	383	119	96	1733	525	619
chr1:144916642-144916661_PDE4DIP_-	PDE4DIP	208	15	9	23	16	137	14	39	10	5	390	34	150
chr1:144922590-144922609_PDE4DIP_-	PDE4DIP	341	52	34	71	57	378	23	39	28	10	611	36	87
chr1:144930968-144930987_PDE4DIP_+	PDE4DIP	997	266	267	314	290	1547	254	718	309	155	1941	556	531
chr1:145281961-145281980_NOTCH2NL_+	NOTCH2NL	153	80	54	90	72	114	28	99	24	32	308	90	18
chr1:145414803-145414822_HFE2_+	HFE2	690	194	176	197	115	630	120	310	70	70	867	323	217
chr1:145414868-145414887_HFE2_-	HFE2	1914	662	521	818	671	2042	467	1598	602	410	3398	1763	1108
chr1:145415353-145415372_HFE2_+	HFE2	1128	101	85	133	130	525	121	402	116	67	1520	426	266
chr1:145416759-145416778_HFE2_+	HFE2	582	165	196	224	244	1298	174	448	173	98	1338	575	398
chr1:145439012-145439031_TXNIP_-	TXNIP	117	106	89	129	133	226	71	270	83	54	243	130	184
chr1:145439585-145439604_TXNIP_+	TXNIP	331	169	114	216	207	512	134	272	114	78	947	427	322
chr1:145439782-145439801_TXNIP_-	TXNIP	284	90	61	150	98	95	73	280	59	82	624	391	449
chr1:145440075-145440094_TXNIP_-	TXNIP	406	295	308	393	398	1062	349	1150	352	310	2950	1308	885
chr1:145457259-145457278_POLR3GL_-	POLR3GL	209	68	107	98	153	219	101	280	91	48	353	201	147
chr1:145457588-145457607_POLR3GL_-	POLR3GL	895	198	162	304	177	1003	130	462	56	119	1490	363	566
chr1:145459705-145459724_POLR3GL_-	POLR3GL	1189	235	313	354	434	1146	360	1235	517	236	1434	917	744
chr1:145460168-145460187_POLR3GL_-	POLR3GL	88	202	162	312	187	433	103	583	195	167	705	790	328
chr1:145473603-145473622_ANKRD34A_-	ANKRD34A	538	84	76	160	93	200	148	281	179	70	690	440	100
chr1:145473612-145473631_ANKRD34A_-	ANKRD34A	2507	868	636	1230	816	2023	657	2097	685	591	2373	1333	1321
chr1:145473671-145473690_ANKRD34A_+	ANKRD34A	907	467	278	520	244	647	330	816	309	149	2443	1014	779
chr1:145474640-145474659_ANKRD34A_+	ANKRD34A	158	24	10	31	26	63	70	44	66	16	0	123	35
chr1:145477318-145477337_LIX1L_-	LIX1L	530	308	213	280	240	1595	208	758	121	170	1650	498	551
chr1:145487413-145487432_LIX1L_-	LIX1L	900	341	359	501	370	1293	330	999	303	274	1239	667	733
chr1:145492313-145492332_LIX1L_-	LIX1L	675	266	87	334	158	439	153	615	170	152	864	492	299
chr1:145497383-145497402_LIX1L_+	LIX1L	893	273	417	350	386	1297	219	559	215	127	1785	549	937
chr1:145507672-145507691_RBM8A_+	RBM8A	559	6	2	9	12	228	8	58	25	31	421	0	17
chr1:145508190-145508209_RBM8A_+	RBM8A	742	24	54	22	83	614	25	71	8	11	899	140	102
chr1:145508590-145508609_RBM8A_+	RBM8A	833	5	0	3	0	850	6	14	2	0	1086	17	2
chr1:145508963-145508982_RBM8A_+	RBM8A	315	8	4	8	12	264	6	7	2	0	995	33	9
chr1:145516418-145516437_PEX11B_-	PEX11B	727	184	194	245	254	1124	142	629	104	99	1049	383	295
chr1:145517296-145517315_PEX11B_+	PEX11B	93	30	27	43	46	110	17	132	12	54	363	139	56
chr1:145518207-145518226_PEX11B_+	PEX11B	370	67	37	76	64	292	42	164	74	28	92	92	120
chr1:145522803-145522822_PEX11B_-	PEX11B	1262	455	263	516	317	1109	251	856	295	255	2194	848	868
chr1:145525102-145525121_ITGA10_-	ITGA10	970	250	197	219	307	664	171	511	161	126	1736	385	437
chr1:145527643-145527662_ITGA10_+	ITGA10	0	73	49	79	66	278	53	212	35	70	468	123	230
chr1:145527946-145527965_ITGA10_-	ITGA10	2036	678	505	792	667	1591	492	2012	501	409	3147	1171	1288
chr1:145528264-145528283_ITGA10_-	ITGA10	111	11	8	29	13	114	2	31	3	1	188	79	7
chr1:145549331-145549350_ANKRD35_+	ANKRD35	942	200	202	337	232	370	180	503	191	119	1213	590	407
chr1:145555774-145555793_ANKRD35_-	ANKRD35	283	51	130	87	210	334	100	334	108	88	1110	474	259
chr1:145558445-145558464_ANKRD35_-	ANKRD35	546	48	79	57	98	398	33	63	40	9	393	193	134
chr1:145558886-145558905_ANKRD35_+	ANKRD35	2263	616	686	879	858	2113	649	1880	632	508	2580	2079	1381
chr1:145576063-145576082_PIAS3_+	PIAS3	633	356	209	379	237	1201	313	829	264	179	2937	788	601
chr1:145578282-145578301_PIAS3_-	PIAS3	58	158	168	337	203	487	251	200	283	81	650	176	320
chr1:145578653-145578672_PIAS3_-	PIAS3	639	94	44	141	61	131	36	84	28	5	516	97	29
chr1:145580291-145580310_PIAS3_-	PIAS3	820	166	218	256	295	765	129	554	157	128	1787	408	295
chr1:145588460-145588479_NUDT17_-	NUDT17	373	52	47	79	105	143	49	457	87	62	827	309	170
chr1:145588615-145588634_NUDT17_-	NUDT17	1355	264	225	535	317	1232	216	827	238	232	2117	737	665
chr1:145588918-145588937_NUDT17_-	NUDT17	276	56	52	71	48	321	53	147	60	42	632	90	262
chr1:145589236-145589255_NUDT17_+	NUDT17	226	95	65	110	80	346	59	138	58	46	692	115	161
chr1:145601760-145601779_POLR3C_+	POLR3C	362	51	27	54	20	0	31	110	23	25	511	23	41
chr1:145608282-145608301_POLR3C_-	POLR3C	1083	51	29	58	55	872	46	144	41	48	1941	203	120
chr1:145608407-145608426_POLR3C_-	POLR3C	1271	126	197	255	279	2275	159	483	195	125	3086	201	437
chr1:145609209-145609228_POLR3C_-	POLR3C	505	35	11	64	25	612	19	17	12	2	783	73	26
chr1:145663297-145663316_RNF115_-	RNF115	2555	1409	1013	2057	1549	4227	1027	3339	989	726	6549	2671	2367
chr1:145682067-145682086_RNF115_-	RNF115	1789	484	314	624	498	1798	328	1180	385	267	2629	1204	782
chr1:145683558-145683577_RNF115_+	RNF115	713	169	146	287	192	568	141	395	135	95	529	495	320
chr1:145687060-145687079_RNF115_+	RNF115	603	87	99	145	137	238	74	274	71	68	1309	340	303
chr1:145698951-145698970_CD160_+	CD160	380	87	63	117	115	53	96	183	142	47	1074	259	302
chr1:145704085-145704104_CD160_+	CD160	1579	329	410	450	487	2546	284	708	292	198	2498	1798	1368
chr1:145706705-145706724_CD160_+	CD160	302	82	94	139	106	727	185	414	235	85	1129	393	196
chr1:145706739-145706758_CD160_-	CD160	526	256	107	239	170	892	142	521	97	164	1190	249	365
chr1:145747116-145747135_PDZK1_+	PDZK1	265	283	141	355	149	715	155	506	138	112	1326	504	474
chr1:145748527-145748546_PDZK1_-	PDZK1	1255	133	116	182	230	1228	227	378	211	92	2687	787	389
chr1:145761276-145761295_PDZK1_+	PDZK1	1018	146	126	220	136	980	112	673	119	190	1964	830	282
chr1:145762244-145762263_PDZK1_-	PDZK1	92	91	29	107	41	354	12	77	20	16	110	61	20
chr1:1458176-1458195_ATAD3A_-	ATAD3A	212	197	165	293	196	847	138	452	196	134	1467	678	418
chr1:1458180-1458199_ATAD3A_+	ATAD3A	2437	928	661	1106	690	1928	745	2476	693	624	4923	1659	1722
chr1:1463098-1463117_ATAD3A_+	ATAD3A	0	61	77	123	116	160	58	130	36	13	267	63	115
chr1:1463135-1463154_ATAD3A_-	ATAD3A	125	35	7	33	21	59	10	30	17	6	206	5	24
chr1:146634113-146634132_PRKAB2_+	PRKAB2	59	22	23	24	25	169	9	100	10	16	54	4	30
chr1:146638079-146638098_PRKAB2_-	PRKAB2	472	103	98	145	145	528	129	289	146	56	214	382	196
chr1:146639414-146639433_PRKAB2_+	PRKAB2	1131	319	287	508	431	1166	362	1032	376	198	1926	945	837
chr1:146643702-146643721_PRKAB2_-	PRKAB2	362	46	11	31	25	292	23	30	39	4	427	111	37
chr1:146684050-146684069_FMO5_-	FMO5	126	126	90	187	126	348	105	969	115	395	417	242	288
chr1:146684871-146684890_FMO5_+	FMO5	465	399	174	628	232	1274	295	617	294	111	1607	566	535
chr1:146687389-146687408_FMO5_-	FMO5	1150	146	219	224	315	887	257	542	207	112	2038	804	423
chr1:146696506-146696525_FMO5_-	FMO5	0	22	22	37	45	314	19	102	34	28	0	184	204
chr1:146714448-146714467_CHD1L_+	CHD1L	330	111	107	111	115	269	43	209	40	81	347	459	231
chr1:146724336-146724355_CHD1L_-	CHD1L	309	108	86	115	114	387	86	324	146	90	531	340	454
chr1:146727492-146727511_CHD1L_+	CHD1L	877	370	284	527	384	1227	359	770	517	242	2272	1049	403
chr1:146731497-146731516_CHD1L_-	CHD1L	915	366	469	423	558	1214	317	822	249	175	2436	890	937
chr1:1470813-1470832_TMEM240_-	TMEM240	466	106	100	135	112	687	104	515	96	171	1014	368	204
chr1:147083667-147083686_BCL9_+	BCL9	938	884	620	1175	780	1333	693	1728	777	436	2416	1144	1710
chr1:147084765-147084784_BCL9_+	BCL9	2701	776	808	1258	1126	2988	639	2085	698	535	4005	2235	1792
chr1:147086329-147086348_BCL9_-	BCL9	2112	1832	1231	2384	1646	3923	1069	3658	1079	884	5185	3671	3505
chr1:147092197-147092216_BCL9_+	BCL9	192	34	20	49	61	232	4	220	7	37	188	89	55
chr1:1471148-1471167_TMEM240_-	TMEM240	2112	745	621	985	777	2731	440	1256	434	216	4710	2053	1821
chr1:147124289-147124308_ACP6_-	ACP6	147	4	13	12	43	0	0	13	0	7	234	13	41
chr1:147131518-147131537_ACP6_-	ACP6	0	64	58	48	46	71	19	146	25	55	472	25	139
chr1:147131817-147131836_ACP6_-	ACP6	214	110	76	168	168	272	77	256	64	48	514	141	307
chr1:147142039-147142058_ACP6_+	ACP6	0	63	75	62	69	232	80	157	127	40	195	75	126
chr1:147230968-147230987_GJA5_-	GJA5	485	134	94	173	165	375	138	596	120	153	949	526	401
chr1:147230974-147230993_GJA5_+	GJA5	12	76	69	63	94	261	71	116	41	17	196	194	126
chr1:147231289-147231308_GJA5_-	GJA5	762	184	374	244	467	995	265	653	280	163	1212	627	586
chr1:147231313-147231332_GJA5_-	GJA5	525	112	71	175	90	287	78	347	86	45	464	401	216
chr1:147380980-147380999_GJA8_+	GJA8	525	398	284	449	368	836	356	1195	381	245	1332	1063	755
chr1:147381096-147381115_GJA8_+	GJA8	722	195	141	144	144	705	136	453	192	107	1285	474	448
chr1:147381138-147381157_GJA8_+	GJA8	252	113	169	106	113	145	84	437	78	130	916	179	203
chr1:147381206-147381225_GJA8_-	GJA8	215	159	125	210	224	586	114	632	169	113	338	400	441
chr1:1475059-1475078_TMEM240_+	TMEM240	778	120	67	150	54	318	85	281	127	149	749	706	197
chr1:1475147-1475166_TMEM240_+	TMEM240	1661	342	476	475	594	2324	340	1136	271	161	3110	838	898
chr1:1479282-1479301_SSU72_-	SSU72	1088	0	0	0	0	284	0	0	0	0	1322	0	0
chr1:1480308-1480327_SSU72_+	SSU72	633	203	142	301	191	1025	213	698	225	144	1290	1041	470
chr1:14925599-14925618_KAZN_+	KAZN	1248	468	457	590	513	1531	298	1040	289	283	2287	1132	1003
chr1:149761693-149761712_FCGR1A_+	FCGR1A	114	128	112	231	168	617	145	294	107	82	814	545	228
chr1:149761795-149761814_FCGR1A_+	FCGR1A	124	2	1	0	13	52	0	5	0	1	464	4	13
chr1:149761824-149761843_FCGR1A_+	FCGR1A	1544	469	301	668	374	2473	293	745	353	200	4720	831	944
chr1:149761857-149761876_FCGR1A_+	FCGR1A	1218	177	62	205	97	1767	129	243	118	44	2054	350	360
chr1:149783802-149783821_HIST2H2BF_-	HIST2H2BF	704	160	75	204	125	521	126	256	134	47	662	252	226
chr1:149783806-149783825_HIST2H2BF_-	HIST2H2BF	773	99	64	146	94	713	131	328	112	88	884	183	192
chr1:149858863-149858882_HIST2H2AC_-	HIST2H2AC	75	22	22	32	27	207	22	116	31	15	70	84	60
chr1:149859203-149859222_HIST2H2AB_-	HIST2H2AB	197	103	62	110	225	420	143	304	145	66	838	401	539
chr1:149859205-149859224_HIST2H2AB_+	HIST2H2AB	2110	329	287	433	427	503	178	388	228	129	2077	428	650
chr1:149859266-149859285_HIST2H2AB_+	HIST2H2AB	2340	897	972	1070	1099	2034	663	2588	665	609	4764	1941	2208
chr1:149859271-149859290_HIST2H2AB_-	HIST2H2AB	286	59	52	40	102	99	88	181	65	67	393	153	81
chr1:149871692-149871711_BOLA1_-	BOLA1	452	151	194	233	235	603	109	365	52	133	1602	405	420
chr1:149871717-149871736_BOLA1_+	BOLA1	200	105	88	119	148	282	113	236	120	50	1224	226	289
chr1:149871760-149871779_BOLA1_+	BOLA1	141	33	25	27	17	124	18	100	3	31	208	69	91
chr1:149871801-149871820_BOLA1_+	BOLA1	578	228	116	369	187	1069	134	562	111	109	725	618	317
chr1:149882178-149882197_SV2A_+	SV2A	3311	1087	933	1274	1208	3235	630	2622	890	488	6892	3327	2447
chr1:149882466-149882485_SV2A_-	SV2A	256	136	178	219	229	534	149	734	185	141	734	411	400
chr1:149883377-149883396_SV2A_+	SV2A	1277	154	183	247	279	669	156	378	150	97	852	339	579
chr1:149885242-149885261_SV2A_-	SV2A	175	60	68	83	93	315	66	278	101	59	483	440	123
chr1:149897713-149897732_SF3B4_+	SF3B4	190	45	0	45	0	185	44	0	15	3	356	50	73
chr1:149898426-149898445_SF3B4_-	SF3B4	108	19	18	34	12	301	26	57	35	10	508	59	50
chr1:149899134-149899153_SF3B4_-	SF3B4	800	2	0	8	0	604	12	0	6	0	1026	0	3
chr1:149899622-149899641_SF3B4_+	SF3B4	53	13	0	2	0	127	1	65	1	15	122	12	28
chr1:149906943-149906962_MTMR11_+	MTMR11	167	128	43	257	67	266	76	167	93	25	512	254	153
chr1:149907199-149907218_MTMR11_+	MTMR11	302	77	65	116	90	176	115	219	122	51	497	299	144
chr1:149907478-149907497_MTMR11_+	MTMR11	273	71	138	145	160	926	101	333	103	73	572	311	361
chr1:149908032-149908051_MTMR11_+	MTMR11	42	69	48	116	51	260	16	152	39	46	106	61	98
chr1:149937685-149937704_OTUD7B_+	OTUD7B	1855	418	415	609	582	1744	307	1480	310	283	2965	1339	1503
chr1:149939320-149939339_OTUD7B_+	OTUD7B	956	328	426	430	559	1338	287	838	348	183	1629	880	997
chr1:149942994-149943013_OTUD7B_+	OTUD7B	0	32	3	28	5	69	17	109	28	14	0	0	85
chr1:149949419-149949438_OTUD7B_+	OTUD7B	410	365	333	429	415	366	297	725	282	190	1641	623	724
chr1:1500251-1500270_SSU72_+	SSU72	682	31	5	21	0	767	9	20	17	2	1968	0	32
chr1:150039902-150039921_VPS45_+	VPS45	1769	221	133	301	165	3366	145	478	99	66	5151	428	323
chr1:150040746-150040765_VPS45_-	VPS45	498	63	51	68	65	216	24	106	22	11	700	102	62
chr1:150049785-150049804_VPS45_-	VPS45	349	8	6	8	0	300	14	35	13	4	593	102	82
chr1:150053420-150053439_VPS45_+	VPS45	732	39	49	29	28	722	34	127	14	18	800	93	27
chr1:150123135-150123154_PLEKHO1_-	PLEKHO1	244	70	101	157	101	211	20	126	21	29	589	81	120
chr1:150128379-150128398_PLEKHO1_-	PLEKHO1	1513	555	433	778	592	1172	533	1213	568	341	2127	1209	938
chr1:150129112-150129131_PLEKHO1_-	PLEKHO1	549	484	368	692	602	506	280	977	276	177	1780	996	596
chr1:150131154-150131173_PLEKHO1_-	PLEKHO1	52	22	20	22	21	63	11	46	18	12	167	42	40
chr1:150193046-150193065_ANP32E_-	ANP32E	0	5	16	5	9	59	3	0	0	1	57	22	0
chr1:150199061-150199080_ANP32E_+	ANP32E	127	58	33	59	44	459	19	82	31	29	338	158	101
chr1:150201420-150201439_ANP32E_-	ANP32E	356	130	58	143	59	294	116	261	136	57	1071	260	226
chr1:150208069-150208088_ANP32E_+	ANP32E	0	40	7	15	0	70	1	15	4	1	188	62	32
chr1:150230537-150230556_CA14_-	CA14	58	7	6	0	7	41	11	78	7	25	104	34	13
chr1:150233982-150234001_CA14_-	CA14	1378	746	743	1090	792	2141	347	1105	514	267	3962	1774	1238
chr1:150234678-150234697_CA14_+	CA14	459	173	242	205	269	510	182	605	208	118	1870	567	582
chr1:150235511-150235530_CA14_-	CA14	955	223	158	333	316	1018	183	776	186	188	1880	837	408
chr1:150239023-150239042_APH1A_+	APH1A	1243	208	188	249	221	641	313	393	408	128	1778	395	332
chr1:150239510-150239529_APH1A_-	APH1A	37	77	114	116	144	472	87	354	83	96	714	297	294
chr1:150240114-150240133_APH1A_+	APH1A	247	25	42	36	71	225	69	139	55	35	465	138	201
chr1:150240473-150240492_APH1A_+	APH1A	2137	439	276	504	316	1535	245	829	195	158	2361	940	918
chr1:150245232-150245251_C1orf54_-	C1orf54	3719	1985	1595	2746	2114	5906	1300	3483	1396	802	7394	3478	3572
chr1:150245243-150245262_C1orf54_-	C1orf54	735	232	153	403	166	522	118	395	128	92	1574	591	358
chr1:150246566-150246585_C1orf54_-	C1orf54	1071	290	208	531	226	1079	292	854	330	217	2015	769	530
chr1:150252104-150252123_C1orf54_-	C1orf54	1524	603	726	1028	706	1377	674	1887	687	384	2675	1924	1443
chr1:150255998-150256017_C1orf51_+	C1orf51	1864	1321	1225	1822	1437	2694	950	2961	1001	757	4165	2345	2003
chr1:150256209-150256228_C1orf51_+	C1orf51	239	145	114	180	197	112	106	325	104	42	836	627	346
chr1:150256851-150256870_C1orf51_+	C1orf51	289	7	40	0	105	234	63	175	56	29	552	222	190
chr1:150256999-150257018_C1orf51_+	C1orf51	52	35	24	104	29	0	14	95	8	22	435	154	152
chr1:150266836-150266855_MRPS21_+	MRPS21	399	76	123	88	166	316	76	332	98	66	617	266	206
chr1:150280562-150280581_MRPS21_+	MRPS21	0	9	10	8	18	213	18	36	14	10	243	37	55
chr1:150280575-150280594_MRPS21_+	MRPS21	170	63	55	55	50	240	95	270	130	23	683	151	213
chr1:150280628-150280647_MRPS21_+	MRPS21	150	26	12	41	28	207	13	93	32	39	342	105	70
chr1:150297469-150297488_PRPF3_+	PRPF3	76	12	5	9	12	225	21	4	44	2	231	65	75
chr1:150300904-150300923_PRPF3_-	PRPF3	45	13	2	2	0	90	4	12	11	0	0	33	11
chr1:150305177-150305196_PRPF3_+	PRPF3	1302	157	114	190	179	811	142	558	117	84	1187	477	335
chr1:150305527-150305546_PRPF3_+	PRPF3	545	7	8	13	17	350	14	22	19	5	400	31	5
chr1:150337234-150337253_RPRD2_-	RPRD2	1684	488	533	540	749	1017	365	1499	492	341	3205	1817	1154
chr1:150414399-150414418_RPRD2_+	RPRD2	73	105	52	120	42	401	56	298	79	112	342	156	215
chr1:150416795-150416814_RPRD2_+	RPRD2	1134	312	199	404	307	1438	369	1356	407	280	2470	812	807
chr1:150418799-150418818_RPRD2_+	RPRD2	286	74	51	151	157	487	56	245	74	46	257	181	368
chr1:150459959-150459978_TARS2_-	TARS2	0	10	23	9	4	0	11	42	2	10	497	17	31
chr1:150460352-150460371_TARS2_-	TARS2	1399	199	273	295	192	460	171	569	192	103	1773	471	354
chr1:150461443-150461462_TARS2_+	TARS2	64	11	0	6	0	71	23	186	78	29	61	37	3
chr1:150463086-150463105_TARS2_+	TARS2	493	83	65	123	97	742	175	396	172	102	1090	440	484
chr1:150480711-150480730_ECM1_-	ECM1	0	75	58	86	99	378	36	190	64	37	551	185	175
chr1:150482036-150482055_ECM1_+	ECM1	722	164	184	280	332	824	217	670	276	169	974	616	601
chr1:150482216-150482235_ECM1_-	ECM1	0	27	21	100	34	28	32	177	23	31	32	107	51
chr1:150483472-150483491_ECM1_-	ECM1	240	141	109	205	121	380	106	272	131	52	498	318	323
chr1:150524759-150524778_ADAMTSL4_+	ADAMTSL4	151	68	27	69	22	246	77	227	72	33	91	227	121
chr1:150525056-150525075_ADAMTSL4_-	ADAMTSL4	570	124	154	151	177	449	169	397	185	94	643	488	391
chr1:150525632-150525651_ADAMTSL4_+	ADAMTSL4	933	315	226	393	230	1733	227	592	171	150	2455	535	607
chr1:150525958-150525977_ADAMTSL4_-	ADAMTSL4	754	598	578	843	802	1492	510	1080	439	238	2352	903	930
chr1:150533611-150533630_ADAMTSL4-AS1_+	ADAMTSL4-AS1	0	25	69	35	125	104	36	66	51	12	294	78	36
chr1:150533673-150533692_ADAMTSL4-AS1_+	ADAMTSL4-AS1	190	51	33	99	93	426	24	171	58	49	833	212	86
chr1:150533701-150533720_ADAMTSL4-AS1_-	ADAMTSL4-AS1	341	147	165	244	218	438	110	376	131	80	1208	255	600
chr1:150533781-150533800_ADAMTSL4-AS1_+	ADAMTSL4-AS1	459	11	40	18	42	321	19	50	19	7	326	195	165
chr1:150549927-150549946_MCL1_-	MCL1	1232	332	320	352	422	1355	236	789	257	192	3603	1126	849
chr1:150550723-150550742_MCL1_-	MCL1	208	16	37	6	62	0	28	30	43	6	189	114	83
chr1:150551365-150551384_MCL1_-	MCL1	528	120	105	190	136	521	34	223	51	52	532	199	157
chr1:150551827-150551846_MCL1_+	MCL1	252	109	56	133	96	96	100	294	88	56	368	300	177
chr1:150598136-150598155_ENSA_+	ENSA	959	351	291	503	335	931	338	693	361	175	3496	886	843
chr1:150598197-150598216_ENSA_-	ENSA	663	229	236	267	270	666	226	639	307	146	1709	579	559
chr1:150601897-150601916_ENSA_+	ENSA	134	120	47	112	61	334	27	105	36	27	782	103	173
chr1:150601898-150601917_ENSA_+	ENSA	0	49	7	66	6	71	19	37	5	12	0	85	74
chr1:150621025-150621044_GOLPH3L_-	GOLPH3L	104	96	107	212	162	596	103	219	76	68	1386	218	306
chr1:150634292-150634311_GOLPH3L_-	GOLPH3L	45	67	38	101	62	80	30	120	34	18	498	285	123
chr1:150636193-150636212_GOLPH3L_-	GOLPH3L	1178	174	124	365	194	715	143	447	135	94	2003	491	426
chr1:150667161-150667180_GOLPH3L_+	GOLPH3L	159	29	62	58	61	117	45	55	46	17	100	74	73
chr1:150689698-150689717_HORMAD1_+	HORMAD1	220	61	47	103	88	241	67	276	76	44	344	256	111
chr1:150691951-150691970_HORMAD1_-	HORMAD1	1412	283	392	343	699	1176	303	860	228	172	3035	893	804
chr1:150691955-150691974_HORMAD1_+	HORMAD1	110	41	7	41	12	77	9	88	11	9	174	193	36
chr1:150691961-150691980_HORMAD1_-	HORMAD1	0	84	53	133	81	220	39	75	43	12	436	111	136
chr1:150724342-150724361_CTSS_-	CTSS	197	19	23	78	46	225	37	74	70	13	225	234	72
chr1:150727576-150727595_CTSS_-	CTSS	2970	944	877	1314	1199	3346	1037	2473	1217	454	6144	2320	2418
chr1:150730327-150730346_CTSS_+	CTSS	49	87	50	139	66	220	40	268	40	90	356	236	330
chr1:150737170-150737189_CTSS_-	CTSS	130	47	12	63	4	120	30	22	29	5	121	201	14
chr1:150772139-150772158_CTSK_-	CTSK	102	5	8	21	16	83	21	42	16	15	331	94	148
chr1:150776517-150776536_CTSK_+	CTSK	870	273	266	471	420	1375	312	876	265	138	1782	776	493
chr1:150778428-150778447_CTSK_+	CTSK	1003	462	458	706	745	1501	403	1397	420	317	2493	1042	833
chr1:150779232-150779251_CTSK_+	CTSK	88	47	23	54	23	166	41	122	30	26	339	167	158
chr1:150814902-150814921_ARNT_-	ARNT	150	144	122	298	152	103	176	339	302	53	139	506	364
chr1:150818750-150818769_ARNT_-	ARNT	487	234	197	366	308	463	313	633	496	201	855	889	547
chr1:150830875-150830894_ARNT_+	ARNT	194	300	333	471	450	294	459	1227	683	427	945	1421	943
chr1:150849023-150849042_ARNT_+	ARNT	383	353	174	564	311	73	251	1130	403	404	255	929	1347
chr1:150900369-150900388_SETDB1_+	SETDB1	301	66	105	60	82	402	84	275	83	86	665	182	157
chr1:150902581-150902600_SETDB1_-	SETDB1	954	213	185	271	186	879	281	684	301	143	3042	660	394
chr1:150913870-150913889_SETDB1_+	SETDB1	234	88	69	136	74	357	80	354	82	107	893	197	163
chr1:150915108-150915127_SETDB1_+	SETDB1	131	75	49	70	43	40	12	99	9	13	428	114	134
chr1:150940287-150940306_CERS2_+	CERS2	4946	1278	1047	1366	1396	5187	1283	2818	1064	578	8125	2276	2099
chr1:150940558-150940577_CERS2_-	CERS2	121	41	44	36	52	467	49	200	38	64	658	107	70
chr1:150940895-150940914_CERS2_+	CERS2	101	21	7	9	2	101	1	34	7	10	185	3	11
chr1:150941481-150941500_CERS2_-	CERS2	151	34	10	72	72	0	10	60	15	28	237	39	41
chr1:150955602-150955621_ANXA9_+	ANXA9	0	5	13	18	18	46	13	46	0	23	97	68	6
chr1:150955863-150955882_ANXA9_+	ANXA9	152	0	16	6	25	20	5	63	0	6	359	36	22
chr1:150956469-150956488_ANXA9_-	ANXA9	156	48	34	103	50	156	59	238	92	48	337	132	94
chr1:150957058-150957077_ANXA9_+	ANXA9	239	74	89	136	87	405	25	67	39	16	806	225	120
chr1:150972434-150972453_FAM63A_-	FAM63A	328	80	66	133	152	114	125	195	118	36	364	85	228
chr1:150973051-150973070_FAM63A_-	FAM63A	0	2	23	9	20	106	6	13	0	4	21	40	25
chr1:150974227-150974246_FAM63A_+	FAM63A	749	94	82	111	115	754	39	134	31	34	908	135	96
chr1:150974860-150974879_FAM63A_-	FAM63A	2041	468	349	594	366	1382	321	1025	352	278	3100	1144	770
chr1:150981093-150981112_PRUNE_+	PRUNE	847	237	219	333	323	1172	250	1025	308	212	1804	882	475
chr1:1509903-1509922_SSU72_+	SSU72	1792	80	134	96	188	3092	134	86	98	31	3499	148	33
chr1:150990300-150990319_PRUNE_-	PRUNE	1168	172	99	235	119	848	102	408	107	132	1550	733	265
chr1:150991003-150991022_PRUNE_-	PRUNE	206	38	56	78	76	144	64	206	66	45	215	175	85
chr1:150997206-150997225_PRUNE_+	PRUNE	255	12	8	23	21	88	33	68	29	2	94	165	64
chr1:151010117-151010136_BNIPL_+	BNIPL	0	1	0	18	0	0	10	54	9	11	0	40	10
chr1:151010974-151010993_BNIPL_+	BNIPL	310	138	60	215	113	755	104	218	75	54	553	277	194
chr1:151011460-151011479_BNIPL_+	BNIPL	628	359	251	628	267	1217	286	616	358	197	1604	792	612
chr1:151015470-151015489_BNIPL_+	BNIPL	541	160	76	143	75	392	90	227	116	45	678	272	243
chr1:151020340-151020359_C1orf56_-	C1orf56	1175	241	174	182	284	828	133	673	125	158	941	258	368
chr1:151020611-151020630_C1orf56_+	C1orf56	152	34	31	37	70	114	42	150	9	31	189	93	66
chr1:151020796-151020815_C1orf56_-	C1orf56	90	4	5	10	13	40	0	20	0	2	153	56	12
chr1:151022909-151022928_C1orf56_+	C1orf56	1179	478	388	492	428	1426	289	739	328	198	2192	606	691
chr1:151026733-151026752_CDC42SE1_-	CDC42SE1	1081	380	292	459	492	515	228	717	240	194	1594	652	451
chr1:151026747-151026766_CDC42SE1_-	CDC42SE1	289	46	34	77	67	194	60	155	68	32	550	143	178
chr1:151027494-151027513_CDC42SE1_-	CDC42SE1	293	150	63	165	139	297	70	235	128	82	563	232	137
chr1:151027526-151027545_CDC42SE1_-	CDC42SE1	369	233	214	260	328	459	145	336	125	102	776	432	486
chr1:151039815-151039834_MLLT11_+	MLLT11	32	61	20	92	26	169	32	59	23	16	172	64	68
chr1:151039898-151039917_MLLT11_-	MLLT11	797	310	351	378	472	1470	302	621	325	116	2295	991	465
chr1:151039940-151039959_MLLT11_+	MLLT11	1586	381	502	660	675	1956	348	1209	383	294	3835	969	1035
chr1:151039954-151039973_MLLT11_-	MLLT11	554	125	131	227	184	378	45	295	66	89	972	330	449
chr1:151062902-151062921_GABPB2_-	GABPB2	382	267	208	237	283	433	205	601	259	151	1121	452	370
chr1:151065739-151065758_GABPB2_-	GABPB2	83	107	43	74	50	104	48	204	35	39	243	133	138
chr1:151070387-151070406_GABPB2_-	GABPB2	336	100	43	187	81	525	76	195	89	49	237	204	51
chr1:151076083-151076102_GABPB2_-	GABPB2	1671	974	981	1201	1335	1791	685	1844	878	408	4469	2225	1581
chr1:151111146-151111165_SEMA6C_-	SEMA6C	1633	645	469	941	534	1697	455	1377	663	301	2559	1308	885
chr1:151111933-151111952_SEMA6C_-	SEMA6C	180	57	36	115	44	201	104	397	94	83	451	286	191
chr1:151112448-151112467_SEMA6C_+	SEMA6C	2569	936	783	1439	1330	2977	853	2722	820	669	4965	2756	1994
chr1:151114987-151115006_SEMA6C_+	SEMA6C	212	99	93	129	116	0	74	335	85	116	256	198	197
chr1:151131362-151131381_TNFAIP8L2_+	TNFAIP8L2	48	36	42	26	56	465	29	211	23	55	302	186	109
chr1:151131441-151131460_TNFAIP8L2_+	TNFAIP8L2	2319	602	752	932	978	2194	612	2084	613	521	3941	1633	1264
chr1:151131677-151131696_TNFAIP8L2_-	TNFAIP8L2	524	103	49	123	91	121	61	246	36	46	613	171	168
chr1:151131696-151131715_TNFAIP8L2_+	TNFAIP8L2	903	373	316	323	356	998	245	625	175	129	2336	579	725
chr1:151133381-151133400_LYSMD1_-	LYSMD1	0	76	182	171	154	354	53	160	81	41	532	498	307
chr1:151134298-151134317_LYSMD1_+	LYSMD1	569	151	158	146	123	238	183	343	170	124	1208	613	376
chr1:151134391-151134410_LYSMD1_-	LYSMD1	590	383	325	558	382	1464	372	1038	430	254	1679	1041	670
chr1:151134459-151134478_LYSMD1_+	LYSMD1	957	185	248	351	356	1325	173	641	185	185	1474	474	387
chr1:151138621-151138640_SCNM1_+	SCNM1	1622	319	339	345	463	2397	289	1068	307	177	3499	805	1400
chr1:151138967-151138986_SCNM1_+	SCNM1	649	378	97	453	114	848	176	878	183	131	1202	595	584
chr1:151139473-151139492_SCNM1_-	SCNM1	195	38	44	40	41	219	42	155	32	31	385	144	122
chr1:151139607-151139626_SCNM1_+	SCNM1	107	36	35	41	68	146	45	152	61	34	250	83	80
chr1:151156847-151156866_VPS72_-	VPS72	254	39	42	48	55	599	29	158	38	41	989	155	117
chr1:151158057-151158076_VPS72_-	VPS72	589	86	47	176	110	377	66	86	33	2	867	143	108
chr1:151158285-151158304_VPS72_-	VPS72	413	110	64	185	148	736	97	170	51	26	1267	99	158
chr1:151162541-151162560_VPS72_+	VPS72	830	72	88	108	140	552	184	213	155	40	1015	223	304
chr1:151171489-151171508_PIP5K1A_-	PIP5K1A	0	33	65	37	130	157	8	45	10	9	0	221	109
chr1:151199837-151199856_PIP5K1A_-	PIP5K1A	191	189	146	266	192	577	99	469	105	103	643	412	559
chr1:151204179-151204198_PIP5K1A_+	PIP5K1A	155	12	27	16	41	377	72	106	66	20	148	257	99
chr1:151205086-151205105_PIP5K1A_-	PIP5K1A	1922	825	770	992	937	1344	673	1951	768	414	3043	2120	1636
chr1:151234736-151234755_PSMD4_+	PSMD4	3812	52	36	91	55	3775	51	212	28	48	5880	73	119
chr1:151236444-151236463_PSMD4_+	PSMD4	447	0	0	0	0	761	4	10	0	0	758	5	10
chr1:151237308-151237327_PSMD4_+	PSMD4	1274	31	31	54	19	1930	40	194	17	24	3076	124	110
chr1:151237957-151237976_PSMD4_-	PSMD4	297	0	3	0	4	131	16	4	7	3	812	8	25
chr1:151276060-151276079_PI4KB_-	PI4KB	818	132	193	169	255	1629	47	565	80	140	2195	211	223
chr1:151278694-151278713_PI4KB_-	PI4KB	49	42	33	16	39	282	16	101	19	11	509	61	25
chr1:151280101-151280120_PI4KB_+	PI4KB	237	10	19	10	0	76	10	12	27	0	73	21	8
chr1:151288855-151288874_PI4KB_-	PI4KB	2050	215	236	257	275	2626	232	540	212	129	3127	344	430
chr1:151316905-151316924_RFX5_-	RFX5	201	148	180	200	243	454	107	535	134	134	477	265	233
chr1:151317203-151317222_RFX5_-	RFX5	629	253	238	388	282	810	171	667	221	149	1032	914	390
chr1:151318413-151318432_RFX5_-	RFX5	2892	849	886	1158	1208	2408	906	2333	1205	630	5358	2702	1903
chr1:151318701-151318720_RFX5_-	RFX5	462	163	94	280	144	133	89	366	143	51	1040	343	300
chr1:151340677-151340696_SELENBP1_-	SELENBP1	87	85	57	130	65	170	83	477	103	97	396	295	139
chr1:151341516-151341535_SELENBP1_+	SELENBP1	517	328	300	386	392	793	192	805	210	204	960	691	621
chr1:151341910-151341929_SELENBP1_+	SELENBP1	1288	737	776	987	1028	1906	767	2350	692	534	3311	1573	1552
chr1:151342187-151342206_SELENBP1_+	SELENBP1	303	141	138	191	210	453	156	564	205	112	953	476	192
chr1:151372084-151372103_PSMB4_+	PSMB4	751	24	7	31	46	616	50	159	109	24	1466	123	78
chr1:151372487-151372506_PSMB4_-	PSMB4	1264	13	21	12	16	1681	3	15	0	5	1919	29	0
chr1:151372986-151373005_PSMB4_-	PSMB4	0	15	0	6	0	176	0	20	4	17	327	0	0
chr1:151373246-151373265_PSMB4_-	PSMB4	1816	7	14	4	27	2487	6	83	4	13	3068	46	34
chr1:151402114-151402133_POGZ_-	POGZ	162	77	84	131	123	471	108	247	87	65	136	138	182
chr1:151403157-151403176_POGZ_+	POGZ	406	50	61	113	112	306	97	451	93	130	324	189	169
chr1:151413494-151413513_POGZ_+	POGZ	266	126	89	165	176	191	252	642	357	213	309	383	267
chr1:151414647-151414666_POGZ_-	POGZ	268	141	126	219	262	495	92	506	131	167	577	349	336
chr1:151491656-151491675_CGN_-	CGN	991	464	248	568	302	1343	313	569	272	172	2177	935	950
chr1:151492719-151492738_CGN_+	CGN	663	524	361	539	527	952	353	1003	346	264	1905	1384	1085
chr1:151492898-151492917_CGN_+	CGN	259	154	101	265	142	419	56	184	96	57	688	161	194
chr1:151493080-151493099_CGN_+	CGN	760	124	141	221	169	851	216	430	257	126	1184	684	513
chr1:151512871-151512890_TUFT1_-	TUFT1	1115	374	508	546	498	1291	252	751	228	157	2374	1330	821
chr1:151534599-151534618_TUFT1_-	TUFT1	951	346	507	552	665	2052	426	849	337	166	2103	804	764
chr1:151535063-151535082_TUFT1_+	TUFT1	351	117	137	181	153	635	61	228	104	58	1003	414	138
chr1:151537009-151537028_TUFT1_+	TUFT1	397	252	370	381	455	640	237	1044	288	274	1798	490	483
chr1:151584909-151584928_SNX27_-	SNX27	1	36	3	0	13	155	10	28	21	12	143	49	30
chr1:151611364-151611383_SNX27_+	SNX27	141	17	32	38	57	299	3	76	6	19	80	78	14
chr1:151630805-151630824_SNX27_-	SNX27	541	227	217	298	230	996	129	368	122	89	1523	388	185
chr1:151633293-151633312_SNX27_+	SNX27	306	272	239	300	298	988	144	628	142	151	1138	736	566
chr1:151681721-151681740_CELF3_+	CELF3	320	56	55	87	66	514	28	240	36	35	284	528	288
chr1:151682204-151682223_CELF3_+	CELF3	399	134	202	187	357	324	96	322	77	57	828	579	425
chr1:151687072-151687091_CELF3_-	CELF3	1617	630	558	840	613	1485	527	1963	551	454	3995	1525	1490
chr1:151688366-151688385_CELF3_-	CELF3	0	51	32	39	66	0	78	244	51	68	248	86	50
chr1:151694020-151694039_RIIAD1_+	RIIAD1	141	300	257	313	292	512	80	231	66	76	850	265	285
chr1:151694031-151694050_RIIAD1_+	RIIAD1	1108	251	328	326	386	985	444	787	407	227	990	366	864
chr1:151694053-151694072_RIIAD1_-	RIIAD1	68	67	43	58	58	29	33	66	19	15	346	75	118
chr1:151694596-151694615_RIIAD1_+	RIIAD1	575	290	238	383	253	574	203	820	233	234	835	628	481
chr1:151734595-151734614_MRPL9_-	MRPL9	241	174	60	262	125	382	75	149	89	32	882	289	181
chr1:151734930-151734949_MRPL9_-	MRPL9	187	67	51	53	39	414	8	116	5	19	335	107	73
chr1:151735512-151735531_MRPL9_-	MRPL9	387	69	84	44	70	255	46	195	29	44	515	93	165
chr1:151735911-151735930_MRPL9_+	MRPL9	2129	461	323	392	363	2231	508	1516	591	459	7400	1405	938
chr1:151739679-151739698_OAZ3_-	OAZ3	302	131	165	205	192	455	61	167	106	36	737	261	287
chr1:151739703-151739722_OAZ3_+	OAZ3	0	25	35	51	63	167	72	114	77	27	842	78	212
chr1:151740644-151740663_OAZ3_-	OAZ3	839	196	145	262	134	520	112	352	100	99	845	204	315
chr1:151742669-151742688_OAZ3_+	OAZ3	1172	539	471	625	775	1563	301	1764	374	446	2275	1474	1436
chr1:151751646-151751665_TDRKH_-	TDRKH	226	84	51	142	76	140	69	199	82	40	418	253	155
chr1:151752432-151752451_TDRKH_+	TDRKH	247	72	92	110	115	353	88	255	141	97	601	162	143
chr1:151753959-151753978_TDRKH_-	TDRKH	447	391	356	443	405	694	276	993	454	225	1366	925	923
chr1:151755403-151755422_TDRKH_+	TDRKH	67	31	16	45	32	53	4	14	16	3	125	164	70
chr1:151773671-151773690_LINGO4_-	LINGO4	815	231	192	325	235	831	216	440	324	123	1613	555	523
chr1:151773905-151773924_LINGO4_-	LINGO4	0	61	16	92	54	0	5	163	24	46	134	34	218
chr1:151774178-151774197_LINGO4_+	LINGO4	1629	349	428	429	453	1497	261	1140	271	270	1604	932	907
chr1:151774299-151774318_LINGO4_-	LINGO4	1261	531	421	711	541	1331	318	1281	256	319	2549	928	781
chr1:151787076-151787095_RORC_-	RORC	1617	473	511	601	545	2270	392	1437	398	261	3235	1035	984
chr1:151787626-151787645_RORC_-	RORC	752	129	123	174	186	730	83	309	59	63	1032	255	236
chr1:151789142-151789161_RORC_-	RORC	724	201	189	152	286	581	174	417	210	126	781	449	619
chr1:151804203-151804222_RORC_-	RORC	119	218	122	266	110	239	49	219	78	60	632	547	546
chr1:151810544-151810563_C2CD4D_-	C2CD4D	2558	613	908	729	1263	3336	521	2134	576	505	4069	1868	2149
chr1:151810742-151810761_C2CD4D_-	C2CD4D	41	6	6	14	11	37	10	7	4	7	27	2	12
chr1:151810780-151810799_C2CD4D_-	C2CD4D	403	211	222	330	280	1209	293	715	301	165	1412	467	715
chr1:151810870-151810889_C2CD4D_+	C2CD4D	564	138	110	176	180	270	158	415	163	76	767	560	262
chr1:151820729-151820748_THEM5_+	THEM5	378	164	178	213	241	462	114	295	197	73	1251	358	299
chr1:151823629-151823648_THEM5_-	THEM5	1590	635	619	766	808	2310	593	2102	514	425	4309	1654	1825
chr1:151824772-151824791_THEM5_-	THEM5	1019	543	516	687	683	1691	343	1464	381	353	3357	1191	1163
chr1:151825995-151826014_THEM5_-	THEM5	252	208	205	198	191	274	112	613	183	194	719	461	502
chr1:151861692-151861711_THEM4_-	THEM4	449	137	174	146	195	1097	156	508	123	170	1120	512	530
chr1:151861760-151861779_THEM4_+	THEM4	388	137	129	199	164	771	129	236	135	71	720	614	245
chr1:151861786-151861805_THEM4_-	THEM4	521	108	103	86	145	769	44	213	30	38	890	396	329
chr1:151881821-151881840_THEM4_+	THEM4	0	28	36	46	61	128	105	158	88	26	142	130	151
chr1:151955731-151955750_S100A10_+	S100A10	745	366	288	353	424	1243	301	797	285	196	1805	640	784
chr1:151955742-151955761_S100A10_-	S100A10	680	355	324	369	468	1759	220	895	203	221	1575	807	510
chr1:151958598-151958617_S100A10_-	S100A10	416	253	204	416	273	348	175	796	275	191	1354	590	431
chr1:151958682-151958701_S100A10_-	S100A10	268	55	67	63	111	121	30	114	38	57	149	63	56
chr1:152005228-152005247_S100A11_+	S100A11	251	145	167	205	144	437	74	420	75	90	666	246	177
chr1:152005286-152005305_S100A11_-	S100A11	2132	632	471	726	720	1578	471	1320	467	339	2760	1014	1260
chr1:152006112-152006131_S100A11_+	S100A11	351	223	302	337	367	675	116	284	140	59	691	192	186
chr1:152057576-152057595_TCHHL1_-	TCHHL1	1096	345	290	326	497	1096	349	1086	366	328	1777	426	675
chr1:152058245-152058264_TCHHL1_-	TCHHL1	0	47	47	62	44	278	32	100	28	20	445	119	133
chr1:152059792-152059811_TCHHL1_+	TCHHL1	1595	546	546	803	628	1799	454	1529	521	464	1943	1596	1779
chr1:152060574-152060593_TCHHL1_+	TCHHL1	69	84	129	98	113	307	64	190	110	58	147	165	100
chr1:152082269-152082288_TCHH_-	TCHH	190	98	34	126	45	170	40	91	45	17	215	179	154
chr1:152082539-152082558_TCHH_-	TCHH	212	56	68	113	71	213	62	105	73	18	574	292	211
chr1:152084169-152084188_TCHH_-	TCHH	171	98	53	72	105	182	89	264	103	60	389	148	163
chr1:152084762-152084781_TCHH_-	TCHH	122	92	58	136	61	220	30	99	47	32	271	87	159
chr1:152128307-152128326_RPTN_-	RPTN	1327	634	674	711	837	1445	488	1658	531	446	3789	1577	1587
chr1:152128313-152128332_RPTN_-	RPTN	497	331	239	558	361	794	251	581	247	134	1440	651	614
chr1:152128349-152128368_RPTN_-	RPTN	318	121	50	214	63	271	69	265	47	60	376	199	91
chr1:152129138-152129157_RPTN_-	RPTN	1273	486	264	613	370	582	247	894	200	151	1882	872	954
chr1:152190858-152190877_HRNR_+	HRNR	0	17	41	19	75	510	128	297	104	53	364	350	192
chr1:152191733-152191752_HRNR_-	HRNR	1040	467	452	563	601	1312	307	887	304	251	1909	1175	789
chr1:152192302-152192321_HRNR_+	HRNR	2520	840	841	1140	1128	2693	637	1834	819	485	4651	1972	1690
chr1:152192774-152192793_HRNR_-	HRNR	100	59	137	136	257	217	42	232	68	96	101	211	162
chr1:152276781-152276800_FLG_-	FLG	1476	718	795	1115	1012	1703	685	2152	728	541	4421	2122	1632
chr1:152281664-152281683_FLG_-	FLG	167	140	44	180	72	347	38	94	81	25	539	188	205
chr1:152282616-152282635_FLG_-	FLG	1351	421	330	626	461	1327	322	948	319	215	1760	1437	1133
chr1:152283588-152283607_FLG_-	FLG	1314	702	824	1097	1328	2070	692	2271	822	648	3793	1933	1172
chr1:152324797-152324816_FLG2_-	FLG2	1060	538	256	741	411	1182	313	961	309	240	1965	941	720
chr1:152324889-152324908_FLG2_-	FLG2	38	87	75	124	71	125	27	130	37	20	535	139	84
chr1:152325379-152325398_FLG2_-	FLG2	207	31	41	27	26	312	17	110	36	55	202	41	38
chr1:152328735-152328754_FLG2_+	FLG2	1797	941	799	1156	1041	2263	589	2203	644	565	2876	1324	1463
chr1:152382736-152382755_CRNN_-	CRNN	396	200	131	235	159	302	108	366	67	79	618	194	431
chr1:152382740-152382759_CRNN_-	CRNN	241	60	34	65	20	390	46	109	57	58	229	89	104
chr1:152382760-152382779_CRNN_-	CRNN	2955	1102	1263	1430	1683	3615	1754	2970	1219	580	4072	2779	2539
chr1:152382761-152382780_CRNN_-	CRNN	389	170	152	314	134	847	285	600	308	137	521	311	365
chr1:152484243-152484262_LCE5A_-	LCE5A	0	32	27	22	48	320	21	87	39	17	172	86	95
chr1:152484247-152484266_LCE5A_-	LCE5A	532	148	78	162	159	749	188	469	215	112	832	342	324
chr1:152484253-152484272_LCE5A_-	LCE5A	248	91	154	177	186	98	42	94	60	20	295	122	245
chr1:152487998-152488017_CRCT1_+	CRCT1	657	163	312	195	419	817	307	696	335	75	1119	786	596
chr1:152488073-152488092_CRCT1_+	CRCT1	236	124	77	100	131	446	100	262	152	104	400	221	296
chr1:152488110-152488129_CRCT1_+	CRCT1	1842	340	231	394	296	796	231	1093	362	266	2052	1123	683
chr1:152488118-152488137_CRCT1_+	CRCT1	1574	601	629	863	741	842	471	1322	503	267	1955	1182	1492
chr1:152552147-152552166_LCE3D_-	LCE3D	567	79	27	78	71	167	43	158	82	75	372	143	535
chr1:152573245-152573264_LCE3C_-	LCE3C	279	72	107	159	146	421	38	134	147	71	398	324	195
chr1:152573246-152573265_LCE3C_-	LCE3C	1331	623	691	993	1021	1679	573	1994	636	504	2430	1514	1019
chr1:152573308-152573327_LCE3C_-	LCE3C	479	220	165	258	243	1287	102	317	147	81	1020	489	415
chr1:152573312-152573331_LCE3C_+	LCE3C	402	207	207	273	217	574	251	717	258	181	1365	897	496
chr1:152586390-152586409_LCE3B_-	LCE3B	229	153	112	267	156	468	113	344	136	92	742	475	384
chr1:152586398-152586417_LCE3B_+	LCE3B	769	368	288	492	451	478	398	772	485	214	1269	1157	1232
chr1:152586539-152586558_LCE3B_+	LCE3B	599	251	269	229	367	594	260	471	269	141	1042	970	530
chr1:152586540-152586559_LCE3B_-	LCE3B	166	138	132	174	202	106	154	153	195	44	637	81	256
chr1:152595324-152595343_LCE3A_-	LCE3A	1706	991	846	1253	1193	2370	739	2059	672	488	3660	2093	1804
chr1:152595338-152595357_LCE3A_-	LCE3A	1474	250	199	283	187	1482	211	495	102	102	4265	634	567
chr1:152595415-152595434_LCE3A_-	LCE3A	166	126	107	138	97	176	70	255	97	68	457	262	209
chr1:152595524-152595543_LCE3A_+	LCE3A	1023	319	268	381	350	1276	283	786	280	204	2134	837	458
chr1:152671453-152671472_LCE2A_-	LCE2A	1769	576	658	907	653	1432	569	1605	508	413	2456	1432	1365
chr1:152681630-152681649_LCE4A_-	LCE4A	1592	537	389	838	559	1478	583	1332	522	280	2801	1604	1511
chr1:152681768-152681787_LCE4A_+	LCE4A	1218	807	573	1063	649	1533	496	1903	532	477	4004	1546	1906
chr1:152681774-152681793_LCE4A_+	LCE4A	0	106	45	165	96	410	101	152	89	33	198	211	232
chr1:152692250-152692269_C1orf68_-	C1orf68	2181	1040	1004	1332	1423	2641	861	2543	878	550	4239	2782	2184
chr1:152692260-152692279_C1orf68_-	C1orf68	509	217	222	278	315	605	72	432	185	126	823	464	475
chr1:152692313-152692332_C1orf68_-	C1orf68	1527	706	653	867	929	1426	553	2109	614	450	2064	1656	1573
chr1:152692337-152692356_C1orf68_-	C1orf68	677	71	35	133	55	305	51	129	22	17	337	95	128
chr1:152732926-152732945_KPRP_-	KPRP	58	26	20	56	31	167	23	105	19	21	186	160	80
chr1:152733277-152733296_KPRP_-	KPRP	824	400	201	618	345	1077	210	749	223	177	1324	750	651
chr1:152733421-152733440_KPRP_-	KPRP	0	29	39	19	44	0	10	23	11	3	165	30	19
chr1:152733445-152733464_KPRP_-	KPRP	928	424	342	649	491	1612	431	924	464	243	2355	1055	1344
chr1:152816071-152816090_LCE6A_-	LCE6A	537	192	154	212	146	770	85	486	110	117	415	295	418
chr1:152816118-152816137_LCE6A_+	LCE6A	40	7	9	29	16	20	34	111	42	32	305	66	68
chr1:152816174-152816193_LCE6A_+	LCE6A	901	200	153	320	282	518	75	307	111	82	744	375	353
chr1:152816209-152816228_LCE6A_-	LCE6A	428	54	56	80	108	383	95	341	64	94	375	228	268
chr1:152856962-152856981_SMCP_-	SMCP	1014	266	294	242	408	273	131	319	85	68	666	631	529
chr1:152856968-152856987_SMCP_+	SMCP	491	509	577	516	934	1039	534	1224	687	267	1566	1479	956
chr1:152857016-152857035_SMCP_+	SMCP	772	343	185	596	331	939	140	580	232	149	1319	577	439
chr1:152857169-152857188_SMCP_+	SMCP	912	726	580	959	789	2320	545	1981	542	416	3725	2693	2272
chr1:15287271-15287290_KAZN_+	KAZN	150	147	147	243	218	211	60	395	47	111	615	330	443
chr1:152882403-152882422_IVL_-	IVL	695	478	457	712	578	1505	381	1186	386	378	2103	1223	856
chr1:152882621-152882640_IVL_+	IVL	1078	308	314	497	462	463	360	707	343	162	1166	333	561
chr1:152883416-152883435_IVL_+	IVL	317	196	175	272	248	355	118	603	94	123	400	558	554
chr1:152883647-152883666_IVL_+	IVL	260	100	54	159	74	137	69	277	43	61	276	115	197
chr1:152944457-152944476_SPRR4_-	SPRR4	327	87	89	138	109	408	72	242	77	41	933	239	174
chr1:152944517-152944536_SPRR4_+	SPRR4	136	56	81	121	106	120	80	261	91	61	990	222	242
chr1:152944531-152944550_SPRR4_-	SPRR4	304	48	23	46	38	179	21	69	15	8	526	146	137
chr1:152944532-152944551_SPRR4_-	SPRR4	257	74	73	53	77	92	48	85	66	18	193	101	213
chr1:152975584-152975603_SPRR3_-	SPRR3	59	12	28	39	32	85	21	82	25	16	0	65	35
chr1:152975655-152975674_SPRR3_+	SPRR3	956	473	383	646	454	1103	349	887	348	253	1857	994	741
chr1:152975850-152975869_SPRR3_-	SPRR3	1260	363	321	487	414	1037	225	701	315	197	1451	1380	960
chr1:152975851-152975870_SPRR3_-	SPRR3	152	124	115	189	208	202	124	319	79	64	1141	435	396
chr1:153122396-153122415_SPRR2G_+	SPRR2G	789	165	274	240	394	514	216	1041	196	314	1091	613	640
chr1:153122399-153122418_SPRR2G_+	SPRR2G	82	36	18	24	17	169	3	6	13	0	83	47	6
chr1:153122417-153122436_SPRR2G_+	SPRR2G	0	33	13	46	10	185	14	61	25	27	82	20	239
chr1:153122438-153122457_SPRR2G_+	SPRR2G	216	1	8	18	31	0	3	33	1	3	53	97	30
chr1:153177279-153177298_LELP1_-	LELP1	79	12	47	21	95	243	26	66	28	31	251	110	27
chr1:153177369-153177388_LELP1_-	LELP1	426	94	80	111	80	209	88	264	117	61	391	94	281
chr1:153177370-153177389_LELP1_-	LELP1	222	191	90	219	111	440	134	193	105	41	234	278	399
chr1:153177421-153177440_LELP1_-	LELP1	880	213	165	289	256	824	118	341	156	75	1158	543	297
chr1:153190689-153190708_PRR9_+	PRR9	271	92	130	122	114	466	85	223	70	77	472	87	410
chr1:153190692-153190711_PRR9_+	PRR9	94	45	59	134	108	208	42	207	22	21	429	200	103
chr1:153190740-153190759_PRR9_-	PRR9	246	86	160	191	144	975	96	413	74	144	1079	256	244
chr1:153190885-153190904_PRR9_-	PRR9	170	58	39	54	76	0	42	187	44	53	192	307	211
chr1:153233762-153233781_LOR_+	LOR	1432	493	428	731	484	1794	689	1508	664	363	4142	1959	1614
chr1:153233917-153233936_LOR_+	LOR	519	114	143	143	220	309	118	262	113	76	846	500	332
chr1:153233978-153233997_LOR_+	LOR	964	292	529	417	664	808	211	1154	289	227	1458	816	634
chr1:153233981-153234000_LOR_+	LOR	135	100	115	121	139	0	126	360	112	91	861	347	194
chr1:153271700-153271719_PGLYRP3_-	PGLYRP3	257	66	115	131	94	176	118	194	161	58	400	182	135
chr1:153274984-153275003_PGLYRP3_-	PGLYRP3	91	68	42	144	71	736	31	284	42	69	422	77	194
chr1:153276406-153276425_PGLYRP3_-	PGLYRP3	481	20	26	20	12	116	31	58	19	15	0	66	35
chr1:153279650-153279669_PGLYRP3_+	PGLYRP3	584	120	93	110	105	279	94	459	135	140	872	406	235
chr1:153312952-153312971_PGLYRP4_-	PGLYRP4	150	43	86	97	92	274	21	182	18	37	347	189	55
chr1:153314108-153314127_PGLYRP4_+	PGLYRP4	1676	567	554	629	786	1643	373	1657	456	386	2412	1787	1186
chr1:153317758-153317777_PGLYRP4_+	PGLYRP4	325	53	66	69	136	277	53	141	55	49	740	202	131
chr1:153318624-153318643_PGLYRP4_-	PGLYRP4	949	277	208	410	410	1249	315	914	308	219	1774	1112	848
chr1:153330841-153330860_S100A9_+	S100A9	3792	1762	1347	1865	1482	5037	1248	4765	1093	1081	6187	3389	4368
chr1:153330843-153330862_S100A9_+	S100A9	510	334	265	579	347	776	277	690	345	168	1186	708	904
chr1:153333140-153333159_S100A9_+	S100A9	51	144	91	93	127	574	81	111	165	25	388	170	63
chr1:153333237-153333256_S100A9_+	S100A9	838	431	484	650	559	631	293	824	322	226	1337	1208	1048
chr1:153346305-153346324_S100A12_-	S100A12	443	281	210	476	241	418	257	634	272	113	606	514	365
chr1:153346333-153346352_S100A12_+	S100A12	1616	595	766	906	948	2008	505	1514	520	296	3183	1545	1489
chr1:153346933-153346952_S100A12_-	S100A12	531	271	207	386	217	583	208	777	303	198	1265	516	572
chr1:153346966-153346985_S100A12_+	S100A12	1438	566	442	813	461	1585	316	1246	386	282	2518	1345	918
chr1:153362629-153362648_S100A8_-	S100A8	435	134	145	203	131	441	91	237	94	52	713	341	296
chr1:153362673-153362692_S100A8_-	S100A8	140	76	33	115	43	230	19	134	12	24	232	129	76
chr1:153362863-153362882_S100A8_+	S100A8	1929	858	539	993	650	2591	556	2069	460	421	3546	1774	1697
chr1:153362907-153362926_S100A8_+	S100A8	316	94	51	95	53	93	76	108	43	17	157	270	119
chr1:153409547-153409566_S100A7L2_-	S100A7L2	324	38	93	71	66	109	20	96	16	28	475	99	60
chr1:153409548-153409567_S100A7L2_-	S100A7L2	1972	577	503	866	662	1734	334	1337	428	334	2296	1202	947
chr1:153409563-153409582_S100A7L2_-	S100A7L2	670	365	336	349	458	619	208	754	254	120	1906	787	1105
chr1:153410744-153410763_S100A7L2_-	S100A7L2	1668	389	391	626	501	1780	326	1209	440	280	2574	1413	1183
chr1:1535016-1535035_C1orf233_+	C1orf233	1428	877	667	1179	963	1002	511	1665	589	387	3315	911	1270
chr1:1535071-1535090_C1orf233_+	C1orf233	0	4	0	6	1	0	0	4	3	1	0	2	0
chr1:153507213-153507232_S100A6_-	S100A6	540	187	80	153	121	673	83	320	103	60	740	335	268
chr1:153507249-153507268_S100A6_-	S100A6	1229	75	107	80	178	776	126	226	168	52	680	174	338
chr1:153507764-153507783_S100A6_+	S100A6	469	240	219	412	258	1957	262	868	204	212	1074	822	497
chr1:153507785-153507804_S100A6_+	S100A6	63	46	25	45	57	61	67	118	99	35	455	81	141
chr1:153509858-153509877_S100A5_-	S100A5	234	287	325	379	536	1057	210	879	135	144	1667	500	649
chr1:1535120-1535139_C1orf233_-	C1orf233	0	35	13	22	23	0	0	9	1	0	0	0	0
chr1:153512617-153512636_S100A5_+	S100A5	101	115	46	190	67	231	35	73	45	25	279	185	134
chr1:153512634-153512653_S100A5_-	S100A5	128	24	27	35	48	116	50	125	53	24	264	104	144
chr1:153512636-153512655_S100A5_+	S100A5	476	56	72	85	86	67	34	127	36	33	428	258	225
chr1:153516247-153516266_S100A4_-	S100A4	67	61	110	86	78	287	101	190	95	33	263	129	143
chr1:153516333-153516352_S100A4_-	S100A4	375	327	192	509	275	963	260	490	313	138	1358	502	758
chr1:153517226-153517245_S100A4_+	S100A4	0	15	3	2	15	135	3	32	11	12	84	21	22
chr1:153517240-153517259_S100A4_+	S100A4	1844	422	590	574	635	1927	382	1103	298	267	2248	1274	846
chr1:153520256-153520275_S100A3_-	S100A3	1202	655	695	932	836	1987	398	1245	419	369	4000	1248	1948
chr1:153520823-153520842_S100A3_-	S100A3	367	56	60	78	62	202	23	94	60	50	602	252	184
chr1:153520903-153520922_S100A3_-	S100A3	189	91	74	198	85	126	56	178	57	60	660	374	217
chr1:153520908-153520927_S100A3_+	S100A3	618	324	293	499	373	721	319	952	364	185	893	617	513
chr1:1535265-1535284_C1orf233_-	C1orf233	495	189	258	312	296	573	187	990	215	203	1246	633	452
chr1:153533937-153533956_S100A2_-	S100A2	252	139	80	143	126	177	85	215	112	51	535	467	130
chr1:153534055-153534074_S100A2_-	S100A2	551	188	58	267	101	409	54	361	79	71	910	465	240
chr1:153536257-153536276_S100A2_-	S100A2	548	171	237	280	365	570	116	532	152	101	850	484	483
chr1:153536259-153536278_S100A2_-	S100A2	535	163	201	169	314	761	126	392	127	66	825	413	345
chr1:153580033-153580052_S100A16_-	S100A16	1205	438	504	677	678	743	225	1067	305	350	1556	1327	1370
chr1:153580147-153580166_S100A16_-	S100A16	589	214	239	294	268	1119	202	514	240	104	1564	831	593
chr1:153580585-153580604_S100A16_-	S100A16	198	32	19	31	7	192	3	12	7	3	0	26	29
chr1:153580606-153580625_S100A16_-	S100A16	0	59	85	66	135	396	115	250	110	51	677	136	159
chr1:153587370-153587389_S100A14_-	S100A14	948	144	140	235	309	790	137	965	218	204	1072	548	357
chr1:153587741-153587760_S100A14_+	S100A14	865	264	317	311	450	998	321	762	318	213	1320	750	792
chr1:153588307-153588326_S100A14_-	S100A14	146	51	32	45	47	121	5	100	4	10	53	92	86
chr1:153588314-153588333_S100A14_+	S100A14	87	4	28	0	18	124	15	43	10	10	0	70	6
chr1:153598828-153598847_S100A13_-	S100A13	1214	623	569	822	580	2015	465	1207	603	301	2306	855	1361
chr1:153598862-153598881_S100A13_+	S100A13	644	290	233	484	304	631	282	782	277	158	1544	290	505
chr1:153598870-153598889_S100A13_-	S100A13	393	109	116	161	163	756	144	263	98	44	771	354	283
chr1:153598871-153598890_S100A13_+	S100A13	558	370	324	466	450	601	213	1025	246	225	1165	793	722
chr1:153602991-153603010_S100A1_+	S100A1	309	181	197	238	189	516	287	622	407	171	750	340	358
chr1:153603048-153603067_S100A1_+	S100A1	576	264	238	287	289	750	170	595	226	155	1836	509	614
chr1:153604213-153604232_S100A1_+	S100A1	93	123	136	184	119	483	53	269	48	49	504	159	148
chr1:153604263-153604282_S100A1_+	S100A1	1102	593	513	821	639	2388	527	1191	631	336	2588	1622	1335
chr1:153609108-153609127_CHTOP_-	CHTOP	984	181	110	216	167	686	143	456	109	98	819	467	200
chr1:153610882-153610901_CHTOP_+	CHTOP	0	23	19	4	6	134	0	40	6	4	165	83	26
chr1:153614824-153614843_CHTOP_+	CHTOP	367	29	54	31	41	175	105	150	69	34	465	124	48
chr1:153615713-153615732_CHTOP_-	CHTOP	2279	592	731	752	854	3030	484	1436	544	368	4736	1246	1093
chr1:153631207-153631226_SNAPIN_+	SNAPIN	316	67	23	106	58	269	48	164	131	47	325	183	145
chr1:153631639-153631658_SNAPIN_+	SNAPIN	418	125	86	110	84	297	159	433	167	94	555	337	274
chr1:153632000-153632019_SNAPIN_-	SNAPIN	220	21	30	55	66	0	41	131	35	37	491	214	89
chr1:153633704-153633723_SNAPIN_+	SNAPIN	254	87	34	103	69	373	50	223	47	84	747	122	402
chr1:153640478-153640497_ILF2_-	ILF2	473	35	28	28	56	620	25	68	25	21	883	91	67
chr1:153640979-153640998_ILF2_-	ILF2	379	42	61	86	62	1011	77	270	55	68	1038	184	138
chr1:153642672-153642691_ILF2_+	ILF2	2141	490	267	579	330	1988	264	764	208	157	5220	967	717
chr1:153643378-153643397_ILF2_+	ILF2	141	13	16	12	15	297	9	8	0	4	932	23	34
chr1:153652208-153652227_NPR1_+	NPR1	1512	489	445	562	681	1713	298	1440	396	279	2193	917	872
chr1:153653071-153653090_NPR1_-	NPR1	964	88	85	153	112	364	49	256	69	52	778	243	173
chr1:153653730-153653749_NPR1_-	NPR1	151	93	60	104	95	98	50	315	57	87	759	239	198
chr1:153654189-153654208_NPR1_+	NPR1	501	284	231	253	215	873	175	469	156	107	1869	749	654
chr1:153701239-153701258_INTS3_+	INTS3	1814	250	189	401	252	2196	162	630	241	120	2944	584	309
chr1:15370588-15370607_KAZN_-	KAZN	1015	280	450	451	578	848	705	1432	1117	426	1386	853	974
chr1:153713749-153713768_INTS3_+	INTS3	478	65	77	63	62	911	26	168	34	36	1531	135	110
chr1:153719432-153719451_INTS3_+	INTS3	52	0	0	0	0	134	0	5	2	0	182	0	3
chr1:153723586-153723605_INTS3_+	INTS3	0	0	0	0	0	92	1	0	0	0	281	0	0
chr1:153789005-153789024_GATAD2B_+	GATAD2B	85	30	13	31	48	135	24	106	24	23	240	64	55
chr1:153789918-153789937_GATAD2B_-	GATAD2B	1009	314	168	303	243	644	269	697	185	167	1013	658	841
chr1:153792119-153792138_GATAD2B_+	GATAD2B	740	173	218	196	213	1051	192	449	235	95	1633	741	617
chr1:153800615-153800634_GATAD2B_-	GATAD2B	443	315	347	463	327	332	246	481	231	135	1568	632	953
chr1:15382586-15382605_KAZN_-	KAZN	648	126	188	182	268	346	111	240	89	62	544	53	278
chr1:153914675-153914694_DENND4B_+	DENND4B	640	396	219	581	247	1070	247	1018	292	213	1602	886	1022
chr1:153915047-153915066_DENND4B_-	DENND4B	1415	579	385	731	597	1186	328	1546	314	387	2752	1442	1702
chr1:153915480-153915499_DENND4B_-	DENND4B	287	92	90	117	106	555	82	306	137	119	359	304	412
chr1:153916772-153916791_DENND4B_-	DENND4B	427	107	193	173	272	917	69	406	84	78	853	573	278
chr1:153926731-153926750_CRTC2_+	CRTC2	533	185	197	193	226	897	128	455	91	71	1348	300	188
chr1:153927419-153927438_CRTC2_-	CRTC2	694	470	410	626	363	1046	238	985	262	197	1704	883	853
chr1:153927610-153927629_CRTC2_-	CRTC2	506	58	174	173	287	434	116	413	169	120	545	265	217
chr1:153930823-153930842_CRTC2_-	CRTC2	0	22	4	24	9	151	29	11	12	1	86	48	93
chr1:153933199-153933218_SLC39A1_+	SLC39A1	132	10	0	8	0	0	5	0	6	0	0	75	95
chr1:153934785-153934804_SLC39A1_-	SLC39A1	323	299	161	304	251	1226	168	321	78	38	2577	790	787
chr1:153935027-153935046_SLC39A1_+	SLC39A1	1063	493	375	658	322	1735	142	376	164	65	2805	1284	1321
chr1:153935129-153935148_SLC39A1_+	SLC39A1	248	56	97	57	118	342	32	228	86	55	564	176	244
chr1:153941102-153941121_CREB3L4_-	CREB3L4	82	83	57	78	93	174	36	200	21	47	552	141	107
chr1:153941545-153941564_CREB3L4_-	CREB3L4	422	91	46	133	90	635	81	151	87	20	321	236	147
chr1:153941889-153941908_CREB3L4_-	CREB3L4	955	344	365	384	374	999	275	991	209	164	2326	620	876
chr1:153945226-153945245_CREB3L4_-	CREB3L4	18	29	12	70	19	67	31	38	37	0	166	22	50
chr1:153948351-153948370_JTB_+	JTB	532	39	54	48	103	333	56	86	49	17	1441	472	223
chr1:153949167-153949186_JTB_+	JTB	737	8	21	26	14	480	3	51	4	3	1053	47	56
chr1:153949451-153949470_JTB_-	JTB	166	16	5	1	0	279	13	0	6	0	1155	74	60
chr1:153949708-153949727_JTB_+	JTB	822	129	197	121	195	1286	185	448	190	67	2707	456	306
chr1:153955252-153955271_RAB13_-	RAB13	702	179	199	281	162	512	131	224	187	142	278	328	434
chr1:153956007-153956026_RAB13_-	RAB13	255	47	40	61	54	181	78	226	109	64	370	272	93
chr1:153957223-153957242_RAB13_-	RAB13	761	244	290	286	297	1267	283	976	384	238	1731	684	618
chr1:153958572-153958591_RAB13_+	RAB13	0	37	62	130	104	217	52	197	75	55	371	440	347
chr1:153963578-153963597_RPS27_+	RPS27	1715	673	660	892	890	2757	744	2039	660	526	4217	1310	1404
chr1:153964535-153964554_RPS27_+	RPS27	286	24	37	30	26	449	3	25	3	3	1206	29	42
chr1:154113950-154113969_NUP210L_-	NUP210L	115	11	38	21	39	76	4	60	17	17	136	119	56
chr1:154115936-154115955_NUP210L_+	NUP210L	408	203	141	343	211	602	324	547	322	83	1666	394	489
chr1:154125221-154125240_NUP210L_+	NUP210L	0	5	0	0	4	94	2	13	16	8	126	3	0
chr1:154127375-154127394_NUP210L_+	NUP210L	3151	1012	892	1252	1255	3734	884	2253	922	550	5955	2306	1691
chr1:154141818-154141837_TPM3_-	TPM3	445	150	136	182	214	664	159	380	181	87	1237	652	253
chr1:154143945-154143964_TPM3_-	TPM3	191	80	52	203	128	405	34	225	35	53	440	295	136
chr1:154163749-154163768_TPM3_-	TPM3	799	319	244	390	380	1032	135	654	196	124	1031	627	525
chr1:154164488-154164507_TPM3_-	TPM3	1125	384	370	541	561	1766	467	1459	538	359	2901	1456	1388
chr1:154171935-154171954_C1orf189_-	C1orf189	775	118	138	192	152	706	139	239	117	67	494	408	334
chr1:154172956-154172975_C1orf189_+	C1orf189	2086	772	811	827	994	2500	708	2108	849	462	3727	2264	1767
chr1:154172958-154172977_C1orf189_-	C1orf189	524	130	137	138	144	698	82	275	91	86	761	530	338
chr1:154172976-154172995_C1orf189_-	C1orf189	804	338	428	517	481	1471	327	877	356	188	2400	947	631
chr1:154186352-154186371_C1orf43_+	C1orf43	746	259	173	300	213	749	282	367	296	63	1255	535	653
chr1:154186944-154186963_C1orf43_-	C1orf43	151	115	144	107	213	465	119	465	133	62	847	150	129
chr1:154192351-154192370_C1orf43_-	C1orf43	84	58	81	65	80	148	80	147	64	38	313	217	107
chr1:154192836-154192855_C1orf43_+	C1orf43	617	411	480	524	409	1845	567	1512	660	424	2501	1068	1375
chr1:154197612-154197631_UBAP2L_+	UBAP2L	92	101	64	125	172	157	126	284	148	71	438	280	240
chr1:154201180-154201199_UBAP2L_+	UBAP2L	213	110	99	163	165	48	138	173	154	61	332	170	141
chr1:154207188-154207207_UBAP2L_+	UBAP2L	333	136	154	232	357	351	183	534	229	205	1073	447	163
chr1:154207754-154207773_UBAP2L_-	UBAP2L	0	43	28	48	42	7	13	93	3	18	0	85	25
chr1:154245248-154245267_HAX1_-	HAX1	2722	955	1023	1267	1163	3890	692	2276	781	718	5315	2195	2326
chr1:154245931-154245950_HAX1_-	HAX1	318	75	87	64	139	212	174	383	183	94	319	148	267
chr1:154246276-154246295_HAX1_+	HAX1	1381	269	248	378	364	1377	135	969	121	189	2365	694	769
chr1:154247456-154247475_HAX1_+	HAX1	960	312	291	369	412	718	316	592	260	137	1612	829	736
chr1:154293651-154293670_AQP10_-	AQP10	0	393	20	499	56	62	52	30	40	7	49	78	55
chr1:154294400-154294419_AQP10_+	AQP10	3208	868	684	1085	875	3333	669	2697	584	663	6255	2327	1776
chr1:154295485-154295504_AQP10_-	AQP10	1593	643	781	821	898	2557	666	2605	613	699	4354	1714	1592
chr1:154295719-154295738_AQP10_+	AQP10	474	302	155	389	249	1032	189	963	224	303	879	340	556
chr1:154300590-154300609_ATP8B2_-	ATP8B2	281	163	147	197	167	466	70	428	62	117	852	435	245
chr1:154303572-154303591_ATP8B2_-	ATP8B2	361	24	15	68	60	0	17	102	38	3	129	57	47
chr1:154304070-154304089_ATP8B2_+	ATP8B2	279	92	40	132	98	414	66	188	77	29	739	233	138
chr1:154304465-154304484_ATP8B2_-	ATP8B2	642	72	73	76	88	308	55	202	69	53	336	132	104
chr1:154378184-154378203_IL6R_-	IL6R	1912	581	443	551	531	2752	553	1437	565	349	3853	1542	952
chr1:154401756-154401775_IL6R_-	IL6R	968	494	406	581	408	548	364	687	270	155	1049	491	585
chr1:154403005-154403024_IL6R_-	IL6R	245	132	265	144	272	678	151	291	155	70	966	757	334
chr1:154407061-154407080_IL6R_+	IL6R	568	419	377	567	602	1739	485	1219	719	330	2629	1209	778
chr1:154459124-154459143_SHE_-	SHE	2918	646	578	875	705	2425	649	1856	692	419	3874	1953	1521
chr1:154461783-154461802_SHE_+	SHE	851	495	170	543	333	1037	285	613	378	127	1561	887	850
chr1:154471629-154471648_SHE_-	SHE	90	0	10	7	27	77	11	31	8	15	37	34	7
chr1:154474292-154474311_SHE_-	SHE	582	237	249	370	334	1072	180	623	243	185	833	462	323
chr1:154480924-154480943_TDRD10_+	TDRD10	426	42	49	69	69	193	48	113	49	30	92	172	74
chr1:154493951-154493970_TDRD10_-	TDRD10	1079	395	414	491	601	1271	239	728	319	261	1907	896	760
chr1:154515273-154515292_TDRD10_-	TDRD10	2800	948	788	1387	1229	2010	713	2343	684	494	4175	2285	1825
chr1:154516927-154516946_TDRD10_-	TDRD10	221	158	97	195	175	156	61	326	164	69	756	383	541
chr1:154527213-154527232_UBE2Q1_-	UBE2Q1	454	316	155	284	207	329	205	471	233	81	1249	831	504
chr1:154527991-154528010_UBE2Q1_-	UBE2Q1	1461	676	461	928	713	1130	429	1284	515	376	2567	1284	1152
chr1:154528348-154528367_UBE2Q1_-	UBE2Q1	198	101	117	161	150	237	93	297	130	68	248	217	118
chr1:154530869-154530888_UBE2Q1_-	UBE2Q1	4755	3077	2918	4641	4080	6613	2208	7295	2689	1873	8908	7526	5244
chr1:154540543-154540562_CHRNB2_-	CHRNB2	289	124	77	243	132	320	50	239	62	77	600	563	200
chr1:154542017-154542036_CHRNB2_+	CHRNB2	303	86	54	116	101	150	87	154	74	64	491	331	130
chr1:154544300-154544319_CHRNB2_-	CHRNB2	1770	358	316	416	416	1025	357	744	333	155	3390	591	889
chr1:154548375-154548394_CHRNB2_-	CHRNB2	966	74	84	148	104	1055	122	306	274	97	1011	363	325
chr1:154569602-154569621_ADAR_+	ADAR	302	58	72	88	54	232	36	217	37	58	527	171	98
chr1:154570937-154570956_ADAR_-	ADAR	0	69	60	66	67	0	97	104	144	33	91	83	68
chr1:154574318-154574337_ADAR_-	ADAR	1045	501	411	537	457	1355	291	662	298	178	1669	802	813
chr1:154580474-154580493_ADAR_-	ADAR	904	603	555	861	804	1068	430	1453	504	340	2715	991	1473
chr1:154687434-154687453_KCNN3_+	KCNN3	363	34	33	51	34	201	40	91	37	21	275	60	85
chr1:154698442-154698461_KCNN3_-	KCNN3	864	405	302	550	364	980	343	904	391	199	1899	1074	567
chr1:154744704-154744723_KCNN3_-	KCNN3	841	252	264	214	351	613	170	627	102	171	1460	698	857
chr1:154841896-154841915_KCNN3_-	KCNN3	879	86	75	75	55	631	56	168	72	77	220	227	270
chr1:154897598-154897617_PMVK_+	PMVK	547	149	116	168	198	788	147	444	167	87	1570	721	403
chr1:154898850-154898869_PMVK_-	PMVK	0	140	59	180	53	416	65	209	44	64	850	106	386
chr1:154901604-154901623_PMVK_-	PMVK	314	100	76	96	87	574	141	297	131	80	1008	280	274
chr1:154909120-154909139_PMVK_+	PMVK	890	236	228	347	206	1342	142	467	172	162	395	457	392
chr1:154920792-154920811_PBXIP1_-	PBXIP1	1077	248	355	285	359	895	207	791	203	202	1102	1269	533
chr1:154923772-154923791_PBXIP1_+	PBXIP1	670	612	423	621	513	1400	321	1148	386	309	1920	1239	873
chr1:154924369-154924388_PBXIP1_+	PBXIP1	99	26	0	67	5	66	31	71	18	10	0	53	32
chr1:154926168-154926187_PBXIP1_+	PBXIP1	134	36	10	58	21	149	32	111	19	31	334	216	46
chr1:154931710-154931729_PYGO2_+	PYGO2	738	276	262	326	309	1138	179	819	180	178	2060	716	800
chr1:154932172-154932191_PYGO2_+	PYGO2	1069	699	544	1014	613	1950	421	1246	395	200	2272	1372	1696
chr1:154934009-154934028_PYGO2_-	PYGO2	215	125	158	194	237	971	173	621	156	180	281	236	176
chr1:154934012-154934031_PYGO2_-	PYGO2	429	163	266	287	329	561	229	520	196	112	888	657	716
chr1:154940688-154940707_SHC1_-	SHC1	608	110	99	161	116	479	140	342	99	66	1374	359	283
chr1:154940973-154940992_SHC1_-	SHC1	967	527	516	579	650	1448	484	1254	429	249	3162	1427	1498
chr1:154941885-154941904_SHC1_-	SHC1	504	122	84	123	114	348	113	268	112	66	554	110	506
chr1:154942656-154942675_SHC1_-	SHC1	333	114	78	86	57	317	40	249	36	31	347	338	212
chr1:15495032-15495051_C1orf195_-	C1orf195	808	225	135	459	245	798	273	903	300	218	696	635	342
chr1:15495130-15495149_C1orf195_-	C1orf195	231	31	16	48	15	0	46	95	42	25	162	31	75
chr1:15495182-15495201_C1orf195_+	C1orf195	791	286	201	333	309	717	363	569	372	150	1245	490	581
chr1:15495201-15495220_C1orf195_-	C1orf195	1242	581	394	651	556	1304	414	1350	469	298	2783	1429	1275
chr1:154956472-154956491_FLAD1_+	FLAD1	332	28	22	80	47	41	44	110	73	20	361	209	116
chr1:154960718-154960737_FLAD1_+	FLAD1	1977	483	391	487	435	2586	329	1156	313	272	3602	1007	1252
chr1:154962112-154962131_FLAD1_-	FLAD1	752	372	400	556	515	1313	380	1285	396	260	2007	1259	707
chr1:154962712-154962731_FLAD1_+	FLAD1	671	164	146	262	165	691	183	445	239	88	792	341	373
chr1:154966114-154966133_LENEP_+	LENEP	1115	213	172	271	203	995	207	558	183	126	1795	753	665
chr1:154966165-154966184_LENEP_+	LENEP	551	154	49	209	144	214	63	140	105	21	314	366	198
chr1:154966233-154966252_LENEP_-	LENEP	1809	595	440	692	652	2270	577	1983	622	488	2828	1239	1203
chr1:154966236-154966255_LENEP_-	LENEP	778	121	137	130	121	434	126	374	89	59	979	656	549
chr1:154987442-154987461_ZBTB7B_-	ZBTB7B	419	342	257	517	366	486	191	741	211	120	1141	696	508
chr1:154987749-154987768_ZBTB7B_-	ZBTB7B	67	118	94	129	129	280	127	392	124	79	420	419	363
chr1:154988983-154989002_ZBTB7B_-	ZBTB7B	327	91	80	65	82	189	30	42	4	10	412	69	166
chr1:154988985-154989004_ZBTB7B_+	ZBTB7B	266	43	33	39	58	71	65	172	58	29	337	59	129
chr1:155004222-155004241_DCST2_-	DCST2	684	227	166	210	185	311	297	887	285	197	723	564	274
chr1:155005200-155005219_DCST2_-	DCST2	477	595	410	850	496	1047	534	1685	525	419	2669	1759	1385
chr1:155005657-155005676_DCST2_-	DCST2	1515	405	318	395	468	1228	472	1339	376	288	1968	1145	1194
chr1:155006046-155006065_DCST2_+	DCST2	1442	703	451	763	673	1613	422	1943	444	452	1517	2158	1154
chr1:155006526-155006545_DCST1_+	DCST1	263	165	150	190	226	579	162	410	114	98	664	259	299
chr1:155006913-155006932_DCST1_+	DCST1	85	165	87	217	92	452	114	199	119	60	576	275	128
chr1:155011999-155012018_DCST1_-	DCST1	1794	611	636	823	731	1857	445	1221	379	312	2368	1319	1231
chr1:155013001-155013020_DCST1_+	DCST1	2400	1005	1159	1123	1621	3340	876	2407	1052	641	4624	3018	2319
chr1:155023929-155023948_ADAM15_-	ADAM15	1	17	4	17	13	116	5	9	2	3	84	13	18
chr1:155025186-155025205_ADAM15_-	ADAM15	114	56	45	129	69	292	60	230	69	77	510	84	218
chr1:155025910-155025929_ADAM15_+	ADAM15	623	263	204	420	258	969	224	1063	262	230	1115	910	450
chr1:155026422-155026441_ADAM15_+	ADAM15	1868	428	523	603	496	1174	419	1338	339	319	1695	959	831
chr1:155036377-155036396_EFNA4_-	EFNA4	2	67	56	123	130	585	38	333	17	53	882	375	192
chr1:155036380-155036399_EFNA4_-	EFNA4	315	56	52	145	47	307	30	94	12	17	605	157	165
chr1:155039452-155039471_EFNA4_-	EFNA4	51	22	46	50	46	117	46	154	41	35	300	69	19
chr1:155041570-155041589_EFNA4_+	EFNA4	105	8	61	17	70	180	22	86	24	19	200	90	56
chr1:155051476-155051495_EFNA3_+	EFNA3	150	98	86	137	130	404	121	366	122	89	280	279	228
chr1:155057570-155057589_EFNA3_-	EFNA3	315	37	105	59	113	1299	64	149	30	74	950	35	112
chr1:155057838-155057857_EFNA3_+	EFNA3	683	235	227	313	276	513	260	366	207	126	1092	716	444
chr1:155058973-155058992_EFNA3_-	EFNA3	418	122	60	196	120	333	93	169	73	39	347	76	198
chr1:1551003-1551022_MIB2_-	MIB2	666	523	490	795	638	1435	434	1801	510	582	2420	1465	1984
chr1:155100473-155100492_EFNA1_-	EFNA1	585	239	227	296	283	583	224	641	279	163	669	635	356
chr1:155103970-155103989_EFNA1_+	EFNA1	260	253	213	332	280	425	86	495	109	131	1168	472	242
chr1:155105995-155106014_EFNA1_-	EFNA1	539	389	238	370	434	1407	294	734	318	143	1786	562	838
chr1:155106235-155106254_EFNA1_+	EFNA1	646	303	238	424	313	855	232	494	289	83	1591	755	738
chr1:155108461-155108480_SLC50A1_-	SLC50A1	195	2	7	0	18	29	6	8	0	0	0	0	69
chr1:155108829-155108848_SLC50A1_-	SLC50A1	716	155	174	156	227	784	130	473	156	85	805	974	519
chr1:155109349-155109368_SLC50A1_+	SLC50A1	3320	1805	1557	2252	2107	3596	1315	3256	1308	863	7281	3708	3321
chr1:155110187-155110206_SLC50A1_-	SLC50A1	2045	1263	1266	1923	1588	2601	846	3403	1008	917	5184	3439	2383
chr1:155112456-155112475_DPM3_-	DPM3	146	199	89	100	135	321	62	387	64	65	420	227	80
chr1:155112536-155112555_DPM3_+	DPM3	270	117	127	104	86	1118	95	377	55	49	674	305	137
chr1:155112648-155112667_DPM3_+	DPM3	1054	145	136	115	131	867	110	206	52	41	1040	314	245
chr1:155112699-155112718_DPM3_-	DPM3	453	74	113	100	144	240	96	288	132	28	633	200	255
chr1:155142003-155142022_KRTCAP2_+	KRTCAP2	203	21	14	36	24	182	14	6	25	0	336	79	40
chr1:155142268-155142287_KRTCAP2_+	KRTCAP2	0	3	17	0	11	60	2	65	6	19	346	97	38
chr1:155145331-155145350_KRTCAP2_+	KRTCAP2	203	35	42	24	86	41	36	171	54	33	428	67	129
chr1:155145708-155145727_KRTCAP2_-	KRTCAP2	528	100	78	111	126	150	106	179	141	61	606	342	176
chr1:155146444-155146463_TRIM46_-	TRIM46	604	152	127	159	150	713	163	313	143	61	1185	295	358
chr1:155147928-155147947_TRIM46_-	TRIM46	1053	235	201	398	274	1022	238	729	307	249	2081	553	598
chr1:155148569-155148588_TRIM46_+	TRIM46	2381	1148	995	1302	1323	2832	836	2961	897	679	4459	2728	2679
chr1:155149416-155149435_TRIM46_+	TRIM46	142	95	102	99	157	354	130	294	193	97	469	686	192
chr1:155159931-155159950_MUC1_+	MUC1	728	543	518	831	569	1874	498	1718	538	336	2289	1797	1029
chr1:155160321-155160340_MUC1_-	MUC1	112	121	110	109	164	268	11	181	2	94	836	133	237
chr1:155160692-155160711_MUC1_+	MUC1	151	137	191	197	235	621	191	558	153	157	833	361	278
chr1:155161751-155161770_MUC1_-	MUC1	864	326	264	415	269	256	121	634	77	162	1025	600	661
chr1:155173065-155173084_THBS3_+	THBS3	60	42	31	62	43	70	3	159	9	24	64	136	14
chr1:155174671-155174690_THBS3_+	THBS3	1252	296	245	489	406	1791	305	1244	395	230	2400	921	840
chr1:155175024-155175043_THBS3_+	THBS3	711	340	318	496	406	1684	328	1155	289	272	1240	1094	873
chr1:155175993-155176012_THBS3_-	THBS3	50	39	17	63	20	122	57	143	71	40	336	98	89
chr1:155179056-155179075_MTX1_-	MTX1	1202	575	496	755	577	3105	614	1540	612	333	2890	1293	1338
chr1:155180190-155180209_MTX1_-	MTX1	207	66	108	71	93	182	101	282	109	77	610	92	194
chr1:155180352-155180371_MTX1_+	MTX1	1529	337	359	351	353	1698	342	1034	406	224	3823	835	684
chr1:155181934-155181953_MTX1_+	MTX1	248	109	80	168	141	637	62	277	78	67	1142	201	236
chr1:1551944-1551963_MIB2_+	MIB2	645	127	147	174	196	410	141	189	98	25	1020	565	246
chr1:155208392-155208411_GBA_+	GBA	335	108	138	172	111	166	35	144	45	16	370	423	86
chr1:155209471-155209490_GBA_+	GBA	131	192	83	353	98	203	149	662	121	200	745	227	231
chr1:155209726-155209745_GBA_-	GBA	329	86	171	182	154	304	67	304	86	60	847	175	404
chr1:155210474-155210493_GBA_+	GBA	915	353	281	557	382	788	267	923	253	256	1449	868	594
chr1:155223662-155223681_FAM189B_-	FAM189B	426	273	219	373	391	1012	302	825	242	208	890	832	990
chr1:155223950-155223969_FAM189B_+	FAM189B	378	135	138	157	175	420	241	570	308	92	885	214	305
chr1:155224215-155224234_FAM189B_+	FAM189B	353	67	56	27	74	298	63	85	62	35	192	88	139
chr1:155224640-155224659_FAM189B_+	FAM189B	2053	695	524	1030	680	1868	543	1384	749	514	4320	1528	1460
chr1:155230164-155230183_SCAMP3_-	SCAMP3	357	142	98	164	126	493	44	252	51	53	742	372	315
chr1:155230373-155230392_SCAMP3_+	SCAMP3	1110	287	332	455	378	1272	346	1272	348	264	1087	1149	970
chr1:155231496-155231515_SCAMP3_-	SCAMP3	213	162	142	160	137	365	128	283	140	75	619	321	396
chr1:155231864-155231883_SCAMP3_+	SCAMP3	2966	2054	1417	3356	1893	4347	1434	5146	1861	1287	4435	4330	3313
chr1:155238127-155238146_CLK2_-	CLK2	213	103	59	145	69	251	54	205	32	43	584	140	146
chr1:155238522-155238541_CLK2_-	CLK2	117	82	24	99	22	273	52	118	99	24	366	79	39
chr1:155239315-155239334_CLK2_-	CLK2	138	51	69	79	74	193	39	49	51	24	105	105	64
chr1:155240724-155240743_CLK2_-	CLK2	618	185	117	197	109	1007	79	365	52	105	847	184	320
chr1:155247606-155247625_HCN3_+	HCN3	460	108	55	134	88	323	52	235	43	44	1037	382	147
chr1:155252296-155252315_HCN3_-	HCN3	966	251	241	362	363	536	250	624	309	153	1789	1317	684
chr1:155253793-155253812_HCN3_-	HCN3	486	43	83	47	72	283	56	211	50	57	459	104	207
chr1:155254987-155255006_HCN3_+	HCN3	516	205	154	251	175	572	319	440	465	105	1028	400	255
chr1:155264939-155264958_PKLR_-	PKLR	797	368	305	489	382	798	140	825	161	378	973	909	432
chr1:155265324-155265343_PKLR_+	PKLR	1607	1363	1203	1796	1367	3459	1261	3386	1199	908	4425	3015	3061
chr1:155265469-155265488_PKLR_-	PKLR	0	56	61	88	86	303	59	162	59	37	242	66	113
chr1:155269872-155269891_PKLR_+	PKLR	170	47	68	60	24	264	63	175	64	48	305	102	107
chr1:155279647-155279666_FDPS_-	FDPS	476	29	24	43	62	89	30	90	68	20	381	157	253
chr1:155279727-155279746_FDPS_+	FDPS	3336	1348	1382	2028	2013	3486	1212	3142	1398	902	6978	2787	2790
chr1:155282147-155282166_FDPS_+	FDPS	1722	265	260	302	286	2054	220	789	194	157	3233	808	533
chr1:155287947-155287966_FDPS_+	FDPS	663	143	203	232	235	270	112	489	131	99	722	551	263
chr1:155291726-155291745_RUSC1_-	RUSC1	329	65	21	53	49	0	26	9	40	5	605	245	294
chr1:155294635-155294654_RUSC1_-	RUSC1	53	6	15	37	33	155	36	196	18	51	231	125	76
chr1:155294950-155294969_RUSC1_-	RUSC1	2115	426	306	564	457	1680	332	903	339	172	2001	1181	945
chr1:155295209-155295228_RUSC1_-	RUSC1	558	97	90	113	104	360	95	330	164	77	646	392	192
chr1:155408146-155408165_ASH1L_-	ASH1L	269	119	102	154	129	552	94	298	77	46	635	602	331
chr1:15541718-15541737_TMEM51_+	TMEM51	2742	1079	990	1469	1326	4264	1346	3616	1209	1017	5520	3335	2923
chr1:15541757-15541776_TMEM51_+	TMEM51	608	211	79	396	128	171	46	584	94	117	522	431	374
chr1:155429658-155429677_ASH1L_-	ASH1L	0	91	98	110	152	75	43	159	76	9	579	193	161
chr1:155451472-155451491_ASH1L_-	ASH1L	376	122	52	183	119	53	122	211	93	50	402	326	247
chr1:15545953-15545972_TMEM51_+	TMEM51	2613	1398	1703	1809	2093	4528	1142	3182	1182	856	7857	2985	3672
chr1:15546186-15546205_TMEM51_-	TMEM51	1315	415	359	644	503	1709	368	1216	466	320	3578	1205	839
chr1:155491132-155491151_ASH1L_-	ASH1L	481	126	84	121	172	128	108	305	187	57	643	389	253
chr1:155580028-155580047_MSTO1_+	MSTO1	159	0	14	0	22	176	18	0	8	0	308	14	0
chr1:155580227-155580246_MSTO1_+	MSTO1	369	10	6	21	2	848	35	37	51	9	601	138	24
chr1:155580878-155580897_MSTO1_+	MSTO1	276	8	14	17	28	1066	3	58	11	12	872	91	22
chr1:155580990-155581009_MSTO1_+	MSTO1	923	188	118	259	155	627	136	427	150	69	1428	351	250
chr1:155630135-155630154_YY1AP1_+	YY1AP1	633	130	150	192	208	355	217	677	276	195	818	733	581
chr1:155646434-155646453_YY1AP1_-	YY1AP1	910	281	294	369	455	857	303	1021	332	196	1914	924	858
chr1:155646488-155646507_YY1AP1_-	YY1AP1	1030	285	212	329	204	943	205	328	257	79	795	487	434
chr1:155657864-155657883_YY1AP1_-	YY1AP1	671	205	144	309	163	777	168	809	179	189	977	537	390
chr1:155686898-155686917_DAP3_+	DAP3	972	162	239	319	249	1019	249	536	207	166	3351	547	764
chr1:155691388-155691407_DAP3_-	DAP3	136	75	57	99	88	124	22	131	21	20	411	95	190
chr1:155695215-155695234_DAP3_-	DAP3	422	47	26	49	34	383	83	240	55	30	881	265	187
chr1:155697465-155697484_DAP3_+	DAP3	457	35	50	80	50	249	22	125	17	23	400	177	84
chr1:155786042-155786061_GON4L_-	GON4L	0	6	14	6	2	0	0	67	0	9	0	25	5
chr1:155792158-155792177_GON4L_+	GON4L	515	174	194	233	194	1041	128	456	85	73	1205	375	368
chr1:155796706-155796725_GON4L_+	GON4L	14	0	18	0	16	0	2	9	2	10	0	0	0
chr1:155823508-155823527_GON4L_-	GON4L	313	69	103	81	120	482	49	183	38	47	434	216	260
chr1:155838034-155838053_SYT11_+	SYT11	347	51	83	53	93	230	51	305	40	70	585	302	110
chr1:155838035-155838054_SYT11_+	SYT11	189	58	78	102	104	3	54	84	38	13	712	121	63
chr1:155850285-155850304_SYT11_+	SYT11	1423	290	229	396	274	767	194	493	340	164	1342	463	524
chr1:155851257-155851276_SYT11_-	SYT11	112	53	32	73	48	226	49	115	54	57	416	104	191
chr1:155870262-155870281_RIT1_-	RIT1	100	54	42	54	125	328	86	99	69	28	426	156	120
chr1:155874146-155874165_RIT1_+	RIT1	0	13	13	32	33	55	38	167	21	59	139	114	17
chr1:155880224-155880243_RIT1_+	RIT1	489	149	106	187	141	634	100	396	57	90	1163	324	211
chr1:155880487-155880506_RIT1_+	RIT1	0	2	31	0	64	0	1	22	13	7	263	57	42
chr1:155899131-155899150_KIAA0907_-	KIAA0907	368	122	39	113	54	265	55	217	101	59	697	450	331
chr1:155899505-155899524_KIAA0907_-	KIAA0907	222	124	64	156	113	367	86	215	102	39	547	381	369
chr1:1559010-1559029_MIB2_+	MIB2	224	40	118	58	222	429	102	113	88	35	717	208	210
chr1:155903615-155903634_KIAA0907_+	KIAA0907	3053	425	401	683	458	2002	373	1437	321	328	4081	1785	1244
chr1:155904133-155904152_KIAA0907_-	KIAA0907	0	0	23	8	59	111	13	36	18	14	139	3	41
chr1:155911556-155911575_RXFP4_-	RXFP4	208	90	120	124	132	453	41	247	36	59	404	161	112
chr1:155911988-155912007_RXFP4_-	RXFP4	453	109	152	130	183	712	196	196	153	47	439	110	197
chr1:155912502-155912521_RXFP4_-	RXFP4	371	64	25	95	54	298	18	100	22	58	236	118	70
chr1:155912569-155912588_RXFP4_-	RXFP4	90	7	11	22	21	90	5	13	8	0	347	22	33
chr1:1559248-1559267_MIB2_-	MIB2	88	5	11	6	16	0	14	91	9	23	100	0	0
chr1:155936217-155936236_ARHGEF2_+	ARHGEF2	180	70	27	110	72	123	21	186	42	36	603	229	79
chr1:155936634-155936653_ARHGEF2_+	ARHGEF2	1177	611	507	914	581	2139	486	1871	517	447	3120	1310	1096
chr1:155938968-155938987_ARHGEF2_-	ARHGEF2	443	268	175	342	245	720	177	889	154	218	1868	1196	1431
chr1:155948194-155948213_ARHGEF2_-	ARHGEF2	1603	524	342	848	555	1928	368	1337	340	293	3353	1289	1237
chr1:155981653-155981672_SSR2_-	SSR2	429	95	126	116	160	368	108	374	88	106	800	172	139
chr1:155984776-155984795_SSR2_+	SSR2	160	19	30	20	23	78	9	63	6	16	250	103	59
chr1:155988146-155988165_SSR2_-	SSR2	1123	417	373	705	541	1129	459	1044	506	263	1395	1370	766
chr1:15598885-15598904_FHAD1_+	FHAD1	626	237	214	434	330	1142	179	682	154	142	2253	769	610
chr1:155989856-155989875_SSR2_-	SSR2	256	70	75	124	74	366	68	234	77	54	617	160	133
chr1:156020193-156020212_UBQLN4_+	UBQLN4	434	117	116	97	192	376	27	222	24	43	1011	199	165
chr1:156020904-156020923_UBQLN4_+	UBQLN4	288	128	98	185	146	561	144	159	174	41	1188	313	305
chr1:156021628-156021647_UBQLN4_-	UBQLN4	523	52	58	61	84	480	114	206	129	42	608	144	209
chr1:156023376-156023395_UBQLN4_+	UBQLN4	3359	979	631	1063	668	3441	728	1741	731	470	5980	2584	1727
chr1:156024708-156024727_LAMTOR2_+	LAMTOR2	0	100	75	165	106	299	109	218	107	34	281	47	87
chr1:156025122-156025141_LAMTOR2_-	LAMTOR2	199	43	61	69	53	62	54	84	35	28	23	37	65
chr1:156027774-156027793_LAMTOR2_+	LAMTOR2	2154	1262	924	1660	1342	2122	892	2373	1062	686	4165	1622	1762
chr1:156028110-156028129_LAMTOR2_-	LAMTOR2	74	7	4	7	7	0	27	84	7	13	126	37	4
chr1:156035775-156035794_RAB25_+	RAB25	5338	2001	1973	2334	2192	5518	1837	4426	1824	1160	7236	4992	3747
chr1:156038087-156038106_RAB25_-	RAB25	391	60	78	100	109	415	63	236	114	89	417	562	249
chr1:156039510-156039529_RAB25_-	RAB25	1149	675	609	879	601	1769	745	1742	840	352	2469	1813	1448
chr1:156039943-156039962_RAB25_+	RAB25	974	358	435	535	597	1299	317	1623	310	340	2123	637	963
chr1:156047268-156047287_MEX3A_+	MEX3A	1429	386	357	557	497	1357	390	1064	333	190	3935	1000	911
chr1:156047358-156047377_MEX3A_-	MEX3A	326	21	33	8	64	49	11	83	16	23	0	157	33
chr1:156051373-156051392_MEX3A_+	MEX3A	705	14	15	5	21	230	20	141	30	53	636	96	105
chr1:156051429-156051448_MEX3A_-	MEX3A	1113	629	452	929	660	1702	381	1255	497	239	2439	1596	1049
chr1:156084860-156084879_LMNA_+	LMNA	585	114	68	124	72	845	139	238	117	40	1063	151	278
chr1:156100402-156100421_LMNA_+	LMNA	917	87	59	80	58	400	69	198	29	38	1260	88	74
chr1:156104228-156104247_LMNA_+	LMNA	798	111	93	139	57	853	115	303	101	67	1168	91	37
chr1:156104745-156104764_LMNA_+	LMNA	88	14	0	8	0	40	4	16	4	1	111	0	4
chr1:156124441-156124460_SEMA4A_+	SEMA4A	104	98	101	145	83	243	99	283	133	76	346	200	201
chr1:156126281-156126300_SEMA4A_+	SEMA4A	1244	269	228	488	350	1416	190	777	259	153	2403	1054	557
chr1:156128202-156128221_SEMA4A_-	SEMA4A	2619	976	585	1300	740	2455	527	1977	539	381	3196	1895	1720
chr1:156128524-156128543_SEMA4A_+	SEMA4A	679	276	188	321	238	1110	204	785	257	273	2138	676	461
chr1:15616067-15616086_FHAD1_+	FHAD1	651	400	223	462	214	1050	135	624	210	213	1974	571	426
chr1:156169734-156169753_SLC25A44_-	SLC25A44	100	61	125	114	133	258	83	255	102	64	336	306	118
chr1:156170044-156170063_SLC25A44_+	SLC25A44	520	366	253	403	374	1139	346	988	393	196	2080	1116	700
chr1:156177759-156177778_SLC25A44_+	SLC25A44	1993	572	444	689	524	2236	622	1459	796	332	3278	1456	1313
chr1:156180146-156180165_SLC25A44_-	SLC25A44	199	166	145	213	185	216	92	308	107	99	477	256	367
chr1:156206085-156206104_PMF1_-	PMF1	849	30	12	22	16	1233	24	82	15	17	2303	49	21
chr1:156206098-156206117_PMF1_-	PMF1	149	75	93	107	178	495	105	405	113	104	473	280	370
chr1:156209337-156209356_PMF1_+	PMF1	546	138	79	133	106	249	76	269	127	59	877	281	178
chr1:156209387-156209406_PMF1_-	PMF1	538	106	132	175	130	276	76	232	134	91	803	177	137
chr1:156212037-156212056_BGLAP_+	BGLAP	303	114	86	266	101	346	89	227	93	52	225	340	155
chr1:156212043-156212062_BGLAP_-	BGLAP	1570	673	555	975	612	1365	510	1222	692	386	2103	1546	1099
chr1:156212057-156212076_BGLAP_-	BGLAP	0	110	76	141	63	329	84	93	93	15	442	120	159
chr1:156212058-156212077_BGLAP_-	BGLAP	590	174	205	194	268	790	228	582	173	112	1523	494	407
chr1:156214971-156214990_PAQR6_+	PAQR6	478	170	126	168	143	742	126	452	137	132	903	516	451
chr1:156215369-156215388_PAQR6_+	PAQR6	2890	1831	1593	2348	2012	3531	1269	4585	1582	1241	5543	3894	3882
chr1:156215715-156215734_PAQR6_-	PAQR6	143	172	134	294	212	611	185	434	248	126	1254	367	310
chr1:156215948-156215967_PAQR6_-	PAQR6	1275	673	322	707	451	2161	351	754	282	205	2751	1151	1033
chr1:15623246-15623265_FHAD1_-	FHAD1	270	107	90	114	151	79	21	89	29	42	388	44	125
chr1:156243153-156243172_SMG5_+	SMG5	593	0	55	0	17	586	18	0	6	0	597	0	0
chr1:156244434-156244453_SMG5_+	SMG5	583	217	136	245	177	1133	112	269	116	55	1717	668	250
chr1:156246864-156246883_SMG5_+	SMG5	47	10	2	30	8	56	3	88	10	37	393	9	15
chr1:156252464-156252483_SMG5_-	SMG5	491	376	479	522	450	738	231	1056	283	197	1614	1035	753
chr1:156255179-156255198_TMEM79_+	TMEM79	150	71	83	98	161	577	75	214	66	64	780	279	337
chr1:156255229-156255248_TMEM79_+	TMEM79	0	41	21	11	34	0	56	80	32	25	282	42	57
chr1:156256133-156256152_TMEM79_-	TMEM79	351	86	49	161	89	717	120	302	63	53	781	154	405
chr1:156261182-156261201_TMEM79_+	TMEM79	1631	609	517	852	581	2418	635	1544	546	360	4695	1704	1559
chr1:156263879-156263898_C1orf85_-	C1orf85	0	36	110	72	125	74	33	77	60	25	92	129	80
chr1:156264261-156264280_C1orf85_+	C1orf85	0	36	33	87	66	344	31	104	29	15	203	3	73
chr1:156264677-156264696_C1orf85_+	C1orf85	72	17	102	22	109	166	77	11	130	9	283	126	75
chr1:156265363-156265382_C1orf85_+	C1orf85	0	72	54	76	34	253	14	137	17	29	307	106	65
chr1:156268858-156268877_VHLL_-	VHLL	520	231	185	299	264	658	123	485	102	125	1456	451	603
chr1:156268881-156268900_VHLL_-	VHLL	288	24	24	34	22	59	8	10	23	7	155	130	58
chr1:156268938-156268957_VHLL_-	VHLL	0	7	9	4	21	52	23	14	32	7	21	3	44
chr1:156268975-156268994_VHLL_-	VHLL	271	89	62	117	100	283	39	163	61	32	682	216	119
chr1:156304506-156304525_CCT3_-	CCT3	794	221	215	353	247	1023	189	661	173	96	1469	349	385
chr1:156304647-156304666_CCT3_+	CCT3	1077	0	0	0	0	676	3	6	9	1	1650	0	0
chr1:156305620-156305639_CCT3_-	CCT3	91	10	1	17	0	298	5	19	0	4	282	0	0
chr1:156307945-156307964_CCT3_+	CCT3	1261	66	58	72	114	901	9	54	9	7	2015	72	62
chr1:156309535-156309554_TSACC_+	TSACC	1092	434	381	613	478	1754	373	1119	340	269	2139	1094	710
chr1:156314363-156314382_TSACC_+	TSACC	1371	398	373	561	571	1742	315	1457	360	267	2853	1677	1004
chr1:156316554-156316573_TSACC_+	TSACC	158	37	43	39	52	231	23	121	15	37	251	88	191
chr1:156316626-156316645_TSACC_+	TSACC	796	249	279	298	381	1035	266	790	287	201	2040	659	488
chr1:15635155-15635174_FHAD1_-	FHAD1	1038	423	333	603	458	1489	279	1036	263	243	2471	1046	567
chr1:156376929-156376948_C1orf61_+	C1orf61	311	85	72	96	130	395	59	156	43	39	499	190	158
chr1:156377642-156377661_C1orf61_+	C1orf61	217	397	312	534	365	687	266	712	310	238	1212	758	627
chr1:156384463-156384482_C1orf61_-	C1orf61	708	329	298	560	384	748	190	490	155	120	1185	734	453
chr1:156386562-156386581_C1orf61_+	C1orf61	157	160	140	314	227	387	123	298	154	68	605	347	403
chr1:156449067-156449086_MEF2D_+	MEF2D	226	109	127	213	193	436	117	410	56	83	526	267	285
chr1:156449506-156449525_MEF2D_-	MEF2D	2101	641	776	939	901	2954	569	1970	654	408	4242	2213	1453
chr1:156450658-156450677_MEF2D_-	MEF2D	418	165	184	221	243	586	175	647	215	138	796	299	330
chr1:156452228-156452247_MEF2D_-	MEF2D	689	218	345	141	300	781	130	496	128	82	1546	550	203
chr1:156534416-156534435_IQGAP3_+	IQGAP3	2410	762	563	914	689	3025	575	1889	664	497	4803	1616	932
chr1:156535802-156535821_IQGAP3_+	IQGAP3	749	173	172	253	222	1011	92	606	120	125	1301	338	433
chr1:156536281-156536300_IQGAP3_+	IQGAP3	1142	393	419	587	542	1983	357	938	347	262	1067	849	913
chr1:156539238-156539257_IQGAP3_-	IQGAP3	282	83	50	126	67	317	91	363	107	55	1033	166	275
chr1:156551545-156551564_TTC24_-	TTC24	416	194	161	370	176	578	152	447	150	115	1676	393	566
chr1:156552138-156552157_TTC24_+	TTC24	146	33	87	39	78	213	70	249	76	52	282	253	121
chr1:156552865-156552884_TTC24_-	TTC24	0	96	61	139	85	618	79	229	53	46	422	122	117
chr1:156554727-156554746_TTC24_-	TTC24	0	35	22	42	8	0	36	75	24	27	159	149	94
chr1:156561708-156561727_APOA1BP_+	APOA1BP	326	117	104	127	126	464	92	262	92	55	928	286	297
chr1:156561980-156561999_APOA1BP_+	APOA1BP	1190	388	393	499	488	1301	176	885	221	211	2064	921	1026
chr1:156562189-156562208_APOA1BP_-	APOA1BP	724	75	21	110	81	657	37	141	37	16	661	302	117
chr1:156563281-156563300_APOA1BP_-	APOA1BP	727	311	224	360	292	868	231	800	337	159	1354	803	629
chr1:156568093-156568112_GPATCH4_-	GPATCH4	113	0	0	0	1	0	0	0	0	0	58	56	0
chr1:156568215-156568234_GPATCH4_-	GPATCH4	230	56	28	55	60	141	29	155	38	36	560	231	76
chr1:156568793-156568812_GPATCH4_-	GPATCH4	2947	530	425	651	510	2867	498	1499	471	314	4610	1595	1178
chr1:156571203-156571222_GPATCH4_+	GPATCH4	1491	360	378	454	624	1795	392	1114	383	299	2546	1574	662
chr1:156593324-156593343_HAPLN2_-	HAPLN2	1540	320	278	386	366	2019	286	1122	365	218	1723	764	790
chr1:156593802-156593821_HAPLN2_-	HAPLN2	218	183	25	303	38	444	35	269	36	33	562	66	82
chr1:156594151-156594170_HAPLN2_+	HAPLN2	1066	210	154	276	150	656	68	377	84	48	1239	465	274
chr1:156594550-156594569_HAPLN2_+	HAPLN2	1354	145	179	221	295	1186	143	503	113	60	2505	740	404
chr1:156616705-156616724_BCAN_-	BCAN	79	0	22	0	31	158	18	57	20	27	173	32	2
chr1:156617399-156617418_BCAN_-	BCAN	0	9	6	38	25	0	58	15	89	5	215	63	0
chr1:156618536-156618555_BCAN_+	BCAN	465	81	111	125	116	246	87	415	97	83	310	239	135
chr1:156621441-156621460_BCAN_+	BCAN	389	246	313	203	385	1221	209	468	288	68	2055	378	413
chr1:156640692-156640711_NES_+	NES	1790	292	260	368	384	929	488	1384	529	348	1539	596	676
chr1:156643275-156643294_NES_-	NES	2310	840	614	1120	844	3019	668	1781	804	443	5167	2500	1692
chr1:156645021-156645040_NES_-	NES	157	40	27	82	40	139	18	30	31	12	250	82	113
chr1:156646901-156646920_NES_-	NES	49	104	96	104	161	347	64	165	72	29	532	154	277
chr1:156669859-156669878_CRABP2_-	CRABP2	320	121	122	124	102	503	136	459	183	139	1076	237	412
chr1:156670395-156670414_CRABP2_-	CRABP2	106	95	70	194	143	342	117	280	145	64	504	298	300
chr1:156670775-156670794_CRABP2_-	CRABP2	897	445	555	578	738	655	344	1359	413	310	1936	1170	1290
chr1:156670791-156670810_CRABP2_-	CRABP2	146	67	100	98	135	397	78	182	88	34	929	176	231
chr1:156693213-156693232_ISG20L2_+	ISG20L2	424	5	8	8	2	1073	30	5	18	10	1196	21	13
chr1:156694108-156694127_ISG20L2_-	ISG20L2	1651	0	0	0	0	1671	0	19	0	0	4009	0	0
chr1:156696761-156696780_ISG20L2_-	ISG20L2	391	5	3	1	0	266	3	20	3	4	418	0	19
chr1:156697088-156697107_ISG20L2_-	ISG20L2	849	286	262	390	445	772	228	968	234	260	843	872	484
chr1:156698897-156698916_RRNAD1_+	RRNAD1	90	71	40	66	83	278	39	147	58	54	309	174	103
chr1:156701859-156701878_RRNAD1_+	RRNAD1	720	373	464	492	704	1359	312	788	503	238	2051	819	1097
chr1:156702117-156702136_RRNAD1_-	RRNAD1	1402	244	267	313	301	819	227	826	289	209	3087	835	428
chr1:156702794-156702813_RRNAD1_+	RRNAD1	82	106	132	143	170	281	66	320	94	68	537	412	240
chr1:156707207-156707226_MRPL24_-	MRPL24	39	13	21	25	38	160	46	116	38	21	141	50	29
chr1:156707526-156707545_MRPL24_-	MRPL24	301	61	55	76	61	75	60	129	39	21	315	102	103
chr1:156707892-156707911_MRPL24_-	MRPL24	0	24	13	11	14	62	12	33	9	6	329	22	36
chr1:156708400-156708419_MRPL24_+	MRPL24	392	99	46	116	58	491	109	271	86	48	375	238	285
chr1:156713590-156713609_HDGF_+	HDGF	79	18	13	40	27	62	18	19	10	13	0	67	142
chr1:156714041-156714060_HDGF_-	HDGF	1329	861	908	1014	1027	3346	561	2024	675	605	3920	2757	2049
chr1:156714852-156714871_HDGF_-	HDGF	50	54	38	44	64	112	51	117	87	31	170	302	85
chr1:156721187-156721206_HDGF_-	HDGF	5372	2360	2094	3008	2749	6655	1740	5720	2387	1550	10464	7665	5748
chr1:156737565-156737584_PRCC_-	PRCC	79	11	37	52	33	219	6	216	22	89	221	181	33
chr1:156756493-156756512_PRCC_+	PRCC	143	80	50	111	109	421	78	334	96	65	399	322	126
chr1:156761480-156761499_PRCC_+	PRCC	929	459	474	683	577	2226	530	1371	554	409	2620	1184	1242
chr1:156764466-156764485_PRCC_+	PRCC	3528	362	357	443	452	4084	394	930	488	256	8273	1884	971
chr1:1567654-1567673_MMP23B_-	MMP23B	666	129	73	106	105	285	74	283	79	65	682	228	135
chr1:156783780-156783799_SH2D2A_-	SH2D2A	208	120	129	158	157	234	62	457	69	123	360	200	208
chr1:156783993-156784012_SH2D2A_+	SH2D2A	1523	318	361	518	523	1586	352	1323	392	302	2774	1010	907
chr1:156784840-156784859_SH2D2A_+	SH2D2A	0	4	14	25	12	0	5	25	1	8	82	110	45
chr1:156785791-156785810_SH2D2A_+	SH2D2A	614	507	277	582	286	863	294	907	277	201	2171	746	453
chr1:156821443-156821462_INSRR_-	INSRR	931	386	315	561	525	541	301	578	375	108	1645	819	682
chr1:156821711-156821730_INSRR_+	INSRR	72	17	59	9	67	37	10	33	12	3	302	32	29
chr1:1568227-1568246_MMP23B_-	MMP23B	418	73	47	123	70	607	65	119	44	60	750	241	208
chr1:156823543-156823562_INSRR_-	INSRR	307	234	194	229	211	704	213	753	183	155	1628	694	371
chr1:156828336-156828355_INSRR_+	INSRR	819	254	193	315	331	477	207	470	211	104	999	575	423
chr1:156830917-156830936_NTRK1_-	NTRK1	266	96	11	172	55	215	25	63	27	25	113	161	120
chr1:156834525-156834544_NTRK1_-	NTRK1	617	189	234	231	209	220	97	402	74	74	649	436	226
chr1:1568356-1568375_MMP23B_+	MMP23B	307	31	58	44	76	214	27	205	48	52	862	235	138
chr1:156837915-156837934_NTRK1_-	NTRK1	0	36	32	22	39	114	48	265	42	63	227	117	93
chr1:156838306-156838325_NTRK1_-	NTRK1	658	213	247	362	368	598	137	505	230	226	1244	630	552
chr1:1568662-1568681_MMP23B_-	MMP23B	740	94	116	165	155	956	151	385	195	112	883	215	204
chr1:156873763-156873782_PEAR1_-	PEAR1	560	85	92	195	144	647	69	427	99	95	550	406	335
chr1:156874551-156874570_PEAR1_-	PEAR1	615	73	94	44	39	755	48	228	36	72	502	260	256
chr1:156875165-156875184_PEAR1_+	PEAR1	470	205	181	196	195	255	184	725	195	205	964	406	295
chr1:156876093-156876112_PEAR1_-	PEAR1	1159	382	308	700	499	726	427	977	454	278	1995	1308	839
chr1:156890598-156890617_LRRC71_+	LRRC71	215	71	45	85	85	78	10	59	20	8	265	151	65
chr1:156893777-156893796_LRRC71_+	LRRC71	1251	610	498	760	584	1306	378	1357	460	366	4020	1143	1015
chr1:156894274-156894293_LRRC71_+	LRRC71	139	270	145	355	206	886	168	366	181	108	1787	268	337
chr1:156894485-156894504_LRRC71_-	LRRC71	455	230	358	228	374	981	128	309	138	72	1078	809	521
chr1:156949039-156949058_ARHGEF11_-	ARHGEF11	828	360	279	538	341	1122	239	575	225	160	2312	687	825
chr1:156950238-156950257_ARHGEF11_+	ARHGEF11	1700	590	502	813	650	1708	444	1262	384	218	3795	982	1140
chr1:156954200-156954219_ARHGEF11_-	ARHGEF11	1459	769	668	1168	936	1416	634	2416	841	561	2459	1660	1537
chr1:156955886-156955905_ARHGEF11_+	ARHGEF11	47	57	98	109	125	240	63	174	70	25	614	388	180
chr1:157062878-157062897_ETV3L_+	ETV3L	0	87	83	158	65	134	81	216	126	55	307	138	200
chr1:157067747-157067766_ETV3L_-	ETV3L	856	230	228	318	283	846	184	832	203	189	1038	692	548
chr1:157068495-157068514_ETV3L_+	ETV3L	291	200	108	370	226	528	142	430	153	56	1155	307	177
chr1:157068508-157068527_ETV3L_+	ETV3L	2138	817	649	1115	893	3980	732	1712	848	468	4884	1548	1620
chr1:157094923-157094942_ETV3_-	ETV3	4	193	167	323	154	602	90	417	149	101	579	484	373
chr1:157095165-157095184_ETV3_+	ETV3	0	1	11	7	27	101	9	43	7	14	45	41	29
chr1:157095413-157095432_ETV3_+	ETV3	112	36	20	16	17	184	62	36	52	9	227	86	0
chr1:157095424-157095443_ETV3_+	ETV3	281	136	207	125	249	867	147	325	115	77	798	459	692
chr1:15736647-15736666_EFHD2_+	EFHD2	216	115	112	186	176	1084	81	306	98	84	222	192	653
chr1:157509129-157509148_FCRL5_+	FCRL5	397	32	33	39	33	213	61	187	86	58	317	92	130
chr1:157512821-157512840_FCRL5_+	FCRL5	299	49	33	44	37	389	38	136	38	45	94	180	179
chr1:157514207-157514226_FCRL5_+	FCRL5	813	514	485	637	564	849	269	676	291	163	2224	1198	1174
chr1:157516777-157516796_FCRL5_-	FCRL5	684	174	78	221	83	427	65	104	93	34	487	341	258
chr1:15752493-15752512_EFHD2_+	EFHD2	788	313	266	475	358	668	292	1088	305	260	2786	952	765
chr1:15753651-15753670_EFHD2_+	EFHD2	345	113	107	145	120	371	97	162	119	52	1240	355	171
chr1:15755103-15755122_EFHD2_+	EFHD2	911	492	270	678	412	1164	423	1192	571	352	2616	1041	1381
chr1:157556029-157556048_FCRL4_-	FCRL4	510	127	129	107	207	302	77	312	126	59	740	170	168
chr1:157557068-157557087_FCRL4_+	FCRL4	1156	427	319	576	469	865	444	930	615	322	1923	1794	956
chr1:157559038-157559057_FCRL4_-	FCRL4	3445	889	832	1006	1239	4264	665	1596	731	456	7422	2462	2441
chr1:157567714-157567733_FCRL4_+	FCRL4	4714	1568	1962	2087	2399	5090	1445	4672	1385	1035	8050	4454	3595
chr1:15764981-15765000_CTRC_-	CTRC	499	316	146	471	200	436	203	349	211	145	1212	681	454
chr1:157665159-157665178_FCRL3_-	FCRL3	291	117	113	258	97	401	106	334	107	79	643	311	299
chr1:157666075-157666094_FCRL3_-	FCRL3	1002	389	302	450	367	1586	329	808	408	159	2902	862	515
chr1:157667051-157667070_FCRL3_+	FCRL3	983	244	142	220	258	611	166	602	203	75	1483	494	392
chr1:157668314-157668333_FCRL3_-	FCRL3	886	141	135	210	169	451	82	563	97	111	1062	495	320
chr1:15766838-15766857_CTRC_-	CTRC	1266	446	345	620	389	1572	260	917	270	209	2624	548	915
chr1:15767002-15767021_CTRC_+	CTRC	472	147	157	203	120	649	132	363	94	71	837	422	239
chr1:15768967-15768986_CTRC_+	CTRC	510	187	244	215	283	345	154	540	207	104	1400	372	599
chr1:157738225-157738244_FCRL2_-	FCRL2	189	99	115	169	148	378	118	879	122	270	787	409	307
chr1:157739890-157739909_FCRL2_-	FCRL2	964	427	546	645	590	1331	266	1153	273	325	2595	1387	1263
chr1:157740425-157740444_FCRL2_+	FCRL2	112	41	104	77	101	194	90	221	83	22	505	90	229
chr1:157745571-157745590_FCRL2_-	FCRL2	2258	694	718	930	847	1474	501	1957	444	402	2758	1926	1908
chr1:157772272-157772291_FCRL1_+	FCRL1	1064	367	249	508	381	687	318	715	312	197	1396	602	1082
chr1:157773712-157773731_FCRL1_-	FCRL1	638	233	150	295	342	726	69	346	61	95	566	540	509
chr1:157776876-157776895_FCRL1_+	FCRL1	241	18	30	45	78	82	30	56	39	22	471	124	47
chr1:157789799-157789818_FCRL1_+	FCRL1	253	243	96	358	220	836	163	726	192	167	1168	220	420
chr1:157803260-157803279_CD5L_-	CD5L	0	0	10	0	19	0	0	0	0	0	0	23	31
chr1:157804328-157804347_CD5L_-	CD5L	274	342	182	469	166	545	144	576	169	150	1170	563	610
chr1:157805886-157805905_CD5L_+	CD5L	1250	1068	1054	1381	984	1654	667	2514	644	649	3833	2309	2067
chr1:157805889-157805908_CD5L_+	CD5L	3470	943	922	1090	1087	4749	820	2220	702	480	8637	2564	2145
chr1:15783606-15783625_CELA2A_+	CELA2A	454	349	328	477	408	689	262	793	225	198	1853	1005	647
chr1:15789229-15789248_CELA2A_+	CELA2A	463	376	319	566	538	355	185	703	209	155	2003	1515	813
chr1:15792591-15792610_CELA2A_+	CELA2A	327	95	111	103	149	847	105	288	74	97	771	136	200
chr1:15793964-15793983_CELA2A_-	CELA2A	2397	955	846	1255	902	3718	634	2113	780	712	3928	2316	1687
chr1:157963497-157963516_KIRREL_+	KIRREL	388	575	432	980	760	599	763	1468	956	356	916	4589	2212
chr1:15802973-15802992_CELA2B_-	CELA2B	850	319	340	353	492	1223	337	857	443	190	2679	862	765
chr1:158045925-158045944_KIRREL_+	KIRREL	178	138	305	171	398	307	546	1621	802	787	87	2062	1388
chr1:158047869-158047888_KIRREL_+	KIRREL	653	1632	1588	3014	2922	703	2764	8657	3649	2741	2139	9850	6756
chr1:158054331-158054350_KIRREL_+	KIRREL	849	1862	1925	4199	4091	987	3627	9493	6386	3494	2924	13511	8719
chr1:15808778-15808797_CELA2B_-	CELA2B	133	2	12	6	33	0	20	14	6	9	101	39	41
chr1:15812493-15812512_CELA2B_+	CELA2B	562	10	59	9	45	343	5	33	10	6	98	90	144
chr1:15813863-15813882_CELA2B_-	CELA2B	1677	785	539	1129	622	2518	638	1759	677	352	3245	2521	1703
chr1:158151453-158151472_CD1D_+	CD1D	698	164	108	196	132	689	137	524	85	93	1009	908	481
chr1:158152005-158152024_CD1D_+	CD1D	0	19	7	36	9	0	38	133	11	22	276	29	18
chr1:158152657-158152676_CD1D_+	CD1D	0	2	4	5	21	0	1	9	1	3	67	57	36
chr1:158153787-158153806_CD1D_-	CD1D	272	71	67	160	99	338	88	409	146	110	1330	364	335
chr1:158225090-158225109_CD1A_-	CD1A	330	6	25	41	51	153	32	162	28	43	209	191	51
chr1:158226046-158226065_CD1A_+	CD1A	356	198	295	258	288	319	114	517	167	116	391	349	422
chr1:158226065-158226084_CD1A_-	CD1A	1257	212	373	303	485	344	197	865	214	155	1360	672	518
chr1:158227206-158227225_CD1A_+	CD1A	1596	642	862	797	784	1579	757	2837	841	591	1872	2292	2294
chr1:158259879-158259898_CD1C_+	CD1C	447	95	38	111	66	395	81	289	94	50	827	388	281
chr1:158260984-158261003_CD1C_-	CD1C	122	72	34	122	40	139	48	147	51	29	673	70	146
chr1:158262103-158262122_CD1C_-	CD1C	319	121	78	162	134	367	52	296	72	50	643	259	187
chr1:158262417-158262436_CD1C_-	CD1C	473	213	185	251	191	541	174	650	168	238	1169	346	395
chr1:158298776-158298795_CD1B_+	CD1B	135	126	123	166	145	214	86	444	87	133	561	496	377
chr1:158299265-158299284_CD1B_+	CD1B	276	75	44	156	74	0	22	51	17	17	810	293	343
chr1:158299675-158299694_CD1B_+	CD1B	302	49	40	30	70	355	30	74	14	12	190	74	60
chr1:158300815-158300834_CD1B_+	CD1B	497	109	102	159	107	372	122	239	151	81	576	261	268
chr1:158323799-158323818_CD1E_-	CD1E	217	192	73	263	60	476	51	293	83	60	545	257	185
chr1:158324218-158324237_CD1E_-	CD1E	159	81	49	95	93	297	62	185	59	67	571	258	187
chr1:15832514-15832533_CASP9_+	CASP9	5397	2153	2453	2458	2794	6412	2137	6670	2507	2084	11000	5595	5529
chr1:158325300-158325319_CD1E_+	CD1E	1345	408	572	462	636	1925	367	1128	385	231	2255	1087	794
chr1:158325611-158325630_CD1E_+	CD1E	425	229	241	367	319	676	255	629	286	149	869	459	504
chr1:15833396-15833415_CASP9_-	CASP9	205	53	27	94	34	273	55	60	60	10	107	113	72
chr1:158368405-158368424_OR10T2_+	OR10T2	732	273	167	383	253	428	126	313	158	75	1147	536	272
chr1:158368656-158368675_OR10T2_+	OR10T2	87	59	56	75	88	400	44	136	56	37	529	116	105
chr1:158368920-158368939_OR10T2_+	OR10T2	748	92	74	110	133	489	145	320	149	114	888	371	345
chr1:158369215-158369234_OR10T2_+	OR10T2	0	12	13	29	11	107	34	41	54	10	209	62	59
chr1:158389851-158389870_OR10K2_+	OR10K2	1069	543	596	887	700	1492	558	1480	375	334	2021	1681	1209
chr1:158389903-158389922_OR10K2_+	OR10K2	359	182	155	220	199	881	90	339	96	72	728	412	332
chr1:158389964-158389983_OR10K2_+	OR10K2	600	117	139	165	214	181	116	424	99	121	664	275	328
chr1:158390186-158390205_OR10K2_+	OR10K2	459	118	184	160	227	332	118	482	142	82	948	345	339
chr1:158435830-158435849_OR10K1_-	OR10K1	153	103	78	131	101	428	58	182	93	47	298	354	393
chr1:158435833-158435852_OR10K1_-	OR10K1	166	12	34	30	40	228	18	100	27	19	88	77	59
chr1:158435982-158436001_OR10K1_-	OR10K1	83	53	57	60	22	77	36	106	42	15	105	246	56
chr1:158436083-158436102_OR10K1_-	OR10K1	298	82	63	97	75	386	48	140	41	28	202	75	90
chr1:15844638-15844657_CASP9_-	CASP9	276	139	182	212	289	373	152	549	195	154	1125	886	328
chr1:158449719-158449738_OR10R2_-	OR10R2	1644	434	509	552	672	1974	356	1187	442	303	2879	1267	1342
chr1:158449720-158449739_OR10R2_-	OR10R2	2482	956	710	1648	1287	1986	922	2477	1113	549	4672	2337	2009
chr1:158449787-158449806_OR10R2_-	OR10R2	517	55	60	108	108	216	44	135	72	60	177	258	150
chr1:158450170-158450189_OR10R2_-	OR10R2	551	303	294	349	269	698	329	730	269	188	1591	1041	520
chr1:15850678-15850697_CASP9_-	CASP9	1162	437	409	422	387	734	424	868	658	220	1001	694	815
chr1:158517064-158517083_OR6Y1_-	OR6Y1	809	632	461	874	680	1705	362	1509	365	332	2370	1352	1345
chr1:158517375-158517394_OR6Y1_-	OR6Y1	73	184	112	230	162	477	74	427	124	91	845	396	279
chr1:158517459-158517478_OR6Y1_-	OR6Y1	748	514	433	783	528	1266	374	1182	605	287	1856	978	978
chr1:158517712-158517731_OR6Y1_+	OR6Y1	909	209	344	455	436	860	252	638	151	117	1943	595	748
chr1:158532656-158532675_OR6P1_-	OR6P1	643	381	439	540	716	810	343	971	305	235	1164	762	711
chr1:158532765-158532784_OR6P1_+	OR6P1	123	22	43	31	60	208	37	92	43	14	470	93	185
chr1:158533187-158533206_OR6P1_+	OR6P1	451	183	191	204	341	487	170	414	190	60	333	356	381
chr1:158533352-158533371_OR6P1_+	OR6P1	1889	732	749	837	990	1304	638	1684	662	372	3436	1767	1282
chr1:158549183-158549202_OR10X1_+	OR10X1	163	45	52	61	64	175	38	148	52	54	307	243	146
chr1:158549223-158549242_OR10X1_+	OR10X1	161	121	72	101	76	85	86	232	60	46	505	89	207
chr1:158549380-158549399_OR10X1_-	OR10X1	186	71	25	133	91	230	57	131	41	11	104	42	46
chr1:158549434-158549453_OR10X1_+	OR10X1	942	360	285	526	368	1107	200	962	230	239	1142	781	667
chr1:15855741-15855760_DNAJC16_+	DNAJC16	76	8	4	26	15	24	4	2	12	0	40	3	18
chr1:158576237-158576256_OR10Z1_+	OR10Z1	119	36	43	24	53	31	76	113	77	29	0	104	42
chr1:158576360-158576379_OR10Z1_+	OR10Z1	541	168	190	237	211	947	185	774	176	163	984	404	414
chr1:158576778-158576797_OR10Z1_-	OR10Z1	1545	528	429	591	604	1223	412	1126	442	272	2771	1543	1138
chr1:158576998-158577017_OR10Z1_-	OR10Z1	862	249	200	362	214	919	271	725	216	169	803	867	541
chr1:15863238-15863257_DNAJC16_-	DNAJC16	0	65	36	101	25	162	54	224	40	38	248	196	89
chr1:158650375-158650394_SPTA1_-	SPTA1	976	332	338	594	484	1171	337	706	501	176	1573	985	786
chr1:158651332-158651351_SPTA1_-	SPTA1	586	377	138	407	192	454	150	346	137	99	848	538	285
chr1:158653190-158653209_SPTA1_-	SPTA1	186	72	59	115	53	159	44	78	20	22	161	87	105
chr1:158655041-158655060_SPTA1_-	SPTA1	228	67	42	78	53	168	40	91	52	9	709	140	156
chr1:158669843-158669862_OR6K2_+	OR6K2	905	344	258	420	262	990	363	605	325	157	1819	503	611
chr1:158670107-158670126_OR6K2_+	OR6K2	231	92	91	106	105	105	62	205	91	58	469	152	107
chr1:158670301-158670320_OR6K2_-	OR6K2	879	272	189	396	227	531	230	508	230	149	1522	1216	582
chr1:158670362-158670381_OR6K2_+	OR6K2	386	222	134	357	188	360	164	197	157	85	850	535	625
chr1:158686965-158686984_OR6K3_-	OR6K3	0	36	43	40	82	141	22	53	30	3	102	104	38
chr1:158687258-158687277_OR6K3_+	OR6K3	413	181	108	233	203	359	160	337	170	108	869	322	186
chr1:158687337-158687356_OR6K3_+	OR6K3	343	128	167	105	221	568	112	332	166	74	1731	408	312
chr1:158687841-158687860_OR6K3_-	OR6K3	731	204	197	322	305	975	196	755	244	184	1637	693	566
chr1:15870889-15870908_DNAJC16_+	DNAJC16	1276	250	199	414	245	823	246	588	304	150	1382	915	572
chr1:158724728-158724747_OR6K6_-	OR6K6	499	97	71	130	90	352	46	246	46	55	1184	152	182
chr1:158725118-158725137_OR6K6_-	OR6K6	298	20	47	39	105	224	35	133	29	44	109	286	85
chr1:158725315-158725334_OR6K6_-	OR6K6	1593	509	364	529	594	1599	363	1141	407	231	2312	1342	868
chr1:158725322-158725341_OR6K6_-	OR6K6	391	123	105	127	149	705	128	286	96	71	611	281	179
chr1:158735633-158735652_OR6N1_+	OR6N1	1360	422	392	501	492	1806	305	878	216	172	1742	1226	809
chr1:158736134-158736153_OR6N1_+	OR6N1	856	149	82	163	88	410	112	460	134	78	901	359	202
chr1:158736251-158736270_OR6N1_+	OR6N1	311	110	138	162	137	369	75	281	106	76	799	269	236
chr1:158736458-158736477_OR6N1_-	OR6N1	234	9	11	28	20	295	16	83	14	12	88	95	72
chr1:158746576-158746595_OR6N2_-	OR6N2	694	238	193	428	232	811	344	886	324	214	1664	696	632
chr1:158746937-158746956_OR6N2_+	OR6N2	590	199	153	274	179	538	145	324	192	114	938	401	518
chr1:158747204-158747223_OR6N2_+	OR6N2	1518	443	335	575	414	1083	360	968	314	199	1591	1163	724
chr1:158747362-158747381_OR6N2_+	OR6N2	197	88	60	149	113	262	38	141	30	53	419	157	172
chr1:15874826-15874845_DNAJC16_+	DNAJC16	413	116	147	91	123	497	92	248	90	80	683	264	203
chr1:158813153-158813172_MNDA_-	MNDA	2926	750	513	968	716	2424	608	2074	674	490	3695	2606	1570
chr1:158813168-158813187_MNDA_+	MNDA	1296	656	486	748	638	1467	531	1828	635	403	1742	1430	1010
chr1:158815430-158815449_MNDA_+	MNDA	371	230	141	298	203	359	170	407	182	152	660	444	252
chr1:158815550-158815569_MNDA_-	MNDA	0	39	37	77	53	107	39	131	20	33	171	177	87
chr1:158908293-158908312_PYHIN1_+	PYHIN1	163	122	58	213	122	389	91	259	80	47	187	255	247
chr1:158911820-158911839_PYHIN1_+	PYHIN1	873	139	129	187	166	744	109	328	147	61	1329	452	456
chr1:158914778-158914797_PYHIN1_-	PYHIN1	346	130	79	133	78	443	137	455	129	118	249	405	339
chr1:158943434-158943453_PYHIN1_+	PYHIN1	859	552	442	607	628	1346	377	889	497	255	1803	1237	1175
chr1:158985675-158985694_IFI16_+	IFI16	100	112	124	129	119	306	50	270	59	69	346	275	359
chr1:158986358-158986377_IFI16_+	IFI16	580	670	693	773	814	1766	641	1562	757	306	3068	2445	2372
chr1:159002414-159002433_IFI16_-	IFI16	3409	1637	1442	2232	1960	3889	1312	4182	1616	977	6315	4489	3263
chr1:159015126-159015145_IFI16_+	IFI16	240	70	109	131	63	313	14	182	33	45	146	207	155
chr1:159033275-159033294_AIM2_-	AIM2	418	75	96	164	199	875	137	429	179	109	767	421	367
chr1:159035823-159035842_AIM2_+	AIM2	1211	499	386	743	618	1737	473	1365	492	280	2555	1465	1237
chr1:159036104-159036123_AIM2_-	AIM2	628	239	212	289	248	835	156	636	185	107	1584	529	672
chr1:159043161-159043180_AIM2_+	AIM2	216	195	273	253	292	573	163	505	112	136	858	798	411
chr1:15905472-15905491_AGMAT_-	AGMAT	90	60	94	99	130	411	86	243	68	59	461	151	248
chr1:15906599-15906618_AGMAT_-	AGMAT	488	115	42	139	90	285	63	233	77	63	544	243	120
chr1:15909829-15909848_AGMAT_-	AGMAT	226	46	41	116	65	173	29	59	10	25	99	83	14
chr1:15911206-15911225_AGMAT_+	AGMAT	1003	111	107	136	177	544	121	223	143	66	844	299	239
chr1:159141588-159141607_CADM3_-	CADM3	304	128	77	131	184	1009	120	216	153	48	420	176	271
chr1:159159592-159159611_CADM3_+	CADM3	1318	679	386	935	482	1810	382	1193	381	236	2578	1631	1025
chr1:159161801-159161820_CADM3_+	CADM3	840	271	285	329	360	1052	220	871	247	207	1714	707	620
chr1:159162507-159162526_CADM3_-	CADM3	973	411	295	591	526	795	401	952	382	206	2370	1071	666
[truncated: 68,699 more rows]

## Sheet: ReadCounts_TKOv3 CCNE1 SL
Read counts for screens using TKOv3
sgRNA	Gene	TKOv3_RPE1.hTERT.Cas9.dTP53_CCNE1oe_Clone#2_T0	TKOv3_RPE1.hTERT.Cas9.dTP53_CCNE1oe_Clone#2_T18A	TKOv3_RPE1.hTERT.Cas9.dTP53_CCNE1oe_Clone#2_T18B	TKOv3_RPE1.hTERT.Cas9.dTP53_WT_T0	TKOv3_RPE1.hTERT.Cas9.dTP53_WT_T18A	TKOv3_RPE1.hTERT.Cas9.dTP53_WT_T18B
TKOv3_A1BG_exon1_4	A1BG	1501	1029	240	451	366	440
TKOv3_A1BG_exon3_3	A1BG	1404	703	463	404	352	404
TKOv3_A1BG_exon4_2	A1BG	535	401	266	146	66	179
TKOv3_A1BG_exon5_1	A1BG	708	400	219	236	111	252
TKOv3_A1CF_exon1_4	A1CF	366	281	288	166	141	95
TKOv3_A1CF_exon2_3	A1CF	398	395	285	154	91	121
TKOv3_A1CF_exon4_2	A1CF	720	1301	818	206	235	196
TKOv3_A1CF_exon7_1	A1CF	1471	1336	919	450	403	378
TKOv3_A2ML1_exon1_1	A2ML1	845	974	878	340	263	202
TKOv3_A2ML1_exon2_2	A2ML1	1145	870	626	339	289	271
TKOv3_A2ML1_exon3_3	A2ML1	1227	764	535	436	335	341
TKOv3_A2ML1_exon4_4	A2ML1	1458	1194	664	497	471	409
TKOv3_A2M_exon1_4	A2M	924	628	508	299	288	311
TKOv3_A2M_exon2_3	A2M	893	753	483	352	192	252
TKOv3_A2M_exon3_2	A2M	2586	1204	1277	954	806	837
TKOv3_A2M_exon4_1	A2M	644	111	81	254	148	102
TKOv3_A3GALT2_exon2_4	A3GALT2	489	307	349	224	135	154
TKOv3_A3GALT2_exon3_3	A3GALT2	972	2466	950	290	237	429
TKOv3_A3GALT2_exon4_2	A3GALT2	1995	1660	1093	544	732	552
TKOv3_A3GALT2_exon5_1	A3GALT2	1057	1119	492	361	321	290
TKOv3_A4GALT_exon2_1	A4GALT	1905	676	575	458	394	458
TKOv3_A4GALT_exon2_2	A4GALT	1766	1263	904	483	442	359
TKOv3_A4GALT_exon2_3	A4GALT	999	279	185	286	143	100
TKOv3_A4GALT_exon2_4	A4GALT	1302	1068	817	409	338	410
TKOv3_A4GNT_exon2_3	A4GNT	1656	1071	853	535	483	432
TKOv3_A4GNT_exon2_4	A4GNT	1356	1107	843	471	318	274
TKOv3_A4GNT_exon3_1	A4GNT	1461	947	789	488	311	479
TKOv3_A4GNT_exon3_2	A4GNT	1105	831	559	382	236	207
TKOv3_AAAS_exon1_4	AAAS	288	78	150	107	46	54
TKOv3_AAAS_exon2_3	AAAS	1024	628	479	312	175	262
TKOv3_AAAS_exon4_2	AAAS	530	225	117	159	100	86
TKOv3_AAAS_exon6_1	AAAS	473	265	75	158	54	115
TKOv3_AACS_exon1_1	AACS	560	362	238	207	122	120
TKOv3_AACS_exon2_2	AACS	1342	1034	826	378	492	341
TKOv3_AACS_exon6_3	AACS	1279	1012	499	254	141	415
TKOv3_AACS_exon7_4	AACS	732	468	207	264	107	156
TKOv3_AADACL2_exon2_1	AADACL2	245	206	118	110	94	127
TKOv3_AADACL2_exon5_2	AADACL2	1282	774	627	435	397	240
TKOv3_AADACL2_exon5_3	AADACL2	1147	1073	778	400	519	362
TKOv3_AADACL2_exon5_4	AADACL2	1442	779	625	426	400	391
TKOv3_AADACL3_exon2_1	AADACL3	697	339	270	242	146	235
TKOv3_AADACL3_exon3_2	AADACL3	761	454	160	234	146	243
TKOv3_AADACL3_exon3_3	AADACL3	1536	1026	669	440	520	546
TKOv3_AADACL3_exon4_4	AADACL3	1635	1401	514	442	430	346
TKOv3_AADACL4_exon1_1	AADACL4	2404	1918	1494	731	594	705
TKOv3_AADACL4_exon1_2	AADACL4	656	491	264	208	193	224
TKOv3_AADACL4_exon2_3	AADACL4	1362	971	697	414	387	436
TKOv3_AADACL4_exon4_4	AADACL4	1346	1000	547	410	389	419
TKOv3_AADAC_exon2_1	AADAC	825	656	772	270	165	121
TKOv3_AADAC_exon4_2	AADAC	1024	690	415	286	322	388
TKOv3_AADAC_exon5_3	AADAC	1801	1728	1077	567	546	532
TKOv3_AADAC_exon5_4	AADAC	420	373	218	119	73	180
TKOv3_AADAT_exon2_4	AADAT	822	592	436	244	202	200
TKOv3_AADAT_exon3_3	AADAT	1047	1022	534	328	356	320
TKOv3_AADAT_exon6_2	AADAT	1849	1389	1229	436	536	492
TKOv3_AADAT_exon8_1	AADAT	2287	1933	1551	611	647	665
TKOv3_AAGAB_exon1_4	AAGAB	946	344	162	314	103	146
TKOv3_AAGAB_exon4_3	AAGAB	1697	1510	1263	486	377	322
TKOv3_AAGAB_exon6_2	AAGAB	1012	959	805	329	303	247
TKOv3_AAGAB_exon8_1	AAGAB	1344	1003	982	434	275	398
TKOv3_AAK1_exon2_4	AAK1	1460	886	459	501	478	575
TKOv3_AAK1_exon4_3	AAK1	1198	747	431	385	274	308
TKOv3_AAK1_exon5_2	AAK1	1261	626	466	374	218	164
TKOv3_AAK1_exon6_1	AAK1	942	339	562	298	218	278
TKOv3_AAMDC_exon3_1	AAMDC	856	586	355	263	219	251
TKOv3_AAMDC_exon3_2	AAMDC	652	402	318	183	156	229
TKOv3_AAMDC_exon4_3	AAMDC	1598	1055	667	485	416	436
TKOv3_AAMDC_exon5_4	AAMDC	729	461	327	254	129	76
TKOv3_AAMP_exon1_4	AAMP	1170	354	286	417	109	118
TKOv3_AAMP_exon2_3	AAMP	621	303	180	210	48	48
TKOv3_AAMP_exon3_2	AAMP	1251	0	0	439	10	0
TKOv3_AAMP_exon4_1	AAMP	676	0	0	243	31	22
TKOv3_AANAT_exon2_1	AANAT	383	371	519	144	103	117
TKOv3_AANAT_exon2_2	AANAT	668	627	459	209	277	322
TKOv3_AANAT_exon4_3	AANAT	450	403	454	170	131	190
TKOv3_AANAT_exon4_4	AANAT	665	352	469	163	129	205
TKOv3_AAR2_exon2_1	AAR2	952	653	485	338	384	211
TKOv3_AAR2_exon2_2	AAR2	562	242	285	213	141	178
TKOv3_AAR2_exon3_3	AAR2	821	760	576	250	186	232
TKOv3_AAR2_exon4_4	AAR2	2091	1437	1294	620	427	495
TKOv3_AARD_exon1_1	AARD	1015	344	348	351	175	199
TKOv3_AARD_exon1_2	AARD	1496	844	870	424	540	392
TKOv3_AARD_exon1_3	AARD	982	316	167	346	238	260
TKOv3_AARD_exon1_4	AARD	1325	1098	911	534	262	413
TKOv3_AARS1_exon3_4	AARS1	588	11	6	120	7	0
TKOv3_AARS1_exon4_3	AARS1	1052	15	7	452	2	25
TKOv3_AARS1_exon5_2	AARS1	468	59	23	139	2	6
TKOv3_AARS1_exon7_1	AARS1	413	0	0	156	0	0
TKOv3_AARS2_exon1_4	AARS2	656	561	436	204	159	165
TKOv3_AARS2_exon3_3	AARS2	879	116	82	245	105	112
TKOv3_AARS2_exon4_2	AARS2	511	186	165	222	127	154
TKOv3_AARS2_exon5_1	AARS2	571	280	196	160	122	114
TKOv3_AARSD1_exon1_1	AARSD1	842	604	489	402	274	247
TKOv3_AASDHPPT_exon1_1	AASDHPPT	1548	202	56	476	32	73
TKOv3_AASDHPPT_exon1_2	AASDHPPT	1533	24	71	469	8	18
TKOv3_AASDHPPT_exon5_3	AASDHPPT	226	4	0	64	14	12
TKOv3_AASDHPPT_exon6_4	AASDHPPT	777	13	38	222	19	32
TKOv3_AASDH_exon10_1	AASDH	1162	728	322	284	217	228
TKOv3_AASDH_exon6_4	AASDH	1574	1052	706	515	466	809
TKOv3_AASDH_exon7_3	AASDH	473	283	93	140	157	138
TKOv3_AASDH_exon8_2	AASDH	1143	1079	484	434	373	417
TKOv3_AASS_exon12_3	AASS	1929	1442	928	547	604	558
TKOv3_AASS_exon16_2	AASS	555	440	159	189	245	155
TKOv3_AASS_exon17_1	AASS	948	681	240	316	138	339
TKOv3_AASS_exon1_4	AASS	397	320	318	130	115	146
TKOv3_AATF_exon1_1	AATF	610	75	74	199	33	99
TKOv3_AATF_exon2_2	AATF	1799	284	118	531	69	120
TKOv3_AATF_exon3_3	AATF	848	375	276	247	143	111
TKOv3_AATF_exon5_4	AATF	846	135	97	254	37	39
TKOv3_AATK_exon1_4	AATK	976	585	387	241	178	157
TKOv3_AATK_exon2_3	AATK	1364	819	512	470	251	392
TKOv3_AATK_exon3_2	AATK	1161	1810	483	336	248	413
TKOv3_AATK_exon4_1	AATK	1355	948	607	408	370	403
TKOv3_ABAT_exon2_1	ABAT	1246	902	840	378	445	587
TKOv3_ABAT_exon3_2	ABAT	976	431	330	230	186	249
TKOv3_ABAT_exon5_3	ABAT	1084	1186	659	288	313	332
TKOv3_ABAT_exon6_4	ABAT	970	514	424	321	162	310
TKOv3_ABCA10_exon30_2	ABCA10	434	470	284	125	85	142
TKOv3_ABCA10_exon37_1	ABCA10	1369	1287	990	560	386	390
TKOv3_ABCA10_exon7_4	ABCA10	0	0	0	1	0	0
TKOv3_ABCA10_exon9_3	ABCA10	792	731	408	223	226	415
TKOv3_ABCA12_exon10_2	ABCA12	1032	813	534	273	403	335
TKOv3_ABCA12_exon17_1	ABCA12	1662	1085	829	437	343	401
TKOv3_ABCA12_exon3_4	ABCA12	864	637	658	279	267	301
TKOv3_ABCA12_exon6_3	ABCA12	689	613	428	195	120	153
TKOv3_ABCA13_exon10_4	ABCA13	2376	1649	1069	718	508	591
TKOv3_ABCA13_exon1_1	ABCA13	1326	1243	585	388	514	416
TKOv3_ABCA13_exon4_2	ABCA13	1032	796	335	405	289	427
TKOv3_ABCA13_exon9_3	ABCA13	605	514	406	267	274	366
TKOv3_ABCA1_exon2_4	ABCA1	1879	1413	1425	674	424	531
TKOv3_ABCA1_exon4_3	ABCA1	1138	794	652	396	342	274
TKOv3_ABCA1_exon5_2	ABCA1	780	842	458	244	209	258
TKOv3_ABCA1_exon6_1	ABCA1	656	378	262	202	86	151
TKOv3_ABCA2_exon1_4	ABCA2	1094	370	297	248	251	217
TKOv3_ABCA2_exon2_3	ABCA2	911	430	193	243	119	160
TKOv3_ABCA2_exon5_2	ABCA2	1787	924	748	466	306	310
TKOv3_ABCA2_exon7_1	ABCA2	1727	1138	705	421	342	417
TKOv3_ABCA3_exon4_4	ABCA3	1052	795	559	375	242	202
TKOv3_ABCA3_exon5_3	ABCA3	761	379	239	278	239	203
TKOv3_ABCA3_exon6_2	ABCA3	887	593	559	266	204	223
TKOv3_ABCA3_exon7_1	ABCA3	1353	965	611	414	342	306
TKOv3_ABCA4_exon3_4	ABCA4	664	526	368	282	198	146
TKOv3_ABCA4_exon4_3	ABCA4	1328	983	491	388	299	374
TKOv3_ABCA4_exon6_2	ABCA4	1310	1233	742	338	375	461
TKOv3_ABCA4_exon8_1	ABCA4	48	38	5	32	0	6
TKOv3_ABCA5_exon12_2	ABCA5	1848	1300	1026	508	556	662
TKOv3_ABCA5_exon18_1	ABCA5	840	733	221	257	240	249
TKOv3_ABCA5_exon3_4	ABCA5	643	323	275	206	214	213
TKOv3_ABCA5_exon9_3	ABCA5	923	881	765	205	249	192
TKOv3_ABCA6_exon10_1	ABCA6	1453	1314	900	395	442	377
TKOv3_ABCA6_exon3_4	ABCA6	1192	908	692	321	402	442
TKOv3_ABCA6_exon4_3	ABCA6	1069	665	664	337	340	263
TKOv3_ABCA6_exon8_2	ABCA6	1152	937	808	310	236	240
TKOv3_ABCA7_exon1_1	ABCA7	772	639	767	282	331	238
TKOv3_ABCA7_exon3_2	ABCA7	801	533	353	211	195	188
TKOv3_ABCA7_exon4_3	ABCA7	957	602	550	282	180	226
TKOv3_ABCA7_exon5_4	ABCA7	1549	907	575	526	401	536
TKOv3_ABCA8_exon10_3	ABCA8	1515	1046	598	503	467	475
TKOv3_ABCA8_exon11_2	ABCA8	629	287	258	266	128	128
TKOv3_ABCA8_exon13_1	ABCA8	1153	657	458	339	441	379
TKOv3_ABCA8_exon9_4	ABCA8	539	252	229	187	80	113
TKOv3_ABCA9_exon12_2	ABCA9	1612	1410	1134	483	456	590
TKOv3_ABCA9_exon15_1	ABCA9	1475	1019	606	388	484	488
TKOv3_ABCA9_exon4_4	ABCA9	2441	1595	1419	771	657	591
TKOv3_ABCA9_exon6_3	ABCA9	1305	1495	1102	424	302	378
TKOv3_ABCB10_exon1_4	ABCB10	536	394	150	149	114	134
TKOv3_ABCB10_exon2_3	ABCB10	2260	1586	1361	728	674	948
TKOv3_ABCB10_exon4_2	ABCB10	1387	1645	1021	426	317	435
TKOv3_ABCB10_exon6_1	ABCB10	1122	1126	513	335	287	311
TKOv3_ABCB11_exon4_4	ABCB11	1877	2408	1050	587	434	637
TKOv3_ABCB11_exon5_3	ABCB11	427	237	266	116	87	113
TKOv3_ABCB11_exon6_2	ABCB11	1447	999	1438	389	386	454
TKOv3_ABCB11_exon7_1	ABCB11	1712	697	498	477	419	441
TKOv3_ABCB1_exon10_4	ABCB1	1105	965	505	365	351	506
TKOv3_ABCB1_exon14_3	ABCB1	957	355	587	323	181	190
TKOv3_ABCB1_exon15_2	ABCB1	1317	752	287	452	363	323
TKOv3_ABCB1_exon16_1	ABCB1	764	560	442	259	222	172
TKOv3_ABCB4_exon4_4	ABCB4	1436	1096	672	471	445	423
TKOv3_ABCB4_exon6_3	ABCB4	2971	2679	2261	1041	1137	907
TKOv3_ABCB4_exon7_2	ABCB4	374	427	235	131	117	115
TKOv3_ABCB4_exon8_1	ABCB4	1303	1250	667	450	297	411
TKOv3_ABCB5_exon3_1	ABCB5	1082	519	513	413	388	292
TKOv3_ABCB5_exon4_2	ABCB5	1747	1155	815	545	576	479
TKOv3_ABCB5_exon8_3	ABCB5	1411	765	558	501	418	357
TKOv3_ABCB5_exon9_4	ABCB5	1159	932	558	304	315	319
TKOv3_ABCB6_exon1_4	ABCB6	285	193	279	100	131	138
TKOv3_ABCB6_exon2_3	ABCB6	2044	1517	755	628	513	657
TKOv3_ABCB6_exon3_2	ABCB6	1084	744	378	291	307	266
TKOv3_ABCB6_exon4_1	ABCB6	2554	1354	850	765	544	717
TKOv3_ABCB7_exon1_4	ABCB7	1050	61	88	287	55	126
TKOv3_ABCB7_exon3_3	ABCB7	1368	100	23	375	44	38
TKOv3_ABCB7_exon5_2	ABCB7	954	263	93	335	36	51
TKOv3_ABCB7_exon6_1	ABCB7	1412	8	17	496	4	9
TKOv3_ABCB8_exon2_1	ABCB8	1362	682	405	459	405	427
TKOv3_ABCB8_exon3_2	ABCB8	1337	833	582	376	298	406
TKOv3_ABCB8_exon4_3	ABCB8	202	99	93	59	51	30
TKOv3_ABCB8_exon7_4	ABCB8	1154	932	446	340	321	349
TKOv3_ABCB9_exon2_4	ABCB9	1733	942	741	531	362	620
TKOv3_ABCB9_exon3_3	ABCB9	1605	1081	825	449	365	419
TKOv3_ABCB9_exon4_2	ABCB9	959	873	365	357	328	330
TKOv3_ABCB9_exon5_1	ABCB9	1114	731	440	362	277	355
TKOv3_ABCC10_exon2_1	ABCC10	998	627	637	295	254	342
TKOv3_ABCC10_exon3_2	ABCC10	726	320	189	243	119	159
TKOv3_ABCC10_exon4_3	ABCC10	764	589	550	255	231	189
TKOv3_ABCC10_exon5_4	ABCC10	1283	1516	751	418	439	425
TKOv3_ABCC11_exon1_4	ABCC11	1597	880	908	456	345	446
TKOv3_ABCC11_exon2_3	ABCC11	397	303	222	105	58	113
TKOv3_ABCC11_exon3_2	ABCC11	1199	1052	760	375	295	372
TKOv3_ABCC11_exon4_1	ABCC11	840	902	436	301	232	326
TKOv3_ABCC12_exon2_4	ABCC12	1172	776	451	381	346	335
TKOv3_ABCC12_exon3_3	ABCC12	800	805	740	220	230	227
TKOv3_ABCC12_exon4_2	ABCC12	623	624	466	242	212	158
TKOv3_ABCC12_exon5_1	ABCC12	632	432	200	258	184	217
TKOv3_ABCC1_exon2_1	ABCC1	2024	1807	1203	679	516	516
TKOv3_ABCC1_exon3_2	ABCC1	824	619	281	257	261	258
TKOv3_ABCC1_exon4_3	ABCC1	877	829	569	206	172	212
TKOv3_ABCC1_exon5_4	ABCC1	564	479	305	144	157	257
TKOv3_ABCC2_exon2_1	ABCC2	1751	1106	1063	579	333	458
TKOv3_ABCC2_exon3_2	ABCC2	484	196	132	162	103	178
TKOv3_ABCC2_exon5_3	ABCC2	734	488	331	159	185	188
TKOv3_ABCC2_exon6_4	ABCC2	1249	819	473	445	331	414
TKOv3_ABCC3_exon2_1	ABCC3	1278	3770	1069	405	444	401
TKOv3_ABCC3_exon4_2	ABCC3	1592	1840	850	495	358	435
TKOv3_ABCC3_exon5_3	ABCC3	834	488	181	269	120	140
TKOv3_ABCC3_exon6_4	ABCC3	113	91	60	72	35	47
TKOv3_ABCC4_exon1_4	ABCC4	1006	882	399	309	259	319
TKOv3_ABCC4_exon2_3	ABCC4	1058	757	565	352	358	405
TKOv3_ABCC4_exon4_2	ABCC4	1382	1196	554	401	375	420
TKOv3_ABCC4_exon6_1	ABCC4	1250	609	374	364	285	297
TKOv3_ABCC5_exon3_4	ABCC5	1003	457	211	322	273	310
TKOv3_ABCC5_exon4_3	ABCC5	1331	1126	1010	449	364	446
TKOv3_ABCC5_exon5_2	ABCC5	757	394	222	164	167	207
TKOv3_ABCC5_exon6_1	ABCC5	1290	1963	1210	436	479	405
TKOv3_ABCC6_exon2_4	ABCC6	591	327	317	187	115	146
TKOv3_ABCC6_exon3_3	ABCC6	1198	324	339	345	146	209
TKOv3_ABCC6_exon4_2	ABCC6	1111	653	228	332	166	160
TKOv3_ABCC6_exon8_1	ABCC6	1604	452	387	511	261	310
TKOv3_ABCC8_exon2_4	ABCC8	1694	1287	413	533	494	477
TKOv3_ABCC8_exon3_3	ABCC8	986	841	645	334	283	298
TKOv3_ABCC8_exon4_2	ABCC8	917	765	580	283	219	181
TKOv3_ABCC8_exon5_1	ABCC8	351	370	174	93	74	137
TKOv3_ABCC9_exon3_4	ABCC9	1562	947	683	661	463	453
TKOv3_ABCC9_exon4_3	ABCC9	1234	1399	1105	416	508	496
TKOv3_ABCC9_exon7_2	ABCC9	1685	1328	709	563	475	435
TKOv3_ABCC9_exon9_1	ABCC9	1629	1482	791	617	485	575
TKOv3_ABCD1_exon1_1	ABCD1	880	440	275	257	174	241
TKOv3_ABCD1_exon2_2	ABCD1	547	539	314	157	119	173
TKOv3_ABCD1_exon3_3	ABCD1	1046	1274	819	297	331	323
TKOv3_ABCD1_exon4_4	ABCD1	454	398	322	157	171	123
TKOv3_ABCD2_exon1_3	ABCD2	1128	820	608	338	283	353
TKOv3_ABCD2_exon1_4	ABCD2	1632	1549	1041	580	515	563
TKOv3_ABCD2_exon8_2	ABCD2	1179	649	701	423	300	352
TKOv3_ABCD2_exon9_1	ABCD2	1011	1158	1154	381	330	344
TKOv3_ABCD3_exon12_4	ABCD3	697	576	221	177	129	112
TKOv3_ABCD3_exon1_1	ABCD3	467	282	408	162	131	161
TKOv3_ABCD3_exon6_2	ABCD3	892	641	401	241	86	179
TKOv3_ABCD3_exon9_3	ABCD3	1504	876	380	352	322	163
TKOv3_ABCD4_exon2_4	ABCD4	1739	1161	474	480	380	315
TKOv3_ABCD4_exon5_3	ABCD4	775	444	264	241	149	208
TKOv3_ABCD4_exon6_2	ABCD4	763	518	304	226	165	221
TKOv3_ABCD4_exon8_1	ABCD4	1456	1049	837	413	433	478
TKOv3_ABCE1_exon10_1	ABCE1	1037	20	40	392	1	1
TKOv3_ABCE1_exon12_2	ABCE1	834	513	211	282	97	122
TKOv3_ABCE1_exon15_3	ABCE1	1114	93	3	416	0	4
TKOv3_ABCE1_exon16_4	ABCE1	837	0	0	235	0	0
TKOv3_ABCF1_exon10_3	ABCF1	186	241	215	57	78	44
TKOv3_ABCF1_exon11_4	ABCF1	1455	1	0	346	7	10
TKOv3_ABCF1_exon1_1	ABCF1	1288	245	25	342	155	149
TKOv3_ABCF1_exon3_2	ABCF1	461	92	44	140	46	75
TKOv3_ABCF2_exon2_4	ABCF2	1086	985	640	369	243	345
TKOv3_ABCF2_exon3_3	ABCF2	1019	1081	485	303	258	373
TKOv3_ABCF2_exon4_2	ABCF2	978	811	462	307	362	328
TKOv3_ABCF2_exon5_1	ABCF2	305	289	70	105	55	122
TKOv3_ABCF3_exon2_1	ABCF3	2044	2122	2676	816	927	603
TKOv3_ABCF3_exon3_2	ABCF3	780	586	975	284	242	193
TKOv3_ABCF3_exon5_3	ABCF3	1357	1751	1824	440	551	325
TKOv3_ABCF3_exon7_4	ABCF3	821	719	752	294	160	232
TKOv3_ABCG1_exon1_1	ABCG1	1446	937	422	387	397	355
TKOv3_ABCG1_exon2_2	ABCG1	752	536	372	265	168	235
TKOv3_ABCG1_exon3_3	ABCG1	738	381	277	240	226	210
TKOv3_ABCG1_exon6_4	ABCG1	937	829	1037	350	216	286
TKOv3_ABCG2_exon2_4	ABCG2	1017	963	775	298	297	332
TKOv3_ABCG2_exon4_3	ABCG2	433	256	176	155	122	147
TKOv3_ABCG2_exon6_2	ABCG2	710	656	298	285	284	272
TKOv3_ABCG2_exon7_1	ABCG2	431	391	270	115	140	179
TKOv3_ABCG4_exon2_1	ABCG4	1572	1101	1051	603	497	699
TKOv3_ABCG4_exon3_2	ABCG4	0	0	0	0	0	0
TKOv3_ABCG4_exon4_3	ABCG4	914	808	418	392	264	215
TKOv3_ABCG4_exon6_4	ABCG4	927	725	363	278	238	247
TKOv3_ABCG5_exon1_4	ABCG5	507	341	253	178	117	155
TKOv3_ABCG5_exon3_3	ABCG5	936	617	711	295	218	333
TKOv3_ABCG5_exon4_2	ABCG5	612	368	264	141	161	134
TKOv3_ABCG5_exon5_1	ABCG5	1129	935	451	273	225	293
TKOv3_ABCG8_exon1_1	ABCG8	1058	587	631	326	218	304
TKOv3_ABCG8_exon2_2	ABCG8	663	535	308	221	135	133
TKOv3_ABCG8_exon3_3	ABCG8	898	517	396	294	245	250
TKOv3_ABCG8_exon4_4	ABCG8	899	594	363	358	379	282
TKOv3_ABHD10_exon1_1	ABHD10	956	938	694	312	213	301
TKOv3_ABHD10_exon1_2	ABHD10	1165	609	773	238	227	188
TKOv3_ABHD10_exon3_3	ABHD10	625	363	536	230	161	236
TKOv3_ABHD10_exon4_4	ABHD10	1022	845	289	410	285	366
TKOv3_ABHD11_exon1_4	ABHD11	1389	959	431	438	291	282
TKOv3_ABHD11_exon2_3	ABHD11	830	416	211	232	76	134
TKOv3_ABHD11_exon3_2	ABHD11	1156	616	277	365	187	178
TKOv3_ABHD11_exon4_1	ABHD11	179	206	43	68	47	47
TKOv3_ABHD12B_exon1_1	ABHD12B	1321	570	318	408	309	351
TKOv3_ABHD12B_exon3_2	ABHD12B	926	1037	779	361	261	276
TKOv3_ABHD12B_exon4_3	ABHD12B	1371	851	639	505	418	313
TKOv3_ABHD12B_exon9_4	ABHD12B	1030	1280	788	215	253	255
TKOv3_ABHD12_exon1_4	ABHD12	1357	1442	1148	429	463	461
TKOv3_ABHD12_exon3_3	ABHD12	2135	2302	1274	736	701	571
TKOv3_ABHD12_exon4_2	ABHD12	800	414	347	222	220	293
TKOv3_ABHD12_exon5_1	ABHD12	702	676	564	199	227	233
TKOv3_ABHD13_exon2_1	ABHD13	726	482	539	175	219	146
TKOv3_ABHD13_exon2_2	ABHD13	1587	1088	656	559	492	427
TKOv3_ABHD13_exon2_3	ABHD13	1556	1125	683	477	412	557
TKOv3_ABHD13_exon2_4	ABHD13	941	868	478	355	430	251
TKOv3_ABHD14A_exon4_1	ABHD14A	1091	942	738	400	273	211
TKOv3_ABHD14A_exon4_2	ABHD14A	1345	1017	519	408	327	325
TKOv3_ABHD14A_exon4_3	ABHD14A	1057	594	670	341	205	304
TKOv3_ABHD14A_exon4_4	ABHD14A	452	225	469	139	101	117
TKOv3_ABHD14B_exon3_4	ABHD14B	823	463	274	273	195	321
TKOv3_ABHD14B_exon4_2	ABHD14B	1443	786	445	427	360	486
TKOv3_ABHD14B_exon4_3	ABHD14B	650	572	252	195	163	130
TKOv3_ABHD14B_exon5_1	ABHD14B	220	186	114	74	64	73
TKOv3_ABHD15_exon1_3	ABHD15	1694	932	753	479	339	584
TKOv3_ABHD15_exon1_4	ABHD15	658	720	326	213	154	224
TKOv3_ABHD15_exon2_1	ABHD15	1380	688	507	444	227	357
TKOv3_ABHD15_exon2_2	ABHD15	1029	785	593	311	237	228
TKOv3_ABHD16A_exon1_1	ABHD16A	872	685	414	214	200	271
TKOv3_ABHD16A_exon1_2	ABHD16A	1440	820	714	504	455	432
TKOv3_ABHD16A_exon1_3	ABHD16A	272	112	21	110	56	67
TKOv3_ABHD16A_exon1_4	ABHD16A	580	650	386	297	250	239
TKOv3_ABHD16B_exon1_1	ABHD16B	2206	1874	1125	781	664	1003
TKOv3_ABHD16B_exon1_2	ABHD16B	1176	1153	822	327	408	347
TKOv3_ABHD16B_exon1_3	ABHD16B	689	548	327	292	171	142
TKOv3_ABHD16B_exon1_4	ABHD16B	714	817	336	188	205	185
TKOv3_ABHD17A_exon2_3	ABHD17A	1421	804	690	429	334	462
TKOv3_ABHD17A_exon4_2	ABHD17A	894	621	479	426	263	362
TKOv3_ABHD17A_exon5_1	ABHD17A	707	185	151	231	106	95
TKOv3_ABHD17B_exon2_3	ABHD17B	1086	826	861	333	227	411
TKOv3_ABHD17B_exon2_4	ABHD17B	2921	1969	970	878	1042	1093
TKOv3_ABHD17B_exon3_2	ABHD17B	1453	916	656	469	440	406
TKOv3_ABHD17B_exon4_1	ABHD17B	1672	1286	1676	650	685	705
TKOv3_ABHD17C_exon1_1	ABHD17C	547	698	447	181	193	238
TKOv3_ABHD17C_exon1_2	ABHD17C	366	286	211	113	98	137
TKOv3_ABHD17C_exon2_3	ABHD17C	1968	2408	1689	578	621	796
TKOv3_ABHD17C_exon3_4	ABHD17C	799	532	400	282	261	225
TKOv3_ABHD18_exon10_3	ABHD18	1331	1093	809	480	416	458
TKOv3_ABHD18_exon11_4	ABHD18	929	540	552	262	239	242
TKOv3_ABHD18_exon8_1	ABHD18	639	359	288	245	143	156
TKOv3_ABHD18_exon9_2	ABHD18	1042	951	565	320	193	261
TKOv3_ABHD1_exon2_1	ABHD1	995	526	508	374	336	359
TKOv3_ABHD1_exon3_2	ABHD1	592	563	386	160	150	233
TKOv3_ABHD1_exon4_3	ABHD1	626	529	406	317	272	287
TKOv3_ABHD1_exon5_4	ABHD1	1249	904	691	370	369	433
TKOv3_ABHD2_exon3_1	ABHD2	944	654	266	311	291	275
TKOv3_ABHD2_exon4_2	ABHD2	1707	979	524	548	517	461
TKOv3_ABHD2_exon5_3	ABHD2	1564	1488	1431	455	426	641
TKOv3_ABHD2_exon6_4	ABHD2	1208	1190	925	319	423	266
TKOv3_ABHD3_exon1_4	ABHD3	907	636	555	230	179	231
TKOv3_ABHD3_exon2_3	ABHD3	927	764	419	267	192	271
TKOv3_ABHD3_exon4_2	ABHD3	1527	756	698	440	350	596
TKOv3_ABHD3_exon6_1	ABHD3	954	652	318	261	217	359
TKOv3_ABHD4_exon3_1	ABHD4	912	1031	409	383	310	268
TKOv3_ABHD4_exon4_2	ABHD4	982	663	381	216	220	253
TKOv3_ABHD4_exon5_3	ABHD4	1058	948	927	341	266	298
TKOv3_ABHD4_exon6_4	ABHD4	1102	872	479	334	268	320
TKOv3_ABHD5_exon3_1	ABHD5	1779	877	414	540	456	554
TKOv3_ABHD5_exon3_2	ABHD5	1114	1014	774	353	383	281
TKOv3_ABHD5_exon3_3	ABHD5	2497	1410	1328	889	674	775
TKOv3_ABHD5_exon7_4	ABHD5	1789	1271	1104	554	454	556
TKOv3_ABHD6_exon4_1	ABHD6	1142	875	323	307	312	408
TKOv3_ABHD6_exon5_2	ABHD6	1337	868	621	335	333	408
TKOv3_ABHD6_exon6_3	ABHD6	1706	1416	1202	477	477	704
TKOv3_ABHD6_exon7_4	ABHD6	1033	727	498	304	233	260
TKOv3_ABHD8_exon2_4	ABHD8	1143	942	739	242	216	258
TKOv3_ABHD8_exon3_3	ABHD8	978	769	598	300	127	251
TKOv3_ABHD8_exon4_2	ABHD8	439	285	237	133	158	144
TKOv3_ABHD8_exon5_1	ABHD8	1633	1243	758	459	171	391
TKOv3_ABI1_exon1_4	ABI1	1547	895	843	477	335	370
TKOv3_ABI1_exon3_3	ABI1	1451	609	383	447	248	358
TKOv3_ABI1_exon7_2	ABI1	1099	691	306	357	403	371
TKOv3_ABI1_exon8_1	ABI1	1615	1060	1356	554	421	463
TKOv3_ABI2_exon1_1	ABI2	732	964	4703	238	173	306
TKOv3_ABI2_exon2_2	ABI2	1692	1250	1011	436	465	562
TKOv3_ABI2_exon5_3	ABI2	618	315	311	174	181	129
TKOv3_ABI2_exon6_4	ABI2	1305	743	681	493	313	273
TKOv3_ABI3BP_exon1_4	ABI3BP	1137	1179	515	315	283	289
TKOv3_ABI3BP_exon2_3	ABI3BP	1026	716	580	350	288	275
TKOv3_ABI3BP_exon31_1	ABI3BP	1483	1019	777	508	520	543
TKOv3_ABI3BP_exon5_2	ABI3BP	1223	880	440	470	398	325
TKOv3_ABI3_exon1_1	ABI3	1260	978	1038	431	293	331
TKOv3_ABI3_exon2_2	ABI3	944	330	100	380	199	248
TKOv3_ABI3_exon3_3	ABI3	1482	814	734	396	321	469
TKOv3_ABI3_exon5_4	ABI3	1193	887	576	401	333	334
TKOv3_ABITRAM_exon1_1	ABITRAM	660	443	221	245	196	138
TKOv3_ABITRAM_exon1_2	ABITRAM	817	647	260	236	209	264
TKOv3_ABITRAM_exon2_3	ABITRAM	1211	1256	813	453	286	274
TKOv3_ABITRAM_exon4_4	ABITRAM	758	545	387	205	155	160
TKOv3_ABL1_exon1_1	ABL1	1005	804	514	339	285	193
TKOv3_ABL1_exon3_2	ABL1	1749	1828	910	490	335	531
TKOv3_ABL1_exon4_3	ABL1	491	289	206	188	193	164
TKOv3_ABL1_exon5_4	ABL1	1533	918	935	509	365	413
TKOv3_ABL2_exon3_4	ABL2	1308	988	491	387	382	445
TKOv3_ABL2_exon4_3	ABL2	1307	897	514	445	387	325
TKOv3_ABL2_exon5_2	ABL2	1237	984	870	277	269	283
TKOv3_ABL2_exon6_1	ABL2	1433	617	660	414	359	380
TKOv3_ABLIM1_exon1_4	ABLIM1	1576	1142	531	394	464	374
TKOv3_ABLIM1_exon2_3	ABLIM1	1831	1230	910	601	487	701
TKOv3_ABLIM1_exon3_2	ABLIM1	772	444	446	218	182	266
TKOv3_ABLIM1_exon4_1	ABLIM1	890	814	812	351	361	300
TKOv3_ABLIM2_exon2_4	ABLIM2	1645	1100	869	507	418	377
TKOv3_ABLIM2_exon3_3	ABLIM2	406	241	276	137	130	168
TKOv3_ABLIM2_exon4_2	ABLIM2	1631	1181	822	430	424	431
TKOv3_ABLIM2_exon5_1	ABLIM2	2078	2092	1245	594	589	824
TKOv3_ABLIM3_exon3_1	ABLIM3	977	653	566	420	302	335
TKOv3_ABLIM3_exon4_2	ABLIM3	887	928	171	312	350	294
TKOv3_ABLIM3_exon5_3	ABLIM3	1846	1693	1232	579	627	824
TKOv3_ABLIM3_exon7_4	ABLIM3	1005	845	629	346	372	410
TKOv3_ABRACL_exon2_1	ABRACL	1412	1032	765	521	520	396
TKOv3_ABRACL_exon2_2	ABRACL	1180	940	691	393	333	284
TKOv3_ABRACL_exon3_3	ABRACL	755	632	344	225	228	189
TKOv3_ABRACL_exon3_4	ABRACL	608	618	578	170	195	167
TKOv3_ABRAXAS1_exon1_3	ABRAXAS1	1219	587	428	397	244	422
TKOv3_ABRAXAS1_exon1_4	ABRAXAS1	602	239	433	153	121	194
TKOv3_ABRAXAS1_exon5_2	ABRAXAS1	949	629	249	243	238	340
TKOv3_ABRAXAS1_exon9_1	ABRAXAS1	415	275	111	121	84	42
TKOv3_ABRAXAS2_exon1_1	ABRAXAS2	714	587	509	305	332	381
TKOv3_ABRAXAS2_exon2_2	ABRAXAS2	1615	1126	1192	573	548	512
TKOv3_ABRAXAS2_exon5_3	ABRAXAS2	1232	827	409	400	380	703
TKOv3_ABRAXAS2_exon9_4	ABRAXAS2	1237	791	388	410	362	432
TKOv3_ABRA_exon1_3	ABRA	664	397	278	171	127	220
TKOv3_ABRA_exon1_4	ABRA	2825	1457	1584	895	899	1071
TKOv3_ABRA_exon2_1	ABRA	1007	844	380	328	246	267
TKOv3_ABRA_exon2_2	ABRA	1033	917	636	351	240	318
TKOv3_ABR_exon1_4	ABR	1015	766	701	291	200	333
TKOv3_ABR_exon2_3	ABR	883	465	394	300	244	251
TKOv3_ABR_exon3_2	ABR	991	495	406	271	168	283
TKOv3_ABR_exon5_1	ABR	720	553	552	159	178	205
TKOv3_ABT1_exon1_1	ABT1	1589	417	301	425	107	141
TKOv3_ABT1_exon1_2	ABT1	1128	124	56	443	67	22
TKOv3_ABT1_exon2_3	ABT1	1211	623	501	462	77	158
TKOv3_ABT1_exon3_4	ABT1	726	28	31	312	0	0
TKOv3_ABTB1_exon1_1	ABTB1	1203	807	695	482	341	364
TKOv3_ABTB1_exon4_2	ABTB1	2027	1318	1000	566	509	706
TKOv3_ABTB1_exon5_3	ABTB1	755	626	464	303	276	204
TKOv3_ABTB1_exon6_4	ABTB1	1526	1659	651	460	267	473
TKOv3_ABTB2_exon1_4	ABTB2	1501	721	629	446	420	556
TKOv3_ABTB2_exon3_3	ABTB2	1225	1151	545	357	238	439
TKOv3_ABTB2_exon4_2	ABTB2	633	613	252	178	140	97
TKOv3_ABTB2_exon5_1	ABTB2	844	518	791	254	215	247
TKOv3_AC007040.11_exon6_1	AC007040.11	1323	1163	1133	464	465	394
TKOv3_AC007040.11_exon6_2	AC007040.11	1619	1027	758	520	642	370
TKOv3_AC007040.11_exon6_3	AC007040.11	1068	1120	475	277	216	230
TKOv3_AC007431.1_exon1_1	AC007431.1	1592	754	747	492	378	401
TKOv3_AC007431.1_exon1_2	AC007431.1	650	154	31	197	92	117
TKOv3_AC007431.1_exon1_3	AC007431.1	918	481	320	260	190	252
TKOv3_AC007431.1_exon1_4	AC007431.1	860	501	660	245	227	233
TKOv3_AC016722.1_exon2_1	AC016722.1	1232	907	1656	519	451	472
TKOv3_AC016722.1_exon2_2	AC016722.1	1051	332	336	355	293	210
TKOv3_AC016722.1_exon2_3	AC016722.1	1014	677	604	359	220	350
TKOv3_AC016722.1_exon4_4	AC016722.1	2334	1230	795	691	731	635
TKOv3_AC016757.3_exon2_3	AC016757.3	1119	825	1119	288	325	437
TKOv3_AC016757.3_exon2_4	AC016757.3	1274	1039	324	282	309	403
TKOv3_AC016757.3_exon3_1	AC016757.3	893	858	495	224	303	289
TKOv3_AC016757.3_exon3_2	AC016757.3	1520	1240	766	378	615	441
TKOv3_AC018755.1_exon1_2	AC018755.1	1264	1001	727	429	421	231
TKOv3_AC018755.1_exon1_3	AC018755.1	1866	1189	600	509	459	510
TKOv3_AC018755.1_exon1_4	AC018755.1	1119	496	323	352	273	212
TKOv3_AC018755.1_exon2_1	AC018755.1	860	415	276	291	231	192
TKOv3_AC079612.1_exon1_1	AC079612.1	1851	1428	1186	729	539	781
TKOv3_AC079612.1_exon1_2	AC079612.1	876	300	328	272	262	343
TKOv3_AC079612.1_exon1_3	AC079612.1	1706	1228	1586	500	544	453
TKOv3_AC079612.1_exon2_4	AC079612.1	1064	993	484	309	357	315
TKOv3_AC091801.1_exon2_3	AC091801.1	0	0	0	0	0	0
TKOv3_AC091801.1_exon2_4	AC091801.1	1667	1300	749	453	462	429
TKOv3_AC091801.1_exon4_1	AC091801.1	1655	1600	1546	512	460	580
TKOv3_AC091801.1_exon4_2	AC091801.1	900	671	587	266	298	267
TKOv3_AC093802.1_exon2_1	AC093802.1	956	716	471	253	284	339
TKOv3_AC093802.1_exon2_2	AC093802.1	862	551	398	320	250	261
TKOv3_AC093802.1_exon2_3	AC093802.1	967	525	638	233	262	271
TKOv3_AC093802.1_exon2_4	AC093802.1	1587	1283	672	479	508	543
TKOv3_AC106876.2_exon1_1	AC106876.2	783	570	335	186	196	244
TKOv3_AC106876.2_exon1_2	AC106876.2	1584	1045	716	482	530	479
TKOv3_AC106876.2_exon1_3	AC106876.2	1076	794	506	304	225	299
TKOv3_AC106876.2_exon2_4	AC106876.2	698	498	333	269	360	267
TKOv3_ACAA1_exon1_4	ACAA1	1144	623	505	409	420	345
TKOv3_ACAA1_exon2_3	ACAA1	145	169	163	45	14	28
TKOv3_ACAA1_exon3_2	ACAA1	835	456	238	339	263	257
TKOv3_ACAA1_exon4_1	ACAA1	1012	890	643	286	204	234
TKOv3_ACAA2_exon1_4	ACAA2	720	850	928	247	174	347
TKOv3_ACAA2_exon2_3	ACAA2	1679	1146	488	487	386	369
TKOv3_ACAA2_exon3_2	ACAA2	827	658	321	259	223	252
TKOv3_ACAA2_exon5_1	ACAA2	1568	827	450	544	335	418
TKOv3_ACACA_exon12_1	ACACA	932	421	259	338	52	60
TKOv3_ACACA_exon3_4	ACACA	683	224	277	222	162	143
TKOv3_ACACA_exon4_3	ACACA	1352	891	634	372	70	105
TKOv3_ACACA_exon5_2	ACACA	1550	538	439	451	23	38
TKOv3_ACACB_exon2_1	ACACB	922	1062	878	421	336	378
TKOv3_ACACB_exon3_2	ACACB	1334	954	914	456	458	424
TKOv3_ACACB_exon4_3	ACACB	829	651	529	198	198	199
TKOv3_ACACB_exon5_4	ACACB	1802	891	663	610	323	511
TKOv3_ACAD10_exon2_1	ACAD10	870	500	557	245	230	220
TKOv3_ACAD10_exon3_2	ACAD10	641	469	155	149	167	176
TKOv3_ACAD10_exon4_3	ACAD10	1372	1296	1055	430	408	340
TKOv3_ACAD10_exon5_4	ACAD10	856	655	488	321	223	291
TKOv3_ACAD11_exon2_4	ACAD11	1555	775	642	490	402	364
TKOv3_ACAD11_exon5_3	ACAD11	1329	996	781	364	423	389
TKOv3_ACAD11_exon6_2	ACAD11	497	331	316	179	200	128
TKOv3_ACAD11_exon8_1	ACAD11	1996	1576	853	573	457	503
TKOv3_ACAD8_exon1_1	ACAD8	984	1187	423	317	258	315
TKOv3_ACAD8_exon2_2	ACAD8	859	626	487	217	191	246
TKOv3_ACAD8_exon3_3	ACAD8	1800	1218	835	478	433	430
TKOv3_ACAD8_exon4_4	ACAD8	871	699	641	300	215	170
TKOv3_ACAD9_exon1_1	ACAD9	1183	641	533	373	322	384
TKOv3_ACAD9_exon4_2	ACAD9	1172	558	657	381	439	313
TKOv3_ACAD9_exon5_3	ACAD9	689	287	233	224	226	189
TKOv3_ACAD9_exon6_4	ACAD9	778	438	197	254	191	270
TKOv3_ACADL_exon1_4	ACADL	1394	1101	1057	377	363	416
TKOv3_ACADL_exon2_3	ACADL	2266	1561	942	739	530	386
TKOv3_ACADL_exon3_2	ACADL	1560	1168	970	433	467	395
TKOv3_ACADL_exon4_1	ACADL	1370	954	1042	510	355	493
TKOv3_ACADM_exon1_1	ACADM	1477	1565	733	517	536	358
TKOv3_ACADM_exon3_2	ACADM	913	226	452	343	174	107
TKOv3_ACADM_exon4_3	ACADM	978	521	300	274	165	201
TKOv3_ACADM_exon7_4	ACADM	1029	672	685	302	232	192
TKOv3_ACADSB_exon10_4	ACADSB	1461	1683	889	433	450	378
TKOv3_ACADSB_exon3_1	ACADSB	918	525	311	244	174	171
TKOv3_ACADSB_exon4_2	ACADSB	928	760	386	304	311	377
TKOv3_ACADSB_exon5_3	ACADSB	652	281	166	156	132	187
TKOv3_ACADS_exon2_1	ACADS	1126	970	606	353	210	265
TKOv3_ACADS_exon3_2	ACADS	1598	1362	595	514	364	490
TKOv3_ACADS_exon4_3	ACADS	499	394	189	143	131	236
TKOv3_ACADS_exon5_4	ACADS	899	640	593	307	328	245
TKOv3_ACADVL_exon1_1	ACADVL	1060	501	349	256	174	112
TKOv3_ACADVL_exon4_2	ACADVL	1175	550	482	353	249	359
TKOv3_ACADVL_exon6_3	ACADVL	790	577	661	240	235	277
TKOv3_ACADVL_exon7_4	ACADVL	1871	1671	850	546	539	517
TKOv3_ACAN_exon11_2	ACAN	1056	841	610	337	219	360
TKOv3_ACAN_exon11_3	ACAN	267	138	89	48	53	64
TKOv3_ACAN_exon11_4	ACAN	770	637	350	223	204	216
TKOv3_ACAN_exon1_1	ACAN	788	604	201	195	161	220
TKOv3_ACAP1_exon10_4	ACAP1	718	358	176	220	206	227
TKOv3_ACAP1_exon3_1	ACAP1	1118	840	407	324	209	373
TKOv3_ACAP1_exon6_2	ACAP1	719	716	875	218	129	179
TKOv3_ACAP1_exon8_3	ACAP1	1082	781	489	312	142	271
TKOv3_ACAP2_exon12_2	ACAP2	1214	921	565	352	216	498
TKOv3_ACAP2_exon14_1	ACAP2	1041	878	845	343	321	253
TKOv3_ACAP2_exon6_4	ACAP2	747	382	354	245	207	284
TKOv3_ACAP2_exon8_3	ACAP2	1198	794	578	473	430	357
TKOv3_ACAP3_exon1_4	ACAP3	357	173	111	121	62	95
TKOv3_ACAP3_exon2_3	ACAP3	2318	1544	1627	796	554	587
TKOv3_ACAP3_exon4_2	ACAP3	1482	871	600	485	270	352
TKOv3_ACAP3_exon6_1	ACAP3	880	745	735	229	197	221
TKOv3_ACAT1_exon3_1	ACAT1	801	399	213	305	182	207
TKOv3_ACAT1_exon4_2	ACAT1	1037	882	588	262	295	225
TKOv3_ACAT1_exon5_3	ACAT1	1017	1010	402	315	200	204
TKOv3_ACAT1_exon6_4	ACAT1	1047	1072	934	335	277	294
TKOv3_ACAT2_exon3_1	ACAT2	1314	1183	824	357	431	360
TKOv3_ACAT2_exon4_2	ACAT2	1129	941	635	335	263	231
TKOv3_ACAT2_exon6_3	ACAT2	1311	610	435	459	240	362
TKOv3_ACAT2_exon8_4	ACAT2	504	258	196	185	104	111
TKOv3_ACBD3_exon1_4	ACBD3	1134	571	386	382	332	349
TKOv3_ACBD3_exon2_3	ACBD3	690	469	389	246	178	220
TKOv3_ACBD3_exon3_2	ACBD3	916	602	354	285	190	277
TKOv3_ACBD3_exon4_1	ACBD3	1007	578	632	349	276	225
TKOv3_ACBD4_exon2_1	ACBD4	2466	1356	891	673	599	568
TKOv3_ACBD4_exon3_2	ACBD4	892	548	413	264	149	145
TKOv3_ACBD4_exon4_3	ACBD4	1341	1152	921	453	309	244
TKOv3_ACBD4_exon6_4	ACBD4	2536	1267	587	775	616	486
TKOv3_ACBD5_exon10_2	ACBD5	1344	931	451	321	368	370
TKOv3_ACBD5_exon12_1	ACBD5	770	713	607	260	198	238
TKOv3_ACBD5_exon9_3	ACBD5	885	660	402	298	262	241
TKOv3_ACBD5_exon9_4	ACBD5	1997	2081	1446	531	418	471
TKOv3_ACBD6_exon1_2	ACBD6	910	235	388	308	346	303
TKOv3_ACBD6_exon1_3	ACBD6	797	923	825	224	235	304
TKOv3_ACBD6_exon1_4	ACBD6	309	106	269	110	99	104
TKOv3_ACBD6_exon8_1	ACBD6	986	536	360	280	179	314
TKOv3_ACBD7_exon2_3	ACBD7	250	209	123	57	49	69
TKOv3_ACBD7_exon2_4	ACBD7	1780	1642	1254	534	642	514
TKOv3_ACBD7_exon3_2	ACBD7	1085	981	532	378	365	442
TKOv3_ACBD7_exon4_1	ACBD7	1156	1067	840	425	495	480
TKOv3_ACCSL_exon1_1	ACCSL	1220	586	366	309	174	269
TKOv3_ACCSL_exon4_2	ACCSL	826	773	260	431	267	233
TKOv3_ACCSL_exon5_3	ACCSL	1750	1194	799	556	339	488
TKOv3_ACCSL_exon6_4	ACCSL	1262	1161	625	339	181	409
TKOv3_ACCS_exon2_1	ACCS	760	413	298	185	139	132
TKOv3_ACCS_exon4_2	ACCS	1842	913	853	533	274	477
TKOv3_ACCS_exon5_3	ACCS	2037	1424	758	685	548	621
TKOv3_ACCS_exon6_4	ACCS	1992	1340	1111	622	653	684
TKOv3_ACD_exon1_4	ACD	506	311	238	182	123	142
TKOv3_ACD_exon2_3	ACD	1701	715	500	534	528	423
TKOv3_ACD_exon3_2	ACD	720	82	81	209	167	185
TKOv3_ACD_exon4_1	ACD	1434	458	503	475	467	321
TKOv3_ACE2_exon10_1	ACE2	1088	673	354	294	232	279
TKOv3_ACE2_exon5_4	ACE2	427	290	281	139	153	110
TKOv3_ACE2_exon6_3	ACE2	662	743	592	189	245	213
TKOv3_ACE2_exon9_2	ACE2	1317	773	468	336	297	503
TKOv3_ACER1_exon3_3	ACER1	1928	1049	899	600	357	458
TKOv3_ACER1_exon3_4	ACER1	1998	1379	1290	617	412	595
TKOv3_ACER1_exon4_2	ACER1	765	547	217	240	208	258
TKOv3_ACER1_exon6_1	ACER1	894	803	650	300	334	187
TKOv3_ACER2_exon1_1	ACER2	648	430	359	202	176	266
TKOv3_ACER2_exon2_2	ACER2	958	819	177	225	176	122
TKOv3_ACER2_exon4_3	ACER2	1092	420	292	351	369	391
TKOv3_ACER2_exon5_4	ACER2	1166	754	507	394	352	365
TKOv3_ACER3_exon11_4	ACER3	1224	852	670	390	211	341
TKOv3_ACER3_exon1_1	ACER3	1710	1120	736	526	422	358
TKOv3_ACER3_exon8_2	ACER3	1073	327	319	338	153	228
TKOv3_ACER3_exon9_3	ACER3	1011	527	161	341	296	315
TKOv3_ACE_exon19_3	ACE	766	432	287	292	153	201
TKOv3_ACE_exon19_4	ACE	818	621	368	271	170	191
TKOv3_ACE_exon7_1	ACE	1070	625	436	310	292	348
TKOv3_ACE_exon7_2	ACE	635	426	348	286	181	265
TKOv3_ACHE_exon1_4	ACHE	454	185	136	146	109	121
TKOv3_ACHE_exon2_3	ACHE	989	499	280	301	261	324
TKOv3_ACHE_exon3_2	ACHE	868	486	583	281	191	208
TKOv3_ACHE_exon4_1	ACHE	1076	744	535	329	236	351
TKOv3_ACIN1_exon4_4	ACIN1	637	505	162	185	138	141
TKOv3_ACIN1_exon5_3	ACIN1	1095	762	543	362	254	209
TKOv3_ACIN1_exon6_2	ACIN1	735	355	149	213	173	211
TKOv3_ACIN1_exon7_1	ACIN1	1500	1231	946	475	445	585
TKOv3_ACKR1_exon2_1	ACKR1	1581	911	856	402	415	495
TKOv3_ACKR1_exon2_2	ACKR1	1168	980	1011	305	297	345
TKOv3_ACKR1_exon2_3	ACKR1	329	181	137	70	78	106
TKOv3_ACKR1_exon2_4	ACKR1	742	682	488	219	170	280
TKOv3_ACKR2_exon3_1	ACKR2	1643	825	478	494	353	496
TKOv3_ACKR2_exon3_2	ACKR2	1335	1142	610	466	509	544
TKOv3_ACKR2_exon3_3	ACKR2	625	503	151	222	118	150
TKOv3_ACKR2_exon3_4	ACKR2	549	594	497	154	95	166
TKOv3_ACKR3_exon2_1	ACKR3	1577	2662	761	427	465	450
TKOv3_ACKR3_exon2_2	ACKR3	678	831	489	197	165	250
TKOv3_ACKR3_exon2_3	ACKR3	1202	975	668	393	318	441
TKOv3_ACKR3_exon2_4	ACKR3	1347	913	501	487	373	433
TKOv3_ACKR4_exon2_1	ACKR4	1513	1632	2521	424	428	460
TKOv3_ACKR4_exon2_2	ACKR4	411	199	115	119	109	121
TKOv3_ACKR4_exon2_3	ACKR4	1305	460	276	418	258	242
TKOv3_ACKR4_exon2_4	ACKR4	1829	1395	740	537	525	396
TKOv3_ACLY_exon2_4	ACLY	784	186	151	202	90	67
TKOv3_ACLY_exon3_3	ACLY	780	382	460	226	116	101
TKOv3_ACLY_exon5_2	ACLY	541	352	223	186	82	83
TKOv3_ACLY_exon6_1	ACLY	544	215	220	172	75	91
TKOv3_ACMSD_exon2_1	ACMSD	1139	898	510	321	287	376
TKOv3_ACMSD_exon3_2	ACMSD	1260	840	682	475	463	462
TKOv3_ACMSD_exon4_3	ACMSD	900	448	198	217	220	212
TKOv3_ACMSD_exon5_4	ACMSD	498	321	362	141	203	159
TKOv3_ACO1_exon10_4	ACO1	638	474	189	161	129	215
TKOv3_ACO1_exon4_1	ACO1	899	815	618	240	173	332
TKOv3_ACO1_exon6_2	ACO1	930	613	255	300	223	187
TKOv3_ACO1_exon7_3	ACO1	2687	1385	1345	768	575	531
TKOv3_ACO2_exon2_1	ACO2	955	978	592	273	235	402
TKOv3_ACO2_exon3_2	ACO2	1192	363	315	398	163	302
TKOv3_ACO2_exon5_3	ACO2	358	126	77	117	81	95
TKOv3_ACO2_exon6_4	ACO2	439	36	26	120	48	23
TKOv3_ACOD1_exon2_1	ACOD1	667	291	198	185	263	175
TKOv3_ACOD1_exon2_2	ACOD1	1295	988	590	329	348	319
TKOv3_ACOD1_exon4_3	ACOD1	1340	1190	1113	538	527	548
TKOv3_ACOD1_exon5_4	ACOD1	1429	648	520	384	343	483
TKOv3_ACOT11_exon2_1	ACOT11	1059	924	517	342	246	223
TKOv3_ACOT11_exon3_2	ACOT11	2083	1950	1505	654	534	579
TKOv3_ACOT11_exon4_3	ACOT11	956	817	445	377	319	355
TKOv3_ACOT11_exon5_4	ACOT11	76	71	30	28	24	32
TKOv3_ACOT12_exon1_4	ACOT12	1377	892	711	399	307	476
TKOv3_ACOT12_exon2_3	ACOT12	1940	1618	1277	599	517	646
TKOv3_ACOT12_exon6_2	ACOT12	0	0	0	0	0	0
TKOv3_ACOT12_exon7_1	ACOT12	996	864	650	304	387	418
TKOv3_ACOT13_exon1_1	ACOT13	1043	724	324	354	275	317
TKOv3_ACOT13_exon2_2	ACOT13	1219	1861	506	225	225	229
TKOv3_ACOT13_exon2_3	ACOT13	937	898	689	296	369	302
TKOv3_ACOT13_exon3_4	ACOT13	1052	681	369	362	327	298
TKOv3_ACOT2_exon1_1	ACOT2	993	682	429	340	317	267
TKOv3_ACOT2_exon1_2	ACOT2	459	231	109	126	197	233
TKOv3_ACOT2_exon1_3	ACOT2	1693	973	641	615	425	449
TKOv3_ACOT2_exon1_4	ACOT2	1883	1356	1295	635	553	563
TKOv3_ACOT4_exon1_1	ACOT4	1229	853	501	342	362	336
TKOv3_ACOT4_exon2_2	ACOT4	1599	1103	507	434	533	472
TKOv3_ACOT4_exon2_3	ACOT4	1381	1079	929	453	360	346
TKOv3_ACOT4_exon3_4	ACOT4	1841	1042	541	537	479	727
TKOv3_ACOT6_exon2_1	ACOT6	1319	679	433	318	276	355
TKOv3_ACOT6_exon2_2	ACOT6	1755	698	575	577	290	345
TKOv3_ACOT6_exon2_3	ACOT6	322	470	183	107	136	117
TKOv3_ACOT6_exon2_4	ACOT6	827	638	853	205	159	324
TKOv3_ACOT7_exon1_4	ACOT7	1180	553	286	386	399	322
TKOv3_ACOT7_exon2_3	ACOT7	489	301	160	152	111	70
TKOv3_ACOT7_exon3_2	ACOT7	1080	618	452	282	174	267
TKOv3_ACOT7_exon4_1	ACOT7	1435	836	674	479	389	369
TKOv3_ACOT8_exon1_4	ACOT8	1368	987	767	446	426	319
TKOv3_ACOT8_exon3_3	ACOT8	899	785	530	286	204	205
TKOv3_ACOT8_exon4_2	ACOT8	1013	724	525	303	215	310
TKOv3_ACOT8_exon5_1	ACOT8	912	881	789	280	173	182
TKOv3_ACOT9_exon1_4	ACOT9	516	431	255	174	219	165
TKOv3_ACOT9_exon2_3	ACOT9	2378	1697	1051	841	696	937
TKOv3_ACOT9_exon3_2	ACOT9	1267	934	877	385	292	371
TKOv3_ACOT9_exon4_1	ACOT9	983	702	357	305	286	331
TKOv3_ACOX1_exon2_4	ACOX1	1541	728	679	488	380	362
TKOv3_ACOX1_exon3_3	ACOX1	501	180	141	183	131	122
TKOv3_ACOX1_exon4_2	ACOX1	1057	745	492	435	364	489
TKOv3_ACOX1_exon5_1	ACOX1	1333	1109	753	393	347	498
TKOv3_ACOX2_exon2_4	ACOX2	1134	1082	518	394	217	223
TKOv3_ACOX2_exon3_3	ACOX2	1018	507	292	290	177	211
TKOv3_ACOX2_exon5_2	ACOX2	824	495	365	276	226	183
TKOv3_ACOX2_exon6_1	ACOX2	656	321	483	267	171	272
TKOv3_ACOX3_exon2_4	ACOX3	2428	1795	1195	685	805	710
TKOv3_ACOX3_exon3_3	ACOX3	926	818	421	244	255	328
TKOv3_ACOX3_exon5_2	ACOX3	871	799	233	287	245	196
TKOv3_ACOX3_exon6_1	ACOX3	911	562	480	288	356	340
TKOv3_ACOXL_exon2_1	ACOXL	1841	1186	791	533	405	479
TKOv3_ACOXL_exon3_2	ACOXL	630	354	232	227	121	157
TKOv3_ACOXL_exon5_3	ACOXL	604	274	108	179	93	91
TKOv3_ACOXL_exon7_4	ACOXL	839	620	376	312	159	155
TKOv3_ACP1_exon3_1	ACP1	1179	652	457	413	313	385
TKOv3_ACP1_exon3_2	ACP1	1865	1449	812	526	708	442
TKOv3_ACP1_exon6_3	ACP1	1677	1274	959	489	434	658
TKOv3_ACP1_exon6_4	ACP1	1925	1231	1530	643	528	622
TKOv3_ACP2_exon2_4	ACP2	886	565	333	294	258	290
TKOv3_ACP2_exon3_3	ACP2	416	380	136	158	168	89
TKOv3_ACP2_exon4_2	ACP2	976	606	279	348	243	265
TKOv3_ACP2_exon5_1	ACP2	1386	965	866	526	366	509
TKOv3_ACP4_exon1_1	ACP4	9	4	0	0	0	0
TKOv3_ACP4_exon2_2	ACP4	1021	723	389	258	208	246
TKOv3_ACP4_exon3_3	ACP4	2471	1354	1113	659	503	626
TKOv3_ACP4_exon4_4	ACP4	1451	1342	687	542	330	553
TKOv3_ACP5_exon4_4	ACP5	1211	936	683	371	493	326
TKOv3_ACP5_exon5_3	ACP5	629	322	177	210	124	100
TKOv3_ACP5_exon6_2	ACP5	1175	832	680	448	351	320
TKOv3_ACP5_exon7_1	ACP5	1674	1147	976	527	410	495
TKOv3_ACP6_exon1_4	ACP6	926	593	619	252	380	221
TKOv3_ACP6_exon2_3	ACP6	1590	1067	532	530	440	573
TKOv3_ACP6_exon3_2	ACP6	892	903	237	300	259	177
TKOv3_ACP6_exon7_1	ACP6	859	542	223	248	155	246
TKOv3_ACP7_exon2_1	ACP7	1787	1666	1013	603	398	488
TKOv3_ACP7_exon3_2	ACP7	521	157	203	185	131	106
TKOv3_ACP7_exon4_3	ACP7	506	193	153	137	111	126
TKOv3_ACP7_exon5_4	ACP7	1636	1248	1143	563	522	573
TKOv3_ACPP_exon1_1	ACPP	736	641	360	221	210	257
TKOv3_ACPP_exon4_2	ACPP	824	495	505	217	188	277
TKOv3_ACPP_exon7_3	ACPP	806	450	276	301	173	210
TKOv3_ACPP_exon9_4	ACPP	1388	1305	573	343	456	437
TKOv3_ACRBP_exon1_4	ACRBP	639	596	574	200	195	227
TKOv3_ACRBP_exon2_3	ACRBP	988	1059	940	395	264	370
TKOv3_ACRBP_exon3_2	ACRBP	1686	967	569	555	330	443
TKOv3_ACRBP_exon4_1	ACRBP	1120	820	512	279	217	347
TKOv3_ACRV1_exon1_3	ACRV1	1007	976	843	313	335	287
TKOv3_ACRV1_exon1_4	ACRV1	1991	1610	741	689	377	511
TKOv3_ACRV1_exon2_2	ACRV1	1187	1420	694	349	275	343
TKOv3_ACRV1_exon4_1	ACRV1	1443	1203	674	384	317	355
TKOv3_ACR_exon2_1	ACR	2126	1238	1248	730	364	498
TKOv3_ACR_exon3_2	ACR	1430	632	582	445	248	348
TKOv3_ACR_exon4_3	ACR	1270	884	577	404	240	391
TKOv3_ACR_exon5_4	ACR	407	269	279	238	120	167
TKOv3_ACSBG1_exon2_4	ACSBG1	1560	1021	817	508	473	505
TKOv3_ACSBG1_exon3_3	ACSBG1	1290	718	483	322	282	443
TKOv3_ACSBG1_exon4_2	ACSBG1	1357	848	564	364	260	500
TKOv3_ACSBG1_exon7_1	ACSBG1	674	1036	454	245	150	199
TKOv3_ACSBG2_exon3_1	ACSBG2	726	481	319	177	263	153
TKOv3_ACSBG2_exon7_2	ACSBG2	1027	676	318	326	212	263
TKOv3_ACSBG2_exon8_3	ACSBG2	289	144	81	93	39	46
TKOv3_ACSBG2_exon9_4	ACSBG2	1442	901	474	416	231	458
TKOv3_ACSF2_exon1_1	ACSF2	798	745	802	315	130	197
TKOv3_ACSF2_exon2_2	ACSF2	749	446	174	301	150	167
TKOv3_ACSF2_exon3_3	ACSF2	728	450	217	253	184	173
TKOv3_ACSF2_exon6_4	ACSF2	1218	613	363	378	107	219
TKOv3_ACSF3_exon3_1	ACSF3	1194	782	699	305	320	344
TKOv3_ACSF3_exon4_2	ACSF3	1329	763	426	455	426	356
TKOv3_ACSF3_exon5_3	ACSF3	545	716	438	186	109	178
TKOv3_ACSF3_exon9_4	ACSF3	863	457	236	319	276	399
TKOv3_ACSL1_exon3_4	ACSL1	1059	719	513	281	266	284
TKOv3_ACSL1_exon4_3	ACSL1	902	848	236	226	235	216
TKOv3_ACSL1_exon5_2	ACSL1	1460	1199	1116	485	488	368
TKOv3_ACSL1_exon7_1	ACSL1	932	753	374	298	289	295
TKOv3_ACSL3_exon12_4	ACSL3	1214	418	339	356	113	204
TKOv3_ACSL3_exon7_1	ACSL3	989	473	226	277	179	262
TKOv3_ACSL3_exon8_2	ACSL3	361	70	49	114	32	48
TKOv3_ACSL3_exon9_3	ACSL3	1803	642	522	531	184	232
TKOv3_ACSL4_exon11_2	ACSL4	1085	1217	704	329	259	311
TKOv3_ACSL4_exon13_1	ACSL4	702	594	470	250	163	325
TKOv3_ACSL4_exon6_4	ACSL4	1273	1063	487	485	374	373
TKOv3_ACSL4_exon7_3	ACSL4	1240	515	957	375	272	405
TKOv3_ACSL5_exon3_1	ACSL5	1196	354	318	473	263	281
TKOv3_ACSL5_exon5_2	ACSL5	1716	3071	920	594	515	607
TKOv3_ACSL5_exon7_3	ACSL5	777	587	426	257	259	289
TKOv3_ACSL5_exon9_4	ACSL5	1680	858	896	574	443	577
TKOv3_ACSL6_exon2_4	ACSL6	882	1030	1346	355	300	280
TKOv3_ACSL6_exon3_3	ACSL6	1473	1029	725	406	443	470
TKOv3_ACSL6_exon4_2	ACSL6	1460	849	712	501	360	373
TKOv3_ACSL6_exon5_1	ACSL6	1293	629	760	408	285	401
TKOv3_ACSM1_exon1_4	ACSM1	663	470	340	291	178	121
TKOv3_ACSM1_exon2_3	ACSM1	308	244	98	92	86	62
TKOv3_ACSM1_exon3_2	ACSM1	965	598	224	295	282	266
TKOv3_ACSM1_exon4_1	ACSM1	467	299	184	159	154	98
TKOv3_ACSM2A_exon14_2	ACSM2A	1324	793	759	418	263	389
TKOv3_ACSM2A_exon8_1	ACSM2A	1198	882	814	364	250	438
TKOv3_ACSM2B_exon14_1	ACSM2B	1257	859	952	322	314	381
TKOv3_ACSM2B_exon8_2	ACSM2B	815	617	302	264	182	304
TKOv3_ACSM2B_exon8_3	ACSM2B	2425	3150	2109	671	546	630
TKOv3_ACSM2B_exon8_4	ACSM2B	1448	1337	1003	403	384	402
TKOv3_ACSM3_exon2_1	ACSM3	1437	946	673	441	468	346
TKOv3_ACSM3_exon3_2	ACSM3	1006	561	515	326	291	249
TKOv3_ACSM3_exon4_3	ACSM3	1156	866	735	406	295	244
TKOv3_ACSM3_exon6_4	ACSM3	664	199	198	206	161	89
TKOv3_ACSM4_exon1_1	ACSM4	649	253	275	202	156	148
TKOv3_ACSM4_exon2_2	ACSM4	990	449	374	429	430	378
TKOv3_ACSM4_exon3_3	ACSM4	484	183	240	160	93	202
TKOv3_ACSM4_exon4_4	ACSM4	933	758	1397	379	434	302
TKOv3_ACSM5_exon2_1	ACSM5	977	354	115	302	200	189
TKOv3_ACSM5_exon3_2	ACSM5	1487	1202	1398	441	434	515
TKOv3_ACSM5_exon4_3	ACSM5	743	539	549	289	289	211
TKOv3_ACSM5_exon5_4	ACSM5	862	481	167	257	259	341
TKOv3_ACSM6_exon1_1	ACSM6	531	325	217	193	177	146
TKOv3_ACSM6_exon2_2	ACSM6	745	484	346	171	107	119
TKOv3_ACSM6_exon5_3	ACSM6	754	765	391	236	153	124
TKOv3_ACSM6_exon8_4	ACSM6	1023	770	292	306	347	374
TKOv3_ACSS1_exon1_4	ACSS1	1253	1040	707	365	326	415
TKOv3_ACSS1_exon2_3	ACSS1	759	558	468	237	203	169
TKOv3_ACSS1_exon3_2	ACSS1	1029	817	480	384	458	399
TKOv3_ACSS1_exon4_1	ACSS1	1618	1192	1237	536	446	565
TKOv3_ACSS2_exon1_1	ACSS2	758	588	444	287	190	213
TKOv3_ACSS2_exon2_2	ACSS2	1272	889	529	437	350	374
TKOv3_ACSS2_exon3_3	ACSS2	1292	659	377	371	245	348
TKOv3_ACSS2_exon4_4	ACSS2	789	560	495	201	155	186
TKOv3_ACSS3_exon1_1	ACSS3	1090	928	719	342	263	356
TKOv3_ACSS3_exon3_2	ACSS3	1426	863	519	525	491	432
TKOv3_ACSS3_exon4_3	ACSS3	5	0	2	0	0	0
TKOv3_ACSS3_exon6_4	ACSS3	707	497	389	280	123	167
TKOv3_ACTA1_exon2_4	ACTA1	39	15	7	11	0	10
TKOv3_ACTA1_exon5_3	ACTA1	1318	1277	758	373	297	310
TKOv3_ACTA1_exon6_2	ACTA1	2153	1183	632	645	647	536
TKOv3_ACTA1_exon7_1	ACTA1	1102	498	458	301	268	259
TKOv3_ACTA2_exon2_4	ACTA2	996	1127	832	367	294	338
TKOv3_ACTA2_exon5_3	ACTA2	1458	1097	1427	488	295	432
TKOv3_ACTA2_exon7_2	ACTA2	210	120	139	86	75	84
TKOv3_ACTA2_exon8_1	ACTA2	460	241	183	140	116	100
TKOv3_ACTBL2_exon1_1	ACTBL2	785	658	372	241	182	223
TKOv3_ACTBL2_exon1_2	ACTBL2	860	537	605	244	299	245
TKOv3_ACTBL2_exon1_3	ACTBL2	2210	2285	1234	767	611	957
TKOv3_ACTBL2_exon1_4	ACTBL2	962	557	525	288	188	267
TKOv3_ACTB_exon2_2	ACTB	520	166	11	142	277	294
TKOv3_ACTB_exon2_3	ACTB	692	201	78	242	155	150
TKOv3_ACTB_exon4_1	ACTB	1036	213	92	366	323	324
TKOv3_ACTC1_exon2_3	ACTC1	533	108	43	126	72	122
TKOv3_ACTC1_exon2_4	ACTC1	1898	1417	1342	574	491	616
TKOv3_ACTC1_exon4_2	ACTC1	1277	793	577	439	479	347
TKOv3_ACTC1_exon7_1	ACTC1	750	710	556	245	214	104
TKOv3_ACTG1_exon1_2	ACTG1	522	124	39	148	105	100
TKOv3_ACTG1_exon1_3	ACTG1	918	357	302	296	208	263
TKOv3_ACTG1_exon1_4	ACTG1	947	332	121	292	229	244
TKOv3_ACTG1_exon3_1	ACTG1	1337	435	106	418	344	291
TKOv3_ACTG2_exon10_3	ACTG2	1144	727	531	386	345	434
TKOv3_ACTG2_exon10_4	ACTG2	1114	788	591	279	324	395
TKOv3_ACTG2_exon3_1	ACTG2	667	271	214	241	191	195
TKOv3_ACTG2_exon3_2	ACTG2	1123	680	300	391	315	378
TKOv3_ACTL10_exon1_1	ACTL10	773	518	271	345	210	202
TKOv3_ACTL10_exon1_2	ACTL10	650	396	217	133	94	179
TKOv3_ACTL10_exon1_3	ACTL10	875	421	407	301	265	321
TKOv3_ACTL10_exon1_4	ACTL10	982	520	447	343	247	272
TKOv3_ACTL6A_exon1_1	ACTL6A	441	77	112	196	31	52
TKOv3_ACTL6A_exon3_2	ACTL6A	174	134	213	75	29	29
TKOv3_ACTL6A_exon6_3	ACTL6A	801	1	0	246	0	0
TKOv3_ACTL6A_exon8_4	ACTL6A	8	0	0	3	0	0
TKOv3_ACTL6B_exon1_4	ACTL6B	1002	516	625	388	253	339
TKOv3_ACTL6B_exon2_3	ACTL6B	834	401	389	369	159	172
TKOv3_ACTL6B_exon3_2	ACTL6B	2336	1904	1569	779	707	783
TKOv3_ACTL6B_exon4_1	ACTL6B	1159	948	672	350	309	408
TKOv3_ACTL7A_exon1_1	ACTL7A	1499	623	497	356	310	343
TKOv3_ACTL7A_exon1_2	ACTL7A	1449	1079	492	417	323	391
TKOv3_ACTL7A_exon1_3	ACTL7A	647	189	361	211	112	163
TKOv3_ACTL7A_exon1_4	ACTL7A	896	520	697	253	283	171
TKOv3_ACTL7B_exon1_1	ACTL7B	1277	974	774	401	322	341
TKOv3_ACTL7B_exon1_2	ACTL7B	1119	652	286	281	293	172
TKOv3_ACTL7B_exon1_3	ACTL7B	1117	869	246	248	267	244
TKOv3_ACTL7B_exon1_4	ACTL7B	1458	1269	1008	395	445	538
TKOv3_ACTL8_exon2_1	ACTL8	10	0	0	0	0	0
TKOv3_ACTL8_exon2_2	ACTL8	1164	777	451	386	316	312
TKOv3_ACTL8_exon3_3	ACTL8	1196	839	957	390	397	562
TKOv3_ACTL8_exon3_4	ACTL8	1656	1009	1060	588	521	524
TKOv3_ACTL9_exon1_1	ACTL9	1637	1252	572	462	304	385
TKOv3_ACTL9_exon1_2	ACTL9	641	621	428	234	180	283
TKOv3_ACTL9_exon1_3	ACTL9	1053	707	823	316	223	234
TKOv3_ACTL9_exon1_4	ACTL9	1665	1139	1030	607	508	538
TKOv3_ACTN1_exon2_4	ACTN1	937	695	575	312	183	177
TKOv3_ACTN1_exon3_3	ACTN1	1562	931	516	567	325	400
TKOv3_ACTN1_exon4_2	ACTN1	1337	573	393	351	217	244
TKOv3_ACTN1_exon6_1	ACTN1	962	553	257	398	265	274
TKOv3_ACTN2_exon1_1	ACTN2	552	412	296	130	131	100
TKOv3_ACTN2_exon2_2	ACTN2	794	628	891	228	145	263
TKOv3_ACTN2_exon3_3	ACTN2	1204	1037	1041	349	415	507
TKOv3_ACTN2_exon4_4	ACTN2	185	64	37	55	44	31
TKOv3_ACTN4_exon1_1	ACTN4	1945	1422	991	635	297	400
TKOv3_ACTN4_exon2_2	ACTN4	1064	496	338	324	155	151
TKOv3_ACTN4_exon3_3	ACTN4	952	299	117	359	192	198
TKOv3_ACTN4_exon4_4	ACTN4	627	267	202	210	76	79
TKOv3_ACTR10_exon1_1	ACTR10	784	16	22	359	41	3
TKOv3_ACTR10_exon4_2	ACTR10	520	14	6	189	5	0
TKOv3_ACTR10_exon5_3	ACTR10	1590	22	2	576	2	1
TKOv3_ACTR10_exon7_4	ACTR10	1363	64	10	476	74	83
TKOv3_ACTR1A_exon10_1	ACTR1A	842	94	77	422	4	9
TKOv3_ACTR1A_exon4_4	ACTR1A	890	93	69	306	3	22
TKOv3_ACTR1A_exon7_3	ACTR1A	1474	1520	1195	396	424	391
TKOv3_ACTR1A_exon8_2	ACTR1A	1172	253	169	342	18	7
TKOv3_ACTR1B_exon3_4	ACTR1B	1085	706	570	363	288	416
TKOv3_ACTR1B_exon4_3	ACTR1B	1177	22	49	434	72	61
TKOv3_ACTR1B_exon5_2	ACTR1B	1495	413	320	472	236	226
TKOv3_ACTR1B_exon6_1	ACTR1B	747	714	637	276	136	261
TKOv3_ACTR2_exon1_1	ACTR2	415	9	4	172	1	3
TKOv3_ACTR2_exon3_2	ACTR2	745	63	15	228	5	11
TKOv3_ACTR2_exon5_3	ACTR2	795	16	2	284	0	0
TKOv3_ACTR2_exon8_4	ACTR2	578	34	16	198	7	25
TKOv3_ACTR3B_exon10_1	ACTR3B	93	85	25	34	44	16
TKOv3_ACTR3B_exon10_2	ACTR3B	736	582	767	154	125	237
TKOv3_ACTR3B_exon11_3	ACTR3B	1787	1206	842	612	431	465
TKOv3_ACTR3B_exon12_4	ACTR3B	999	755	428	420	313	178
TKOv3_ACTR3C_exon7_1	ACTR3C	1545	1131	582	453	464	512
TKOv3_ACTR3C_exon7_2	ACTR3C	1499	1119	864	413	339	408
TKOv3_ACTR3_exon1_1	ACTR3	1079	0	4	238	0	11
TKOv3_ACTR3_exon3_2	ACTR3	733	103	35	255	10	11
TKOv3_ACTR3_exon4_3	ACTR3	1108	462	300	375	113	108
TKOv3_ACTR3_exon6_4	ACTR3	2022	144	306	553	46	91
TKOv3_ACTR5_exon1_1	ACTR5	454	250	187	137	69	62
TKOv3_ACTR5_exon2_2	ACTR5	426	343	350	156	33	38
TKOv3_ACTR5_exon3_3	ACTR5	1506	662	767	471	149	182
TKOv3_ACTR5_exon4_4	ACTR5	1012	571	542	290	158	280
TKOv3_ACTR6_exon10_3	ACTR6	892	49	30	315	25	39
TKOv3_ACTR6_exon10_4	ACTR6	924	46	36	184	12	24
TKOv3_ACTR6_exon1_1	ACTR6	1785	41	23	532	16	0
TKOv3_ACTR6_exon1_2	ACTR6	610	9	36	146	7	0
TKOv3_ACTR8_exon11_2	ACTR8	715	462	223	221	158	200
TKOv3_ACTR8_exon12_1	ACTR8	817	8	5	234	11	11
TKOv3_ACTR8_exon2_4	ACTR8	1083	293	361	406	157	169
TKOv3_ACTR8_exon5_3	ACTR8	638	46	19	233	12	3
TKOv3_ACTRT1_exon1_1	ACTRT1	532	434	251	197	169	146
TKOv3_ACTRT1_exon1_2	ACTRT1	441	376	215	131	86	115
TKOv3_ACTRT1_exon1_3	ACTRT1	955	585	356	287	342	350
TKOv3_ACTRT1_exon1_4	ACTRT1	1428	1502	921	504	476	474
TKOv3_ACTRT2_exon1_1	ACTRT2	1748	1116	1160	576	467	453
TKOv3_ACTRT2_exon1_2	ACTRT2	1475	1075	1019	536	443	469
TKOv3_ACTRT2_exon1_3	ACTRT2	961	913	769	241	295	255
TKOv3_ACTRT2_exon1_4	ACTRT2	891	765	294	284	260	280
TKOv3_ACTRT3_exon1_3	ACTRT3	311	193	100	90	68	130
TKOv3_ACTRT3_exon1_4	ACTRT3	1058	613	242	353	206	262
TKOv3_ACTRT3_exon2_1	ACTRT3	1456	868	835	522	354	247
TKOv3_ACTRT3_exon2_2	ACTRT3	857	479	409	192	188	195
TKOv3_ACVR1B_exon2_1	ACVR1B	1417	1449	1038	462	496	530
TKOv3_ACVR1B_exon3_2	ACVR1B	487	284	221	194	100	74
TKOv3_ACVR1B_exon4_3	ACVR1B	388	350	162	124	154	188
TKOv3_ACVR1B_exon5_4	ACVR1B	1871	1597	861	484	494	515
TKOv3_ACVR1C_exon2_4	ACVR1C	733	1113	314	252	256	275
TKOv3_ACVR1C_exon3_3	ACVR1C	1450	1278	602	437	377	377
TKOv3_ACVR1C_exon4_2	ACVR1C	809	617	303	281	258	292
TKOv3_ACVR1C_exon7_1	ACVR1C	1015	561	460	331	236	285
TKOv3_ACVR1_exon3_4	ACVR1	430	341	138	136	81	118
TKOv3_ACVR1_exon4_3	ACVR1	1744	1217	954	467	488	571
TKOv3_ACVR1_exon5_2	ACVR1	860	527	511	221	264	242
TKOv3_ACVR1_exon7_1	ACVR1	1144	1069	817	406	369	428
TKOv3_ACVR2A_exon2_1	ACVR2A	1467	1108	1035	535	376	558
TKOv3_ACVR2A_exon4_2	ACVR2A	503	265	152	130	167	203
TKOv3_ACVR2A_exon7_3	ACVR2A	1418	938	440	460	401	533
TKOv3_ACVR2A_exon8_4	ACVR2A	1477	1487	728	639	416	546
TKOv3_ACVR2B_exon1_1	ACVR2B	1521	494	268	441	309	267
TKOv3_ACVR2B_exon2_2	ACVR2B	444	250	201	130	58	330
TKOv3_ACVR2B_exon3_3	ACVR2B	982	851	743	367	224	391
TKOv3_ACVR2B_exon4_4	ACVR2B	1766	1231	932	621	372	641
TKOv3_ACVRL1_exon2_1	ACVRL1	1373	828	504	380	239	177
TKOv3_ACVRL1_exon3_2	ACVRL1	1102	595	567	339	279	296
TKOv3_ACVRL1_exon4_3	ACVRL1	1545	608	466	497	319	501
TKOv3_ACVRL1_exon7_4	ACVRL1	1838	1668	1441	607	376	541
TKOv3_ACY1_exon2_1	ACY1	1120	1059	859	357	295	258
TKOv3_ACY1_exon2_2	ACY1	578	370	272	177	103	242
TKOv3_ACY1_exon2_3	ACY1	2066	1014	691	699	399	652
TKOv3_ACY1_exon2_4	ACY1	745	844	816	226	105	282
TKOv3_ACY3_exon3_4	ACY3	577	290	272	216	169	173
TKOv3_ACY3_exon4_3	ACY3	622	831	732	291	124	134
TKOv3_ACY3_exon6_2	ACY3	2128	1512	1153	603	589	596
TKOv3_ACY3_exon7_1	ACY3	769	665	548	256	208	194
TKOv3_ACYP1_exon3_1	ACYP1	1446	1338	400	405	408	506
TKOv3_ACYP1_exon3_2	ACYP1	1491	1145	685	459	379	498
TKOv3_ACYP1_exon3_3	ACYP1	2279	1956	1446	735	646	639
TKOv3_ACYP1_exon3_4	ACYP1	552	242	124	181	102	190
TKOv3_ACYP2_exon1_1	ACYP2	1238	976	586	385	331	323
TKOv3_ACYP2_exon1_2	ACYP2	1912	1477	1077	628	757	525
TKOv3_ACYP2_exon3_3	ACYP2	914	805	304	332	246	257
TKOv3_ACYP2_exon3_4	ACYP2	1829	1756	726	597	599	1004
TKOv3_ADA2_exon2_4	ADA2	1064	788	704	322	315	354
TKOv3_ADA2_exon4_3	ADA2	1339	1109	1024	349	258	291
TKOv3_ADA2_exon5_2	ADA2	875	280	279	284	181	236
TKOv3_ADA2_exon6_1	ADA2	1121	738	587	344	279	455
TKOv3_ADAD1_exon10_3	ADAD1	1175	1689	659	325	228	350
TKOv3_ADAD1_exon11_4	ADAD1	750	525	378	277	180	284
TKOv3_ADAD1_exon3_1	ADAD1	1202	1174	785	411	350	409
TKOv3_ADAD1_exon8_2	ADAD1	1049	790	617	388	320	317
TKOv3_ADAD2_exon1_1	ADAD2	930	961	697	349	291	393
TKOv3_ADAD2_exon2_2	ADAD2	1238	1028	1256	446	422	379
TKOv3_ADAD2_exon4_3	ADAD2	1220	802	549	360	332	378
TKOv3_ADAD2_exon5_4	ADAD2	1062	838	618	391	323	292
TKOv3_ADAL_exon10_4	ADAL	1198	863	548	434	453	383
TKOv3_ADAL_exon6_1	ADAL	1602	878	793	412	395	512
TKOv3_ADAL_exon8_2	ADAL	596	555	335	175	83	178
TKOv3_ADAL_exon8_3	ADAL	1279	945	970	392	350	307
TKOv3_ADAM10_exon1_4	ADAM10	1736	910	700	618	485	535
TKOv3_ADAM10_exon4_3	ADAM10	736	295	100	290	176	139
TKOv3_ADAM10_exon5_2	ADAM10	1293	993	733	471	351	391
TKOv3_ADAM10_exon6_1	ADAM10	1412	564	914	335	333	388
TKOv3_ADAM11_exon1_1	ADAM11	750	588	233	243	117	181
TKOv3_ADAM11_exon2_2	ADAM11	744	436	439	184	126	157
TKOv3_ADAM11_exon3_3	ADAM11	1104	610	628	327	161	246
TKOv3_ADAM11_exon4_4	ADAM11	1232	491	358	365	220	260
TKOv3_ADAM12_exon1_4	ADAM12	1158	1113	749	316	384	385
TKOv3_ADAM12_exon2_3	ADAM12	1165	813	690	418	339	257
TKOv3_ADAM12_exon4_2	ADAM12	1410	1223	842	454	458	501
TKOv3_ADAM12_exon5_1	ADAM12	1399	2058	1428	430	367	446
TKOv3_ADAM15_exon2_1	ADAM15	2158	1377	1061	602	513	554
TKOv3_ADAM15_exon4_2	ADAM15	1159	1018	802	358	310	289
TKOv3_ADAM15_exon6_3	ADAM15	825	551	685	223	219	197
TKOv3_ADAM15_exon7_4	ADAM15	910	513	430	268	190	224
TKOv3_ADAM17_exon11_2	ADAM17	276	135	101	88	86	78
TKOv3_ADAM17_exon12_1	ADAM17	885	1118	1248	211	261	363
TKOv3_ADAM17_exon1_4	ADAM17	612	413	369	248	282	234
TKOv3_ADAM17_exon9_3	ADAM17	51	46	10	10	16	14
TKOv3_ADAM18_exon1_1	ADAM18	796	771	216	204	219	340
TKOv3_ADAM18_exon2_2	ADAM18	1142	912	1092	363	516	458
TKOv3_ADAM18_exon5_3	ADAM18	1502	1129	814	456	428	471
TKOv3_ADAM18_exon9_4	ADAM18	949	347	280	306	227	256
TKOv3_ADAM19_exon5_4	ADAM19	897	636	583	231	197	222
TKOv3_ADAM19_exon6_3	ADAM19	1566	1323	624	509	532	566
TKOv3_ADAM19_exon7_2	ADAM19	1008	881	667	284	321	319
TKOv3_ADAM19_exon9_1	ADAM19	762	397	488	176	175	169
TKOv3_ADAM20_exon2_1	ADAM20	2037	1453	729	512	517	724
TKOv3_ADAM20_exon2_2	ADAM20	1218	964	639	306	257	287
TKOv3_ADAM20_exon2_3	ADAM20	770	451	284	242	129	307
TKOv3_ADAM20_exon2_4	ADAM20	1166	1071	346	343	403	460
TKOv3_ADAM21_exon2_1	ADAM21	490	230	437	149	117	100
TKOv3_ADAM21_exon2_2	ADAM21	1053	426	190	373	201	311
TKOv3_ADAM21_exon2_3	ADAM21	1265	491	394	354	213	236
TKOv3_ADAM21_exon2_4	ADAM21	1041	581	542	250	184	284
TKOv3_ADAM22_exon1_1	ADAM22	1933	1536	1144	668	581	817
TKOv3_ADAM22_exon2_2	ADAM22	1301	1085	1035	474	381	414
TKOv3_ADAM22_exon3_3	ADAM22	942	633	245	342	283	348
TKOv3_ADAM22_exon5_4	ADAM22	1946	1448	753	546	547	534
TKOv3_ADAM23_exon1_1	ADAM23	1015	614	1045	325	272	405
TKOv3_ADAM23_exon3_2	ADAM23	1248	920	677	332	393	434
TKOv3_ADAM23_exon4_3	ADAM23	739	611	203	241	144	192
TKOv3_ADAM23_exon5_4	ADAM23	1027	528	490	332	288	254
TKOv3_ADAM28_exon12_3	ADAM28	1139	1373	1203	314	363	305
TKOv3_ADAM28_exon16_4	ADAM28	840	546	399	314	195	256
TKOv3_ADAM28_exon4_1	ADAM28	665	264	347	236	123	233
TKOv3_ADAM28_exon6_2	ADAM28	1569	1937	811	494	518	630
TKOv3_ADAM29_exon5_1	ADAM29	1198	1003	829	432	401	352
TKOv3_ADAM29_exon5_2	ADAM29	1149	911	749	325	332	290
TKOv3_ADAM29_exon5_3	ADAM29	788	866	565	261	244	332
TKOv3_ADAM29_exon5_4	ADAM29	1817	1742	1087	666	702	673
TKOv3_ADAM2_exon10_2	ADAM2	1293	475	440	386	335	241
TKOv3_ADAM2_exon14_1	ADAM2	1529	991	456	369	433	390
TKOv3_ADAM2_exon2_4	ADAM2	1871	1391	946	560	436	477
TKOv3_ADAM2_exon6_3	ADAM2	1175	609	386	391	304	254
TKOv3_ADAM30_exon1_1	ADAM30	249	227	127	100	65	113
TKOv3_ADAM30_exon1_2	ADAM30	1021	931	801	421	341	227
TKOv3_ADAM30_exon1_3	ADAM30	1459	1211	1699	398	342	379
TKOv3_ADAM30_exon1_4	ADAM30	1473	1246	828	522	425	384
TKOv3_ADAM32_exon12_4	ADAM32	1513	1199	1009	474	619	422
TKOv3_ADAM32_exon3_1	ADAM32	928	843	409	333	327	335
TKOv3_ADAM32_exon5_2	ADAM32	1469	1500	850	556	584	590
TKOv3_ADAM32_exon6_3	ADAM32	1088	902	588	242	244	263
TKOv3_ADAM33_exon2_4	ADAM33	1326	893	428	301	355	308
TKOv3_ADAM33_exon4_3	ADAM33	670	315	156	186	180	185
TKOv3_ADAM33_exon5_2	ADAM33	999	683	497	333	237	207
TKOv3_ADAM33_exon6_1	ADAM33	1168	619	324	365	256	329
TKOv3_ADAM7_exon10_3	ADAM7	675	435	520	185	149	115
TKOv3_ADAM7_exon11_4	ADAM7	1238	871	727	446	269	352
TKOv3_ADAM7_exon1_1	ADAM7	1417	1511	558	498	386	474
TKOv3_ADAM7_exon2_2	ADAM7	1465	1140	629	331	416	460
TKOv3_ADAM8_exon2_4	ADAM8	1007	984	631	308	209	274
TKOv3_ADAM8_exon3_3	ADAM8	1474	868	488	555	266	352
TKOv3_ADAM8_exon4_2	ADAM8	818	685	463	182	151	262
TKOv3_ADAM8_exon5_1	ADAM8	2825	1969	1715	1046	764	960
TKOv3_ADAM9_exon10_3	ADAM9	2164	1494	1181	621	472	758
TKOv3_ADAM9_exon11_4	ADAM9	1324	1127	808	478	327	319
TKOv3_ADAM9_exon1_1	ADAM9	899	1090	657	324	336	291
TKOv3_ADAM9_exon6_2	ADAM9	880	509	482	225	146	171
TKOv3_ADAMDEC1_exon1_1	ADAMDEC1	901	443	459	241	296	170
TKOv3_ADAMDEC1_exon4_2	ADAMDEC1	285	521	304	87	70	83
TKOv3_ADAMDEC1_exon6_3	ADAMDEC1	1444	932	299	424	459	381
TKOv3_ADAMDEC1_exon9_4	ADAMDEC1	1467	1110	622	470	378	436
TKOv3_ADAMTS10_exon4_4	ADAMTS10	781	648	563	235	210	295
TKOv3_ADAMTS10_exon5_3	ADAMTS10	1122	1218	658	333	282	337
TKOv3_ADAMTS10_exon6_2	ADAMTS10	2059	1355	1064	619	458	522
TKOv3_ADAMTS10_exon8_1	ADAMTS10	1182	970	716	391	380	440
TKOv3_ADAMTS12_exon1_4	ADAMTS12	951	899	437	348	281	277
TKOv3_ADAMTS12_exon2_3	ADAMTS12	1315	771	638	408	421	448
TKOv3_ADAMTS12_exon3_2	ADAMTS12	690	405	214	175	262	356
TKOv3_ADAMTS12_exon4_1	ADAMTS12	24	0	0	6	0	0
TKOv3_ADAMTS13_exon1_1	ADAMTS13	1061	920	474	335	229	324
TKOv3_ADAMTS13_exon2_2	ADAMTS13	1863	1570	1193	654	420	652
TKOv3_ADAMTS13_exon5_3	ADAMTS13	1211	776	792	448	295	256
TKOv3_ADAMTS13_exon6_4	ADAMTS13	1766	1174	1147	626	462	601
TKOv3_ADAMTS14_exon1_1	ADAMTS14	1502	1215	517	388	478	373
TKOv3_ADAMTS14_exon2_2	ADAMTS14	800	410	335	263	165	176
TKOv3_ADAMTS14_exon3_3	ADAMTS14	1721	1697	832	538	490	434
TKOv3_ADAMTS14_exon4_4	ADAMTS14	603	528	275	197	217	186
TKOv3_ADAMTS15_exon1_1	ADAMTS15	610	455	338	165	128	133
TKOv3_ADAMTS15_exon2_2	ADAMTS15	1785	1328	909	545	540	640
TKOv3_ADAMTS15_exon3_3	ADAMTS15	1730	1480	1038	538	510	442
TKOv3_ADAMTS15_exon4_4	ADAMTS15	1040	809	518	286	236	241
TKOv3_ADAMTS16_exon10_4	ADAMTS16	1384	953	679	453	282	339
TKOv3_ADAMTS16_exon3_1	ADAMTS16	1329	1062	623	480	339	396
TKOv3_ADAMTS16_exon4_2	ADAMTS16	2485	1441	965	775	510	914
TKOv3_ADAMTS16_exon5_3	ADAMTS16	1392	678	416	470	480	545
TKOv3_ADAMTS17_exon2_4	ADAMTS17	1183	1181	631	366	298	400
TKOv3_ADAMTS17_exon4_3	ADAMTS17	816	1186	633	370	297	252
TKOv3_ADAMTS17_exon6_2	ADAMTS17	286	138	117	70	76	79
TKOv3_ADAMTS17_exon8_1	ADAMTS17	1192	761	646	414	359	395
TKOv3_ADAMTS18_exon1_4	ADAMTS18	894	679	385	232	231	337
TKOv3_ADAMTS18_exon2_3	ADAMTS18	440	278	672	158	126	154
TKOv3_ADAMTS18_exon3_2	ADAMTS18	1134	877	483	319	213	238
TKOv3_ADAMTS18_exon4_1	ADAMTS18	413	566	268	111	143	126
TKOv3_ADAMTS19_exon2_1	ADAMTS19	1402	1310	725	523	415	489
TKOv3_ADAMTS19_exon3_2	ADAMTS19	917	727	398	286	217	251
TKOv3_ADAMTS19_exon4_3	ADAMTS19	1308	571	662	428	352	261
TKOv3_ADAMTS19_exon6_4	ADAMTS19	1113	680	546	264	157	304
TKOv3_ADAMTS1_exon1_4	ADAMTS1	1111	712	678	367	256	397
TKOv3_ADAMTS1_exon2_3	ADAMTS1	1263	1027	605	399	362	364
TKOv3_ADAMTS1_exon4_2	ADAMTS1	1884	831	417	747	411	654
TKOv3_ADAMTS1_exon5_1	ADAMTS1	1058	730	852	367	299	332
TKOv3_ADAMTS20_exon12_1	ADAMTS20	1033	460	452	285	297	272
TKOv3_ADAMTS20_exon1_4	ADAMTS20	1136	1156	986	366	319	332
TKOv3_ADAMTS20_exon2_3	ADAMTS20	1185	562	919	329	305	363
TKOv3_ADAMTS20_exon6_2	ADAMTS20	1122	433	207	325	291	231
TKOv3_ADAMTS2_exon1_4	ADAMTS2	870	716	314	253	141	211
TKOv3_ADAMTS2_exon2_3	ADAMTS2	870	480	286	276	183	242
TKOv3_ADAMTS2_exon4_2	ADAMTS2	976	529	594	364	308	416
TKOv3_ADAMTS2_exon6_1	ADAMTS2	1361	503	295	531	310	423
TKOv3_ADAMTS3_exon3_4	ADAMTS3	1071	698	250	255	270	222
TKOv3_ADAMTS3_exon6_3	ADAMTS3	464	338	105	181	111	227
TKOv3_ADAMTS3_exon8_2	ADAMTS3	982	578	401	256	305	213
TKOv3_ADAMTS3_exon9_1	ADAMTS3	862	429	291	294	248	266
TKOv3_ADAMTS4_exon1_4	ADAMTS4	525	136	169	219	109	109
TKOv3_ADAMTS4_exon3_3	ADAMTS4	1206	846	370	352	326	433
TKOv3_ADAMTS4_exon4_2	ADAMTS4	1445	3639	1274	411	341	489
TKOv3_ADAMTS4_exon5_1	ADAMTS4	1028	1099	556	354	268	402
TKOv3_ADAMTS5_exon1_4	ADAMTS5	877	859	350	308	112	160
TKOv3_ADAMTS5_exon2_3	ADAMTS5	1953	1263	656	535	576	546
TKOv3_ADAMTS5_exon3_2	ADAMTS5	1766	1322	660	634	535	649
TKOv3_ADAMTS5_exon4_1	ADAMTS5	2336	1967	1855	717	755	795
TKOv3_ADAMTS7_exon1_4	ADAMTS7	239	184	137	34	56	35
TKOv3_ADAMTS7_exon2_3	ADAMTS7	1458	857	741	411	346	502
TKOv3_ADAMTS7_exon4_2	ADAMTS7	1651	1031	757	542	376	478
TKOv3_ADAMTS7_exon7_1	ADAMTS7	898	805	472	357	288	297
TKOv3_ADAMTS8_exon1_4	ADAMTS8	2158	1229	1082	738	616	675
TKOv3_ADAMTS8_exon2_3	ADAMTS8	1030	734	608	314	255	314
TKOv3_ADAMTS8_exon4_2	ADAMTS8	1369	1228	537	358	375	411
TKOv3_ADAMTS8_exon5_1	ADAMTS8	730	682	236	357	238	340
TKOv3_ADAMTS9_exon1_4	ADAMTS9	1118	1095	3128	329	263	395
TKOv3_ADAMTS9_exon2_3	ADAMTS9	894	615	368	336	372	293
TKOv3_ADAMTS9_exon3_2	ADAMTS9	1332	1127	767	369	327	474
TKOv3_ADAMTS9_exon4_1	ADAMTS9	1461	1493	965	395	409	481
TKOv3_ADAMTSL1_exon1_1	ADAMTSL1	1038	670	421	408	252	336
TKOv3_ADAMTSL1_exon2_2	ADAMTSL1	1337	1084	626	445	336	493
TKOv3_ADAMTSL1_exon4_3	ADAMTSL1	1359	1284	974	386	312	438
TKOv3_ADAMTSL1_exon5_4	ADAMTSL1	1049	1043	836	454	373	390
TKOv3_ADAMTSL2_exon2_1	ADAMTSL2	761	491	302	232	139	110
TKOv3_ADAMTSL2_exon3_2	ADAMTSL2	925	960	495	326	318	137
TKOv3_ADAMTSL2_exon5_3	ADAMTSL2	967	688	613	210	336	214
TKOv3_ADAMTSL2_exon6_4	ADAMTSL2	1190	1079	870	418	407	447
TKOv3_ADAMTSL3_exon2_1	ADAMTSL3	2542	2014	1757	786	754	847
TKOv3_ADAMTSL3_exon3_2	ADAMTSL3	540	381	362	172	124	166
TKOv3_ADAMTSL3_exon4_3	ADAMTSL3	731	572	643	207	202	172
TKOv3_ADAMTSL3_exon6_4	ADAMTSL3	1318	906	672	414	337	428
TKOv3_ADAMTSL4-AS1_exon1_1	ADAMTSL4-AS1	1552	1288	742	469	329	421
TKOv3_ADAMTSL4-AS1_exon1_2	ADAMTSL4-AS1	575	432	691	229	117	136
TKOv3_ADAMTSL4-AS1_exon1_3	ADAMTSL4-AS1	1026	408	486	242	155	219
TKOv3_ADAMTSL4-AS1_exon1_4	ADAMTSL4-AS1	1073	752	308	187	169	115
TKOv3_ADAMTSL4_exon2_1	ADAMTSL4	675	282	211	273	198	212
TKOv3_ADAMTSL4_exon3_2	ADAMTSL4	868	441	208	225	234	200
TKOv3_ADAMTSL4_exon4_3	ADAMTSL4	884	572	307	286	254	233
TKOv3_ADAMTSL4_exon6_4	ADAMTSL4	1068	608	229	329	324	286
TKOv3_ADAMTSL5_exon3_4	ADAMTSL5	417	420	246	172	153	91
TKOv3_ADAMTSL5_exon4_3	ADAMTSL5	997	547	548	335	287	254
TKOv3_ADAMTSL5_exon5_2	ADAMTSL5	1545	1073	588	467	301	343
TKOv3_ADAMTSL5_exon6_1	ADAMTSL5	719	363	400	188	163	228
TKOv3_ADAP1_exon3_4	ADAP1	171	211	199	55	38	67
TKOv3_ADAP1_exon5_3	ADAP1	451	195	128	139	52	91
TKOv3_ADAP1_exon6_2	ADAP1	1444	1209	668	545	352	602
TKOv3_ADAP1_exon8_1	ADAP1	746	521	256	238	129	155
TKOv3_ADAP2_exon1_1	ADAP2	1431	911	648	438	339	441
TKOv3_ADAP2_exon2_2	ADAP2	1918	1062	540	575	516	548
TKOv3_ADAP2_exon3_3	ADAP2	806	657	277	283	190	302
TKOv3_ADAP2_exon4_4	ADAP2	677	701	320	213	145	163
TKOv3_ADARB1_exon4_1	ADARB1	469	464	244	171	221	234
TKOv3_ADARB1_exon7_2	ADARB1	851	581	271	244	241	208
TKOv3_ADARB1_exon8_3	ADARB1	1625	884	514	467	267	502
TKOv3_ADARB1_exon9_4	ADARB1	1129	755	497	403	279	399
TKOv3_ADARB2_exon1_4	ADARB2	855	814	481	275	303	380
TKOv3_ADARB2_exon2_3	ADARB2	386	256	273	158	97	127
TKOv3_ADARB2_exon3_2	ADARB2	876	625	569	298	256	317
TKOv3_ADARB2_exon4_1	ADARB2	751	500	664	180	189	160
TKOv3_ADAR_exon1_4	ADAR	1854	1337	1561	493	520	712
TKOv3_ADAR_exon2_3	ADAR	1826	875	451	620	505	431
TKOv3_ADAR_exon3_2	ADAR	601	400	339	169	96	151
TKOv3_ADAR_exon5_1	ADAR	1097	860	410	399	233	324
TKOv3_ADAT1_exon3_4	ADAT1	1388	1286	579	459	351	331
TKOv3_ADAT1_exon5_3	ADAT1	1445	1042	811	347	313	405
TKOv3_ADAT1_exon6_2	ADAT1	901	738	802	297	114	107
TKOv3_ADAT1_exon7_1	ADAT1	2049	1261	477	631	566	660
TKOv3_ADAT2_exon1_4	ADAT2	1124	801	453	341	176	200
TKOv3_ADAT2_exon2_3	ADAT2	711	5	0	216	30	29
TKOv3_ADAT2_exon3_2	ADAT2	0	0	0	0	0	0
TKOv3_ADAT2_exon4_1	ADAT2	1758	30	41	588	37	64
TKOv3_ADAT3_exon2_1	ADAT3	2018	286	496	589	193	241
TKOv3_ADAT3_exon2_2	ADAT3	1198	327	264	417	57	62
TKOv3_ADAT3_exon2_3	ADAT3	497	23	0	207	7	17
TKOv3_ADAT3_exon2_4	ADAT3	803	3	1	195	8	16
TKOv3_ADA_exon1_4	ADA	1029	652	427	271	204	292
TKOv3_ADA_exon3_3	ADA	763	393	184	237	209	196
TKOv3_ADA_exon4_2	ADA	2060	710	614	739	515	605
TKOv3_ADA_exon5_1	ADA	1073	959	990	233	231	253
TKOv3_ADCK1_exon2_1	ADCK1	1088	1040	594	403	283	434
TKOv3_ADCK1_exon4_2	ADCK1	1197	958	864	344	333	419
TKOv3_ADCK1_exon5_3	ADCK1	590	521	363	156	123	163
TKOv3_ADCK1_exon7_4	ADCK1	901	709	1165	300	289	266
TKOv3_ADCK2_exon1_1	ADCK2	466	465	460	208	89	175
TKOv3_ADCK2_exon2_2	ADCK2	1020	699	417	331	404	358
TKOv3_ADCK2_exon5_3	ADCK2	1338	1088	1178	430	234	342
TKOv3_ADCK2_exon7_4	ADCK2	844	832	361	313	262	205
TKOv3_ADCK5_exon2_1	ADCK5	0	0	0	0	0	0
TKOv3_ADCK5_exon3_2	ADCK5	804	247	236	222	153	126
TKOv3_ADCK5_exon4_3	ADCK5	966	820	539	323	329	172
TKOv3_ADCK5_exon5_4	ADCK5	783	467	579	274	163	187
TKOv3_ADCY10_exon11_2	ADCY10	817	512	340	259	198	207
TKOv3_ADCY10_exon15_1	ADCY10	1147	1424	473	366	295	319
TKOv3_ADCY10_exon3_4	ADCY10	613	598	478	217	166	276
TKOv3_ADCY10_exon5_3	ADCY10	1220	579	501	384	370	280
TKOv3_ADCY1_exon1_1	ADCY1	873	645	247	249	231	229
TKOv3_ADCY1_exon2_2	ADCY1	1020	878	666	428	360	322
TKOv3_ADCY1_exon4_3	ADCY1	1194	696	456	336	239	362
TKOv3_ADCY1_exon6_4	ADCY1	485	200	252	125	67	112
TKOv3_ADCY2_exon1_1	ADCY2	1503	993	787	427	489	468
TKOv3_ADCY2_exon2_2	ADCY2	613	302	245	218	111	145
TKOv3_ADCY2_exon3_3	ADCY2	1157	1093	571	323	327	365
TKOv3_ADCY2_exon4_4	ADCY2	1179	921	761	463	286	384
TKOv3_ADCY3_exon1_4	ADCY3	631	605	286	205	240	163
TKOv3_ADCY3_exon2_3	ADCY3	1651	954	759	533	323	442
TKOv3_ADCY3_exon5_2	ADCY3	2052	1803	1098	572	597	765
TKOv3_ADCY3_exon6_1	ADCY3	874	1145	984	463	350	286
TKOv3_ADCY4_exon2_4	ADCY4	1007	455	374	376	235	266
TKOv3_ADCY4_exon3_3	ADCY4	2614	3024	2289	786	804	1030
TKOv3_ADCY4_exon4_2	ADCY4	706	431	190	191	154	136
TKOv3_ADCY4_exon5_1	ADCY4	1011	594	485	293	236	230
TKOv3_ADCY5_exon1_4	ADCY5	1048	750	829	367	286	371
TKOv3_ADCY5_exon2_3	ADCY5	1673	1249	760	455	342	536
TKOv3_ADCY5_exon3_2	ADCY5	2317	1533	971	605	538	737
TKOv3_ADCY5_exon5_1	ADCY5	756	498	395	254	142	278
TKOv3_ADCY6_exon1_4	ADCY6	703	394	320	188	142	133
TKOv3_ADCY6_exon2_3	ADCY6	984	1930	803	287	303	396
TKOv3_ADCY6_exon5_2	ADCY6	1238	1056	1240	346	455	378
TKOv3_ADCY6_exon6_1	ADCY6	1541	1425	1327	458	645	545
TKOv3_ADCY7_exon2_1	ADCY7	901	672	368	317	315	330
TKOv3_ADCY7_exon3_2	ADCY7	1121	658	346	363	349	392
TKOv3_ADCY7_exon4_3	ADCY7	882	969	413	333	357	247
TKOv3_ADCY7_exon5_4	ADCY7	1390	1308	816	427	492	396
TKOv3_ADCY8_exon1_4	ADCY8	1174	865	478	373	192	347
TKOv3_ADCY8_exon2_3	ADCY8	37	2	0	13	0	1
TKOv3_ADCY8_exon3_2	ADCY8	696	642	447	178	145	141
TKOv3_ADCY8_exon5_1	ADCY8	764	329	213	256	234	203
TKOv3_ADCY9_exon2_4	ADCY9	1205	909	1220	410	229	313
TKOv3_ADCY9_exon3_3	ADCY9	972	852	426	281	330	244
TKOv3_ADCY9_exon4_2	ADCY9	906	712	449	258	297	360
TKOv3_ADCY9_exon5_1	ADCY9	1044	488	364	300	217	279
TKOv3_ADCYAP1R1_exon2_1	ADCYAP1R1	701	233	205	207	161	112
TKOv3_ADCYAP1R1_exon6_2	ADCYAP1R1	605	579	322	143	148	188
TKOv3_ADCYAP1R1_exon7_3	ADCYAP1R1	1130	742	793	397	314	416
TKOv3_ADCYAP1R1_exon9_4	ADCYAP1R1	943	1225	586	312	328	333
TKOv3_ADCYAP1_exon1_1	ADCYAP1	1978	1435	1684	669	719	646
TKOv3_ADCYAP1_exon3_2	ADCYAP1	478	577	234	159	165	121
TKOv3_ADCYAP1_exon3_3	ADCYAP1	1229	927	1382	401	266	327
TKOv3_ADCYAP1_exon4_4	ADCYAP1	2294	1217	1088	637	522	588
TKOv3_ADD1_exon1_1	ADD1	1133	857	618	287	311	348
TKOv3_ADD1_exon2_2	ADD1	2247	2239	1732	727	694	713
TKOv3_ADD1_exon4_3	ADD1	466	567	446	174	129	137
TKOv3_ADD1_exon6_4	ADD1	1426	1089	725	491	421	342
TKOv3_ADD2_exon3_4	ADD2	1127	1419	1043	422	300	270
TKOv3_ADD2_exon4_3	ADD2	1500	753	482	468	416	417
TKOv3_ADD2_exon5_2	ADD2	1347	735	284	426	330	498
TKOv3_ADD2_exon7_1	ADD2	1346	763	575	415	321	390
TKOv3_ADD3_exon2_1	ADD3	1243	851	594	524	365	464
TKOv3_ADD3_exon6_2	ADD3	1196	864	611	332	332	279
TKOv3_ADD3_exon7_3	ADD3	980	637	547	390	398	314
TKOv3_ADD3_exon8_4	ADD3	825	694	591	207	225	182
TKOv3_ADGB_exon11_2	ADGB	1484	1081	1021	459	435	413
TKOv3_ADGB_exon13_3	ADGB	805	514	220	208	222	126
TKOv3_ADGB_exon21_4	ADGB	854	620	375	261	197	263
TKOv3_ADGB_exon5_1	ADGB	1668	923	534	611	461	450
TKOv3_ADGRA1_exon1_1	ADGRA1	1624	1128	717	525	391	475
TKOv3_ADGRA1_exon2_2	ADGRA1	1240	679	298	346	306	280
TKOv3_ADGRA1_exon3_3	ADGRA1	453	307	386	137	183	153
TKOv3_ADGRA1_exon4_4	ADGRA1	606	676	231	158	151	132
TKOv3_ADGRA2_exon1_1	ADGRA2	828	513	411	263	194	268
TKOv3_ADGRA2_exon2_2	ADGRA2	302	75	161	126	81	124
TKOv3_ADGRA2_exon5_3	ADGRA2	994	691	647	332	345	207
TKOv3_ADGRA2_exon6_4	ADGRA2	1348	1431	1494	474	446	604
TKOv3_ADGRA3_exon1_4	ADGRA3	1474	1292	997	518	258	405
TKOv3_ADGRA3_exon2_3	ADGRA3	1069	878	477	299	327	324
TKOv3_ADGRA3_exon7_2	ADGRA3	1385	1073	695	439	324	407
TKOv3_ADGRA3_exon8_1	ADGRA3	615	404	307	184	179	206
TKOv3_ADGRB1_exon2_1	ADGRB1	1305	858	474	468	307	317
TKOv3_ADGRB1_exon3_2	ADGRB1	285	210	222	90	36	34
TKOv3_ADGRB1_exon4_3	ADGRB1	1258	1323	897	461	310	313
TKOv3_ADGRB1_exon5_4	ADGRB1	388	344	220	117	80	156
TKOv3_ADGRB2_exon2_4	ADGRB2	1758	943	443	696	502	509
TKOv3_ADGRB2_exon4_3	ADGRB2	1605	1121	943	439	399	403
TKOv3_ADGRB2_exon5_2	ADGRB2	725	582	152	224	149	151
TKOv3_ADGRB2_exon6_1	ADGRB2	1160	971	853	394	364	298
TKOv3_ADGRB3_exon3_1	ADGRB3	1301	913	1139	491	429	654
TKOv3_ADGRB3_exon5_2	ADGRB3	1681	1242	972	511	431	506
TKOv3_ADGRB3_exon6_3	ADGRB3	1383	988	992	437	360	518
TKOv3_ADGRB3_exon8_4	ADGRB3	1358	1525	854	435	379	362
TKOv3_ADGRD1_exon3_1	ADGRD1	1778	1313	1649	508	362	422
TKOv3_ADGRD1_exon4_2	ADGRD1	714	2208	1383	259	171	103
TKOv3_ADGRD1_exon5_3	ADGRD1	1100	705	254	337	266	262
TKOv3_ADGRD1_exon6_4	ADGRD1	1594	1339	907	538	594	587
TKOv3_ADGRD2_exon1_1	ADGRD2	1483	1015	961	407	358	386
TKOv3_ADGRD2_exon2_2	ADGRD2	1125	1166	1539	430	394	381
TKOv3_ADGRD2_exon3_3	ADGRD2	1944	970	772	622	475	453
TKOv3_ADGRD2_exon4_4	ADGRD2	767	630	423	278	203	238
TKOv3_ADGRE1_exon2_1	ADGRE1	1288	634	389	359	288	314
TKOv3_ADGRE1_exon3_2	ADGRE1	1307	593	296	339	227	264
TKOv3_ADGRE1_exon5_3	ADGRE1	1356	810	533	454	316	346
TKOv3_ADGRE1_exon7_4	ADGRE1	1139	823	588	275	245	242
TKOv3_ADGRE2_exon10_4	ADGRE2	991	705	406	279	217	265
TKOv3_ADGRE2_exon11_3	ADGRE2	1975	1565	1392	774	569	513
TKOv3_ADGRE2_exon13_2	ADGRE2	1074	527	337	352	312	293
TKOv3_ADGRE2_exon18_1	ADGRE2	1342	577	850	413	314	352
TKOv3_ADGRE3_exon2_4	ADGRE3	1113	1071	875	307	250	232
TKOv3_ADGRE3_exon3_3	ADGRE3	469	241	208	115	128	145
TKOv3_ADGRE3_exon4_2	ADGRE3	548	468	432	173	176	102
TKOv3_ADGRE3_exon7_1	ADGRE3	325	202	72	82	42	151
TKOv3_ADGRE5_exon10_2	ADGRE5	1598	1274	769	466	389	478
TKOv3_ADGRE5_exon11_3	ADGRE5	1608	1214	1063	564	337	326
TKOv3_ADGRE5_exon12_4	ADGRE5	874	441	458	227	167	250
TKOv3_ADGRE5_exon9_1	ADGRE5	2017	1144	667	571	402	512
TKOv3_ADGRF1_exon10_1	ADGRF1	814	917	331	314	368	295
TKOv3_ADGRF1_exon2_4	ADGRF1	1447	1039	971	452	490	520
TKOv3_ADGRF1_exon4_3	ADGRF1	1347	1432	1573	466	617	561
TKOv3_ADGRF1_exon9_2	ADGRF1	1147	1402	389	333	311	395
TKOv3_ADGRF2_exon4_1	ADGRF2	1084	1031	992	337	219	317
TKOv3_ADGRF2_exon6_2	ADGRF2	1167	939	962	485	455	450
TKOv3_ADGRF2_exon6_3	ADGRF2	567	233	139	187	120	257
TKOv3_ADGRF2_exon6_4	ADGRF2	0	0	0	0	0	0
TKOv3_ADGRF3_exon1_4	ADGRF3	901	169	110	245	139	179
TKOv3_ADGRF3_exon4_3	ADGRF3	644	416	300	171	124	154
TKOv3_ADGRF3_exon5_2	ADGRF3	1289	1539	947	414	422	488
TKOv3_ADGRF3_exon6_1	ADGRF3	1682	1413	1026	519	563	431
TKOv3_ADGRF4_exon4_1	ADGRF4	974	841	941	316	332	212
TKOv3_ADGRF4_exon5_2	ADGRF4	763	863	524	234	213	251
TKOv3_ADGRF4_exon6_3	ADGRF4	1406	876	297	504	546	664
TKOv3_ADGRF4_exon8_4	ADGRF4	1040	739	394	330	287	259
TKOv3_ADGRF5_exon5_4	ADGRF5	1015	497	484	335	224	284
TKOv3_ADGRF5_exon6_3	ADGRF5	639	840	565	178	213	252
TKOv3_ADGRF5_exon7_2	ADGRF5	2392	1404	1024	776	552	748
TKOv3_ADGRF5_exon9_1	ADGRF5	2527	1594	1213	719	738	752
TKOv3_ADGRG1_exon3_1	ADGRG1	1172	957	725	438	359	280
TKOv3_ADGRG1_exon4_2	ADGRG1	1156	955	388	400	350	398
TKOv3_ADGRG1_exon5_3	ADGRG1	575	330	126	105	153	141
TKOv3_ADGRG1_exon6_4	ADGRG1	1381	1111	1121	494	327	302
TKOv3_ADGRG2_exon12_3	ADGRG2	1773	1525	1296	597	414	507
TKOv3_ADGRG2_exon13_2	ADGRG2	1727	1762	1402	542	589	546
TKOv3_ADGRG2_exon16_1	ADGRG2	1493	1015	1088	412	271	461
TKOv3_ADGRG2_exon6_4	ADGRG2	854	614	259	278	390	214
TKOv3_ADGRG3_exon3_1	ADGRG3	865	538	262	289	202	199
TKOv3_ADGRG3_exon4_2	ADGRG3	877	677	460	290	306	224
TKOv3_ADGRG3_exon5_3	ADGRG3	1052	390	326	340	180	198
TKOv3_ADGRG3_exon7_4	ADGRG3	1597	1242	1231	403	526	478
TKOv3_ADGRG4_exon13_3	ADGRG4	1233	919	545	274	290	427
TKOv3_ADGRG4_exon15_4	ADGRG4	151	138	55	47	39	38
TKOv3_ADGRG4_exon6_1	ADGRG4	1417	1141	1009	457	357	323
TKOv3_ADGRG4_exon9_2	ADGRG4	2132	1545	1243	687	551	459
TKOv3_ADGRG5_exon4_1	ADGRG5	409	431	514	183	140	140
TKOv3_ADGRG5_exon5_2	ADGRG5	619	239	131	181	106	112
TKOv3_ADGRG5_exon6_3	ADGRG5	1301	889	1060	391	370	299
TKOv3_ADGRG5_exon7_4	ADGRG5	740	320	255	255	158	169
TKOv3_ADGRG6_exon2_1	ADGRG6	593	489	338	144	162	188
TKOv3_ADGRG6_exon3_2	ADGRG6	412	395	337	123	85	169
TKOv3_ADGRG6_exon4_3	ADGRG6	878	752	489	350	281	298
TKOv3_ADGRG6_exon5_4	ADGRG6	1759	1485	826	507	529	554
TKOv3_ADGRG7_exon1_1	ADGRG7	1615	985	705	536	352	407
TKOv3_ADGRG7_exon3_2	ADGRG7	1052	1025	682	338	201	299
TKOv3_ADGRG7_exon4_3	ADGRG7	543	516	186	190	180	122
TKOv3_ADGRG7_exon7_4	ADGRG7	1471	1223	904	410	486	396
TKOv3_ADGRL1_exon2_4	ADGRL1	623	387	213	226	94	182
TKOv3_ADGRL1_exon3_3	ADGRL1	2714	1591	2005	789	749	832
TKOv3_ADGRL1_exon4_2	ADGRL1	417	249	214	146	87	100
TKOv3_ADGRL1_exon6_1	ADGRL1	976	733	477	361	279	228
TKOv3_ADGRL2_exon10_4	ADGRL2	1225	1284	777	333	243	334
TKOv3_ADGRL2_exon6_1	ADGRL2	994	676	411	351	286	319
TKOv3_ADGRL2_exon8_2	ADGRL2	1159	844	403	365	349	445
TKOv3_ADGRL2_exon9_3	ADGRL2	748	297	254	255	179	131
TKOv3_ADGRL3_exon4_1	ADGRL3	1195	674	506	346	315	454
TKOv3_ADGRL3_exon6_2	ADGRL3	907	541	240	282	253	151
TKOv3_ADGRL3_exon8_3	ADGRL3	2603	1804	1030	636	714	913
TKOv3_ADGRL3_exon9_4	ADGRL3	1930	1424	1343	631	538	670
TKOv3_ADGRL4_exon1_4	ADGRL4	688	650	655	226	252	306
TKOv3_ADGRL4_exon3_3	ADGRL4	781	363	202	282	294	188
TKOv3_ADGRL4_exon5_2	ADGRL4	1421	1172	546	450	350	437
TKOv3_ADGRL4_exon9_1	ADGRL4	1788	1558	1092	507	451	625
TKOv3_ADGRV1_exon5_1	ADGRV1	1759	1772	820	655	565	615
TKOv3_ADGRV1_exon6_2	ADGRV1	1709	1673	1138	483	442	286
TKOv3_ADGRV1_exon74_4	ADGRV1	1061	1171	651	301	177	292
TKOv3_ADGRV1_exon7_3	ADGRV1	744	808	336	208	208	297
TKOv3_ADH1A_exon4_4	ADH1A	1655	1388	1153	499	636	554
TKOv3_ADH1A_exon5_2	ADH1A	762	488	306	192	182	251
TKOv3_ADH1A_exon5_3	ADH1A	1773	1876	1213	552	640	559
TKOv3_ADH1A_exon7_1	ADH1A	2297	1304	824	764	662	804
TKOv3_ADH1B_exon3_4	ADH1B	1506	1082	1427	527	479	557
TKOv3_ADH1B_exon5_1	ADH1B	1109	815	602	374	310	241
TKOv3_ADH1B_exon5_2	ADH1B	978	905	649	275	234	248
TKOv3_ADH1B_exon5_3	ADH1B	1079	808	525	329	374	274
TKOv3_ADH4_exon2_4	ADH4	920	924	391	277	301	394
TKOv3_ADH4_exon3_3	ADH4	942	583	321	287	206	355
TKOv3_ADH4_exon5_2	ADH4	332	245	167	105	72	181
TKOv3_ADH4_exon6_1	ADH4	1065	1033	767	354	249	265
TKOv3_ADH5_exon3_3	ADH5	656	259	180	244	131	134
TKOv3_ADH5_exon3_4	ADH5	1023	644	519	233	203	267
TKOv3_ADH5_exon5_2	ADH5	1429	1004	392	428	373	527
TKOv3_ADH5_exon6_1	ADH5	798	442	431	274	239	229
TKOv3_ADH6_exon2_4	ADH6	691	553	548	188	93	150
TKOv3_ADH6_exon4_3	ADH6	865	760	454	280	239	267
TKOv3_ADH6_exon5_2	ADH6	779	467	327	173	118	256
TKOv3_ADH6_exon6_1	ADH6	397	565	446	147	106	127
TKOv3_ADH7_exon2_4	ADH7	1365	1250	638	450	407	451
TKOv3_ADH7_exon3_3	ADH7	1581	1373	880	476	402	360
TKOv3_ADH7_exon5_2	ADH7	1176	548	818	384	361	307
TKOv3_ADH7_exon6_1	ADH7	1611	690	839	437	345	502
TKOv3_ADHFE1_exon2_1	ADHFE1	1625	852	445	522	426	480
TKOv3_ADHFE1_exon5_2	ADHFE1	1767	1281	605	412	436	364
TKOv3_ADHFE1_exon6_3	ADHFE1	1178	686	366	355	276	307
TKOv3_ADHFE1_exon8_4	ADHFE1	1760	1173	901	577	414	456
TKOv3_ADI1_exon2_4	ADI1	583	291	222	194	138	99
TKOv3_ADI1_exon3_2	ADI1	649	471	274	213	178	105
TKOv3_ADI1_exon3_3	ADI1	1126	354	404	382	196	228
TKOv3_ADI1_exon4_1	ADI1	1226	1017	609	330	266	299
TKOv3_ADIG_exon1_1	ADIG	1352	995	760	407	390	439
TKOv3_ADIG_exon1_2	ADIG	1556	1154	785	495	457	520
TKOv3_ADIG_exon1_3	ADIG	1513	743	758	434	309	336
TKOv3_ADIG_exon1_4	ADIG	1583	1102	813	504	415	520
TKOv3_ADIPOQ_exon2_1	ADIPOQ	933	771	626	266	259	350
TKOv3_ADIPOQ_exon2_2	ADIPOQ	839	890	470	318	254	325
TKOv3_ADIPOQ_exon3_3	ADIPOQ	1184	1310	1043	397	452	297
TKOv3_ADIPOQ_exon3_4	ADIPOQ	622	471	323	184	216	167
TKOv3_ADIPOR1_exon3_4	ADIPOR1	1360	848	593	447	338	401
TKOv3_ADIPOR1_exon4_3	ADIPOR1	892	501	305	352	286	197
TKOv3_ADIPOR1_exon6_2	ADIPOR1	1364	1002	806	446	286	379
TKOv3_ADIPOR1_exon7_1	ADIPOR1	1313	1146	637	303	266	237
TKOv3_ADIPOR2_exon4_1	ADIPOR2	1652	1118	511	408	385	477
TKOv3_ADIPOR2_exon5_2	ADIPOR2	1380	1184	733	410	362	352
TKOv3_ADIPOR2_exon7_3	ADIPOR2	1481	1078	1241	468	324	315
TKOv3_ADIPOR2_exon8_4	ADIPOR2	783	475	517	190	251	173
TKOv3_ADIRF_exon1_1	ADIRF	1012	719	533	304	291	232
TKOv3_ADIRF_exon2_2	ADIRF	954	602	984	340	335	236
TKOv3_ADIRF_exon2_3	ADIRF	346	219	112	131	38	67
TKOv3_ADIRF_exon2_4	ADIRF	1510	1084	1049	458	312	358
TKOv3_ADK_exon1_1	ADK	1251	1338	1117	379	233	289
TKOv3_ADK_exon2_2	ADK	1278	709	292	417	171	278
TKOv3_ADK_exon3_3	ADK	839	580	379	272	151	189
TKOv3_ADK_exon4_4	ADK	1343	778	728	496	259	277
TKOv3_ADM2_exon1_1	ADM2	741	855	916	231	121	210
TKOv3_ADM2_exon1_2	ADM2	385	249	148	110	86	118
TKOv3_ADM2_exon2_3	ADM2	991	763	428	333	228	387
TKOv3_ADM2_exon2_4	ADM2	493	200	149	144	61	52
TKOv3_ADM5_exon1_1	ADM5	824	523	268	199	170	243
TKOv3_ADM5_exon2_2	ADM5	258	142	115	97	54	48
TKOv3_ADM5_exon2_3	ADM5	1120	545	504	374	236	376
TKOv3_ADM5_exon2_4	ADM5	1052	567	625	294	164	251
TKOv3_ADM_exon1_1	ADM	1008	979	506	285	204	310
TKOv3_ADM_exon1_2	ADM	524	551	599	228	175	230
TKOv3_ADM_exon2_3	ADM	1882	1589	1206	619	571	614
TKOv3_ADM_exon3_4	ADM	743	592	660	189	169	140
TKOv3_ADNP2_exon4_1	ADNP2	1387	818	310	487	348	428
TKOv3_ADNP2_exon4_2	ADNP2	369	215	68	157	34	48
TKOv3_ADNP2_exon4_3	ADNP2	1565	775	358	543	271	283
TKOv3_ADNP2_exon4_4	ADNP2	1004	551	437	367	206	309
TKOv3_ADNP_exon5_1	ADNP	474	448	186	139	98	129
TKOv3_ADNP_exon5_2	ADNP	741	614	379	286	133	217
TKOv3_ADNP_exon5_3	ADNP	1917	1025	678	552	413	577
TKOv3_ADNP_exon5_4	ADNP	1196	288	170	401	179	235
TKOv3_ADORA1_exon2_1	ADORA1	1244	1257	405	430	315	468
TKOv3_ADORA1_exon2_2	ADORA1	393	367	115	143	110	114
TKOv3_ADORA1_exon3_3	ADORA1	1017	478	516	412	327	329
TKOv3_ADORA1_exon3_4	ADORA1	1007	794	1101	337	289	308
TKOv3_ADORA2A_exon2_1	ADORA2A	1073	461	555	386	269	396
TKOv3_ADORA2A_exon2_2	ADORA2A	902	575	696	374	314	197
TKOv3_ADORA2A_exon3_3	ADORA2A	841	684	401	291	258	327
TKOv3_ADORA2A_exon3_4	ADORA2A	435	279	87	139	142	107
TKOv3_ADORA2B_exon1_1	ADORA2B	1633	1555	1949	376	413	468
TKOv3_ADORA2B_exon1_2	ADORA2B	1009	750	406	266	207	253
TKOv3_ADORA2B_exon2_3	ADORA2B	1841	702	546	640	522	359
TKOv3_ADORA2B_exon2_4	ADORA2B	2183	2002	1421	620	565	676
TKOv3_ADORA3_exon1_3	ADORA3	1386	855	746	403	328	412
TKOv3_ADORA3_exon1_4	ADORA3	242	46	29	76	81	14
TKOv3_ADORA3_exon2_1	ADORA3	785	672	398	242	282	202
TKOv3_ADORA3_exon2_2	ADORA3	939	755	575	295	199	249
TKOv3_ADO_exon1_1	ADO	542	236	280	220	80	147
TKOv3_ADO_exon1_2	ADO	853	92	36	221	2	0
TKOv3_ADO_exon1_3	ADO	1416	602	587	574	280	335
TKOv3_ADO_exon1_4	ADO	712	312	215	185	139	165
TKOv3_ADPGK_exon1_4	ADPGK	2345	2067	1238	776	849	647
TKOv3_ADPGK_exon5_3	ADPGK	744	624	249	234	229	131
TKOv3_ADPGK_exon6_2	ADPGK	1118	883	1489	315	316	299
TKOv3_ADPGK_exon7_1	ADPGK	1296	944	599	391	340	514
TKOv3_ADPRHL1_exon1_4	ADPRHL1	651	358	167	263	121	140
TKOv3_ADPRHL1_exon2_3	ADPRHL1	1211	782	590	343	350	268
TKOv3_ADPRHL1_exon3_2	ADPRHL1	1049	964	832	442	338	479
TKOv3_ADPRHL1_exon4_1	ADPRHL1	985	678	526	299	230	330
TKOv3_ADPRHL2_exon1_1	ADPRHL2	868	469	582	245	197	188
TKOv3_ADPRHL2_exon2_2	ADPRHL2	750	287	316	211	184	221
TKOv3_ADPRHL2_exon3_3	ADPRHL2	1127	725	555	420	219	278
TKOv3_ADPRHL2_exon4_4	ADPRHL2	941	668	325	304	211	246
TKOv3_ADPRH_exon2_1	ADPRH	874	441	231	293	199	216
TKOv3_ADPRH_exon3_2	ADPRH	1212	1262	1256	426	343	325
TKOv3_ADPRH_exon3_3	ADPRH	898	793	429	304	325	321
TKOv3_ADPRH_exon4_4	ADPRH	1580	1178	639	432	460	458
TKOv3_ADPRM_exon4_1	ADPRM	1027	573	848	386	250	429
TKOv3_ADPRM_exon4_2	ADPRM	1600	1624	910	525	362	539
TKOv3_ADPRM_exon4_3	ADPRM	913	1138	1069	249	261	321
TKOv3_ADPRM_exon4_4	ADPRM	1603	1610	853	463	502	541
TKOv3_ADRA1A_exon2_3	ADRA1A	1041	1038	668	380	446	439
TKOv3_ADRA1A_exon2_4	ADRA1A	102	142	153	66	43	62
TKOv3_ADRA1A_exon3_1	ADRA1A	1336	999	710	319	345	396
TKOv3_ADRA1A_exon3_2	ADRA1A	1069	744	517	363	441	318
TKOv3_ADRA1B_exon1_1	ADRA1B	509	439	159	160	144	171
TKOv3_ADRA1B_exon1_2	ADRA1B	1742	1457	2074	588	495	625
TKOv3_ADRA1B_exon2_3	ADRA1B	1420	1124	1220	430	397	389
TKOv3_ADRA1B_exon2_4	ADRA1B	1514	1551	694	566	493	541
TKOv3_ADRA1D_exon1_3	ADRA1D	1025	820	680	331	275	239
TKOv3_ADRA1D_exon1_4	ADRA1D	775	543	784	292	242	143
TKOv3_ADRA1D_exon2_1	ADRA1D	422	321	214	103	102	113
TKOv3_ADRA1D_exon2_2	ADRA1D	759	283	277	254	209	223
TKOv3_ADRA2A_exon1_1	ADRA2A	1104	809	757	378	351	421
TKOv3_ADRA2A_exon1_2	ADRA2A	1331	960	628	367	312	319
TKOv3_ADRA2A_exon1_3	ADRA2A	1188	1140	406	298	264	408
TKOv3_ADRA2A_exon1_4	ADRA2A	785	520	427	233	204	172
TKOv3_ADRA2B_exon1_1	ADRA2B	744	759	506	197	145	253
TKOv3_ADRA2B_exon1_2	ADRA2B	1243	1038	689	473	428	462
TKOv3_ADRA2B_exon1_3	ADRA2B	1689	1024	608	495	435	508
TKOv3_ADRA2B_exon1_4	ADRA2B	692	503	178	184	249	341
TKOv3_ADRA2C_exon1_1	ADRA2C	828	847	688	231	293	204
TKOv3_ADRA2C_exon1_2	ADRA2C	1689	1395	1478	549	534	569
TKOv3_ADRA2C_exon1_3	ADRA2C	659	601	382	192	217	259
TKOv3_ADRA2C_exon1_4	ADRA2C	302	377	116	142	118	214
TKOv3_ADRB1_exon1_1	ADRB1	1518	1036	742	484	430	364
TKOv3_ADRB1_exon1_2	ADRB1	993	1135	677	367	295	308
TKOv3_ADRB1_exon1_3	ADRB1	1607	1417	1120	572	419	691
TKOv3_ADRB1_exon1_4	ADRB1	1144	761	587	414	375	357
TKOv3_ADRB2_exon1_1	ADRB2	1009	933	667	281	286	322
TKOv3_ADRB2_exon1_2	ADRB2	1160	918	882	332	367	367
TKOv3_ADRB2_exon1_3	ADRB2	1253	925	664	480	296	322
TKOv3_ADRB2_exon1_4	ADRB2	398	415	172	175	97	153
TKOv3_ADRB3_exon1_1	ADRB3	513	398	134	126	137	198
TKOv3_ADRB3_exon1_2	ADRB3	842	895	1022	303	252	362
TKOv3_ADRB3_exon1_3	ADRB3	665	390	241	220	170	297
TKOv3_ADRB3_exon1_4	ADRB3	2399	4780	975	760	603	590
TKOv3_ADRM1_exon2_1	ADRM1	587	465	240	199	75	54
TKOv3_ADRM1_exon3_2	ADRM1	2223	1320	1320	880	328	471
TKOv3_ADRM1_exon4_3	ADRM1	1890	1171	1353	587	306	383
TKOv3_ADRM1_exon5_4	ADRM1	1587	938	842	519	241	415
TKOv3_ADSL_exon1_1	ADSL	530	151	48	197	112	157
TKOv3_ADSL_exon2_2	ADSL	190	61	31	51	29	34
TKOv3_ADSL_exon4_3	ADSL	676	249	37	200	164	102
TKOv3_ADSL_exon5_4	ADSL	1948	643	186	708	273	239
TKOv3_ADSS1_exon1_1	ADSS1	1571	1065	714	613	335	350
TKOv3_ADSS1_exon2_2	ADSS1	1812	1484	1248	512	513	597
TKOv3_ADSS1_exon6_3	ADSS1	1207	586	353	369	318	292
TKOv3_ADSS1_exon8_4	ADSS1	1482	988	473	509	359	492
TKOv3_ADSS2_exon10_1	ADSS2	978	375	115	308	223	203
TKOv3_ADSS2_exon1_4	ADSS2	928	414	296	264	158	162
TKOv3_ADSS2_exon5_3	ADSS2	662	223	135	203	116	153
TKOv3_ADSS2_exon8_2	ADSS2	1446	297	163	395	185	287
TKOv3_ADTRP_exon1_4	ADTRP	668	571	357	250	204	206
TKOv3_ADTRP_exon3_3	ADTRP	1072	830	494	388	318	386
TKOv3_ADTRP_exon4_2	ADTRP	645	752	276	204	177	220
TKOv3_ADTRP_exon5_1	ADTRP	1512	1241	1267	463	390	477
TKOv3_AEBP1_exon1_1	AEBP1	519	254	140	132	117	158
TKOv3_AEBP1_exon2_2	AEBP1	892	920	446	311	347	367
TKOv3_AEBP1_exon3_3	AEBP1	978	770	777	269	219	191
TKOv3_AEBP1_exon4_4	AEBP1	884	656	353	269	260	310
TKOv3_AEBP2_exon1_1	AEBP2	1005	1345	1086	323	225	502
TKOv3_AEBP2_exon1_2	AEBP2	1203	590	794	313	414	393
TKOv3_AEBP2_exon2_3	AEBP2	690	522	440	221	174	241
TKOv3_AEBP2_exon2_4	AEBP2	1567	1278	1078	432	393	376
TKOv3_AEN_exon2_1	AEN	1085	670	833	301	323	252
TKOv3_AEN_exon2_2	AEN	545	666	861	258	239	146
TKOv3_AEN_exon3_3	AEN	1659	1190	822	508	412	473
TKOv3_AEN_exon4_4	AEN	1886	1641	1232	541	429	618
TKOv3_AFAP1L1_exon1_1	AFAP1L1	627	378	228	209	159	126
TKOv3_AFAP1L1_exon2_2	AFAP1L1	1750	1010	1131	558	628	554
TKOv3_AFAP1L1_exon3_3	AFAP1L1	1021	904	619	315	313	232
TKOv3_AFAP1L1_exon8_4	AFAP1L1	364	106	83	101	105	114
TKOv3_AFAP1L2_exon2_4	AFAP1L2	620	407	502	203	161	165
TKOv3_AFAP1L2_exon4_3	AFAP1L2	648	229	79	222	89	178
TKOv3_AFAP1L2_exon5_2	AFAP1L2	1206	812	388	437	375	379
TKOv3_AFAP1L2_exon6_1	AFAP1L2	1939	1218	1059	553	406	566
TKOv3_AFAP1_exon1_4	AFAP1	1701	1528	978	423	507	362
TKOv3_AFAP1_exon2_3	AFAP1	1291	753	1155	347	526	524
TKOv3_AFAP1_exon4_2	AFAP1	679	817	436	231	174	214
TKOv3_AFAP1_exon5_1	AFAP1	621	624	246	157	226	196
TKOv3_AFDN_exon1_1	AFDN	1201	1075	922	449	227	339
TKOv3_AFDN_exon2_2	AFDN	1636	923	854	523	301	360
TKOv3_AFDN_exon3_3	AFDN	1226	516	386	360	168	229
TKOv3_AFDN_exon4_4	AFDN	835	422	246	209	160	86
TKOv3_AFF1_exon11_2	AFF1	718	553	539	248	151	134
TKOv3_AFF1_exon13_3	AFF1	1447	750	607	462	447	263
TKOv3_AFF1_exon19_4	AFF1	850	325	141	287	213	286
TKOv3_AFF1_exon3_1	AFF1	984	838	652	371	231	378
TKOv3_AFF2_exon10_3	AFF2	804	347	410	262	144	169
TKOv3_AFF2_exon11_4	AFF2	950	632	747	250	383	275
TKOv3_AFF2_exon3_1	AFF2	778	340	239	219	171	209
TKOv3_AFF2_exon6_2	AFF2	1252	1109	932	378	271	371
TKOv3_AFF3_exon3_4	AFF3	1175	699	419	430	323	364
TKOv3_AFF3_exon4_3	AFF3	919	915	184	327	230	286
TKOv3_AFF3_exon5_2	AFF3	540	642	344	178	273	162
TKOv3_AFF3_exon7_1	AFF3	1014	941	601	423	376	373
TKOv3_AFF4_exon10_1	AFF4	1018	665	424	340	309	346
TKOv3_AFF4_exon3_4	AFF4	1481	1069	844	439	218	321
TKOv3_AFF4_exon5_3	AFF4	1114	867	550	342	319	323
TKOv3_AFF4_exon9_2	AFF4	1121	855	599	345	233	260
TKOv3_AFG1L_exon1_1	AFG1L	606	441	403	133	138	132
TKOv3_AFG1L_exon2_2	AFG1L	696	316	249	263	167	171
TKOv3_AFG1L_exon3_3	AFG1L	853	589	312	227	214	139
TKOv3_AFG1L_exon6_4	AFG1L	1266	1326	679	421	371	533
TKOv3_AFG3L2_exon1_4	AFG3L2	1033	108	57	376	69	57
TKOv3_AFG3L2_exon4_3	AFG3L2	939	112	67	317	29	53
TKOv3_AFG3L2_exon5_2	AFG3L2	865	34	43	269	53	46
TKOv3_AFG3L2_exon7_1	AFG3L2	685	119	121	238	111	69
TKOv3_AFMID_exon1_1	AFMID	1197	887	699	380	321	294
TKOv3_AFMID_exon2_2	AFMID	1001	526	462	285	320	357
TKOv3_AFMID_exon3_3	AFMID	1491	1252	713	434	336	426
TKOv3_AFMID_exon4_4	AFMID	1506	600	517	477	261	307
TKOv3_AFM_exon11_3	AFM	997	741	433	352	276	302
TKOv3_AFM_exon12_4	AFM	1984	1531	1075	607	602	635
TKOv3_AFM_exon1_1	AFM	2576	1892	1467	733	912	964
TKOv3_AFM_exon7_2	AFM	2662	1798	942	792	670	861
TKOv3_AFP_exon3_1	AFP	683	300	161	264	218	208
TKOv3_AFP_exon7_2	AFP	1366	744	476	446	379	347
TKOv3_AFP_exon8_3	AFP	1832	1134	964	508	467	490
TKOv3_AFP_exon9_4	AFP	1283	780	796	417	334	459
TKOv3_AFTPH_exon2_1	AFTPH	650	482	369	176	130	170
TKOv3_AFTPH_exon4_2	AFTPH	1181	719	483	315	284	323
TKOv3_AFTPH_exon6_3	AFTPH	2061	1391	1125	645	530	454
TKOv3_AFTPH_exon9_4	AFTPH	744	627	505	178	182	218
TKOv3_AGAP1_exon1_1	AGAP1	551	588	591	162	200	257
TKOv3_AGAP1_exon2_2	AGAP1	1971	2079	1604	528	691	765
TKOv3_AGAP1_exon3_3	AGAP1	1630	1206	1208	572	604	545
TKOv3_AGAP1_exon5_4	AGAP1	2740	2750	1300	865	987	1122
TKOv3_AGAP2_exon1_4	AGAP2	595	395	382	194	217	302
TKOv3_AGAP2_exon4_3	AGAP2	461	300	132	168	86	92
TKOv3_AGAP2_exon5_2	AGAP2	1267	718	557	440	326	366
TKOv3_AGAP2_exon6_1	AGAP2	1150	762	357	287	311	313
TKOv3_AGAP3_exon1_1	AGAP3	1303	1390	887	366	414	426
TKOv3_AGAP3_exon3_2	AGAP3	846	776	610	236	284	409
TKOv3_AGAP3_exon4_3	AGAP3	978	927	592	345	241	277
TKOv3_AGAP3_exon5_4	AGAP3	1571	1156	889	440	647	568
TKOv3_AGA_exon1_4	AGA	1164	1184	569	276	363	414
TKOv3_AGA_exon2_3	AGA	1466	874	1178	465	573	455
TKOv3_AGA_exon6_2	AGA	1247	724	619	360	308	404
TKOv3_AGA_exon7_1	AGA	788	472	463	253	147	216
TKOv3_AGBL1_exon3_1	AGBL1	973	742	413	226	245	360
TKOv3_AGBL1_exon4_2	AGBL1	492	444	233	172	180	131
TKOv3_AGBL1_exon6_3	AGBL1	482	277	341	167	62	151
TKOv3_AGBL1_exon7_4	AGBL1	1230	1131	685	507	477	385
TKOv3_AGBL2_exon10_3	AGBL2	427	243	214	176	137	148
TKOv3_AGBL2_exon12_2	AGBL2	1268	1796	832	410	476	310
TKOv3_AGBL2_exon13_1	AGBL2	633	251	105	172	98	89
TKOv3_AGBL2_exon4_4	AGBL2	487	370	276	171	63	91
TKOv3_AGBL3_exon4_1	AGBL3	1097	763	430	399	294	401
TKOv3_AGBL3_exon5_2	AGBL3	1802	1238	1036	538	273	566
TKOv3_AGBL3_exon6_3	AGBL3	947	697	282	313	350	262
TKOv3_AGBL3_exon7_4	AGBL3	521	462	205	177	188	136
TKOv3_AGBL4_exon2_4	AGBL4	1397	1197	951	424	368	360
TKOv3_AGBL4_exon7_3	AGBL4	2034	1203	926	533	372	435
TKOv3_AGBL4_exon8_2	AGBL4	871	623	534	356	263	307
TKOv3_AGBL4_exon9_1	AGBL4	1105	315	188	384	177	199
TKOv3_AGBL5_exon2_1	AGBL5	2051	1491	1390	607	483	518
TKOv3_AGBL5_exon3_2	AGBL5	811	495	522	289	199	283
TKOv3_AGBL5_exon5_3	AGBL5	679	340	240	175	153	115
TKOv3_AGBL5_exon6_4	AGBL5	1935	1160	595	584	530	487
TKOv3_AGER_exon2_4	AGER	1261	1201	708	558	508	458
TKOv3_AGER_exon3_3	AGER	2275	1361	827	650	500	670
TKOv3_AGER_exon4_2	AGER	926	511	599	340	214	363
TKOv3_AGER_exon7_1	AGER	352	495	159	97	68	75
TKOv3_AGFG1_exon1_1	AGFG1	792	332	169	259	147	237
TKOv3_AGFG1_exon2_2	AGFG1	571	320	381	173	77	94
TKOv3_AGFG1_exon4_3	AGFG1	876	363	648	215	165	192
TKOv3_AGFG1_exon5_4	AGFG1	1737	1285	974	430	370	472
TKOv3_AGFG2_exon1_1	AGFG2	580	380	168	220	232	202
TKOv3_AGFG2_exon2_2	AGFG2	494	237	115	168	149	79
TKOv3_AGFG2_exon3_3	AGFG2	639	297	101	177	152	118
TKOv3_AGFG2_exon4_4	AGFG2	386	343	160	158	91	145
TKOv3_AGGF1_exon1_1	AGGF1	1789	1611	965	525	433	406
TKOv3_AGGF1_exon2_2	AGGF1	1211	1234	765	438	360	394
TKOv3_AGGF1_exon4_3	AGGF1	1428	950	900	491	358	477
TKOv3_AGGF1_exon6_4	AGGF1	1090	616	430	318	227	257
TKOv3_AGK_exon10_3	AGK	1260	453	431	379	103	102
TKOv3_AGK_exon12_4	AGK	700	429	242	166	38	33
TKOv3_AGK_exon6_1	AGK	1427	701	358	458	150	192
TKOv3_AGK_exon8_2	AGK	1056	465	338	372	148	117
TKOv3_AGL_exon10_3	AGL	1022	1444	793	363	327	453
TKOv3_AGL_exon11_4	AGL	774	569	311	243	338	271
TKOv3_AGL_exon4_1	AGL	1399	1058	677	411	399	421
TKOv3_AGL_exon5_2	AGL	974	609	457	313	258	231
TKOv3_AGMAT_exon1_4	AGMAT	1201	727	436	330	210	298
TKOv3_AGMAT_exon2_3	AGMAT	1834	1248	770	636	463	351
TKOv3_AGMAT_exon3_2	AGMAT	471	391	330	162	83	112
TKOv3_AGMAT_exon4_1	AGMAT	1247	529	483	366	179	157
TKOv3_AGMO_exon11_1	AGMO	926	500	281	272	248	200
TKOv3_AGMO_exon3_3	AGMO	1599	975	1071	562	494	569
TKOv3_AGMO_exon3_4	AGMO	866	266	186	299	229	152
TKOv3_AGMO_exon6_2	AGMO	1251	746	428	453	512	510
TKOv3_AGO1_exon1_1	AGO1	1044	394	231	372	220	177
TKOv3_AGO1_exon2_2	AGO1	1127	395	139	312	255	284
TKOv3_AGO1_exon3_3	AGO1	1842	954	491	608	512	572
TKOv3_AGO1_exon4_4	AGO1	2025	1599	1085	634	688	641
TKOv3_AGO2_exon2_4	AGO2	1827	761	369	632	256	315
TKOv3_AGO2_exon4_3	AGO2	1631	611	438	399	200	208
TKOv3_AGO2_exon5_2	AGO2	814	237	138	308	79	81
TKOv3_AGO2_exon6_1	AGO2	355	145	40	142	34	40
TKOv3_AGO3_exon1_1	AGO3	1406	1001	1304	374	306	423
TKOv3_AGO3_exon2_2	AGO3	1663	1249	544	576	468	497
TKOv3_AGO3_exon4_3	AGO3	713	535	282	194	157	171
TKOv3_AGO3_exon5_4	AGO3	883	348	192	255	174	304
TKOv3_AGO4_exon2_1	AGO4	480	270	422	166	125	141
TKOv3_AGO4_exon3_2	AGO4	1197	723	601	376	319	316
TKOv3_AGO4_exon4_3	AGO4	1243	1035	662	382	359	344
TKOv3_AGO4_exon5_4	AGO4	210	90	55	78	63	89
TKOv3_AGPAT1_exon2_4	AGPAT1	1819	1917	1250	520	730	575
TKOv3_AGPAT1_exon3_3	AGPAT1	924	657	479	269	202	338
TKOv3_AGPAT1_exon4_2	AGPAT1	1203	1111	678	324	371	446
TKOv3_AGPAT1_exon5_1	AGPAT1	774	602	501	194	183	198
TKOv3_AGPAT2_exon1_4	AGPAT2	714	455	351	250	176	181
TKOv3_AGPAT2_exon3_3	AGPAT2	1754	973	758	585	456	507
TKOv3_AGPAT2_exon4_2	AGPAT2	1207	781	376	342	223	229
TKOv3_AGPAT2_exon5_1	AGPAT2	1894	1432	890	547	505	608
TKOv3_AGPAT3_exon2_1	AGPAT3	523	534	372	224	217	248
TKOv3_AGPAT3_exon3_2	AGPAT3	1467	1538	1495	413	574	491
TKOv3_AGPAT3_exon4_3	AGPAT3	391	414	199	128	85	93
TKOv3_AGPAT3_exon5_4	AGPAT3	2081	1651	2050	818	639	719
TKOv3_AGPAT4_exon2_4	AGPAT4	785	570	329	224	180	219
TKOv3_AGPAT4_exon3_3	AGPAT4	582	658	342	217	191	179
TKOv3_AGPAT4_exon4_2	AGPAT4	872	392	345	294	220	324
TKOv3_AGPAT4_exon5_1	AGPAT4	350	274	161	113	58	150
TKOv3_AGPAT5_exon1_1	AGPAT5	760	411	360	252	291	324
TKOv3_AGPAT5_exon1_2	AGPAT5	889	290	273	308	131	149
TKOv3_AGPAT5_exon6_3	AGPAT5	1504	553	648	489	493	580
TKOv3_AGPAT5_exon6_4	AGPAT5	1062	685	434	364	261	388
TKOv3_AGPS_exon19_4	AGPS	684	288	245	244	207	157
TKOv3_AGPS_exon1_1	AGPS	398	152	191	137	74	82
TKOv3_AGPS_exon3_2	AGPS	803	399	404	250	232	234
TKOv3_AGPS_exon4_3	AGPS	1301	878	508	371	274	327
TKOv3_AGR2_exon2_4	AGR2	2010	1186	859	587	609	554
TKOv3_AGR2_exon4_3	AGR2	1043	890	680	322	265	274
TKOv3_AGR2_exon5_2	AGR2	490	319	281	158	92	147
TKOv3_AGR2_exon7_1	AGR2	399	372	207	147	71	224
TKOv3_AGR3_exon2_3	AGR3	963	1002	420	277	287	326
TKOv3_AGR3_exon2_4	AGR3	1792	1102	803	645	587	455
TKOv3_AGR3_exon4_2	AGR3	454	412	158	135	100	127
TKOv3_AGR3_exon7_1	AGR3	632	485	347	249	101	153
TKOv3_AGRN_exon10_3	AGRN	1966	1386	1355	477	429	569
TKOv3_AGRN_exon10_4	AGRN	1645	1348	692	471	467	451
TKOv3_AGRN_exon1_1	AGRN	409	284	167	128	126	180
TKOv3_AGRN_exon4_2	AGRN	347	454	210	79	48	133
TKOv3_AGRP_exon2_4	AGRP	929	389	422	289	223	223
TKOv3_AGRP_exon3_3	AGRP	802	682	250	309	182	188
TKOv3_AGRP_exon4_1	AGRP	1268	704	646	388	261	385
TKOv3_AGRP_exon4_2	AGRP	1204	892	757	349	424	332
TKOv3_AGTPBP1_exon14_4	AGTPBP1	1533	666	606	463	346	492
TKOv3_AGTPBP1_exon21_3	AGTPBP1	1790	1135	719	522	504	449
TKOv3_AGTPBP1_exon22_2	AGTPBP1	1051	748	672	323	258	350
TKOv3_AGTPBP1_exon24_1	AGTPBP1	447	546	117	125	84	108
TKOv3_AGTR1_exon2_1	AGTR1	840	765	358	334	336	200
TKOv3_AGTR1_exon2_2	AGTR1	671	295	222	216	181	216
TKOv3_AGTR1_exon2_3	AGTR1	823	741	807	338	255	368
TKOv3_AGTR1_exon2_4	AGTR1	1021	533	366	250	291	217
TKOv3_AGTR2_exon3_1	AGTR2	1554	1064	824	492	561	436
TKOv3_AGTR2_exon3_2	AGTR2	1022	654	753	308	244	367
TKOv3_AGTR2_exon3_3	AGTR2	715	618	444	185	117	184
TKOv3_AGTR2_exon3_4	AGTR2	829	821	466	323	320	349
TKOv3_AGTRAP_exon3_1	AGTRAP	1625	1164	809	599	628	548
TKOv3_AGTRAP_exon3_2	AGTRAP	1666	1249	515	573	441	518
TKOv3_AGTRAP_exon4_3	AGTRAP	686	191	287	291	191	237
TKOv3_AGTRAP_exon5_4	AGTRAP	1000	627	284	306	229	257
TKOv3_AGT_exon2_4	AGT	1224	510	601	357	344	237
TKOv3_AGT_exon3_3	AGT	873	311	439	305	177	182
TKOv3_AGT_exon4_2	AGT	836	487	223	244	213	253
TKOv3_AGT_exon5_1	AGT	1515	1060	948	545	515	610
TKOv3_AGXT2_exon1_4	AGXT2	1819	2213	1187	581	441	491
TKOv3_AGXT2_exon2_3	AGXT2	2007	1560	914	517	576	698
TKOv3_AGXT2_exon3_2	AGXT2	1944	1305	1340	566	687	543
TKOv3_AGXT2_exon5_1	AGXT2	1534	1237	1079	593	407	639
TKOv3_AGXT_exon1_1	AGXT	1050	826	585	401	301	351
TKOv3_AGXT_exon2_2	AGXT	1387	913	738	394	292	355
TKOv3_AGXT_exon3_3	AGXT	1302	786	555	343	298	354
TKOv3_AGXT_exon4_4	AGXT	1428	527	272	552	363	301
TKOv3_AHCTF1_exon1_4	AHCTF1	948	862	1004	231	220	368
TKOv3_AHCTF1_exon4_3	AHCTF1	308	5	3	153	10	10
TKOv3_AHCTF1_exon5_2	AHCTF1	1416	520	466	390	88	205
TKOv3_AHCTF1_exon6_1	AHCTF1	742	153	14	152	23	21
TKOv3_AHCYL1_exon1_1	AHCYL1	2127	1072	1181	680	578	571
TKOv3_AHCYL1_exon2_2	AHCYL1	1998	918	207	668	411	396
TKOv3_AHCYL1_exon3_3	AHCYL1	522	295	222	143	130	107
TKOv3_AHCYL1_exon4_4	AHCYL1	1851	894	639	569	388	528
TKOv3_AHCYL2_exon10_3	AHCYL2	1462	832	509	450	399	414
TKOv3_AHCYL2_exon11_4	AHCYL2	1096	813	735	318	269	311
TKOv3_AHCYL2_exon1_1	AHCYL2	1939	1207	1145	625	536	560
TKOv3_AHCYL2_exon3_2	AHCYL2	1170	862	895	344	187	291
TKOv3_AHCY_exon2_4	AHCY	1523	301	65	443	254	321
TKOv3_AHCY_exon4_3	AHCY	1935	331	93	567	349	413
TKOv3_AHCY_exon6_2	AHCY	1366	416	369	419	198	229
TKOv3_AHCY_exon8_1	AHCY	988	673	184	355	249	269
TKOv3_AHDC1_exon5_1	AHDC1	2109	1527	743	654	646	780
TKOv3_AHDC1_exon5_2	AHDC1	1541	1031	1089	414	397	520
TKOv3_AHDC1_exon5_3	AHDC1	657	482	570	237	123	143
TKOv3_AHDC1_exon5_4	AHDC1	842	639	457	275	310	376
TKOv3_AHI1_exon11_3	AHI1	1206	761	382	414	291	383
TKOv3_AHI1_exon12_2	AHI1	528	541	465	168	176	108
TKOv3_AHI1_exon13_1	AHI1	11	0	7	0	2	0
TKOv3_AHI1_exon5_4	AHI1	2197	2188	998	691	577	764
TKOv3_AHNAK2_exon7_1	AHNAK2	944	446	711	373	342	254
TKOv3_AHNAK2_exon7_2	AHNAK2	482	283	248	146	109	198
TKOv3_AHNAK2_exon7_3	AHNAK2	890	868	387	202	176	342
TKOv3_AHNAK2_exon7_4	AHNAK2	971	744	425	223	154	226
TKOv3_AHNAK_exon5_1	AHNAK	898	947	667	305	196	374
TKOv3_AHNAK_exon5_2	AHNAK	1283	812	705	383	393	417
TKOv3_AHNAK_exon5_3	AHNAK	1162	661	575	418	132	241
TKOv3_AHNAK_exon5_4	AHNAK	1625	1151	811	524	488	739
TKOv3_AHRR_exon2_1	AHRR	891	889	496	294	197	221
TKOv3_AHRR_exon3_2	AHRR	412	272	332	119	95	113
TKOv3_AHRR_exon4_3	AHRR	417	257	201	127	93	145
TKOv3_AHRR_exon6_4	AHRR	1075	772	405	322	232	351
TKOv3_AHR_exon1_1	AHR	1158	1350	845	372	680	882
TKOv3_AHR_exon2_2	AHR	668	624	294	198	414	495
TKOv3_AHR_exon3_3	AHR	696	759	380	218	501	509
TKOv3_AHR_exon6_4	AHR	1109	1125	694	307	379	666
TKOv3_AHSA1_exon2_1	AHSA1	296	336	59	107	112	123
TKOv3_AHSA1_exon3_2	AHSA1	2149	1156	860	641	740	655
TKOv3_AHSA1_exon4_3	AHSA1	635	361	427	194	88	115
TKOv3_AHSA1_exon5_4	AHSA1	2509	1540	1111	735	642	850
TKOv3_AHSA2P_exon3_1	AHSA2P	986	1003	824	380	268	317
TKOv3_AHSA2P_exon3_2	AHSA2P	833	487	522	274	168	264
TKOv3_AHSA2P_exon4_3	AHSA2P	1112	319	283	285	160	171
TKOv3_AHSA2P_exon4_4	AHSA2P	421	384	267	206	158	151
TKOv3_AHSG_exon1_1	AHSG	1244	652	412	375	330	394
TKOv3_AHSG_exon2_2	AHSG	1172	608	316	409	228	326
TKOv3_AHSG_exon4_3	AHSG	16	0	4	7	0	8
TKOv3_AHSG_exon5_4	AHSG	1655	1261	1502	455	429	322
TKOv3_AHSP_exon2_1	AHSP	383	238	238	160	84	117
TKOv3_AHSP_exon3_2	AHSP	1916	2164	1634	518	539	554
TKOv3_AHSP_exon3_3	AHSP	1612	1589	917	548	585	618
TKOv3_AHSP_exon3_4	AHSP	787	421	243	252	134	167
TKOv3_AICDA_exon2_4	AICDA	1262	909	1036	459	411	353
TKOv3_AICDA_exon3_2	AICDA	668	373	501	213	296	191
TKOv3_AICDA_exon3_3	AICDA	550	290	225	164	118	94
TKOv3_AICDA_exon5_1	AICDA	519	575	281	170	165	125
TKOv3_AIDA_exon1_3	AIDA	704	543	341	268	247	244
TKOv3_AIDA_exon1_4	AIDA	1718	508	191	657	385	416
TKOv3_AIDA_exon7_2	AIDA	1454	802	330	440	303	435
TKOv3_AIDA_exon9_1	AIDA	898	433	345	406	210	236
TKOv3_AIF1L_exon2_1	AIF1L	1365	1064	780	419	348	426
TKOv3_AIF1L_exon2_2	AIF1L	781	534	455	243	197	149
TKOv3_AIF1L_exon5_3	AIF1L	1443	726	748	388	424	449
TKOv3_AIF1L_exon6_4	AIF1L	1603	1227	831	501	379	480
TKOv3_AIF1_exon1_1	AIF1	1184	1197	761	357	314	450
TKOv3_AIF1_exon5_2	AIF1	1863	980	905	548	424	444
TKOv3_AIF1_exon5_3	AIF1	979	831	308	342	301	209
TKOv3_AIF1_exon6_4	AIF1	1773	1309	886	525	490	482
TKOv3_AIFM1_exon10_1	AIFM1	1475	16	12	529	16	11
TKOv3_AIFM1_exon1_4	AIFM1	1112	96	117	352	51	39
TKOv3_AIFM1_exon2_3	AIFM1	1421	72	107	456	79	64
TKOv3_AIFM1_exon5_2	AIFM1	1191	52	11	307	30	40
TKOv3_AIFM2_exon2_4	AIFM2	1016	636	319	362	163	348
TKOv3_AIFM2_exon3_3	AIFM2	747	325	58	226	172	115
TKOv3_AIFM2_exon4_2	AIFM2	706	420	299	266	212	188
TKOv3_AIFM2_exon5_1	AIFM2	1006	549	396	354	289	245
TKOv3_AIFM3_exon3_1	AIFM3	586	344	417	161	125	109
TKOv3_AIFM3_exon4_2	AIFM3	1529	1136	1276	410	323	524
TKOv3_AIFM3_exon5_3	AIFM3	1451	786	568	410	342	440
TKOv3_AIFM3_exon7_4	AIFM3	1057	787	347	359	254	299
TKOv3_AIG1_exon1_1	AIG1	2113	2040	1417	684	623	815
TKOv3_AIG1_exon1_2	AIG1	1828	1053	929	603	467	617
TKOv3_AIG1_exon3_3	AIG1	944	832	556	244	206	265
TKOv3_AIG1_exon5_4	AIG1	1592	1313	935	579	461	509
TKOv3_AIM2_exon4_3	AIM2	709	442	191	168	206	210
TKOv3_AIM2_exon4_4	AIM2	424	357	136	134	107	194
TKOv3_AIM2_exon5_1	AIM2	781	524	417	311	278	222
TKOv3_AIM2_exon5_2	AIM2	876	474	338	206	228	199
TKOv3_AIMP1_exon4_1	AIMP1	1410	804	620	536	399	531
TKOv3_AIMP1_exon5_2	AIMP1	279	371	151	86	45	34
TKOv3_AIMP1_exon5_3	AIMP1	1186	1205	1057	447	317	395
TKOv3_AIMP1_exon6_4	AIMP1	413	234	147	82	118	161
TKOv3_AIMP2_exon1_1	AIMP2	1482	1165	924	392	382	532
TKOv3_AIMP2_exon1_2	AIMP2	703	509	436	189	203	315
TKOv3_AIMP2_exon2_3	AIMP2	402	287	283	152	126	169
TKOv3_AIMP2_exon3_4	AIMP2	1743	1736	1164	448	655	566
TKOv3_AIPL1_exon1_4	AIPL1	1587	1305	1277	436	331	487
TKOv3_AIPL1_exon3_3	AIPL1	844	676	455	252	244	266
TKOv3_AIPL1_exon4_2	AIPL1	927	754	261	305	241	231
TKOv3_AIPL1_exon5_1	AIPL1	1096	1467	839	374	219	288
TKOv3_AIP_exon1_1	AIP	1584	1147	624	663	652	643
TKOv3_AIP_exon2_2	AIP	869	524	382	150	276	145
TKOv3_AIP_exon3_3	AIP	1004	440	498	281	255	213
TKOv3_AIP_exon4_4	AIP	1190	499	332	429	250	328
TKOv3_AIRE_exon1_1	AIRE	1420	861	725	375	430	471
TKOv3_AIRE_exon2_2	AIRE	675	377	290	201	131	201
TKOv3_AIRE_exon4_3	AIRE	1019	766	705	342	310	271
TKOv3_AIRE_exon6_4	AIRE	1266	993	619	439	268	419
TKOv3_AJAP1_exon2_1	AJAP1	1857	1367	1576	616	582	622
TKOv3_AJAP1_exon2_2	AJAP1	675	581	371	217	208	194
TKOv3_AJAP1_exon4_3	AJAP1	877	758	703	301	192	183
TKOv3_AJAP1_exon5_4	AJAP1	2333	5609	2251	690	775	611
TKOv3_AJUBA_exon1_4	AJUBA	595	261	188	129	104	125
TKOv3_AJUBA_exon2_3	AJUBA	1112	1304	1771	299	396	345
TKOv3_AJUBA_exon5_2	AJUBA	893	1049	616	369	280	414
TKOv3_AJUBA_exon7_1	AJUBA	1679	1666	918	580	605	499
TKOv3_AK1_exon3_4	AK1	653	282	156	186	252	158
TKOv3_AK1_exon4_3	AK1	938	941	486	333	170	180
TKOv3_AK1_exon5_2	AK1	443	545	407	137	128	143
TKOv3_AK1_exon6_1	AK1	1900	1148	783	496	374	465
TKOv3_AK2_exon4_4	AK2	511	423	423	194	146	121
TKOv3_AK2_exon5_3	AK2	896	373	304	263	164	270
TKOv3_AK2_exon6_1	AK2	942	300	121	370	187	219
TKOv3_AK2_exon6_2	AK2	973	838	373	281	233	182
TKOv3_AK3_exon1_3	AK3	770	317	331	322	200	192
TKOv3_AK3_exon1_4	AK3	944	488	418	338	175	278
TKOv3_AK3_exon2_2	AK3	669	490	269	154	202	131
TKOv3_AK3_exon3_1	AK3	1155	922	795	482	508	435
TKOv3_AK4_exon1_1	AK4	1747	673	562	512	414	352
TKOv3_AK4_exon2_2	AK4	1223	402	148	470	225	251
TKOv3_AK4_exon2_3	AK4	696	299	247	173	194	224
TKOv3_AK4_exon2_4	AK4	1078	856	610	362	279	243
TKOv3_AK5_exon1_1	AK5	934	812	361	299	329	294
TKOv3_AK5_exon3_2	AK5	1242	907	798	434	369	356
TKOv3_AK5_exon6_3	AK5	863	628	478	276	282	166
TKOv3_AK5_exon7_4	AK5	584	245	175	203	147	213
TKOv3_AK7_exon1_1	AK7	1162	1015	1053	329	284	365
TKOv3_AK7_exon2_2	AK7	1063	1216	1118	412	343	291
TKOv3_AK7_exon3_3	AK7	701	658	406	231	138	145
TKOv3_AK7_exon4_4	AK7	1229	680	645	337	274	339
TKOv3_AK8_exon4_4	AK8	1353	869	688	441	424	385
TKOv3_AK8_exon5_3	AK8	647	524	534	162	169	241
TKOv3_AK8_exon6_2	AK8	772	530	448	243	220	285
TKOv3_AK8_exon7_1	AK8	1410	696	651	364	346	261
TKOv3_AK9_exon12_1	AK9	440	261	368	170	154	168
TKOv3_AK9_exon3_4	AK9	1178	768	591	404	397	366
TKOv3_AK9_exon7_3	AK9	1637	1094	1240	491	429	335
TKOv3_AK9_exon8_2	AK9	1629	945	752	515	567	580
TKOv3_AKAIN1_exon2_1	AKAIN1	1483	1179	1178	538	485	613
TKOv3_AKAIN1_exon2_2	AKAIN1	1380	1325	714	415	307	460
TKOv3_AKAIN1_exon2_3	AKAIN1	1291	1093	612	332	243	237
TKOv3_AKAIN1_exon2_4	AKAIN1	1672	1574	698	475	557	517
TKOv3_AKAP10_exon10_1	AKAP10	606	328	215	239	174	145
TKOv3_AKAP10_exon1_4	AKAP10	591	335	142	230	176	223
TKOv3_AKAP10_exon7_3	AKAP10	1729	1369	1478	584	354	410
TKOv3_AKAP10_exon9_2	AKAP10	1160	987	499	341	343	388
TKOv3_AKAP11_exon12_4	AKAP11	950	531	572	338	260	277
TKOv3_AKAP11_exon4_1	AKAP11	1805	979	1130	514	405	533
TKOv3_AKAP11_exon7_2	AKAP11	1164	857	677	303	279	267
TKOv3_AKAP11_exon8_3	AKAP11	1475	879	622	467	301	386
TKOv3_AKAP12_exon1_1	AKAP12	1424	744	506	487	406	374
TKOv3_AKAP12_exon3_2	AKAP12	309	119	107	65	77	53
TKOv3_AKAP12_exon3_3	AKAP12	1573	1439	1312	534	497	379
TKOv3_AKAP12_exon3_4	AKAP12	1679	1264	862	551	510	539
TKOv3_AKAP13_exon3_1	AKAP13	1180	610	530	410	257	245
TKOv3_AKAP13_exon4_2	AKAP13	872	513	332	221	223	205
TKOv3_AKAP13_exon5_3	AKAP13	1075	461	212	341	256	309
TKOv3_AKAP13_exon7_4	AKAP13	627	202	166	212	77	167
TKOv3_AKAP14_exon3_1	AKAP14	364	498	184	79	134	96
TKOv3_AKAP14_exon3_2	AKAP14	984	684	232	271	309	479
TKOv3_AKAP14_exon4_3	AKAP14	998	643	446	242	274	241
TKOv3_AKAP14_exon5_4	AKAP14	1622	1438	1488	630	491	689
TKOv3_AKAP1_exon2_1	AKAP1	950	729	519	338	187	219
TKOv3_AKAP1_exon3_2	AKAP1	1076	487	320	321	254	352
TKOv3_AKAP1_exon4_3	AKAP1	535	447	150	149	83	113
TKOv3_AKAP1_exon6_4	AKAP1	587	311	286	176	126	212
TKOv3_AKAP2_exon1_1	AKAP2	1263	1633	1098	380	348	259
TKOv3_AKAP2_exon1_2	AKAP2	1643	1166	1045	534	404	563
TKOv3_AKAP3_exon4_4	AKAP3	1564	1160	991	418	379	382
TKOv3_AKAP3_exon5_1	AKAP3	47	4	7	37	47	9
TKOv3_AKAP3_exon5_2	AKAP3	635	657	393	219	147	207
TKOv3_AKAP3_exon5_3	AKAP3	1016	926	534	278	259	336
TKOv3_AKAP4_exon4_4	AKAP4	1596	1246	1302	587	593	534
TKOv3_AKAP4_exon5_2	AKAP4	962	656	467	237	162	318
TKOv3_AKAP4_exon5_3	AKAP4	1264	856	536	331	311	322
TKOv3_AKAP4_exon6_1	AKAP4	1670	1588	1404	602	538	641
TKOv3_AKAP5_exon2_1	AKAP5	1187	1030	839	327	322	321
TKOv3_AKAP5_exon2_2	AKAP5	1008	645	534	377	266	235
TKOv3_AKAP5_exon2_3	AKAP5	1285	966	928	374	406	325
TKOv3_AKAP5_exon2_4	AKAP5	1309	750	745	344	264	333
TKOv3_AKAP6_exon2_1	AKAP6	772	680	301	223	248	200
TKOv3_AKAP6_exon3_2	AKAP6	1482	1223	1188	545	435	617
TKOv3_AKAP6_exon4_3	AKAP6	1617	655	328	558	297	478
TKOv3_AKAP6_exon6_4	AKAP6	94	62	46	25	37	36
TKOv3_AKAP7_exon2_1	AKAP7	1258	773	612	329	337	456
TKOv3_AKAP7_exon4_2	AKAP7	1407	955	906	393	388	424
[truncated: 69,092 more rows]

## Sheet: ReadCounts RP-6306 resistance
Read counts for FT282-hTERT p53-R175H CCNE1-high RP-6306 Resistance Screen for Clones 3 and 4
sgRNA	Gene	TKOv3_FT282.CCNE1oe_C3_NT_T6A	TKOv3_FT282.CCNE1oe_C3_NT_T6B	TKOv3_FT282.CCNE1oe_C4_NT_T6A	TKOv3_FT282.CCNE1oe_C4_NT_T6B	TKOv3_FT282.CCNE1oe_C3_RP6306_T21A	TKOv3_FT282.CCNE1oe_C3_RP6306_T21B	TKOv3_FT282.CCNE1oe_C4_RP6306_T21A	TKOv3_FT282.CCNE1oe_C4_RP6306_T21B
chr11:134201957-134201976_GLB1L2_+	GLB1L2	1737	1521	1549	1406	708	1100	1178	843
chr6:26022026-26022045_HIST1H4A_-	HIST1H4A	2052	1379	2108	1631	1735	975	1723	853
chr12:120436384-120436403_CCDC64_+	CCDC64	425	391	496	476	146	506	337	92
chr8:73979678-73979697_SBSPON_-	SBSPON	894	800	1048	780	956	1193	1100	1100
chr13:28636131-28636150_FLT3_-	FLT3	1329	1147	1677	1370	795	949	1549	1848
chr16:27549581-27549600_GTF3C1_+	GTF3C1	669	546	753	660	753	438	623	342
chr7:87082265-87082284_ABCB4_+	ABCB4	2140	2598	2661	2156	1554	1012	2428	3655
chr5:37834809-37834828_GDNF_+	GDNF	962	764	796	1015	598	2018	1414	2447
chr9:97535429-97535448_C9orf3_+	C9orf3	960	719	877	960	323	551	1479	550
chr19:36501840-36501859_ALKBH6_+	ALKBH6	950	696	751	648	867	229	296	231
chrX:153736815-153736834_FAM3A_-	FAM3A	878	1208	1111	844	283	1376	466	798
chr16:66969456-66969475_CES2_+	CES2	1110	836	979	952	2141	691	683	1075
chr11:67203455-67203474_PTPRCAP_+	PTPRCAP	494	581	709	606	42	679	279	579
chr7:100231148-100231167_TFR2_+	TFR2	1273	1361	1122	851	1110	1062	2569	6999
chr14:105054983-105055002_C14orf180_+	C14orf180	947	1143	1030	975	469	775	489	807
chr12:88442016-88442035_C12orf29_-	C12orf29	683	768	933	710	1671	993	515	452
chr12:39756910-39756929_KIF21A_-	KIF21A	1102	1040	1082	1272	685	786	1812	1396
chr10:73768168-73768187_CHST3_-	CHST3	1140	864	924	641	655	470	559	251
chr17:58603215-58603234_APPBP2_+	APPBP2	979	902	842	833	54	1038	754	2125
chr13:103449172-103449191_KDELC1_+	KDELC1	1284	1169	1379	1195	1755	811	2956	708
chr12:69279659-69279678_CPM_-	CPM	715	513	645	601	339	174	801	242
chr11:64940012-64940031_SPDYC_+	SPDYC	758	688	804	885	784	3161	573	812
chr15:64056341-64056360_HERC1_-	HERC1	276	257	296	211	246	79	94	182
chr2:231655700-231655719_CAB39_+	CAB39	946	835	853	1068	332	2225	541	586
chr1:145588918-145588937_NUDT17_-	NUDT17	503	497	652	429	345	192	307	412
chr1:150724342-150724361_CTSS_-	CTSS	494	496	416	478	55	231	204	195
chr9:133540237-133540256_PRDM12_-	PRDM12	726	368	421	410	123	490	540	448
chr19:33535238-33535257_RHPN2_+	RHPN2	811	1038	1060	1019	643	648	693	1657
chr15:73925503-73925522_NPTN_+	NPTN	989	983	691	620	397	966	658	594
chr18:34408647-34408666_TPGS2_+	TPGS2	1962	1528	1996	1564	730	495	1254	3808
chr7:27181686-27181705_HOXA5_-	HOXA5	429	461	581	329	113	44	222	681
chr14:21249910-21249929_RNASE6_-	RNASE6	1195	972	1127	1073	972	82	142	962
chr19:49938058-49938077_SLC17A7_+	SLC17A7	314	519	494	437	279	444	700	407
chrX:118986864-118986883_UPF3B_-	UPF3B	1418	1054	1066	1068	424	729	1788	1129
chr21:43510454-43510473_UMODL1_+	UMODL1	617	573	708	542	212	485	1251	377
chr8:94935499-94935518_PDP1_-	PDP1	1455	1232	1646	1914	1560	1614	1471	3461
chr7:72718807-72718826_NSUN5_+	NSUN5	1701	1043	1581	1343	373	870	1463	837
chr1:159752040-159752059_DUSP23_-	DUSP23	1336	1248	1216	1099	797	584	1798	364
chr10:88704953-88704972_MMRN2_+	MMRN2	1662	1322	1801	1602	908	349	1813	1492
chr15:42264575-42264594_EHD4_+	EHD4	1266	721	1127	1086	816	1692	1044	404
chr15:78805466-78805485_HYKK_+	HYKK	805	794	994	775	742	968	1212	352
chr17:7760649-7760668_LSMD1_-	LSMD1	1183	1059	1553	1151	929	1113	1500	555
chr20:43752493-43752512_WFDC12_+	WFDC12	758	679	1041	913	797	140	1163	994
chr2:95941242-95941261_PROM2_-	PROM2	646	319	483	519	617	325	580	334
chr15:40763543-40763562_CHST14_-	CHST14	1110	945	1029	530	387	660	2156	314
chr19:20133797-20133816_ZNF682_+	ZNF682	896	552	899	838	2641	560	655	582
chr20:43625901-43625920_STK4_+	STK4	786	664	1004	617	695	1208	597	433
chr1:157665159-157665178_FCRL3_-	FCRL3	1246	1039	1410	1095	1030	2390	419	904
chr19:56154138-56154157_ZNF580_-	ZNF580	444	351	571	572	304	194	311	290
chr2:27861760-27861779_GPN1_+	GPN1	387	614	632	330	0	0	90	92
chr11:5632184-5632203_TRIM6_+	TRIM6	672	902	1053	936	448	1166	1510	795
chr16:72993154-72993173_ZFHX3_+	ZFHX3	1034	923	1151	634	3062	331	581	342
chr16:84002441-84002460_NECAB2_-	NECAB2	1410	1171	1654	1241	742	1441	2088	1242
chr5:140754191-140754210_PCDHGA6_+	PCDHGA6	613	432	587	365	295	689	394	789
chr17:34340893-34340912_CCL23_+	CCL23	858	670	670	553	466	797	1652	572
chr11:124626133-124626152_ESAM_+	ESAM	1480	1028	1207	1222	1187	1335	1767	612
chr9:136330545-136330564_CACFD1_-	CACFD1	107	56	157	109	11	255	19	79
chr1:29189341-29189360_OPRD1_-	OPRD1	608	547	696	640	308	14	523	298
chr3:38537906-38537925_EXOG_+	EXOG	1728	1156	1715	1371	1747	700	1957	1043
chr19:7697369-7697388_PCP2_+	PCP2	1118	940	1100	1020	932	417	601	474
chr19:15083567-15083586_SLC1A6_+	SLC1A6	526	523	505	441	389	311	92	495
chr4:94031886-94031905_GRID2_+	GRID2	856	666	967	868	338	330	444	1344
chr3:57528515-57528534_DNAH12_+	DNAH12	1212	1251	1484	1132	1571	506	3652	1717
chr3:111325573-111325592_CD96_-	CD96	960	826	981	849	1199	829	1343	662
chr12:117402616-117402635_FBXW8_+	FBXW8	800	551	924	687	640	1099	608	1278
chr2:42282117-42282136_PKDCC_-	PKDCC	885	918	868	638	732	317	510	401
chr16:72120614-72120633_TXNL4B_-	TXNL4B	909	932	652	812	66	230	234	525
chr20:18038209-18038228_OVOL2_+	OVOL2	1061	671	1050	958	468	536	2315	523
chr7:100006145-100006164_ZCWPW1_+	ZCWPW1	846	570	867	696	156	365	326	563
chr19:11448024-11448043_RAB3D_+	RAB3D	1215	1341	1726	1198	630	943	507	450
chr11:47201751-47201770_PACSIN3_-	PACSIN3	1142	980	1458	1007	604	519	504	1126
chr15:31251068-31251087_MTMR10_-	MTMR10	1134	747	703	976	749	1733	387	232
chr19:46404548-46404567_MYPOP_-	MYPOP	377	335	365	391	251	34	184	485
chr19:37618133-37618152_ZNF420_+	ZNF420	445	418	286	231	249	49	91	408
chr19:35263715-35263734_ZNF599_+	ZNF599	857	749	1037	747	557	103	304	480
chr17:8248742-8248761_ODF4_-	ODF4	828	755	993	604	850	300	7507	1027
chr8:22886076-22886095_TNFRSF10B_-	TNFRSF10B	974	858	1240	1141	948	176	1062	710
chr11:57559019-57559038_CTNND1_+	CTNND1	1385	893	1272	988	1409	1040	722	1934
chr9:97041106-97041125_ZNF169_+	ZNF169	525	574	535	700	361	591	217	425
chr16:67281145-67281164_FHOD1_-	FHOD1	1234	1167	927	1015	815	3773	1201	1001
chr2:172821988-172822007_HAT1_+	HAT1	1801	1424	1611	1543	3755	911	903	1406
chr19:691977-691996_PRSS57_+	PRSS57	844	535	741	706	931	451	336	255
chr2:220081479-220081498_ABCB6_+	ABCB6	966	699	877	869	523	773	852	326
chr16:75138707-75138726_ZNRF1_+	ZNRF1	1996	1872	1879	1956	3236	1173	1982	1688
chr10:102765247-102765266_LZTS2_+	LZTS2	947	1046	1040	959	491	508	788	495
chr1:10659402-10659421_PEX14_-	PEX14	1256	1102	1345	1336	413	639	394	1467
chr1:45476591-45476610_HECTD3_+	HECTD3	1845	1281	1744	1767	1501	946	465	1792
chr6:167362067-167362086_RNASET2_+	RNASET2	963	678	1084	797	1438	728	883	757
chr12:133584039-133584058_ZNF26_+	ZNF26	499	309	552	361	366	100	282	1492
chr10:70856964-70856983_SRGN_-	SRGN	1073	941	1259	926	520	1838	793	382
chr4:7398032-7398051_SORCS2_+	SORCS2	1199	1052	1396	1006	721	422	1044	1329
chr15:90347611-90347630_ANPEP_-	ANPEP	664	623	747	643	389	163	465	569
chr10:27066004-27066023_ABI1_-	ABI1	1105	812	961	697	841	87	883	317
chr2:196892736-196892755_DNAH7_-	DNAH7	947	494	599	407	141	616	496	450
chr18:71825456-71825475_TIMM21_+	TIMM21	1181	883	1114	1096	921	714	1218	765
chr12:48145184-48145203_RAPGEF3_-	RAPGEF3	784	639	1066	550	746	3641	2746	510
chr3:43744035-43744054_ABHD5_-	ABHD5	1891	1628	1797	1579	2563	1819	1230	847
chr15:90245201-90245220_WDR93_+	WDR93	1222	824	1147	1120	767	1024	845	419
chr1:6614233-6614252_NOL9_+	NOL9	421	407	428	437	106	180	80	41
chr9:35665113-35665132_ARHGEF39_-	ARHGEF39	713	776	847	919	131	765	310	548
chr12:48111337-48111356_ENDOU_+	ENDOU	1047	854	882	947	772	2408	1534	2174
chr22:44371948-44371967_SAMM50_+	SAMM50	1073	727	845	758	243	183	370	226
chr17:48821150-48821169_LUC7L3_+	LUC7L3	1790	670	683	789	386	305	763	173
chr8:6783518-6783537_DEFA6_+	DEFA6	1232	964	1271	1179	1740	1537	999	1068
chr3:119171321-119171340_TMEM39A_-	TMEM39A	1450	1225	1450	1291	1014	1375	2718	1330
chr3:98001875-98001894_OR5H2_-	OR5H2	1247	1021	1130	1017	1090	1034	1320	1024
chr6:52268674-52268693_PAQR8_+	PAQR8	1412	1152	1594	1589	266	1203	1436	674
chr16:74678590-74678609_RFWD3_+	RFWD3	1243	1111	1403	1099	640	795	728	4520
chr2:233422664-233422683_EIF4E2_-	EIF4E2	1238	875	1253	1162	1880	2177	846	1344
chr11:48346971-48346990_OR4C3_-	OR4C3	1162	798	1090	921	1777	4573	705	303
chr3:122170852-122170871_KPNA1_+	KPNA1	1475	1055	1139	1048	1236	1556	1422	1239
chr19:50981198-50981217_EMC10_+	EMC10	683	493	489	533	139	264	212	333
chr11:67269477-67269496_PITPNM1_+	PITPNM1	1010	805	1114	924	227	508	475	580
chr11:7110978-7110997_RBMXL2_-	RBMXL2	1749	1267	1747	1276	942	545	920	973
chr14:50788260-50788279_ATP5S_-	ATP5S	1229	1012	1086	811	423	1092	1045	799
chr6:138196109-138196128_TNFAIP3_-	TNFAIP3	1027	637	1023	965	168	583	239	467
chr12:57693137-57693156_R3HDM2_-	R3HDM2	1960	1565	2057	1802	1767	2896	3606	1364
chr10:118215281-118215300_PNLIPRP3_+	PNLIPRP3	1439	1198	1485	1378	848	1161	1358	1233
chr9:21333287-21333306_KLHL9_-	KLHL9	1914	1454	1808	1533	1152	601	960	1651
chr1:166904555-166904574_ILDR2_-	ILDR2	939	835	907	1041	388	1099	894	651
chr1:57002653-57002672_PPAP2B_-	PPAP2B	1791	1462	1678	1613	3690	1105	1646	1434
chr5:141511430-141511449_NDFIP1_-	NDFIP1	662	773	587	721	642	556	267	1272
chr6:32122403-32122422_PPT2_-	PPT2	1343	858	1410	1120	626	994	959	833
chr17:7836549-7836568_CNTROB_-	CNTROB	1144	941	1176	967	1852	1292	706	1025
chr5:76012187-76012206_F2R_-	F2R	615	659	736	679	632	504	929	1376
chr2:27246237-27246256_MAPRE3_-	MAPRE3	1408	1103	1050	1305	523	634	225	528
chr13:37679353-37679372_CSNK1A1L_-	CSNK1A1L	793	690	913	824	957	982	2417	1426
chr18:61645554-61645573_SERPINB8_-	SERPINB8	1467	930	1200	1067	348	977	1429	348
chr19:5867673-5867692_FUT5_+	FUT5	1157	868	1109	775	963	1036	816	630
chr1:77806072-77806091_AK5_-	AK5	606	657	842	618	308	377	1938	625
chr5:45462010-45462029_HCN1_+	HCN1	813	661	812	801	462	528	515	271
chr3:12195936-12195955_TIMP4_-	TIMP4	890	932	1189	746	677	1159	1286	818
chr19:10557062-10557081_PDE4A_+	PDE4A	678	845	622	583	336	649	357	101
chr19:58193571-58193590_ZNF551_-	ZNF551	1416	1170	1572	1402	1004	841	948	981
chr12:81839439-81839458_PPFIA2_-	PPFIA2	809	618	921	729	967	463	886	826
chr5:176318518-176318537_HK3_-	HK3	803	511	676	540	566	138	539	291
chr6:28194999-28195018_ZSCAN9_+	ZSCAN9	762	949	1040	674	350	522	314	1065
chr17:7317725-7317744_NLGN2_+	NLGN2	387	345	384	306	242	294	189	1268
chr22:32330387-32330406_C22orf24_-	C22orf24	1070	1012	983	1056	357	249	467	1198
chr4:164069520-164069539_NAF1_-	NAF1	976	848	859	793	50	36	142	188
chr12:108620862-108620881_WSCD2_+	WSCD2	822	834	815	772	675	723	734	1196
chr11:71849951-71849970_FOLR3_+	FOLR3	1352	1136	1639	1335	693	642	802	836
chr3:27763537-27763556_EOMES_+	EOMES	466	420	562	435	364	195	422	392
chr22:43523699-43523718_BIK_+	BIK	2534	1706	2103	1865	2975	1823	1510	1679
chr20:44519525-44519544_NEURL2_-	NEURL2	1424	1363	1375	1273	1280	1284	759	1166
chr9:123688295-123688314_TRAF1_-	TRAF1	642	628	899	831	415	477	395	2759
chr11:63994564-63994583_NUDT22_-	NUDT22	1037	855	1367	1133	1918	570	1148	582
chr16:29809786-29809805_KIF22_+	KIF22	1299	1353	1237	1009	577	562	1080	1352
chr1:152692402-152692421_C1orf68_-	C1orf68	795	639	966	783	791	576	536	1326
chr11:62678219-62678238_CHRM1_+	CHRM1	751	647	702	522	123	223	690	446
chr16:72130743-72130762_DHX38_+	DHX38	464	393	493	464	61	216	1372	545
chr10:97810049-97810068_CCNJ_-	CCNJ	1767	1587	1851	1639	1550	3510	1877	1068
chr15:83698918-83698937_BTBD1_-	BTBD1	617	774	980	709	310	538	921	472
chr10:61718245-61718264_C10orf40_-	C10orf40	1318	1001	1138	1100	1357	507	754	1692
chr7:99755346-99755365_C7orf43_-	C7orf43	827	530	623	505	392	854	575	583
chr17:8192119-8192138_RANGRF_+	RANGRF	1651	1726	1637	1514	2468	1145	1402	1179
chr16:10631882-10631901_EMP2_+	EMP2	1054	918	1229	1127	797	406	255	784
chr17:76388564-76388583_PGS1_-	PGS1	1100	964	1134	752	704	294	915	838
chr16:23717654-23717673_ERN2_+	ERN2	1293	1604	2010	1405	2620	1180	1082	1080
chr7:116596632-116596651_ST7-OT4_-	ST7-OT4	622	617	521	528	247	163	386	393
chr19:39882026-39882045_MED29_+	MED29	1976	1572	1860	1667	1422	811	967	1183
chr4:88580603-88580622_DMP1_+	DMP1	1697	1406	1557	1511	1666	1986	1052	949
chr3:5025177-5025196_BHLHE40_+	BHLHE40	2664	2215	2507	2199	2125	6394	2825	1782
chr19:2717669-2717688_DIRAS1_-	DIRAS1	1074	904	966	1026	700	1042	622	599
chr1:109840107-109840126_MYBPHL_+	MYBPHL	739	455	683	563	1084	504	431	649
chr4:16587529-16587548_LDB2_+	LDB2	1642	1513	1602	1519	4149	910	1679	1606
chr19:47763849-47763868_CCDC9_+	CCDC9	521	612	738	686	64	412	577	539
chr19:13007132-13007151_GCDH_+	GCDH	1195	1050	1782	1293	571	2090	477	917
chr16:70719664-70719683_MTSS1L_-	MTSS1L	320	311	330	245	192	226	152	104
chr19:41223061-41223080_ITPKC_+	ITPKC	1040	867	1177	678	831	294	241	430
chr21:31744004-31744023_KRTAP13-2_+	KRTAP13-2	1109	1017	1301	823	1199	716	663	3711
chr1:29064839-29064858_YTHDF2_-	YTHDF2	2010	1674	2395	2005	832	890	1407	672
chr4:128688303-128688322_SLC25A31_-	SLC25A31	936	883	1094	846	269	689	2074	1666
chr2:110372715-110372734_SOWAHC_+	SOWAHC	960	685	1018	607	686	620	547	1051
chr9:135703402-135703421_AK8_-	AK8	917	836	1165	1000	323	484	574	723
chr9:104161458-104161477_ZNF189_-	ZNF189	870	693	876	930	181	379	1316	348
chr22:50705878-50705897_MAPK11_+	MAPK11	1527	1323	1714	1456	694	1605	1087	1526
chr2:241513699-241513718_RNPEPL1_+	RNPEPL1	834	571	780	555	413	561	317	155
chr3:125702146-125702165_ROPN1B_-	ROPN1B	1256	972	1031	1085	2273	1006	1396	1096
chr12:103795387-103795406_C12orf42_-	C12orf42	774	716	779	651	228	860	547	1869
chr5:50090761-50090780_PARP8_+	PARP8	935	561	790	548	1026	475	993	324
chr1:230845883-230845902_AGT_+	AGT	900	759	886	582	207	432	733	1699
chr14:90263648-90263667_EFCAB11_-	EFCAB11	306	327	357	207	310	249	590	304
chr1:158650375-158650394_SPTA1_-	SPTA1	1446	1506	1497	1569	402	3240	502	706
chr17:1174410-1174429_BHLHA9_-	BHLHA9	945	681	790	866	502	649	513	531
chr2:240951072-240951091_NDUFA10_+	NDUFA10	944	848	891	1014	262	1172	270	1067
chr3:78987886-78987905_ROBO1_+	ROBO1	1272	1000	1192	981	1080	668	948	537
chr3:111821765-111821784_C3orf52_-	C3orf52	1148	899	985	1108	1276	1093	1204	849
chr22:39917878-39917897_ATF4_+	ATF4	1310	1079	1436	1272	1871	2368	346	1268
chr5:140182629-140182648_PCDHA3_-	PCDHA3	686	750	925	682	630	381	799	1659
chr2:207572108-207572127_DYTN_-	DYTN	641	441	530	606	566	163	1100	822
chr12:123950499-123950518_SNRNP35_-	SNRNP35	1020	1029	1102	1202	638	1840	1103	359
chr19:53669529-53669548_ZNF665_-	ZNF665	1006	752	735	546	1607	288	668	645
chr11:123753836-123753855_TMEM225_+	TMEM225	1163	1193	1126	940	1100	700	316	1303
chr1:8925479-8925498_ENO1_-	ENO1	1271	858	1093	857	152	549	188	294
chr1:28293201-28293220_XKR8_-	XKR8	1408	1359	1479	1235	744	1460	480	531
chrX:30236944-30236963_MAGEB2_+	MAGEB2	877	1001	1169	783	949	684	3194	957
chr3:48476502-48476521_CCDC51_+	CCDC51	791	508	789	551	200	624	993	338
chr2:208576704-208576723_CCNYL1_+	CCNYL1	938	624	1067	790	853	337	814	1486
chr7:126249421-126249440_GRM8_+	GRM8	921	501	1058	739	266	659	551	427
chr14:77873178-77873197_NOXRED1_+	NOXRED1	753	623	664	619	237	202	1057	1058
chr5:179247936-179247955_SQSTM1_+	SQSTM1	1471	1409	1340	852	1057	814	1393	508
chr20:43837110-43837129_SEMG1_+	SEMG1	1272	1158	1039	910	526	1825	861	1364
chr17:41570255-41570274_DHX8_+	DHX8	273	164	282	260	176	12	208	79
chr17:19555070-19555089_ALDH3A2_-	ALDH3A2	1411	1200	1343	1204	986	882	1920	597
chr11:118401616-118401635_TTC36_-	TTC36	980	1060	1263	889	690	563	925	11292
chr16:4245753-4245772_SRL_+	SRL	685	378	704	359	117	175	106	186
chr5:148577900-148577919_ABLIM3_+	ABLIM3	978	631	889	830	422	2011	330	730
chr6:26285625-26285644_HIST1H4H_+	HIST1H4H	1228	1078	1543	1118	668	476	1097	345
chr6:111894151-111894170_TRAF3IP2_-	TRAF3IP2	1924	1728	1714	1723	734	1100	1361	1976
chr14:45716414-45716433_MIS18BP1_-	MIS18BP1	792	739	861	740	145	66	191	350
chr20:56138623-56138642_PCK1_+	PCK1	713	538	1112	766	571	734	241	588
chr20:13936766-13936785_SEL1L2_-	SEL1L2	735	821	816	621	193	702	1065	696
chr14:31864411-31864430_HEATR5A_+	HEATR5A	1292	830	1153	988	1033	427	452	516
chr18:61654382-61654401_SERPINB8_-	SERPINB8	806	874	1051	802	305	841	679	714
chr2:42671365-42671384_KCNG3_+	KCNG3	772	578	722	583	911	665	504	458
chr2:166606359-166606378_GALNT3_-	GALNT3	622	446	713	388	637	460	606	152
chr5:93998035-93998054_ANKRD32_+	ANKRD32	666	501	694	627	211	253	373	250
chr2:158974423-158974442_UPP2_+	UPP2	1284	1000	1157	1205	923	1095	519	3213
chr19:44388096-44388115_ZNF404_+	ZNF404	1735	1113	1427	1150	847	725	819	1624
chr17:73844663-73844682_WBP2_-	WBP2	583	660	922	929	498	212	180	1173
chr16:30365286-30365305_CD2BP2_-	CD2BP2	751	739	665	560	194	1210	984	149
chr5:80608359-80608378_ZCCHC9_+	ZCCHC9	879	951	761	685	398	125	327	404
chrX:55479107-55479126_MAGEH1_+	MAGEH1	1149	895	1195	1018	1050	434	2157	1573
chr10:62648793-62648812_RHOBTB1_-	RHOBTB1	742	498	700	626	168	156	421	455
chr7:75959005-75959024_YWHAG_+	YWHAG	480	395	413	267	151	44	342	589
chrX:99944905-99944924_SYTL4_-	SYTL4	508	537	364	466	1768	102	380	695
chr22:39883634-39883653_MGAT3_-	MGAT3	622	490	766	652	607	177	1527	676
chr4:87556409-87556428_PTPN13_+	PTPN13	1781	1357	1414	1206	3325	998	391	1409
chr7:107221229-107221248_BCAP29_-	BCAP29	834	632	918	928	283	894	1028	1090
chr2:183995217-183995236_NUP35_+	NUP35	1502	1118	1650	1410	696	387	1747	1470
chr17:16256594-16256613_CENPV_-	CENPV	709	480	591	517	724	814	363	174
chr8:61135310-61135329_CA8_-	CA8	1025	752	1081	845	187	1828	429	486
chr1:95615805-95615824_TMEM56_-	TMEM56	775	778	845	919	316	413	1023	873
chr2:120236463-120236482_SCTR_-	SCTR	1165	1029	1582	1416	1335	878	2646	564
chr1:202245641-202245660_LGR6_-	LGR6	852	861	1026	641	393	735	1192	929
chr17:6351007-6351026_FAM64A_+	FAM64A	1142	941	1219	1082	536	490	851	577
chr2:207652765-207652784_FASTKD2_-	FASTKD2	1746	1455	1896	1484	828	2494	2293	1973
chr8:104225155-104225174_BAALC_+	BAALC	1190	974	1453	822	309	326	876	654
chr1:196646743-196646762_CFH_+	CFH	1134	961	1167	1093	459	651	776	1509
chr7:99957056-99957075_PILRB_+	PILRB	1722	1517	1827	1595	543	1779	1320	1910
chr11:8161617-8161636_RIC3_-	RIC3	549	392	577	639	1190	42	429	801
chr11:59225150-59225169_OR4D6_+	OR4D6	1719	1403	1667	1127	753	532	1028	971
chr12:53858593-53858612_PCBP2_-	PCBP2	1547	1390	1738	1376	2122	2702	3268	4518
chr3:183979053-183979072_CAMK2N2_+	CAMK2N2	757	627	718	480	887	555	913	501
chr12:62996882-62996901_C12orf61_+	C12orf61	872	563	650	702	209	549	340	1023
chr9:130493194-130493213_TTC16_+	TTC16	484	486	580	488	1377	813	711	689
chr1:210411390-210411409_SERTAD4_+	SERTAD4	1334	912	1256	827	174	1357	214	1030
chr8:40011120-40011139_C8orf4_-	C8orf4	1073	878	1224	915	537	784	1027	893
chr7:143657870-143657889_OR2F1_-	OR2F1	670	583	580	536	283	259	359	303
chr2:231314356-231314375_SP100_+	SP100	1098	798	982	776	417	1410	821	388
chr12:52702204-52702223_KRT86_-	KRT86	2118	1550	2081	1665	10873	737	942	2471
chr22:29138235-29138254_HSCB_-	HSCB	586	502	481	515	196	81	141	43
chr4:10105524-10105543_WDR1_+	WDR1	427	238	351	377	225	114	589	502
chr19:291316-291335_PPAP2C_+	PPAP2C	854	729	941	655	334	602	1385	986
chr6:18171663-18171682_KDM1B_+	KDM1B	1876	1316	1552	1349	705	349	668	593
chr17:30179204-30179223_COPRS_+	COPRS	835	942	764	874	762	531	373	944
chr17:46441134-46441153_SKAP1_+	SKAP1	941	1024	1031	962	414	1214	867	1010
chr10:91143639-91143658_IFIT1B_+	IFIT1B	470	364	568	649	782	710	733	172
chr20:3761871-3761890_SPEF1_+	SPEF1	473	342	536	437	674	309	100	265
chr15:99512833-99512852_PGPEP1L_+	PGPEP1L	798	663	865	744	256	463	644	389
chr17:6946749-6946768_SLC16A11_+	SLC16A11	1025	1013	933	731	555	737	1878	505
chrX:107147237-107147256_MID2_+	MID2	1296	1133	1129	911	670	940	443	555
chr17:46000609-46000628_SP2_-	SP2	1026	1037	1039	1115	408	660	697	588
chr19:36342233-36342252_NPHS1_+	NPHS1	2037	2038	2279	2095	1085	1410	999	1368
chrX:23700574-23700593_PRDX4_-	PRDX4	1047	1055	1040	950	740	827	1956	657
chr11:102395754-102395773_MMP7_-	MMP7	903	426	646	501	253	712	880	553
chr2:227729494-227729513_RHBDD1_-	RHBDD1	903	781	982	859	505	584	1477	795
chr2:97514059-97514078_ANKRD39_-	ANKRD39	2123	1814	2441	2128	1490	1333	1478	2355
chr6:159462442-159462461_TAGAP_-	TAGAP	738	603	628	616	322	812	772	331
chr16:89703316-89703335_DPEP1_-	DPEP1	1059	920	1160	954	376	508	649	1777
chr2:27884172-27884191_SUPT7L_+	SUPT7L	715	659	879	732	1153	420	147	212
chr5:43644796-43644815_NNT_+	NNT	1031	932	1158	805	1463	1041	124	1304
chr1:89523817-89523836_GBP1_-	GBP1	1532	1538	1583	1474	476	1358	1132	1188
chr5:36111329-36111348_LMBRD2_+	LMBRD2	697	447	568	432	447	100	1102	686
chr1:205308370-205308389_KLHDC8A_+	KLHDC8A	852	598	781	843	489	924	594	997
chr12:56320862-56320881_WIBG_-	WIBG	1552	1257	1303	1379	1759	1741	1321	751
chr8:42147696-42147715_IKBKB_+	IKBKB	1143	1128	1475	899	662	1132	5289	2758
chr2:241079723-241079742_OTOS_-	OTOS	1067	1154	1093	1051	299	434	423	461
chr2:208994243-208994262_CRYGC_-	CRYGC	1240	1165	1064	1161	488	615	1039	628
chr20:61273690-61273709_RP11-93B14.6_-	RP11-93B14.6	1188	746	858	705	672	609	2401	537
chr13:51915293-51915312_SERPINE3_-	SERPINE3	906	685	932	800	2440	951	255	296
chr9:131678411-131678430_LRRC8A_+	LRRC8A	1303	1159	1813	1077	1439	2386	1511	1088
chr12:13529292-13529311_C12orf36_+	C12orf36	822	605	644	662	202	1019	542	985
chr7:156802540-156802559_MNX1_-	MNX1	1142	927	871	976	371	562	292	1136
chr20:25255267-25255286_PYGB_-	PYGB	1729	1368	1638	1152	828	556	1576	1222
chr15:81282082-81282101_MESDC2_+	MESDC2	1450	922	1104	862	281	617	505	208
chr17:39620434-39620453_KRT32_-	KRT32	362	282	306	419	212	396	295	439
chr6:31947205-31947224_STK19_+	STK19	1515	1473	1645	1696	929	982	595	2332
chr4:6588798-6588817_MAN2B2_-	MAN2B2	2356	1928	2461	2277	2355	5875	1111	2113
chr11:9335871-9335890_TMEM41B_-	TMEM41B	1228	1155	1200	708	289	185	500	186
chr9:36594633-36594652_MELK_-	MELK	1494	1173	1266	684	452	681	1161	661
chr5:177022312-177022331_TMED9_-	TMED9	1137	1040	1012	742	1241	592	2147	733
chr1:145522899-145522918_PEX11B_-	PEX11B	1267	1060	1427	1090	384	701	1664	2993
chr3:38278333-38278352_OXSR1_+	OXSR1	1162	971	1041	1193	1032	609	834	893
chr15:48888548-48888567_FBN1_-	FBN1	1408	1073	1305	1362	777	1024	1243	702
chr6:41753207-41753226_PRICKLE4_+	PRICKLE4	1120	965	1329	1195	489	426	1428	1135
chr17:34842569-34842588_ZNHIT3_-	ZNHIT3	1316	955	1111	988	637	1117	509	643
chr18:23637603-23637622_SS18_-	SS18	1733	1657	2150	1837	1201	1338	2838	1414
chr19:46387373-46387392_IRF2BP1_-	IRF2BP1	559	534	621	449	372	316	147	80
chr2:165994445-165994464_SCN3A_-	SCN3A	1212	793	1169	755	969	621	855	1803
chr19:54600260-54600279_OSCAR_-	OSCAR	310	272	413	367	241	246	257	380
chr8:120854065-120854084_DSCC1_-	DSCC1	1455	1886	1837	1438	384	127	1996	266
chr19:48876869-48876888_SYNGR4_+	SYNGR4	1121	1104	1538	1209	1289	458	1480	1158
chr4:83978142-83978161_COPS4_+	COPS4	754	701	742	751	29	4	343	6
chr17:76171193-76171212_TK1_-	TK1	541	522	416	432	96	31	73	223
chr14:96871114-96871133_AK7_-	AK7	641	572	587	440	72	142	390	350
chr11:60059730-60059749_MS4A4A_+	MS4A4A	792	591	611	546	204	170	234	2000
chrX:49035617-49035636_PRICKLE3_-	PRICKLE3	1969	2002	2278	2098	2136	2342	1405	2857
chr7:72952293-72952312_BCL7B_-	BCL7B	1504	1114	1279	868	671	1048	1729	437
chr5:134705787-134705806_H2AFY_-	H2AFY	749	523	533	506	1321	571	275	1207
chrX:70811991-70812010_ACRC_+	ACRC	1294	1547	1688	1658	869	923	2433	1965
chr12:109490483-109490502_USP30_+	USP30	1168	675	734	766	1042	979	364	715
chr10:106113643-106113662_CCDC147_+	CCDC147	1594	1289	1703	1466	863	698	660	939
chr6:32155747-32155766_PBX2_+	PBX2	719	518	796	569	211	311	1342	442
chr14:77910611-77910630_VIPAS39_-	VIPAS39	1057	742	930	749	842	421	2134	1409
chr19:9968390-9968409_OLFM2_-	OLFM2	730	669	917	840	352	160	553	471
chr3:112718395-112718414_GTPBP8_-	GTPBP8	653	564	567	442	437	585	765	1124
chr15:29428679-29428698_FAM189A1_+	FAM189A1	1273	989	1004	905	1213	1368	346	573
chr21:48068420-48068439_PRMT2_-	PRMT2	1093	1264	1397	1432	813	652	876	2653
chr19:56241235-56241254_NLRP9_+	NLRP9	1035	1045	1037	1017	1686	654	662	2059
chr2:162891806-162891825_DPP4_-	DPP4	2720	2404	3013	2587	2909	2603	5975	3699
chr7:150939830-150939849_SMARCD3_-	SMARCD3	629	571	570	546	849	552	1365	424
chr11:109294793-109294812_C11orf87_-	C11orf87	1141	936	1143	1331	521	1025	2677	1589
chr5:64859125-64859144_PPWD1_+	PPWD1	887	534	603	769	749	813	421	605
chr22:19950304-19950323_COMT_+	COMT	490	439	759	547	321	152	906	173
chr16:87344833-87344852_C16orf95_+	C16orf95	1333	1050	1258	1381	1740	4323	215	835
chr19:40225672-40225691_CLC_+	CLC	678	386	514	588	225	485	141	310
chr6:43143459-43143478_SRF_-	SRF	902	862	1176	1033	125	45	431	148
chr15:69113022-69113041_ANP32A_+	ANP32A	1063	707	1067	877	829	816	601	862
chr17:46687989-46688008_HOXB7_-	HOXB7	1085	904	1043	1147	1390	1214	330	489
chr4:126320037-126320056_FAT4_+	FAT4	887	676	1055	536	527	178	3400	596
chr18:20945600-20945619_TMEM241_-	TMEM241	532	746	737	615	123	145	206	170
chr1:205904852-205904871_SLC26A9_-	SLC26A9	618	398	567	488	355	985	424	311
chr17:57292181-57292200_SMG8_-	SMG8	1120	889	1093	1135	840	1003	592	1689
chr2:217528714-217528733_IGFBP2_+	IGFBP2	1030	853	1248	885	362	588	1114	886
chr2:1457501-1457520_TPO_-	TPO	1584	1282	1694	1335	988	1418	1683	666
chr15:27222140-27222159_GABRG3_+	GABRG3	1143	1069	1175	997	706	1150	758	358
chrX:54836220-54836239_MAGED2_+	MAGED2	683	458	450	478	2365	391	495	352
chr4:144801627-144801646_GYPE_-	GYPE	1225	1115	1210	1209	1308	2574	1110	1817
chr4:122782814-122782833_BBS7_-	BBS7	891	863	1053	947	1110	500	562	272
chr16:683676-683695_WFIKKN1_-	WFIKKN1	1329	902	1410	1307	2128	677	1453	820
chr10:101120696-101120715_CNNM1_-	CNNM1	2013	1339	1734	1404	1206	1463	1783	2734
chr7:56155389-56155408_PHKG1_-	PHKG1	1184	1188	932	1137	815	956	832	1447
chr1:183775597-183775616_RGL1_+	RGL1	872	751	879	854	284	796	415	546
chr17:5126725-5126744_SCIMP_+	SCIMP	1684	1408	1784	1552	1236	1371	1724	1278
chrX:101910789-101910808_GPRASP1_+	GPRASP1	805	707	1089	800	609	368	376	812
chr16:82033368-82033387_SDR42E1_+	SDR42E1	1302	1362	1497	1540	670	3433	555	548
chr1:22063021-22063040_USP48_+	USP48	1030	904	1238	1234	982	288	1404	1391
chr2:202671477-202671496_CDK15_+	CDK15	951	747	1059	678	1431	1274	491	1000
chr19:53613116-53613135_ZNF415_-	ZNF415	755	547	796	614	221	266	1058	1052
chr18:6729821-6729840_ARHGAP28_+	ARHGAP28	800	639	845	829	240	198	551	366
chr19:51607614-51607633_CTU1_+	CTU1	642	781	564	737	178	149	150	450
chr1:201859660-201859679_SHISA4_-	SHISA4	1412	1072	1422	1448	649	1696	401	805
chr19:10789783-10789802_ILF3_-	ILF3	873	705	789	612	353	161	243	609
chr4:2514159-2514178_RNF4_+	RNF4	760	636	793	515	238	107	361	201
chr5:71015231-71015250_CARTPT_+	CARTPT	1090	865	1205	1016	1107	678	5768	1095
chr19:40322476-40322495_DYRK1B_+	DYRK1B	714	606	730	704	226	1544	487	131
chr17:34851228-34851247_ZNHIT3_-	ZNHIT3	1109	767	795	673	450	451	275	1242
chr10:75542847-75542866_CHCHD1_+	CHCHD1	511	320	555	411	190	171	238	450
chr8:124429138-124429157_WDYHV1_-	WDYHV1	1331	1117	1730	1202	1072	475	659	898
chr14:24035835-24035854_AP1G2_-	AP1G2	1451	974	1053	859	1264	735	2754	570
chr20:62493541-62493560_ABHD16B_+	ABHD16B	1113	835	1398	668	460	1361	2603	428
chr6:42073679-42073698_C6orf132_-	C6orf132	942	726	1047	821	587	1009	853	1467
chr2:239757026-239757045_TWIST2_-	TWIST2	895	754	872	1086	1000	947	3559	805
chr5:173534394-173534413_NSG2_+	NSG2	1291	1115	1260	997	2510	1538	735	928
chr1:226784623-226784642_C1orf95_-	C1orf95	1125	1156	1449	983	652	1346	552	1365
chr9:138391620-138391639_C9orf116_+	C9orf116	775	685	822	747	1260	1009	456	1031
chr5:43175001-43175020_ZNF131_+	ZNF131	997	568	764	749	197	521	714	379
chr13:103418835-103418854_TEX30_+	TEX30	1744	1533	1924	1190	977	765	1339	929
chr3:186522386-186522405_RFC4_-	RFC4	1315	1179	1397	1488	726	1311	788	343
chr12:41582465-41582484_PDZRN4_-	PDZRN4	1084	940	1156	1213	2273	1609	1051	4257
chr22:45723815-45723834_FAM118A_+	FAM118A	1157	820	1173	640	521	1094	1674	702
chr1:115576695-115576714_TSHB_-	TSHB	1397	815	1180	1128	471	564	2694	2001
chr11:550143-550162_LRRC56_+	LRRC56	568	480	544	459	288	654	441	100
chr2:3517682-3517701_ADI1_-	ADI1	457	396	473	343	514	299	388	450
chr9:91793235-91793254_SHC3_+	SHC3	1020	852	908	752	352	280	996	226
chr19:4817486-4817505_TICAM1_-	TICAM1	1018	516	664	666	292	325	539	315
chr3:196199489-196199508_RNF168_+	RNF168	1073	904	1467	845	443	539	1170	1068
chr12:123751786-123751805_CDK2AP1_+	CDK2AP1	1460	1376	1523	1711	1632	1127	3548	1115
chrY:21893986-21894005_KDM5D_+	KDM5D	1426	1399	1888	1412	1033	1087	1899	1971
chr12:53714392-53714411_AAAS_+	AAAS	848	778	840	632	2111	866	9206	420
chr9:96398708-96398727_PHF2_+	PHF2	1025	998	1261	1138	650	827	1798	1422
chr6:46135611-46135630_ENPP5_-	ENPP5	745	665	836	694	342	165	347	291
chr11:92616108-92616127_FAT3_-	FAT3	949	877	961	735	636	1652	1395	1602
chrX:85969607-85969626_DACH2_-	DACH2	708	506	719	868	705	531	849	754
chr6:41739225-41739244_FRS3_-	FRS3	886	885	1040	692	651	368	360	1194
chr9:116080757-116080776_WDR31_-	WDR31	750	457	573	611	409	308	433	410
chr6:632994-633013_EXOC2_-	EXOC2	1734	1388	1306	1125	813	584	392	873
chr19:47349291-47349310_AP2S1_-	AP2S1	839	669	927	935	795	1623	448	424
chr5:82554468-82554487_XRCC4_-	XRCC4	1652	1393	1701	1561	1344	1487	1241	852
chr1:109649264-109649283_C1orf194_-	C1orf194	547	457	446	502	141	119	385	408
chr19:44005998-44006017_PHLDB3_-	PHLDB3	968	934	1055	777	1326	311	619	695
chr8:9564366-9564385_TNKS_-	TNKS	1245	1366	1428	1129	684	626	543	833
chr17:39459083-39459102_KRTAP29-1_+	KRTAP29-1	1426	1418	1471	1127	1141	868	1578	687
chrX:55650548-55650567_FOXR2_-	FOXR2	1420	971	1368	1109	667	3483	2003	716
chr14:60925448-60925467_C14orf39_-	C14orf39	1102	778	1222	933	554	644	878	1287
chr7:44180333-44180352_MYL7_-	MYL7	1124	912	974	987	699	306	610	1513
chr9:130587999-130588018_ENG_-	ENG	807	819	1178	759	495	1156	665	625
chr1:15905470-15905489_AGMAT_-	AGMAT	863	648	1040	809	197	476	671	350
chr7:75643043-75643062_STYXL1_+	STYXL1	1653	1405	1359	1545	656	1677	13994	5615
chr20:44405716-44405735_WFDC3_-	WFDC3	1185	1089	1210	1097	328	1092	551	1404
chr13:100861696-100861715_PCCA_-	PCCA	646	688	943	538	632	441	762	460
chr7:151216572-151216591_RHEB_+	RHEB	1172	927	1210	1104	279	449	3122	732
chr4:135122124-135122143_PABPC4L_+	PABPC4L	823	541	796	850	446	304	453	1052
chr4:90169129-90169148_GPRIN3_+	GPRIN3	834	648	1631	513	482	291	763	816
chr4:105412329-105412348_CXXC4_-	CXXC4	963	735	857	775	1581	1667	1428	1285
chr13:114285961-114285980_TFDP1_+	TFDP1	281	250	371	328	10	218	294	72
chr12:7125713-7125732_LPCAT3_-	LPCAT3	1946	1537	2540	1546	1291	1427	571	1832
chr2:158412795-158412814_ACVR1C_+	ACVR1C	1261	1070	1088	924	909	255	1518	609
chr3:139062880-139062899_MRPS22_-	MRPS22	1056	796	919	826	613	1248	933	836
chr3:146177660-146177679_PLSCR2_+	PLSCR2	727	608	714	562	1048	873	1226	753
chr19:12800803-12800822_FBXW9_+	FBXW9	1659	1246	1701	854	494	603	445	705
chr19:9490219-9490238_ZNF177_+	ZNF177	1402	948	1015	1165	512	850	945	1097
chr7:55565353-55565372_VOPP1_+	VOPP1	627	433	855	592	468	190	592	270
chr7:96747150-96747169_ACN9_+	ACN9	1340	1164	1796	1558	701	1604	1713	2096
chr10:134885460-134885479_GPR123_+	GPR123	853	752	937	999	819	924	996	1010
chr3:139258547-139258566_RBP1_-	RBP1	848	716	982	912	1188	1510	744	642
chr5:134210165-134210184_TXNDC15_-	TXNDC15	553	550	672	469	3912	144	716	410
chr19:45781236-45781255_MARK4_+	MARK4	1187	834	1342	1320	629	702	2010	833
chr12:6964970-6964989_USP5_-	USP5	1763	1563	1939	1544	472	714	410	698
chr4:169099046-169099065_ANXA10_-	ANXA10	1355	1450	1674	1215	1935	544	1738	2267
chr19:1235854-1235873_C19orf26_-	C19orf26	1257	864	1243	886	597	484	527	1696
chr20:30449384-30449403_DUSP15_+	DUSP15	701	576	914	797	1077	504	579	1065
chr6:142703149-142703168_GPR126_-	GPR126	1153	1206	1544	1052	1437	830	1178	533
chrX:13645314-13645333_EGFL6_+	EGFL6	1482	1062	1247	775	706	717	345	527
chr11:802698-802717_PIDD_+	PIDD	1096	922	839	687	699	260	398	654
chr11:125780264-125780283_DDX25_-	DDX25	1269	1082	1563	1254	1758	488	887	1099
chrX:152482380-152482399_MAGEA1_-	MAGEA1	591	395	371	487	1776	123	648	1230
chr1:205740637-205740656_RAB7L1_-	RAB7L1	506	404	416	253	543	390	380	1038
chr6:35755679-35755698_CLPSL1_-	CLPSL1	1525	951	1315	1241	1347	320	559	501
chr17:45456573-45456592_EFCAB13_+	EFCAB13	873	862	827	696	428	521	557	692
chr17:39182960-39182979_KRTAP1-5_-	KRTAP1-5	2029	1802	2083	2064	3953	1504	1381	1876
chr11:35232919-35232938_CD44_-	CD44	1052	706	786	813	365	503	317	1103
chr3:138291726-138291745_CEP70_+	CEP70	792	488	497	625	1428	906	686	447
chr2:113480309-113480328_NT5DC4_-	NT5DC4	759	816	866	883	313	351	420	1723
chr10:82264504-82264523_TSPAN14_-	TSPAN14	1380	1187	1393	1015	1460	810	2098	931
chr15:68695311-68695330_ITGA11_+	ITGA11	1475	1403	1544	1196	562	825	477	634
chr6:105581409-105581428_BVES_+	BVES	1409	963	1211	904	1718	1506	1970	792
chr20:33981932-33981951_UQCC1_-	UQCC1	1247	1234	1325	997	790	764	1334	845
chr17:38289859-38289878_MSL1_+	MSL1	1154	1075	1299	986	662	800	1589	931
chr10:51584990-51585009_NCOA4_-	NCOA4	891	864	999	744	814	590	597	445
chr9:139091644-139091663_LHX3_+	LHX3	694	737	639	585	270	665	177	550
chr10:46967705-46967724_SYT15_-	SYT15	1491	1175	1344	957	2157	273	878	1232
chr7:36336650-36336669_EEPD1_+	EEPD1	1078	1187	1275	897	475	951	768	1177
chr6:49583447-49583466_RHAG_-	RHAG	2613	1732	2349	2207	1824	2686	1122	2960
chr4:84243478-84243497_HPSE_+	HPSE	788	797	864	663	276	522	1039	1114
chr5:15936950-15936969_FBXL7_+	FBXL7	628	533	771	552	153	101	438	551
chr16:24881237-24881256_SLC5A11_+	SLC5A11	863	703	623	596	737	368	415	557
chr11:107686649-107686668_SLC35F2_+	SLC35F2	983	965	961	771	688	1380	439	806
chr21:31993006-31993025_KRTAP20-4_+	KRTAP20-4	697	632	783	674	262	938	906	587
chr2:191548490-191548509_NAB1_+	NAB1	543	446	569	516	594	230	1866	626
chr19:48581050-48581069_PLA2G4C_-	PLA2G4C	168	197	253	124	84	35	183	441
chr2:209047733-209047752_C2orf80_+	C2orf80	537	444	644	507	210	1049	414	344
chr9:99179908-99179927_ZNF367_-	ZNF367	844	568	613	527	120	209	190	222
chr11:85722075-85722094_PICALM_-	PICALM	658	893	918	945	691	795	2541	1668
chr3:196296065-196296084_FBXO45_+	FBXO45	1283	925	944	1206	861	1351	771	767
chr20:45644853-45644872_EYA2_-	EYA2	534	539	683	504	297	164	223	815
chr1:63282391-63282410_ATG4C_+	ATG4C	935	1109	999	1100	246	549	1014	534
chr12:66583147-66583166_IRAK3_-	IRAK3	531	466	871	612	1948	159	3410	1525
chr19:9967975-9967994_OLFM2_-	OLFM2	684	719	773	709	8799	695	1801	419
chr4:46053596-46053615_GABRG1_-	GABRG1	1501	1151	1250	1174	882	1143	764	1296
chr2:20402924-20402943_SDC1_-	SDC1	1813	1470	1730	1588	1526	1540	969	357
chr12:8242598-8242617_NECAP1_+	NECAP1	1086	951	936	1033	892	1079	925	828
chr9:37422800-37422819_GRHPR_-	GRHPR	454	369	447	254	298	113	115	566
chr18:44774873-44774892_SKOR2_-	SKOR2	409	424	606	415	99	176	906	57
chr9:117389265-117389284_C9orf91_+	C9orf91	2360	1755	2667	2048	1449	1102	2906	1832
chr7:105209873-105209892_EFCAB10_+	EFCAB10	2348	1608	2582	2395	2250	1075	1272	960
chr21:30380901-30380920_RWDD2B_-	RWDD2B	906	861	1023	1011	21	101	586	332
chr14:21467699-21467718_SLC39A2_+	SLC39A2	1537	1292	2127	1307	1872	1546	748	1401
chr16:15675153-15675172_C16orf45_+	C16orf45	915	710	1039	937	750	1059	366	504
chr17:39316439-39316458_KRTAP4-4_+	KRTAP4-4	42	13	43	17	0	44	4	0
chr6:116783182-116783201_FAM26F_+	FAM26F	457	275	497	440	227	80	484	255
chr12:6859059-6859078_MLF2_-	MLF2	1115	925	1162	792	589	1212	1322	1706
chr5:58147118-58147137_RAB3C_+	RAB3C	1043	621	895	549	644	2609	690	623
chr11:64875059-64875078_VPS51_-	VPS51	611	522	457	444	615	87	458	1137
chr12:120111841-120111860_PRKAB1_+	PRKAB1	850	636	973	720	306	622	671	1444
chr2:209025757-209025776_CRYGA_-	CRYGA	1011	873	1048	857	841	336	665	381
chr22:30767688-30767707_CCDC157_+	CCDC157	1589	1236	1605	1141	2973	1903	801	1407
chr20:31647193-31647212_BPIFB3_+	BPIFB3	1097	1004	1422	750	867	2068	1537	1898
chr17:62144134-62144153_ERN1_-	ERN1	1198	861	1124	736	576	2365	471	1189
chr19:23937643-23937662_ZNF681_-	ZNF681	575	424	549	421	269	156	641	382
chr2:73429837-73429856_NOTO_-	NOTO	608	348	525	451	940	276	501	324
chr7:93628573-93628592_BET1_+	BET1	1085	980	1306	1011	457	151	513	535
chr20:49247364-49247383_FAM65C_+	FAM65C	1067	889	1112	677	187	459	1537	307
chr15:41247947-41247966_CHAC1_-	CHAC1	938	515	766	699	563	1166	1214	661
chr7:127254575-127254594_PAX4_-	PAX4	1093	791	1214	1076	645	716	452	1263
chr7:44042256-44042275_SPDYE1_+	SPDYE1	1618	937	1290	1020	1190	4382	884	484
chr20:50407917-50407936_SALL4_-	SALL4	480	464	765	615	396	304	470	206
chr6:170627541-170627560_FAM120B_-	FAM120B	1475	884	1556	1301	1302	799	1383	610
chr14:39555041-39555060_SEC23A_-	SEC23A	768	557	844	605	344	329	843	282
chr15:48624585-48624604_DUT_-	DUT	930	1080	865	826	16	62	28	16
chr11:62415539-62415558_INTS5_+	INTS5	1293	1079	1514	1200	367	590	555	680
chr12:64615878-64615897_C12orf66_-	C12orf66	709	887	805	726	1247	952	598	4000
chr19:17516195-17516214_BST2_+	BST2	507	428	676	516	296	290	234	503
chrX:153979232-153979251_GAB3_+	GAB3	551	796	707	612	1334	462	281	236
chr12:112443063-112443082_TMEM116_-	TMEM116	1089	797	1125	926	760	1369	1501	589
chr15:74277833-74277852_STOML1_-	STOML1	774	772	910	604	783	505	808	1696
chr5:93985281-93985300_ANKRD32_+	ANKRD32	976	1154	1104	839	595	979	929	787
chrX:135861578-135861597_ARHGEF6_-	ARHGEF6	823	571	692	786	2000	335	159	497
chr3:52475884-52475903_SEMA3G_-	SEMA3G	333	278	333	245	147	328	65	278
chr13:21721436-21721455_SAP18_-	SAP18	774	711	758	543	232	433	705	400
chr3:52799948-52799967_NEK4_+	NEK4	602	617	529	704	819	315	443	109
chr3:39151592-39151611_TTC21A_-	TTC21A	806	557	614	662	182	604	224	965
chr7:121019045-121019064_FAM3C_-	FAM3C	909	859	1728	926	791	470	832	1169
chr17:882606-882625_NXN_-	NXN	883	1051	1040	824	238	714	692	1188
chr19:10426653-10426672_FDX1L_-	FDX1L	1295	885	1695	1127	475	198	923	1571
chr2:71576393-71576412_ZNF638_-	ZNF638	907	991	883	866	2	177	185	310
chr16:67226677-67226696_E2F4_+	E2F4	1002	586	917	741	1059	766	983	275
chr22:36900679-36900698_FOXRED2_-	FOXRED2	1266	982	1256	1036	632	523	1704	3216
chr13:113699647-113699666_MCF2L_-	MCF2L	1514	1185	1765	1436	1086	884	1740	2806
chr6:18121721-18121740_NHLRC1_-	NHLRC1	935	612	942	507	281	255	2272	884
chr10:94109197-94109216_MARCH5_+	05-Mar	1447	900	1152	1075	262	483	541	308
chr4:5170082-5170101_STK32B_+	STK32B	1404	918	1264	900	1942	616	1680	1447
chr10:127843793-127843812_ADAM12_+	ADAM12	1231	796	1227	634	399	188	549	485
chr11:113851994-113852013_HTR3A_-	HTR3A	396	442	405	346	61	205	122	78
chr5:147593501-147593520_SPINK6_-	SPINK6	2067	2044	2189	1926	4512	1736	1495	1490
chr2:45826663-45826682_SRBD1_-	SRBD1	826	638	751	662	287	129	134	83
chr1:27745498-27745517_WASF2_+	WASF2	929	598	808	629	525	144	341	105
chrX:92927740-92927759_NAP1L3_+	NAP1L3	834	820	877	681	609	1022	720	285
chr2:231118099-231118118_SP140_+	SP140	763	749	1098	646	147	1873	873	452
chr12:123352099-123352118_VPS37B_+	VPS37B	951	582	591	545	1212	541	3713	186
chr2:75185952-75185971_POLE4_-	POLE4	674	569	862	532	248	272	289	213
chr12:57389475-57389494_GPR182_-	GPR182	1026	808	926	713	469	280	1192	897
chr15:34628608-34628627_SLC12A6_+	SLC12A6	1541	1120	1602	1458	839	453	1950	1121
chr11:57509130-57509149_C11orf31_+	C11orf31	691	691	764	442	435	485	898	162
chr19:56103829-56103848_FIZ1_-	FIZ1	691	778	980	842	280	443	385	776
chr11:128806507-128806526_TP53AIP1_-	TP53AIP1	1099	1143	1139	1080	1152	842	1305	779
chr13:48986517-48986536_LPAR6_+	LPAR6	805	689	760	834	4046	565	581	455
chr15:49462527-49462546_GALK2_+	GALK2	1169	1164	1180	1085	423	1211	696	3445
chr17:35746238-35746257_C17orf78_+	C17orf78	1270	1171	1036	859	1195	400	308	1204
chr10:5772623-5772642_FAM208B_-	FAM208B	802	735	878	819	1004	533	652	1296
chr11:111957653-111957672_SDHD_+	SDHD	1173	968	1127	1083	579	686	1313	484
chr10:26986670-26986689_PDSS1_+	PDSS1	508	236	428	365	267	438	217	333
chr19:38794902-38794921_C19orf33_+	C19orf33	760	675	986	780	1332	703	596	1821
chr1:205592990-205593009_ELK4_-	ELK4	1692	1540	1909	1535	5352	744	5182	759
chr19:7981344-7981363_TGFBR3L_+	TGFBR3L	1362	1105	1086	1286	820	973	626	1424
chr2:242440200-242440219_STK25_-	STK25	994	958	1048	585	225	1326	2079	794
chr17:61607830-61607849_KCNH6_-	KCNH6	766	712	693	552	405	509	1683	421
chr16:3304345-3304364_MEFV_+	MEFV	874	1124	878	926	184	250	210	1387
chr2:74317138-74317157_TET3_+	TET3	1113	922	1255	1054	400	482	311	311
chr6:26093022-26093041_HFE_+	HFE	769	689	968	749	937	386	833	573
chr2:85768839-85768858_MAT2A_+	MAT2A	908	834	881	582	468	794	109	918
chr10:134884444-134884463_GPR123_-	GPR123	1411	1261	1397	1277	1077	997	491	3919
chr1:151958681-151958700_S100A10_+	S100A10	1370	1431	1520	1101	1061	736	1400	1624
chr17:72850940-72850959_GRIN2C_+	GRIN2C	827	801	1010	864	1284	394	736	706
chr8:623622-623641_ERICH1_-	ERICH1	1098	1279	1577	978	1120	921	551	992
chr20:29960964-29960983_DEFB118_-	DEFB118	1238	769	1142	911	1765	497	681	850
chr6:25826766-25826785_SLC17A1_-	SLC17A1	978	733	1162	664	205	475	954	1468
chr7:73638072-73638091_LAT2_-	LAT2	391	455	259	654	280	44	420	176
chr20:47580371-47580390_ARFGEF2_+	ARFGEF2	1092	1076	1353	1076	5214	861	953	964
chr11:76507125-76507144_TSKU_+	TSKU	895	708	979	787	539	641	233	179
chr9:133730321-133730340_ABL1_-	ABL1	1130	997	1054	800	189	318	650	871
chr5:140213977-140213996_PCDHA7_+	PCDHA7	923	604	820	610	167	251	801	613
chr22:18210148-18210167_BCL2L13_-	BCL2L13	1497	1201	1302	1488	634	496	1206	1113
chr21:32253585-32253604_KRTAP11-1_+	KRTAP11-1	855	837	720	548	413	391	693	454
chr1:10163032-10163051_UBE4B_+	UBE4B	779	633	803	749	564	684	343	1360
chr4:156276965-156276984_MAP9_+	MAP9	987	695	1189	1018	667	565	2116	202
chr3:186435382-186435401_KNG1_+	KNG1	791	1011	985	771	1226	1678	839	455
chr14:23846514-23846533_CMTM5_+	CMTM5	669	685	801	727	655	323	171	561
chr10:118084540-118084559_CCDC172_-	CCDC172	905	819	825	663	376	1560	383	198
chr15:65497644-65497663_CILP_+	CILP	1712	1111	1401	1326	617	389	815	1282
chr19:48342941-48342960_CRX_-	CRX	981	639	1057	767	149	273	479	833
chr6:160210461-160210480_TCP1_-	TCP1	1098	1013	1052	1060	199	396	1778	641
chr1:29508239-29508258_SRSF4_+	SRSF4	831	588	800	678	972	420	331	650
chr10:6001700-6001719_IL15RA_+	IL15RA	1397	1101	1417	1370	688	1356	1100	1061
chr12:93236323-93236342_EEA1_-	EEA1	1367	1055	1436	1299	1757	1083	4767	1610
chr18:11893451-11893470_MPPE1_+	MPPE1	1181	777	1066	778	891	818	342	810
chr21:43508459-43508478_UMODL1_-	UMODL1	1301	1307	1633	1321	576	2640	1417	1294
chr22:30821866-30821885_MTFP1_+	MTFP1	1807	1132	1802	1526	1528	1049	661	657
chr7:99048374-99048393_CPSF4_+	CPSF4	891	707	782	753	67	91	148	154
chr2:191301964-191301983_MFSD6_+	MFSD6	674	775	1005	891	285	845	427	1075
chr8:24254883-24254902_ADAMDEC1_+	ADAMDEC1	1009	903	1256	1058	330	705	1989	546
chr1:79412078-79412097_ELTD1_-	ELTD1	781	488	675	570	342	109	659	272
chr1:26877947-26877966_RPS6KA1_+	RPS6KA1	921	670	1200	637	577	1071	822	313
chr12:105600908-105600927_APPL2_+	APPL2	344	325	413	312	139	109	431	213
chr7:100211261-100211280_MOSPD3_+	MOSPD3	1903	1236	1836	1279	756	1302	1849	2221
chr9:112704958-112704977_PALM2_+	PALM2	1073	1196	1394	1397	494	1168	435	2192
chr1:47904568-47904587_FOXD2_-	FOXD2	630	712	642	577	450	652	483	1684
chr19:36637105-36637124_CAPNS1_-	CAPNS1	962	666	1066	1065	1268	750	1450	649
chr19:47440519-47440538_ARHGAP35_+	ARHGAP35	710	462	880	573	542	431	676	1165
chr14:104182169-104182188_ZFYVE21_+	ZFYVE21	1303	1072	1644	1474	696	1220	945	455
chr19:18980919-18980938_GDF1_+	GDF1	1928	1503	1746	1508	1374	965	1245	1105
chr6:116720413-116720432_DSE_+	DSE	781	524	595	469	802	189	1428	464
chr11:121358773-121358792_SORL1_-	SORL1	1001	795	1177	1012	1122	2544	382	1343
chr15:64445455-64445474_SNX22_+	SNX22	1166	1020	1243	808	613	319	814	291
chr11:6414872-6414891_SMPD1_-	SMPD1	1391	1165	1299	1111	2293	556	827	1156
chr22:37492039-37492058_TMPRSS6_+	TMPRSS6	1299	1095	1522	1375	819	1983	3051	1266
chr1:17302980-17302999_MFAP2_+	MFAP2	1030	940	1258	891	867	883	1376	555
chr10:28030396-28030415_MKX_-	MKX	816	611	1027	786	216	1227	1157	2920
chrX:15333558-15333577_ASB11_-	ASB11	1039	889	1141	982	1314	589	2477	544
chr3:129170816-129170835_IFT122_+	IFT122	709	817	875	781	1647	871	583	708
chr1:6676894-6676913_PHF13_+	PHF13	1153	901	1073	896	188	209	726	1297
chr21:38072131-38072150_SIM2_-	SIM2	1707	1314	1288	1133	1574	1233	413	1074
chr17:9808195-9808214_RCVRN_+	RCVRN	1662	1692	1840	1847	2862	1530	1486	1177
chr20:34241827-34241846_RBM12_-	RBM12	953	661	696	685	760	906	1119	641
chr19:24115806-24115825_ZNF726_-	ZNF726	1764	1277	1868	1531	910	1165	2630	1263
chr6:30681685-30681704_MDC1_+	MDC1	705	844	832	762	343	279	232	126
chr7:129989810-129989829_CPA5_+	CPA5	1083	641	967	895	547	447	1078	1939
chr19:10277318-10277337_DNMT1_-	DNMT1	405	390	478	365	129	258	284	80
chr2:166532893-166532912_CSRNP3_+	CSRNP3	546	546	630	396	499	284	299	2493
chr4:106370528-106370547_PPA2_-	PPA2	724	631	758	668	445	281	567	273
chr2:46770886-46770905_RHOQ_+	RHOQ	2362	1746	2600	1488	2219	2072	1939	744
chr2:241494342-241494361_ANKMY1_-	ANKMY1	637	769	680	743	1322	1054	330	186
chr19:14938702-14938721_OR7A5_-	OR7A5	1521	1159	1268	1004	1170	1729	603	1609
chr9:132623240-132623259_USP20_-	USP20	1004	784	753	650	988	102	866	476
chr5:112312627-112312646_DCP2_+	DCP2	962	1073	880	1054	1486	331	716	616
chr5:44388643-44388662_FGF10_-	FGF10	1482	989	1596	1193	2055	1052	414	2471
chr2:131521385-131521404_AMER3_+	AMER3	514	513	355	550	319	228	243	376
chr9:100894500-100894519_CORO2A_-	CORO2A	1317	1257	1380	1106	295	1059	1008	1483
chrX:153063588-153063607_SSR4_-	SSR4	647	521	739	303	244	186	310	51
chr9:119460990-119461009_TRIM32_+	TRIM32	756	867	1054	959	547	1488	1454	307
chr4:89941627-89941646_FAM13A_+	FAM13A	1139	1228	1353	1177	821	2035	951	280
chr7:45957005-45957024_IGFBP3_-	IGFBP3	1248	998	1091	1130	853	540	1341	780
chr4:160243572-160243591_RAPGEF2_+	RAPGEF2	1461	1132	1713	1682	1173	313	1070	826
chr11:6232208-6232227_C11orf42_-	C11orf42	757	839	1047	799	615	1263	1696	2964
chr1:48865098-48865117_SPATA6_-	SPATA6	934	849	994	1009	836	1151	624	362
chr3:107777211-107777230_CD47_-	CD47	1171	691	1085	1015	1561	937	1768	775
chr8:59522215-59522234_NSMAF_+	NSMAF	1610	1004	1155	1174	683	926	1209	1087
chr21:30252197-30252216_N6AMT1_+	N6AMT1	789	530	843	566	538	88	180	234
chr10:124672364-124672383_FAM24A_-	FAM24A	1453	1164	1500	1121	1080	409	1433	1253
chr9:125282319-125282338_OR1J4_+	OR1J4	684	511	851	426	801	81	834	554
chr14:20216262-20216281_OR4Q3_+	OR4Q3	1307	1032	1200	743	747	2816	1497	1439
chr16:50583386-50583405_NKD1_+	NKD1	885	865	1184	1049	1063	671	561	1141
chr19:57051031-57051050_ZFP28_+	ZFP28	1123	975	1002	1010	806	881	722	2288
chr14:90397908-90397927_EFCAB11_-	EFCAB11	923	711	812	593	552	420	521	532
chr1:162344290-162344309_C1orf111_-	C1orf111	1205	1206	1140	1085	285	822	896	988
chr3:20216372-20216391_SGOL1_-	SGOL1	1263	834	1277	790	2845	455	784	962
chr20:39993667-39993686_EMILIN3_+	EMILIN3	1056	582	1436	1051	940	417	576	485
chr1:201382165-201382184_TNNI1_-	TNNI1	473	359	485	402	1147	187	790	1011
chr10:101117336-101117355_CNNM1_+	CNNM1	1043	652	946	660	194	541	273	424
chr19:51021182-51021201_LRRC4B_+	LRRC4B	490	391	620	535	84	361	102	491
chr20:31647730-31647749_BPIFB3_+	BPIFB3	577	724	686	432	154	886	460	945
chr19:46974199-46974218_PNMAL1_-	PNMAL1	694	764	844	817	947	777	436	1926
chr1:26620780-26620799_UBXN11_-	UBXN11	965	1149	1175	965	835	1506	810	627
chr17:67287416-67287435_ABCA5_-	ABCA5	1453	1190	1412	1084	1473	475	1188	1054
chrX:118723764-118723783_NKRF_-	NKRF	992	889	889	829	413	698	520	268
chr19:10736937-10736956_SLC44A2_-	SLC44A2	866	749	826	741	762	1143	1314	548
chr1:1559184-1559203_MIB2_+	MIB2	707	408	655	537	586	605	371	421
chr13:61987998-61988017_PCDH20_-	PCDH20	555	476	582	624	1631	461	889	441
chr19:50881038-50881057_NR1H2_+	NR1H2	285	392	434	397	240	464	283	996
chr10:99023200-99023219_ARHGAP19_+	ARHGAP19	1297	1104	1456	1248	742	654	889	702
chr8:37630377-37630396_PROSC_+	PROSC	1413	1148	1142	1018	936	1232	613	577
chr1:117491997-117492016_PTGFRN_-	PTGFRN	2039	1293	1875	1522	1469	720	1189	6605
chr4:123664658-123664677_BBS12_-	BBS12	1281	1066	1224	871	1388	494	481	509
chr2:172582755-172582774_DYNC1I2_+	DYNC1I2	624	443	392	332	140	54	197	27
chr19:4793179-4793198_FEM1A_-	FEM1A	375	432	486	495	302	95	1085	695
chr17:35299562-35299581_LHX1_-	LHX1	707	695	808	754	1766	1328	1485	331
chr13:77566233-77566252_CLN5_+	CLN5	648	594	644	552	654	376	649	307
chr1:178514064-178514083_C1orf220_+	C1orf220	1249	1214	1247	918	1435	1391	540	1751
chr16:27221478-27221497_KDM8_-	KDM8	1576	1442	1443	1050	1717	1060	962	961
chr21:34804536-34804555_IFNGR2_-	IFNGR2	1299	926	1209	1047	828	705	694	311
chr11:113286281-113286300_DRD2_+	DRD2	768	556	942	523	147	318	728	714
chr12:124796460-124796479_FAM101A_-	FAM101A	1226	1096	1226	1219	753	905	1131	1494
chr5:50680394-50680413_ISL1_-	ISL1	539	395	473	453	241	459	1161	208
chr6:158873210-158873229_TULP4_-	TULP4	796	851	1214	865	327	2082	214	68
chr11:56019879-56019898_OR5T3_+	OR5T3	678	494	619	573	54	431	224	174
chr19:49238764-49238783_RASIP1_-	RASIP1	905	834	934	752	638	808	812	510
chr1:111216016-111216035_KCNA3_+	KCNA3	570	438	672	438	86	85	424	529
chr6:63995535-63995554_LGSN_-	LGSN	982	810	895	428	411	330	1272	513
chr6:33168073-33168092_RXRB_-	RXRB	744	735	972	827	328	641	1489	98
chr6:32709255-32709274_HLA-DQA2_-	HLA-DQA2	1228	1007	1323	1115	566	337	409	373
chr1:192627490-192627509_RGS13_-	RGS13	767	790	895	806	724	550	421	324
chrX:49098478-49098497_CCDC22_+	CCDC22	1529	1195	1292	1193	473	334	488	742
chr19:50193513-50193532_ADM5_+	ADM5	937	584	948	823	744	953	968	350
chr19:35760022-35760041_USF2_-	USF2	833	743	869	755	512	2572	1038	991
chr14:23586718-23586737_CEBPE_-	CEBPE	900	713	896	413	129	382	445	2333
chr17:62272302-62272321_TEX2_-	TEX2	1845	1647	1542	1614	958	2031	1936	882
chr2:151328207-151328226_RND3_-	RND3	1644	1019	1230	1228	803	466	1229	1320
chr22:38229168-38229187_ANKRD54_-	ANKRD54	748	677	1193	608	270	274	500	965
chr9:5339665-5339684_RLN1_-	RLN1	779	805	968	932	809	300	2148	508
chr1:22141147-22141166_LDLRAD2_+	LDLRAD2	1083	801	1139	779	747	531	883	439
chr21:38639541-38639560_DSCR3_-	DSCR3	514	442	612	389	189	270	169	2017
chr2:228012143-228012162_COL4A4_+	COL4A4	923	683	1064	728	506	398	2801	805
chr3:128369608-128369627_RPN1_+	RPN1	366	435	394	312	36	320	187	45
chr3:38038594-38038613_VILL_+	VILL	951	751	877	663	223	965	477	491
chr11:4790503-4790522_OR51F1_+	OR51F1	575	468	583	420	966	684	330	703
chr1:249110841-249110860_SH3BP5L_-	SH3BP5L	1056	857	1158	864	596	400	1149	241
chr6:131247839-131247858_EPB41L2_-	EPB41L2	857	621	1075	590	615	397	1890	988
LacZ:1843-1862_LacZ_-	LacZ	1100	908	1152	1020	359	721	2180	2796
chr1:15911206-15911225_AGMAT_+	AGMAT	836	797	801	800	1025	242	415	667
chr1:110754205-110754224_KCNC4_+	KCNC4	217	189	199	211	48	17	31	26
chr19:15852334-15852353_OR10H3_-	OR10H3	720	595	772	559	530	825	965	689
chr7:92844886-92844905_HEPACAM2_-	HEPACAM2	962	940	1144	711	557	1090	1619	710
chr21:31973463-31973482_KRTAP22-1_-	KRTAP22-1	1394	1270	1462	847	647	513	781	946
chr1:205768200-205768219_SLC41A1_+	SLC41A1	1891	1344	1952	1751	1233	1531	1942	1449
chr16:25162915-25162934_LCMT1_+	LCMT1	1150	1044	1258	1050	400	451	149	135
chrX:48382429-48382448_EBP_-	EBP	378	510	305	415	159	658	609	279
chr7:45016180-45016199_MYO1G_-	MYO1G	1539	1522	1924	1434	896	996	1155	1402
chr7:145814034-145814053_CNTNAP2_-	CNTNAP2	384	328	671	392	243	419	536	1794
chr9:125424465-125424484_OR1L1_-	OR1L1	1622	1637	1628	1303	1419	448	1708	785
chr1:93913827-93913846_FNBP1L_+	FNBP1L	753	790	967	1009	355	740	859	625
chr1:99150448-99150467_SNX7_-	SNX7	737	736	1042	642	472	213	419	505
chr19:19625894-19625913_TSSK6_+	TSSK6	543	434	594	496	471	71	174	394
chr9:113265345-113265364_SVEP1_-	SVEP1	1527	1120	1254	933	682	673	863	700
chr12:48190785-48190804_HDAC7_+	HDAC7	1346	1123	1734	1205	1235	3383	2406	676
chr5:141331094-141331113_PCDH12_-	PCDH12	677	643	672	603	539	447	546	459
chr17:27818850-27818869_TAOK1_+	TAOK1	2484	1953	2488	2475	8289	3938	3263	4786
chrX:27997767-27997786_DCAF8L1_-	DCAF8L1	1150	904	1109	1145	752	1109	436	1109
chr1:197896778-197896797_LHX9_-	LHX9	1151	1102	1221	874	2270	1677	474	857
chr19:3784203-3784222_MATK_-	MATK	1241	1295	1646	1233	1278	1724	2152	2054
chr12:113592367-113592386_CCDC42B_+	CCDC42B	1276	1163	1302	1116	745	1151	1741	1650
chr4:74606395-74606414_IL8_-	IL8	767	591	625	433	419	135	413	746
chr12:81111201-81111220_MYF5_-	MYF5	1412	1199	1399	1273	803	2844	2383	1239
chr19:40904469-40904488_PRX_+	PRX	1014	619	871	698	181	271	275	371
chr7:82791666-82791685_PCLO_+	PCLO	1020	1034	1035	1083	475	507	949	2648
chr17:7578242-7578261_TP53_-	TP53	781	747	751	620	406	623	305	249
chr11:5799411-5799430_OR52N5_-	OR52N5	1145	883	1045	876	728	796	441	728
chr1:16386073-16386092_FAM131C_-	FAM131C	1027	873	837	1057	357	695	846	734
chr2:191848417-191848436_STAT1_-	STAT1	1765	1304	1590	1467	2144	649	6071	994
chr4:86985424-86985443_MAPK10_-	MAPK10	899	813	934	923	900	480	1856	1609
chr12:72058292-72058311_THAP2_+	THAP2	671	698	710	675	298	1319	855	299
chr11:5510031-5510050_OR52D1_-	OR52D1	760	911	741	630	167	267	382	275
chr10:102789793-102789812_PDZD7_+	PDZD7	1357	1000	1184	1137	419	949	588	3955
chr2:110920666-110920685_NPHP1_-	NPHP1	613	612	603	715	491	1033	543	542
chr12:110236465-110236484_TRPV4_-	TRPV4	487	410	521	406	179	233	242	832
chr6:112420590-112420609_FAM229B_+	FAM229B	479	424	392	492	1474	344	520	1338
chr16:70154520-70154539_PDPR_-	PDPR	961	1232	976	1050	836	390	1091	999
chr18:61305144-61305163_SERPINB4_+	SERPINB4	1394	1226	1381	1164	513	285	3034	633
chr9:118163522-118163541_DEC1_+	01-Dec	1167	771	981	899	1220	756	539	847
chr8:86358370-86358389_CA3_-	CA3	1586	1141	1424	1451	3047	1071	586	481
chr13:52373711-52373730_DHRS12_-	DHRS12	429	558	813	371	106	140	2032	93
chr8:23152351-23152370_R3HCC1_+	R3HCC1	415	345	554	376	196	182	146	242
chr11:44636863-44636882_CD82_+	CD82	579	481	634	684	433	430	630	297
chr17:48244782-48244801_SGCA_-	SGCA	1356	1538	1279	1198	855	1152	674	770
chr22:18111381-18111400_ATP6V1E1_+	ATP6V1E1	901	723	764	665	390	605	406	433
chr3:138153894-138153913_ESYT3_-	ESYT3	711	572	743	604	1092	1175	200	646
LacZ:1578-1597_LacZ_-	LacZ	856	614	990	888	1505	612	1948	784
chr3:28520350-28520369_ZCWPW2_+	ZCWPW2	1025	703	1176	803	238	1383	1092	1424
chr7:88423930-88423949_C7orf62_+	C7orf62	1541	1371	1460	1180	1935	2545	1102	1880
chr1:244852605-244852624_DESI2_-	DESI2	1449	1104	1152	1134	256	474	445	841
chr17:19552380-19552399_ALDH3A2_+	ALDH3A2	690	605	783	510	629	743	370	545
chr7:152346051-152346070_XRCC2_-	XRCC2	980	751	1001	944	594	166	2058	812
chr15:83544091-83544110_HOMER2_-	HOMER2	2314	2546	2196	2136	1838	914	2052	1659
chr12:51844798-51844817_SLC4A8_-	SLC4A8	823	623	611	317	301	349	677	44
chr3:172472337-172472356_ECT2_+	ECT2	2041	1684	2491	2203	1568	1395	2638	7966
chr6:43193832-43193851_DNPH1_+	DNPH1	1396	1229	1680	865	242	414	1277	952
chr12:109723109-109723128_FOXN4_+	FOXN4	810	888	1097	830	706	1103	968	1684
chr14:64935245-64935264_AKAP5_+	AKAP5	814	645	683	1190	239	634	866	568
chr20:42232864-42232883_IFT52_+	IFT52	600	447	690	527	201	75	1368	318
chr8:23709855-23709874_STC1_-	STC1	941	970	1163	1124	574	777	375	631
chr13:29068960-29068979_FLT1_+	FLT1	634	589	840	508	506	290	518	525
chr2:239147875-239147894_HES6_-	HES6	1578	1198	1721	1355	931	1530	593	468
chr18:29171898-29171917_TTR_-	TTR	705	604	794	500	318	233	406	704
chr8:8749278-8749297_MFHAS1_-	MFHAS1	896	658	1165	762	597	522	1618	620
chr9:135763704-135763723_C9orf9_-	C9orf9	1210	1569	1595	1168	500	1305	1632	710
chr11:62520891-62520910_ZBTB3_+	ZBTB3	1174	986	1135	590	579	457	324	1444
chr13:114507919-114507938_TMEM255B_-	TMEM255B	891	579	751	660	342	431	203	1603
chr1:248262994-248263013_OR2L13_-	OR2L13	825	606	879	667	873	478	429	635
chr8:25899617-25899636_EBF2_+	EBF2	418	389	474	289	11	367	356	232
chrX:16669195-16669214_S100G_+	S100G	1393	1133	1608	703	1541	617	1088	1121
chr1:246729372-246729391_TFB2M_+	TFB2M	1229	1058	1094	983	794	500	1090	726
chr21:31720871-31720890_KRTAP23-1_+	KRTAP23-1	742	534	822	753	450	442	651	1715
chr10:60145405-60145424_TFAM_-	TFAM	1046	835	1296	749	763	392	737	805
chr4:88412812-88412831_SPARCL1_-	SPARCL1	416	336	673	413	506	117	68	103
chr14:73159893-73159912_DPF3_-	DPF3	802	719	750	751	728	514	644	118
chr15:64455129-64455148_PPIB_-	PPIB	1142	1278	1689	1625	896	520	535	1570
chr6:112382225-112382244_WISP3_+	WISP3	585	421	550	418	784	324	519	622
chr17:40705520-40705539_HSD17B1_-	HSD17B1	625	578	653	613	231	6264	151	371
chr15:91475314-91475333_HDDC3_-	HDDC3	868	669	870	760	2574	951	858	599
chr18:66504206-66504225_CCDC102B_+	CCDC102B	1233	1120	1290	908	1117	889	909	1273
chr2:27530440-27530459_UCN_-	UCN	989	682	853	807	557	802	418	261
chr22:40415917-40415936_FAM83F_+	FAM83F	1540	1530	2010	1582	1645	1150	2106	2672
chr11:62439539-62439558_C11orf83_+	C11orf83	844	878	931	803	100	341	710	224
chr2:47612322-47612341_EPCAM_+	EPCAM	342	227	308	215	187	103	85	21
chr10:35930292-35930311_FZD8_+	FZD8	642	578	669	522	1061	548	2286	580
chr5:110074992-110075011_SLC25A46_+	SLC25A46	581	353	414	164	73	219	272	445
chr19:16606647-16606666_CALR3_-	CALR3	684	738	767	597	83	77	704	199
chr2:75720499-75720518_EVA1A_+	EVA1A	1007	1015	1023	1002	496	566	7941	641
chr1:43395315-43395334_SLC2A1_+	SLC2A1	854	634	641	770	215	375	756	1293
chr3:68802137-68802156_FAM19A4_-	FAM19A4	1222	1305	1385	1118	1984	1522	1130	932
chr7:27186930-27186949_HOXA6_-	HOXA6	607	563	746	548	213	469	583	1189
chr12:52908922-52908941_KRT5_-	KRT5	1271	1172	1237	1447	792	897	1218	993
chr11:56431985-56432004_OR5AR1_-	OR5AR1	94	125	184	104	331	73	95	18
chr13:26927915-26927934_CDK8_+	CDK8	1225	1159	1251	889	2652	944	1160	1002
chrX:30327240-30327259_NR0B1_+	NR0B1	1958	2115	2111	1543	1331	1517	2092	1438
chr16:3021941-3021960_PAQR4_-	PAQR4	366	229	334	186	156	14	14	31
chr2:204111567-204111586_CYP20A1_-	CYP20A1	770	567	702	429	337	955	436	642
chr6:49518544-49518563_C6orf141_+	C6orf141	1288	1017	1406	973	525	654	347	1570
chr11:63662773-63662792_MARK2_-	MARK2	673	679	749	743	285	144	616	593
chr7:86815181-86815200_DMTF1_+	DMTF1	1420	936	1554	890	603	356	1163	565
chr8:110587143-110587162_SYBU_+	SYBU	1363	1347	1611	1253	675	1406	2312	1193
chr1:31654776-31654795_NKAIN1_-	NKAIN1	1399	1569	1945	1836	1103	1039	991	967
chr19:57326166-57326185_PEG3_+	PEG3	1708	1515	1703	1585	570	769	1247	1908
chr10:75415643-75415662_SYNPO2L_-	SYNPO2L	963	659	747	676	1017	173	550	400
chr1:24932110-24932129_NCMAP_+	NCMAP	799	728	1104	615	131	395	398	1402
chr21:42540363-42540382_BACE2_-	BACE2	1214	1153	1387	1429	394	763	634	1289
chr2:24285982-24286001_FKBP1B_+	FKBP1B	1185	880	917	745	263	1688	1889	574
chr2:68740282-68740301_APLF_-	APLF	798	553	618	429	587	655	2325	157
chr6:72892438-72892457_RIMS1_-	RIMS1	749	469	843	752	222	174	279	425
chr19:3770673-3770692_RAX2_+	RAX2	2257	2012	2147	1385	689	751	1674	935
chr10:116605960-116605979_FAM160B1_-	FAM160B1	896	606	579	335	360	138	358	496
chr18:48443771-48443790_ME2_+	ME2	434	580	521	499	202	168	465	2114
chr19:7990183-7990202_CTXN1_-	CTXN1	603	501	701	600	246	368	975	341
chr2:26802209-26802228_C2orf70_-	C2orf70	1023	762	904	934	1155	984	3779	488
chr7:123516801-123516820_HYAL4_+	HYAL4	499	452	622	467	277	268	702	1580
chr9:139640314-139640333_LCN6_-	LCN6	366	339	559	528	314	362	164	167
chr11:57265268-57265287_SLC43A1_+	SLC43A1	1137	1004	1319	1026	327	617	637	935
chr7:123388739-123388758_WASL_+	WASL	1647	1466	1702	1588	3442	1018	1961	924
chrX:70444242-70444261_GJB1_-	GJB1	1045	809	961	845	226	329	573	963
chr19:39881456-39881475_PAF1_+	PAF1	1416	1216	1438	1004	518	2366	1425	139
chr16:15967366-15967385_FOPNL_+	FOPNL	1013	872	1159	890	613	646	2111	647
chr12:111348933-111348952_MYL2_+	MYL2	1935	1588	1633	1407	1034	2656	1806	1381
chr14:77810028-77810047_TMED8_+	TMED8	628	458	592	450	355	707	182	349
chr9:847020-847039_DMRT1_-	DMRT1	1266	970	1334	995	1318	1167	1146	1153
chr4:9177501-9177520_FAM90A26_-	FAM90A26	1736	1407	1932	1834	929	1126	1032	1823
chr4:184182176-184182195_WWC2_-	WWC2	791	658	858	810	704	113	625	739
chr12:76425121-76425140_PHLDA1_-	PHLDA1	582	384	625	458	696	752	431	1239
chr12:58127857-58127876_AGAP2_+	AGAP2	1144	733	973	686	1026	1551	809	690
chr9:4679810-4679829_CDC37L1_-	CDC37L1	1552	1599	2035	1841	1166	1801	5047	2853
chr2:228886657-228886676_SPHKAP_+	SPHKAP	960	777	819	567	440	277	652	435
chr9:34971618-34971637_KIAA1045_-	KIAA1045	888	663	912	809	648	289	516	524
chr6:31616726-31616745_BAG6_-	BAG6	1076	774	897	937	743	507	275	999
chr1:145474640-145474659_ANKRD34A_+	ANKRD34A	503	565	579	524	307	820	692	209
chr4:145040923-145040942_GYPA_-	GYPA	236	168	235	200	202	134	196	783
chr8:94740459-94740478_FAM92A1_+	FAM92A1	800	716	813	717	829	850	959	537
chr4:189020183-189020202_TRIML2_+	TRIML2	938	629	905	661	338	249	626	953
chr10:124458898-124458917_C10orf120_-	C10orf120	1136	1054	1357	848	398	1143	1304	1405
chr13:23898532-23898551_SGCG_+	SGCG	853	547	908	752	514	248	1225	181
chr11:33050281-33050300_DEPDC7_-	DEPDC7	1529	1431	1472	1298	1575	1207	965	1007
chr20:43850790-43850809_SEMG2_+	SEMG2	977	766	951	974	2123	887	772	1588
chr1:247615190-247615209_OR2B11_+	OR2B11	1273	905	1037	813	597	460	2331	243
chr17:47486686-47486705_PHB_+	PHB	1277	1759	1913	1347	571	942	1164	552
chr17:39594517-39594536_KRT38_-	KRT38	533	588	608	581	304	705	175	1044
chr20:32341167-32341186_ZNF341_-	ZNF341	1800	1423	1670	1907	1871	1346	1295	1199
chr19:19216446-19216465_SLC25A42_-	SLC25A42	1018	1025	1261	752	688	1447	925	842
chr10:102045959-102045978_BLOC1S2_-	BLOC1S2	1147	655	962	778	422	286	353	619
chr4:9177498-9177517_FAM90A26_-	FAM90A26	1175	877	1172	1085	710	826	1323	989
chr11:118277651-118277670_ATP5L_-	ATP5L	1125	1031	1187	870	1331	300	1649	624
chr6:29364673-29364692_OR12D2_-	OR12D2	1127	975	1120	1233	742	480	1455	1736
chr11:85975236-85975255_EED_+	EED	1175	952	1019	1116	9	155	83	344
chr12:49374229-49374248_WNT1_+	WNT1	864	868	1149	1090	669	1620	1041	508
chr9:111625183-111625202_ACTL7A_-	ACTL7A	894	654	756	860	1326	232	684	1152
chr11:62984922-62984941_SLC22A25_-	SLC22A25	1180	990	974	659	242	435	670	502
chr1:22828156-22828175_ZBTB40_+	ZBTB40	836	612	902	554	1342	737	471	263
chr17:59668093-59668112_NACA2_-	NACA2	992	851	1049	865	916	880	743	711
chr1:179308645-179308664_SOAT1_-	SOAT1	995	688	886	883	963	505	507	404
chr12:109251246-109251265_SSH1_+	SSH1	1194	1254	1144	802	1146	657	1702	1662
chr2:233404733-233404752_CHRNG_-	CHRNG	592	575	697	445	738	269	893	740
chr12:51354762-51354781_HIGD1C_+	HIGD1C	1388	1663	1547	1323	2024	1771	2922	874
chr7:2317800-2317819_SNX8_-	SNX8	673	317	585	613	1018	223	320	590
chr2:189449067-189449086_GULP1_+	GULP1	633	721	807	505	349	1096	374	425
chr1:20224091-20224110_OTUD3_+	OTUD3	395	317	288	231	64	59	207	31
chr1:41236450-41236469_NFYC_+	NFYC	1600	1246	1559	754	768	1012	1304	423
chr7:37960668-37960687_EPDR1_+	EPDR1	1059	1001	1224	1205	783	372	759	1983
chr9:33135390-33135409_B4GALT1_-	B4GALT1	1065	891	1056	972	1698	1422	315	904
chr3:36898417-36898436_TRANK1_-	TRANK1	483	415	370	324	290	139	301	283
chr16:67907193-67907212_EDC4_+	EDC4	1373	1075	1194	1293	416	404	467	1247
chr16:1129773-1129792_SSTR5_-	SSTR5	1146	835	1248	869	835	1541	1810	1048
chr3:45813999-45814018_SLC6A20_-	SLC6A20	1114	845	1127	829	665	425	786	355
chr12:70760597-70760616_KCNMB4_-	KCNMB4	640	525	722	484	1151	1093	322	435
chr17:7484826-7484845_CD68_-	CD68	672	525	428	514	822	340	333	471
chr13:102568969-102568988_FGF14_+	FGF14	1002	962	1208	1124	385	447	2113	679
chr19:11978724-11978743_ZNF439_-	ZNF439	1525	1010	1329	751	1139	4328	872	1030
chr4:166403465-166403484_CPE_-	CPE	1551	1285	1699	876	523	1715	895	2331
chr9:139333534-139333553_INPP5E_-	INPP5E	746	624	878	728	353	114	570	293
chr5:156945848-156945867_ADAM19_-	ADAM19	607	630	788	633	541	546	413	365
chr12:54576036-54576055_SMUG1_-	SMUG1	1373	839	1154	806	1362	920	876	2371
chr15:83932452-83932471_BNC1_+	BNC1	1294	1070	1215	1069	862	940	2787	257
chr16:10729712-10729731_TEKT5_-	TEKT5	757	563	759	539	606	635	289	515
chr12:10205274-10205293_CLEC9A_+	CLEC9A	1221	1058	1356	1131	402	829	452	3162
chr8:66617045-66617064_MTFR1_-	MTFR1	1258	1042	1371	1378	478	1355	918	922
chr15:41961775-41961794_MGA_-	MGA	913	644	830	604	1284	3126	748	212
chr1:31212650-31212669_LAPTM5_+	LAPTM5	1335	1225	1275	1153	1666	1505	447	312
chr22:39385519-39385538_APOBEC3B_-	APOBEC3B	1039	577	904	914	541	459	708	660
chrX:71401548-71401567_PIN4_+	PIN4	1384	1137	1434	1176	895	1028	1933	5684
chr5:175751739-175751758_SIMC1_+	SIMC1	1271	1135	1447	1173	848	1218	2018	632
chr12:110017701-110017720_MVK_-	MVK	460	413	635	568	342	718	1168	311
chr17:42463376-42463395_ITGA2B_+	ITGA2B	1138	814	1041	851	572	285	386	396
chr7:7283232-7283251_C1GALT1_-	C1GALT1	706	789	1162	868	1201	534	1105	589
chr11:67799656-67799675_NDUFS8_-	NDUFS8	1551	1204	1738	1225	670	359	1654	1435
chr19:39867336-39867355_SAMD4B_+	SAMD4B	339	477	543	306	979	209	333	84
chr7:32909641-32909660_KBTBD2_-	KBTBD2	1191	866	1358	1049	281	508	573	535
chr18:25593661-25593680_CDH2_-	CDH2	1668	1619	1679	1680	965	711	3003	982
chr19:58048875-58048894_ZNF549_-	ZNF549	757	825	774	603	460	274	1267	373
chr7:140058472-140058491_SLC37A3_+	SLC37A3	1115	1080	1388	1102	391	1263	484	564
chr16:54965340-54965359_IRX5_-	IRX5	1037	822	1023	853	415	136	207	4478
chr16:28549356-28549375_NUPR1_-	NUPR1	1333	735	1153	770	864	332	522	549
chr1:44401797-44401816_ARTN_+	ARTN	1101	922	1088	895	57	655	387	288
chr14:70793112-70793131_COX16_-	COX16	1277	1220	1338	1102	1204	1551	1607	1884
chr14:104173465-104173484_XRCC3_-	XRCC3	569	615	753	630	161	106	448	258
chr1:162353210-162353229_C1orf226_+	C1orf226	602	572	734	453	494	306	342	1933
chr12:10084911-10084930_CLEC2A_-	CLEC2A	589	863	890	837	619	1144	332	792
chr3:137892379-137892398_DBR1_-	DBR1	1312	966	1010	720	205	479	806	170
chr4:148407180-148407199_EDNRA_-	EDNRA	560	298	529	409	428	1355	430	708
chr16:84066943-84066962_SLC38A8_+	SLC38A8	1275	1212	1064	1132	1195	1768	703	1960
chr5:146781203-146781222_DPYSL3_+	DPYSL3	627	687	983	834	2582	1441	454	241
chr19:4354335-4354354_MPND_-	MPND	1335	1223	1352	992	992	836	702	1432
chr12:54063069-54063088_ATP5G2_+	ATP5G2	1391	1149	1428	1057	2166	605	954	2509
chrX:96139937-96139956_RPA4_+	RPA4	738	719	1065	544	645	414	358	475
chrX:47500633-47500652_ELK1_-	ELK1	616	467	920	647	561	280	2550	216
chr7:117424466-117424485_CTTNBP2_+	CTTNBP2	361	350	404	228	866	858	209	295
chr3:167405405-167405424_PDCD10_-	PDCD10	318	329	473	379	379	1300	2814	1903
chr11:65554885-65554904_OVOL1_-	OVOL1	898	780	1038	733	420	666	917	621
chr10:28491105-28491124_MPP7_+	MPP7	1030	683	669	749	887	673	750	815
chrX:152710318-152710337_TREX2_-	TREX2	1329	1017	1256	1044	802	785	1110	460
chr7:23226697-23226716_NUPL2_+	NUPL2	1061	1116	1047	1022	436	1153	663	463
chr15:66274659-66274678_MEGF11_+	MEGF11	388	367	473	427	58	75	295	258
chr6:28227487-28227506_NKAPL_+	NKAPL	1154	1067	1236	1107	199	524	479	528
chr11:111953232-111953251_C11orf57_-	C11orf57	1172	746	826	576	173	279	653	580
chr16:31102596-31102615_VKORC1_+	VKORC1	1060	909	1253	717	627	767	1160	419
chr2:219736511-219736530_WNT6_+	WNT6	579	367	439	506	345	751	160	1214
chr15:34642949-34642968_NUTM1_-	NUTM1	2265	1808	2758	1536	692	683	3009	1343
chr7:29606014-29606033_PRR15_+	PRR15	1340	1531	1222	1065	1699	1135	854	399
chr7:41739826-41739845_INHBA_+	INHBA	680	715	957	812	396	1118	977	1185
chr3:105495286-105495305_CBLB_+	CBLB	697	806	938	791	1079	730	344	518
chrX:100297165-100297184_TRMT2B_-	TRMT2B	1149	540	832	507	863	449	634	396
chr5:151784587-151784606_NMUR2_-	NMUR2	561	382	588	441	307	349	331	562
chr16:71570932-71570951_CHST4_-	CHST4	597	659	868	725	164	763	307	393
chr8:109797256-109797275_TMEM74_-	TMEM74	1069	835	1208	751	1426	354	2169	996
chr3:126270842-126270861_C3orf22_-	C3orf22	1030	1072	1318	1179	1677	949	1557	2443
chr21:30257661-30257680_N6AMT1_-	N6AMT1	1048	669	820	798	170	266	1310	353
chr11:111166831-111166850_COLCA1_+	COLCA1	1091	835	1189	1153	1364	661	890	528
chr22:39085334-39085353_JOSD1_-	JOSD1	1391	1071	1288	841	565	981	980	1213
chr21:43809023-43809042_TMPRSS3_+	TMPRSS3	1271	912	977	777	342	692	606	522
chr2:62728400-62728419_TMEM17_+	TMEM17	437	387	390	336	731	393	224	652
chr19:44515321-44515340_ZNF230_+	ZNF230	1270	1183	1250	1056	537	827	449	198
chr22:42263007-42263026_SREBF2_+	SREBF2	1382	976	1061	1089	1606	535	363	570
chr11:64786066-64786085_ARL2_+	ARL2	995	821	1003	609	81	21	25	124
chrX:37655310-37655329_CYBB_-	CYBB	527	549	668	490	388	697	503	596
chr7:138665812-138665831_KIAA1549_+	KIAA1549	566	495	609	562	82	128	581	958
chr8:124195503-124195522_FAM83A_-	FAM83A	570	623	646	403	753	476	807	114
chr6:168430279-168430298_KIF25_-	KIF25	1307	1128	1842	1612	447	508	834	839
chr19:53269470-53269489_ZNF600_+	ZNF600	680	507	807	567	1337	396	906	869
chr1:156946792-156946811_ARHGEF11_+	ARHGEF11	1755	1612	2277	1685	854	1125	1120	900
chr14:45478211-45478230_FAM179B_+	FAM179B	594	646	696	793	337	692	427	774
chr5:80256564-80256583_RASGRF2_+	RASGRF2	927	719	1234	786	949	439	1151	499
chr2:62067617-62067636_FAM161A_+	FAM161A	722	497	857	770	324	867	6084	626
chr11:67203534-67203553_PTPRCAP_-	PTPRCAP	1507	1154	1314	1179	517	313	286	427
chr3:122459560-122459579_HSPBAP1_-	HSPBAP1	1121	1033	2101	1156	596	1231	1012	1130
chr9:104190795-104190814_ALDOB_-	ALDOB	1000	629	587	683	195	476	889	685
chr6:73331968-73331987_KCNQ5_+	KCNQ5	595	603	658	619	431	316	1223	555
chr11:45277320-45277339_SYT13_-	SYT13	1551	1174	1369	1333	2620	876	1106	1491
chr9:104238321-104238340_TMEM246_+	TMEM246	1911	1286	1826	1673	1224	903	1520	1557
chr12:31242369-31242388_DDX11_-	DDX11	1047	775	785	617	487	172	176	136
chr4:113541188-113541207_C4orf21_+	C4orf21	1587	1197	1587	1676	665	870	1024	1010
chr16:2979913-2979932_FLYWCH1_-	FLYWCH1	1100	819	1160	872	647	836	410	460
chr20:5897509-5897528_CHGB_-	CHGB	1154	993	1308	1045	1392	726	1121	644
chrX:153001687-153001706_ABCD1_+	ABCD1	793	948	861	813	508	246	673	267
chr14:52781635-52781654_PTGER2_+	PTGER2	1040	708	1105	681	243	290	404	1176
chr1:41481843-41481862_SLFNL1_-	SLFNL1	769	854	821	581	437	1082	603	212
chr16:19020532-19020551_TMC7_-	TMC7	778	573	875	836	638	987	390	677
chr17:42734512-42734531_C17orf104_-	C17orf104	943	901	1248	769	679	1403	348	854
chr17:72888767-72888786_FADS6_+	FADS6	769	645	799	585	989	533	402	954
chr12:122247950-122247969_SETD1B_-	SETD1B	989	844	1079	845	747	1009	970	873
chr4:91229593-91229612_CCSER1_+	CCSER1	1068	855	1237	1105	708	439	305	1106
chr11:128709850-128709869_KCNJ1_+	KCNJ1	613	716	692	654	920	271	604	530
chr5:677916-677935_TPPP_-	TPPP	1201	605	1201	809	167	413	955	1185
chr17:30625163-30625182_RHBDL3_-	RHBDL3	1248	853	1363	817	1085	1584	1132	364
chr19:35622882-35622901_LGI4_+	LGI4	1560	1162	1744	1367	764	937	1495	1957
chr1:153330842-153330861_S100A9_+	S100A9	1217	1173	1317	1147	569	2138	651	505
chr1:248202297-248202316_OR2L2_-	OR2L2	1333	955	1667	878	794	867	550	793
chr10:135087249-135087268_ADAM8_+	ADAM8	2430	2258	2372	2496	5539	2715	3026	2861
chr2:174047662-174047681_MLTK_+	MLTK	660	659	798	426	106	338	909	524
chr7:557094-557113_PDGFA_+	PDGFA	873	720	844	824	450	282	239	782
chr8:17102655-17102674_CNOT7_-	CNOT7	1713	1629	1694	1858	1020	1172	650	1767
chr5:175306023-175306042_CPLX2_+	CPLX2	1193	1117	1310	1235	2006	1811	1130	1084
chrX:49957815-49957834_AKAP4_-	AKAP4	816	664	844	539	428	1285	833	832
chrX:30260439-30260458_MAGEB4_-	MAGEB4	680	551	548	483	528	905	303	587
chr11:86017398-86017417_C11orf73_-	C11orf73	1078	900	998	779	531	356	629	386
chr1:100843117-100843136_CDC14A_+	CDC14A	921	883	947	687	247	390	894	625
chr9:35243325-35243344_UNC13B_+	UNC13B	661	354	878	505	267	203	1571	296
chr19:14165175-14165194_PALM3_-	PALM3	1113	881	897	911	1155	680	273	743
chr21:46396591-46396610_FAM207A_+	FAM207A	1126	957	1492	1204	657	1571	1277	451
chr10:99350045-99350064_C10orf62_+	C10orf62	1079	945	1330	699	500	1309	471	386
chr17:74382351-74382370_SPHK1_-	SPHK1	1601	1364	1970	1541	649	1234	1362	906
chr1:16091480-16091499_FBLIM1_+	FBLIM1	1190	877	1050	862	1068	321	928	840
chr1:209779690-209779709_CAMK1G_-	CAMK1G	458	577	662	464	508	171	882	435
chr18:46783391-46783410_DYM_-	DYM	1599	1183	1504	1225	2515	911	2332	744
chr3:19926078-19926097_EFHB_-	EFHB	1057	804	985	895	1370	534	577	386
chr3:75714331-75714350_FRG2C_-	FRG2C	1079	776	1291	1181	953	1367	1629	2951
chrX:77528923-77528942_CYSLTR1_+	CYSLTR1	809	583	819	455	495	560	816	1264
chr17:7489363-7489382_MPDU1_-	MPDU1	1696	1347	1582	1247	516	430	856	1417
chr1:111996878-111996897_ATP5F1_-	ATP5F1	713	788	1025	768	356	762	581	719
chr1:150974227-150974246_FAM63A_+	FAM63A	1199	1066	1120	1152	758	336	280	302
chr3:130737352-130737371_ASTE1_-	ASTE1	1100	1087	1285	847	1074	1351	1098	1509
chr17:71253908-71253927_CPSF4L_-	CPSF4L	1683	1203	1209	1176	582	438	1403	723
chr5:122435376-122435395_PRDM6_+	PRDM6	2200	1807	2304	1621	1781	2246	1700	1454
chr5:128441049-128441068_ISOC1_-	ISOC1	1008	1057	1112	1127	636	627	1017	387
chr22:23488834-23488853_RAB36_-	RAB36	1255	1111	1770	1151	442	1609	998	1855
chr12:112375018-112375037_TMEM116_+	TMEM116	2039	1647	1850	1491	2061	2839	2629	2956
chr8:22380197-22380216_PPP3CC_-	PPP3CC	1324	1005	948	1282	1764	361	756	879
chr19:3730479-3730498_TJP3_+	TJP3	1118	991	1068	1139	356	389	395	841
chr17:5085467-5085486_ZNF594_+	ZNF594	812	641	665	679	839	104	345	525
chr10:98240130-98240149_TLL2_-	TLL2	940	845	1056	984	454	1090	428	1807
chr22:37540139-37540158_IL2RB_+	IL2RB	310	305	286	381	316	447	229	250
chr7:94989388-94989407_PON3_+	PON3	1311	843	1229	1268	746	1189	1780	718
chr15:65411137-65411156_PDCD7_-	PDCD7	1354	1165	1165	808	290	96	176	253
chr16:9943748-9943767_GRIN2A_+	GRIN2A	1227	900	933	859	544	390	399	558
chr9:34402388-34402407_FAM219A_+	FAM219A	1716	1145	1496	1290	1217	1967	476	708
chr1:153642672-153642691_ILF2_+	ILF2	1939	1375	2146	1484	1420	404	1502	729
chrX:9728777-9728796_GPR143_+	GPR143	1492	1087	1424	1205	864	651	1458	950
chr2:239237872-239237891_TRAF3IP1_+	TRAF3IP1	560	891	849	518	286	468	355	622
chr17:48195560-48195579_SAMD14_-	SAMD14	933	1027	1112	1097	464	287	687	734
chr5:102432314-102432333_GIN1_-	GIN1	1326	1195	1333	1205	1874	314	1120	1169
chr20:61041548-61041567_GATA5_-	GATA5	1197	865	1597	1215	1115	240	868	764
chr19:40993701-40993720_SPTBN4_-	SPTBN4	1422	1163	1502	1311	935	878	484	3887
chr12:117158137-117158156_C12orf49_+	C12orf49	889	1179	1165	1113	386	1128	326	676
chr13:32335910-32335929_RXFP2_+	RXFP2	1291	1193	1537	1230	585	491	744	1749
chr1:207076333-207076352_IL24_+	IL24	965	737	782	680	722	284	683	487
chr11:124739350-124739369_ROBO3_-	ROBO3	1118	895	1036	1159	1176	478	700	900
chr17:73279530-73279549_SLC25A19_+	SLC25A19	153	153	145	233	288	27	61	15
chr7:38259175-38259194_STARD3NL_+	STARD3NL	1938	1462	1911	1412	1206	1793	1648	1076
chr18:45567158-45567177_ZBTB7C_+	ZBTB7C	1093	974	961	896	257	309	642	3665
chr1:110279717-110279736_GSTM3_-	GSTM3	1178	1235	1575	1357	1602	759	778	1255
chr19:8575834-8575853_ZNF414_-	ZNF414	1755	1514	2105	1262	2057	462	1927	687
chr19:12429485-12429504_ZNF563_-	ZNF563	899	728	837	688	618	1676	846	752
chr7:107221305-107221324_BCAP29_-	BCAP29	1106	812	1242	1169	468	455	797	493
chr6:33668223-33668242_UQCC2_-	UQCC2	1169	802	1000	876	1042	706	641	945
chr6:32096846-32096865_FKBPL_+	FKBPL	912	638	973	869	167	369	301	312
chr11:487444-487463_PTDSS2_-	PTDSS2	1361	1077	1497	1249	553	667	891	1808
chr12:108956386-108956405_ISCU_+	ISCU	311	142	290	286	122	0	0	40
chr12:85450944-85450963_LRRIQ1_-	LRRIQ1	750	716	685	572	607	404	2679	513
chr8:11687791-11687810_FDFT1_+	FDFT1	1367	874	1079	1049	1937	1759	697	844
chr5:159682593-159682612_CCNJL_-	CCNJL	236	273	375	163	158	102	78	233
chr5:178140522-178140541_ZNF354A_+	ZNF354A	1301	1256	1063	858	899	2242	1331	2537
chr5:140774421-140774440_PCDHGA8_-	PCDHGA8	1397	1159	954	607	743	1203	803	1135
chr21:26960030-26960049_MRPL39_+	MRPL39	396	417	355	291	112	222	204	134
chr6:39902088-39902107_MOCS1_+	MOCS1	887	764	912	572	684	386	723	339
chr5:140855779-140855798_PCDHGC3_+	PCDHGC3	983	565	799	762	308	422	823	1005
chr14:103465903-103465922_CDC42BPB_+	CDC42BPB	1018	953	1245	1073	700	163	1003	1457
chrX:47308834-47308853_ZNF41_-	ZNF41	750	429	768	666	366	414	144	915
chr1:159283536-159283555_OR10J3_-	OR10J3	933	554	686	706	635	1074	397	772
chr8:38793502-38793521_PLEKHA2_+	PLEKHA2	745	650	888	570	937	179	1739	625
chr17:4736898-4736917_MINK1_-	MINK1	1058	641	1041	652	708	462	328	240
chr13:26043131-26043150_ATP8A2_+	ATP8A2	606	549	641	622	289	97	1582	555
chr19:8468376-8468395_RAB11B_+	RAB11B	2525	2296	3006	1487	1265	2267	1865	3180
chr7:148876838-148876857_ZNF398_+	ZNF398	1022	856	894	841	634	2690	688	286
chr7:121773675-121773694_AASS_-	AASS	202	121	279	191	178	105	231	174
chr14:24975398-24975417_CMA1_-	CMA1	865	589	687	642	682	777	650	137
chr16:55519201-55519220_MMP2_+	MMP2	1078	969	1029	939	215	1772	508	843
chr1:120254741-120254760_PHGDH_+	PHGDH	482	437	386	396	238	228	294	563
chr5:1279481-1279500_TERT_+	TERT	1332	1203	1456	1138	2792	851	1138	2505
chr1:119958087-119958106_HSD3B2_+	HSD3B2	1812	1501	1845	1373	1382	1463	1258	1027
chr19:3575561-3575580_HMG20B_+	HMG20B	1176	866	1280	1046	1276	495	1407	1262
chr10:81706382-81706401_SFTPD_+	SFTPD	1422	1302	1569	1403	1029	1315	1930	594
chr1:225976998-225977017_SRP9_-	SRP9	752	560	807	657	219	226	73	331
chr8:21768342-21768361_DOK2_+	DOK2	1149	917	1147	1029	334	1487	575	667
chr5:36671195-36671214_SLC1A3_+	SLC1A3	1544	1244	1720	1611	1113	1039	683	1736
chr15:59406656-59406675_CCNB2_-	CCNB2	796	685	818	744	663	536	737	917
chr12:13906418-13906437_GRIN2B_+	GRIN2B	1477	1130	1617	1472	1480	1989	3968	1306
chrX:44703542-44703561_DUSP21_-	DUSP21	1183	995	1202	1351	1375	2318	1144	1185
chrX:107148752-107148771_MID2_-	MID2	1001	874	1068	994	537	594	477	791
chr12:81528676-81528695_ACSS3_-	ACSS3	1099	897	928	1133	1069	1714	671	1456
chr12:123201009-123201028_HCAR3_-	HCAR3	1006	670	1229	953	554	448	920	1720
chr3:183823586-183823605_HTR3E_+	HTR3E	1070	786	1176	900	1953	1912	2249	613
chr15:50757239-50757258_USP8_+	USP8	1135	1033	1015	1044	274	506	774	373
chr14:77844045-77844064_SAMD15_+	SAMD15	764	626	761	668	608	367	524	481
chr12:18865895-18865914_PLCZ1_+	PLCZ1	662	657	716	447	764	715	344	176
chr8:22926258-22926277_TNFRSF10B_+	TNFRSF10B	1887	1400	2073	1692	984	431	1818	1700
chr2:37121055-37121074_STRN_-	STRN	1022	846	1012	936	416	733	472	574
chr19:35634260-35634279_FXYD7_-	FXYD7	1427	1487	1718	1415	773	777	1050	637
chr19:51010833-51010852_JOSD2_+	JOSD2	1344	1236	1503	1342	1425	1333	477	873
chr3:46414668-46414687_CCR5_-	CCR5	1002	775	1018	980	873	342	955	885
chr4:99049607-99049626_STPG2_+	STPG2	1369	711	969	691	234	265	755	374
chr5:36039727-36039746_UGT3A2_+	UGT3A2	672	840	927	718	326	236	631	1064
chr2:136627864-136627883_MCM6_-	MCM6	797	672	951	591	175	1383	1013	481
chr15:90220707-90220726_PLIN1_-	PLIN1	1033	644	896	852	933	443	325	833
chr7:142561045-142561064_EPHB6_-	EPHB6	1683	1551	1745	1422	1280	770	1929	3270
chr15:73047948-73047967_ADPGK_+	ADPGK	870	837	1123	588	843	384	845	471
chr5:57755536-57755555_PLK2_-	PLK2	869	800	955	714	288	519	1452	1930
chr2:210545526-210545545_MAP2_+	MAP2	1139	883	1021	1035	737	654	1693	331
chr10:124331869-124331888_DMBT1_-	DMBT1	1015	1164	1141	871	1084	757	2150	552
chr11:77961236-77961255_GAB2_+	GAB2	1236	1377	1113	1067	180	1173	197	714
chr21:39325280-39325299_DSCR4_-	DSCR4	1564	743	1021	880	773	248	411	1233
chr10:124457308-124457327_C10orf120_-	C10orf120	838	797	886	790	677	964	761	253
chrX:49028394-49028413_PLP2_-	PLP2	1535	1164	1727	1683	3604	3794	1397	1943
chrX:152710452-152710471_TREX2_+	TREX2	1700	1193	1461	1492	1534	1545	1448	515
chr16:4659887-4659906_UBALD1_-	UBALD1	1492	1288	1358	1014	1933	925	2111	991
chr12:10010097-10010116_CLEC2B_+	CLEC2B	1978	2078	2944	2540	3986	2049	2056	2792
chr19:3496654-3496673_DOHH_+	DOHH	1083	680	1040	804	83	34	305	132
chr17:26666535-26666554_TNFAIP1_+	TNFAIP1	1263	965	1449	1307	900	1002	1446	850
chr9:19300287-19300306_DENND4C_+	DENND4C	1340	1142	1262	1113	1331	1178	1003	1116
chr17:7481003-7481022_EIF4A1_+	EIF4A1	1637	1104	1168	1139	992	538	1261	801
chr20:1517801-1517820_SIRPD_+	SIRPD	687	838	698	616	908	797	1883	433
chr8:30938451-30938470_WRN_+	WRN	2649	2383	2575	2545	1581	1918	1370	1936
chr6:157803048-157803067_ZDHHC14_+	ZDHHC14	688	497	671	589	571	274	283	212
chr3:20025232-20025251_RAB5A_+	RAB5A	928	853	1074	1053	1265	271	523	233
chr7:112124970-112124989_LSMEM1_-	LSMEM1	928	843	1022	672	457	381	512	501
chr19:6466958-6466977_CRB3_+	CRB3	1233	1259	1463	1311	436	590	522	1437
chr9:131185464-131185483_CERCAM_+	CERCAM	734	531	573	527	974	258	272	815
chr6:170102663-170102682_C6orf120_-	C6orf120	833	725	709	735	1144	602	494	530
chr1:159175637-159175656_DARC_+	DARC	941	855	1031	849	526	1939	718	1763
chr6:31839259-31839278_SLC44A4_-	SLC44A4	1088	811	1378	1182	328	731	709	321
chr3:112269068-112269087_ATG3_-	ATG3	462	281	330	222	456	239	63	186
chr19:18853787-18853806_CRTC1_-	CRTC1	989	810	1068	902	351	2562	784	621
chr6:97339237-97339256_NDUFAF4_-	NDUFAF4	1595	1149	1489	1017	2016	1409	1278	679
chrX:37705596-37705615_DYNLT3_-	DYNLT3	1770	1331	1395	1488	1735	1157	1425	1037
chr3:46399861-46399880_CCR2_+	CCR2	1505	1350	1226	1334	2171	1715	2537	2517
chr1:11116644-11116663_SRM_+	SRM	1076	723	1046	619	238	327	330	947
chr12:49298803-49298822_CCDC65_-	CCDC65	897	703	801	578	714	571	1956	735
chr3:146166977-146166996_PLSCR2_+	PLSCR2	783	569	787	738	702	453	1030	1625
chr21:31964804-31964823_KRTAP6-3_+	KRTAP6-3	1017	868	1078	897	548	860	671	985
chr9:116153830-116153849_ALAD_+	ALAD	1820	1847	1618	1532	713	625	1883	1125
chrX:2838749-2838768_ARSD_-	ARSD	1100	860	1165	1040	357	2208	1010	756
chr6:150385812-150385831_ULBP3_+	ULBP3	1237	942	1074	848	2143	1385	791	1174
chr18:46190152-46190171_CTIF_+	CTIF	899	394	682	553	154	470	1216	155
chr15:75893493-75893512_SNUPN_+	SNUPN	930	442	759	535	298	225	103	351
chr17:73036231-73036250_ATP5H_-	ATP5H	631	534	502	444	335	164	411	783
chr4:48485620-48485639_SLC10A4_+	SLC10A4	434	400	574	415	206	324	723	179
chr2:64796330-64796349_AFTPH_-	AFTPH	671	605	653	501	615	443	443	1005
chr3:57233913-57233932_HESX1_+	HESX1	1501	1107	1427	1177	1650	700	1268	1971
chr15:44143393-44143412_WDR76_+	WDR76	1666	1520	1919	1724	1273	912	1916	843
chr20:8000253-8000272_TMX4_-	TMX4	982	691	920	1008	733	556	7786	3395
chr19:10335162-10335181_S1PR2_+	S1PR2	743	743	790	847	405	845	875	535
chr20:41514430-41514449_PTPRT_+	PTPRT	1370	1051	1239	1186	2953	1556	1188	1581
chr5:74046475-74046494_GFM2_-	GFM2	1280	1147	1657	1465	844	1806	353	1005
chr2:47378485-47378504_C2orf61_+	C2orf61	1272	1289	1321	1108	1291	1167	549	669
chr7:44924487-44924506_PURB_-	PURB	928	667	1037	914	624	484	2328	980
chr16:68772293-68772312_CDH1_+	CDH1	1992	1489	1837	1635	2186	1863	1607	699
chr7:27181441-27181460_HOXA5_+	HOXA5	960	656	712	532	181	781	443	763
chr1:159558484-159558503_APCS_-	APCS	1097	943	1034	560	1468	437	377	409
chr22:41832312-41832331_TOB2_+	TOB2	1408	947	1098	843	313	323	1001	805
chr1:223936734-223936753_CAPN2_+	CAPN2	1198	827	948	996	1098	734	1095	422
chr1:242159490-242159509_MAP1LC3C_+	MAP1LC3C	2154	1130	1683	1336	1383	698	3993	1046
chr4:84376820-84376839_HELQ_-	HELQ	711	438	643	543	8	807	244	231
chr1:158449787-158449806_OR10R2_-	OR10R2	695	504	712	379	505	196	269	458
chr12:6471264-6471283_SCNN1A_+	SCNN1A	1360	1081	1353	930	816	1590	6132	1647
chr15:44085260-44085279_SERF2_+	SERF2	520	362	414	457	392	118	112	419
chr9:130825805-130825824_NAIF1_+	NAIF1	1271	804	1135	952	904	316	1619	399
chr1:110944171-110944190_LAMTOR5_-	LAMTOR5	725	555	524	492	92	208	56	394
chr11:62444999-62445018_UBXN1_+	UBXN1	1347	1166	1687	1402	1799	1216	727	755
chr1:231406602-231406621_GNPAT_+	GNPAT	458	342	554	350	620	1206	834	363
chr20:2465163-2465182_ZNF343_-	ZNF343	927	827	863	775	956	589	741	373
chr19:58864777-58864796_A1BG_+	A1BG	1240	962	1030	873	1471	839	490	906
chr6:31473595-31473614_MICB_+	MICB	1034	793	970	908	381	463	777	913
chr3:119087282-119087301_ARHGAP31_-	ARHGAP31	890	934	1311	1083	660	1255	518	1285
chr14:24615401-24615420_PSME2_+	PSME2	781	766	788	695	164	419	305	676
chr20:42355085-42355104_GTSF1L_+	GTSF1L	1062	943	1175	937	862	1122	702	2483
chr22:29977043-29977062_NIPSNAP1_+	NIPSNAP1	878	891	1245	1086	375	260	908	310
chr15:34395704-34395723_PGBD4_-	PGBD4	1154	877	1143	1167	1378	657	3329	619
chr2:241570203-241570222_GPR35_+	GPR35	1473	1272	1776	1190	435	600	1299	630
chrX:152752201-152752220_U82695.9_-	U82695.9	1018	1005	1176	917	506	1418	2290	330
chr17:58234805-58234824_CA4_+	CA4	691	461	583	674	81	300	1189	404
chr17:3101480-3101499_OR1A2_-	OR1A2	1381	1054	1232	1315	1135	587	1738	1341
chr1:23965617-23965636_MDS2_+	MDS2	1146	1037	1245	1141	528	488	276	332
chr9:123760013-123760032_C5_-	C5	675	515	867	643	1340	358	834	1154
chr8:103855846-103855865_AZIN1_-	AZIN1	509	574	659	531	216	588	239	702
chr12:56722375-56722394_PAN2_+	PAN2	859	591	864	653	1618	838	696	922
chr9:104124862-104124881_BAAT_+	BAAT	1408	959	1124	854	906	1079	789	225
chr5:95759119-95759138_PCSK1_+	PCSK1	1341	1265	1387	1091	551	1856	1399	984
chr2:54570909-54570928_C2orf73_+	C2orf73	732	790	852	631	640	502	848	681
chr10:102795832-102795851_SFXN3_-	SFXN3	1121	923	1260	961	861	660	677	2106
chr9:21077400-21077419_IFNB1_-	IFNB1	1283	986	1188	924	529	407	428	1092
chr8:33455006-33455025_DUSP26_+	DUSP26	1411	1234	1289	1217	1039	1395	1086	1862
chr6:49423823-49423842_MUT_-	MUT	710	711	768	573	456	182	1070	598
chr3:151047271-151047290_P2RY13_-	P2RY13	835	1053	891	685	1136	1708	3005	1760
chr1:20304936-20304955_PLA2G2A_-	PLA2G2A	1089	1141	1176	839	1030	851	591	541
chr10:104614123-104614142_C10orf32_-	C10orf32	1445	957	1481	1193	869	698	950	3821
chr11:12234824-12234843_MICAL2_-	MICAL2	1351	1474	1451	990	1104	188	816	233
chr14:100705589-100705608_YY1_-	YY1	593	530	623	465	33	98	108	142
chr5:169533093-169533112_FOXI1_+	FOXI1	929	998	1189	1064	2857	218	1917	253
chr13:19761276-19761295_RP11-408E5.4_-	RP11-408E5.4	289	363	466	422	213	636	215	885
chr19:39516136-39516155_FBXO27_-	FBXO27	586	500	735	626	341	93	248	526
chrX:51487187-51487206_GSPT2_+	GSPT2	1610	1494	1746	1558	834	823	1663	1597
chr12:7343030-7343049_PEX5_+	PEX5	980	804	1058	991	292	302	1550	180
chrX:23801979-23801998_SAT1_+	SAT1	514	469	622	452	360	548	776	253
chr17:27381567-27381586_PIPOX_-	PIPOX	1027	831	1277	848	391	842	637	656
chr4:41992756-41992775_SLC30A9_+	SLC30A9	1509	1246	1660	1112	3930	695	1186	1266
chr8:8235369-8235388_SGK223_-	SGK223	1463	869	1480	1126	1977	1082	1414	540
chr3:131404721-131404740_CPNE4_-	CPNE4	1151	972	1168	1161	1102	597	456	1276
chr2:217559409-217559428_IGFBP5_+	IGFBP5	886	696	863	715	664	377	973	352
chr8:145024810-145024829_PLEC_-	PLEC	1128	925	1406	1074	829	637	1021	439
chr2:103380799-103380818_TMEM182_-	TMEM182	1603	1025	1699	1259	688	660	1587	1505
chr9:97887447-97887466_FANCC_-	FANCC	322	194	377	181	92	24	21	158
chr14:23354022-23354041_REM2_-	REM2	844	863	989	776	672	580	2875	736
chr19:4852150-4852169_PLIN3_-	PLIN3	1179	1093	1172	1386	915	1035	1133	299
chr17:57915665-57915684_VMP1_-	VMP1	173	145	165	104	0	0	61	9
chr12:132198654-132198673_SFSWAP_+	SFSWAP	898	826	974	766	120	307	411	226
chr13:114152776-114152795_TMCO3_+	TMCO3	1383	1205	1312	1031	429	598	561	1287
chr12:109604723-109604742_ACACB_+	ACACB	946	956	1020	952	1596	912	1043	3381
chr2:28627071-28627090_FOSL2_-	FOSL2	782	596	646	528	350	73	339	195
chrY:2829552-2829571_ZFY_-	ZFY	1064	970	1028	828	1217	2329	484	1079
chr2:27427401-27427420_SLC5A6_+	SLC5A6	965	871	965	572	433	953	657	2541
chr8:92998449-92998468_RUNX1T1_-	RUNX1T1	787	683	768	700	318	1071	493	328
chr1:31712374-31712393_NKAIN1_+	NKAIN1	1855	1288	1881	1247	488	835	1772	1866
chrX:67738637-67738656_YIPF6_-	YIPF6	1181	811	1133	809	655	2808	2352	1690
chr19:54697040-54697059_TSEN34_-	TSEN34	1209	1007	1213	1050	384	292	362	766
chr1:161276696-161276715_MPZ_-	MPZ	924	848	1138	848	327	649	1386	822
chr11:5906381-5906400_OR52E4_-	OR52E4	1294	1135	1309	1372	1050	1112	941	1197
chr12:52702203-52702222_KRT86_-	KRT86	621	413	760	566	251	1080	427	1728
chr13:61986943-61986962_PCDH20_+	PCDH20	880	920	1967	1196	705	675	646	451
chr11:57296354-57296373_TIMM10_+	TIMM10	356	305	210	182	0	9	30	27
chrX:48649564-48649583_GATA1_-	GATA1	678	588	709	604	246	256	397	490
chr15:52404692-52404711_BCL2L10_+	BCL2L10	1214	909	1250	1145	539	1087	807	454
chr3:37988657-37988676_CTDSPL_-	CTDSPL	182	220	312	313	27	159	175	116
chr6:74161361-74161380_MB21D1_-	MB21D1	586	596	753	679	191	179	1770	453
chr1:47759163-47759182_STIL_+	STIL	1193	1069	1101	997	771	473	437	119
chr6:90660912-90660931_BACH2_-	BACH2	1559	1198	1544	1515	1147	569	927	1644
chr12:51281150-51281169_TMPRSS12_-	TMPRSS12	399	394	412	306	562	215	273	438
chr11:248786-248805_PSMD13_+	PSMD13	535	367	363	296	45	30	6	130
chr12:53818172-53818191_AMHR2_-	AMHR2	873	1131	1083	891	1752	2655	1821	3149
chr5:172661799-172661818_NKX2-5_+	NKX2-5	632	405	682	556	1155	674	241	257
chr17:7578419-7578438_TP53_-	TP53	214	123	148	186	28	46	0	398
chr9:136234255-136234274_SURF4_-	SURF4	1453	1172	1358	1052	363	280	976	505
chr5:94991897-94991916_RFESD_+	RFESD	1469	1297	1249	1049	805	1082	1443	861
chrX:19362184-19362203_PDHA1_-	PDHA1	1413	969	1618	1375	1324	785	1296	2329
chr19:18304115-18304134_MPV17L2_+	MPV17L2	1098	740	977	987	879	459	828	880
chr17:62007203-62007222_CD79B_-	CD79B	1144	1110	1229	924	556	1016	475	1347
chr22:43894173-43894192_MPPED1_+	MPPED1	457	352	603	331	123	72	640	435
chr11:118926508-118926527_HYOU1_-	HYOU1	655	303	469	240	2	27	30	116
chr19:55489133-55489152_NLRP2_+	NLRP2	1434	1210	1570	1422	868	841	2129	1067
chr2:178416941-178416960_TTC30B_-	TTC30B	1681	1430	1662	1301	1379	1905	657	2190
chr10:33208928-33208947_ITGB1_-	ITGB1	509	407	495	327	255	1106	59	347
chr12:53187987-53188006_KRT3_-	KRT3	1093	830	1125	1171	2851	1518	905	1252
chr7:130138057-130138076_MEST_-	MEST	749	590	652	610	176	1103	334	2686
chr19:37240695-37240714_ZNF850_-	ZNF850	619	517	585	631	655	728	507	651
chr20:29965032-29965051_DEFB119_+	DEFB119	1389	1040	1201	1119	841	1825	2958	2620
chr9:116116578-116116597_BSPRY_+	BSPRY	1461	1374	1584	1514	1065	990	1058	1119
chr19:58983414-58983433_ZNF324_-	ZNF324	801	780	974	860	489	911	1035	1072
chr2:158156112-158156131_GALNT5_+	GALNT5	529	401	867	429	631	390	675	1560
chr16:11859456-11859475_ZC3H7A_-	ZC3H7A	559	478	680	457	451	993	106	122
chr19:37916772-37916791_ZNF569_-	ZNF569	912	697	877	880	476	531	534	2906
chr15:90984788-90984807_IQGAP1_-	IQGAP1	742	370	705	568	174	345	2771	404
chr6:41756983-41757002_TOMM6_+	TOMM6	1178	1251	1216	1144	3115	1660	1159	1522
chr5:156378525-156378544_TIMD4_-	TIMD4	1027	874	870	713	748	804	4651	758
chr17:30509863-30509882_RHOT1_+	RHOT1	934	619	767	722	467	383	617	280
chr1:160390329-160390348_VANGL2_-	VANGL2	663	370	475	319	727	127	388	151
chr4:178357469-178357488_AGA_-	AGA	899	931	1044	897	2037	1942	321	168
chr10:18837082-18837101_NSUN6_-	NSUN6	604	440	578	533	762	113	317	437
chr6:5086514-5086533_PPP1R3G_+	PPP1R3G	1265	864	1128	1141	1261	1063	741	335
chr2:24905931-24905950_NCOA1_+	NCOA1	1180	1016	1282	1046	1353	700	1184	534
chr5:178359426-178359445_ZFP2_-	ZFP2	1217	1199	1129	1112	998	1202	1258	1154
chr7:77538147-77538166_PHTF2_+	PHTF2	1207	976	1506	1170	1501	1217	2647	2273
chr13:27250697-27250716_WASF3_+	WASF3	1492	1181	1021	1254	947	1297	803	1011
chr9:123673748-123673767_TRAF1_-	TRAF1	559	511	726	607	589	238	865	410
chr19:49926548-49926567_PTH2_+	PTH2	641	738	729	517	480	228	402	795
chr19:53553882-53553901_ERVV-2_-	ERVV-2	747	372	504	312	318	275	248	442
chr9:95765239-95765258_FGD3_+	FGD3	1209	1214	1272	1372	1194	2560	650	694
chr9:20413882-20413901_MLLT3_+	MLLT3	1147	1043	1168	1142	363	1076	942	793
chr1:236577578-236577597_EDARADD_+	EDARADD	1260	1233	1571	1051	1281	1003	774	636
chr7:29915471-29915490_WIPF3_+	WIPF3	843	463	715	611	829	875	1482	969
chr10:14939331-14939350_SUV39H2_-	SUV39H2	1434	1157	1408	1178	1721	1310	969	1408
chr17:73780949-73780968_UNK_+	UNK	692	572	728	632	263	298	293	1820
chr13:41768295-41768314_KBTBD7_+	KBTBD7	622	613	725	867	808	843	323	1042
chr11:5020739-5020758_OR51L1_-	OR51L1	1128	923	1238	1137	788	832	2823	336
chr3:62358028-62358047_FEZF2_+	FEZF2	685	573	912	790	575	341	550	472
chr14:61518547-61518566_SLC38A6_-	SLC38A6	1262	486	748	644	89	287	1384	615
chr22:17264869-17264888_XKR3_-	XKR3	2071	1276	1682	1949	5691	1380	900	2603
chr11:17158047-17158066_PIK3C2A_-	PIK3C2A	1044	746	882	550	715	950	548	316
chr19:7604865-7604884_PNPLA6_+	PNPLA6	1649	1347	1700	1237	666	1128	1314	809
chr12:645381-645400_B4GALNT3_+	B4GALNT3	1931	1528	2243	1350	1514	2154	2030	1674
chr11:116633835-116633854_BUD13_+	BUD13	953	761	903	674	512	376	563	304
chr19:13885279-13885298_C19orf53_+	C19orf53	714	794	919	794	352	218	161	267
chr10:23609683-23609702_C10orf67_-	C10orf67	664	617	651	563	207	322	709	606
chr8:69445222-69445241_C8orf34_+	C8orf34	1008	864	1217	789	1149	824	1011	642
chrX:57936172-57936191_ZXDA_+	ZXDA	906	698	1255	787	2870	1248	1171	832
chr6:33423925-33423944_ZBTB9_+	ZBTB9	367	280	369	339	225	54	148	109
chr1:15832495-15832514_CASP9_-	CASP9	598	573	615	357	290	156	330	698
chr5:140262295-140262314_PCDHA13_-	PCDHA13	468	463	494	419	412	386	1017	834
chr12:6952830-6952849_GNB3_+	GNB3	1291	911	1255	1105	1469	1828	888	1166
chr12:96717782-96717801_CDK17_+	CDK17	1564	1394	1734	1349	252	2418	3178	2239
chr5:171638960-171638979_UBTD2_-	UBTD2	1468	1091	1331	1338	2023	1077	1434	669
chr16:71607492-71607511_TAT_-	TAT	930	915	838	721	953	782	466	919
chr19:643300-643319_FGF22_+	FGF22	1053	686	1030	749	527	346	504	1165
chr11:32975395-32975414_QSER1_+	QSER1	763	663	816	881	333	357	1619	512
chr21:47316208-47316227_PCBP3_+	PCBP3	719	574	608	277	389	578	145	231
chr8:144239663-144239682_LY6H_+	LY6H	802	518	641	589	135	253	727	1584
chr22:42095548-42095567_MEI1_+	MEI1	1566	1397	1144	1040	548	907	686	770
chr18:9887074-9887093_TXNDC2_+	TXNDC2	742	558	835	428	248	438	1036	480
chr11:57958694-57958713_OR9Q2_-	OR9Q2	1609	1191	1313	1037	1057	472	2918	2574
chr9:24545636-24545655_IZUMO3_-	IZUMO3	1325	999	1328	1112	798	621	1114	837
chr4:152095898-152095917_SH3D19_+	SH3D19	1099	942	1235	757	431	473	2183	1623
chr3:167182996-167183015_SERPINI2_-	SERPINI2	1173	1067	1283	1060	661	3673	1672	1551
chr12:58002451-58002470_DTX3_-	DTX3	1174	907	991	1030	1031	1364	229	1434
chr14:37050167-37050186_NKX2-8_+	NKX2-8	1038	719	1199	680	383	367	732	731
chr17:40693110-40693129_NAGLU_+	NAGLU	1247	1040	1155	1031	2001	1088	567	1727
chr4:145627759-145627778_HHIP_+	HHIP	1510	1157	1247	1200	987	1232	776	1906
chr3:46415404-46415423_CCR5_+	CCR5	967	831	743	706	1031	715	582	492
chr1:28661016-28661035_MED18_-	MED18	753	650	807	463	26	16	150	167
chrX:41007732-41007751_USP9X_-	USP9X	489	418	575	460	395	224	173	203
chr16:68398637-68398656_SMPD3_+	SMPD3	408	363	419	275	314	1124	158	172
chr1:57209865-57209884_C1orf168_-	C1orf168	810	569	757	602	298	384	338	424
chr3:171965402-171965421_FNDC3B_-	FNDC3B	1361	969	1226	1148	1099	953	616	1821
chr2:113785533-113785552_IL36B_-	IL36B	1404	1495	1729	779	549	1047	2083	2391
chr12:15070118-15070137_ERP27_-	ERP27	1506	1496	1732	1318	1701	751	795	695
chr2:175664885-175664904_CHN1_-	CHN1	1566	1328	1439	1321	928	456	486	553
chr19:39108019-39108038_MAP4K1_-	MAP4K1	1441	1208	1545	969	1317	223	1061	334
chr19:42801231-42801250_PAFAH1B3_+	PAFAH1B3	1220	1050	1168	975	766	1571	1072	512
chr11:62382156-62382175_ROM1_+	ROM1	683	398	466	412	101	253	114	17
chr12:72050818-72050837_ZFC3H1_-	ZFC3H1	1283	892	1141	957	970	604	2611	537
chr7:2622215-2622234_IQCE_+	IQCE	1495	1013	1707	1170	720	2559	865	876
chr1:12835058-12835077_PRAMEF12_+	PRAMEF12	1141	826	1200	825	631	325	736	1235
chr1:150252103-150252122_C1orf54_-	C1orf54	1093	770	905	1021	1479	345	483	288
chr7:6730797-6730816_ZNF12_+	ZNF12	655	637	605	416	1016	223	347	377
chrX:50654008-50654027_BMP15_-	BMP15	2004	925	1373	1238	688	387	1488	676
chr6:50011328-50011347_DEFB112_-	DEFB112	591	528	627	661	329	263	450	230
chrX:101857375-101857394_ARMCX5_+	ARMCX5	1604	1510	1797	1174	602	1154	3365	1611
chr12:120806639-120806658_MSI1_-	MSI1	1511	1101	1551	1304	4425	1047	772	1398
chr6:166779486-166779505_MPC1_-	MPC1	726	705	704	417	2062	362	684	531
chrX:20062498-20062517_MAP7D2_-	MAP7D2	349	344	379	293	128	190	593	114
chr2:234758468-234758487_HJURP_+	HJURP	710	877	847	814	561	104	431	549
chr9:21970884-21970903_CDKN2A_+	CDKN2A	2018	1411	2156	1873	3864	2453	5754	1599
chr5:140223155-140223174_PCDHA8_+	PCDHA8	1312	1215	1320	1359	1447	1287	1232	1215
chr3:178922297-178922316_PIK3CA_+	PIK3CA	504	418	531	323	846	296	150	515
chr5:137715376-137715395_KDM3B_+	KDM3B	1134	1177	1675	1347	510	735	1384	1728
chr6:154412271-154412290_OPRM1_+	OPRM1	972	726	994	644	361	1009	1183	209
chr14:60903693-60903712_C14orf39_+	C14orf39	1000	588	835	738	1678	822	507	216
chr1:202092657-202092676_GPR37L1_+	GPR37L1	1407	1212	1735	1430	841	1777	1662	663
chrX:47511524-47511543_UXT_-	UXT	795	768	773	302	6	50	25	272
chrX:49645039-49645058_USP27X_+	USP27X	790	535	609	639	1161	467	864	698
chrY:4900726-4900745_PCDH11Y_+	PCDH11Y	1363	1027	1231	1086	416	4403	1386	1880
chr16:1991316-1991335_MSRB1_+	MSRB1	827	539	802	682	709	874	367	459
chr12:105462499-105462518_ALDH1L2_-	ALDH1L2	968	959	934	764	986	1360	791	1215
chr7:76924094-76924113_CCDC146_-	CCDC146	809	546	739	552	1020	177	688	292
chr12:56365325-56365344_CDK2_+	CDK2	1352	862	1211	1042	1239	726	1386	2266
chr1:182356309-182356328_GLUL_+	GLUL	1219	909	1128	923	1541	344	1637	2056
chr19:7764626-7764645_FCER2_+	FCER2	1795	1451	1679	1364	1062	1364	2865	1499
chr17:7133129-7133148_DVL2_-	DVL2	924	680	811	788	1166	970	203	564
chr1:110116524-110116543_GNAI3_+	GNAI3	1071	1129	1305	1217	1767	2834	553	1041
chr11:124792322-124792341_HEPACAM_+	HEPACAM	846	937	936	576	392	958	494	519
chr3:52814314-52814333_ITIH1_+	ITIH1	570	439	592	337	662	3647	380	875
chr9:97349600-97349619_FBP2_-	FBP2	1133	855	884	910	795	593	402	917
chr9:116038912-116038931_PRPF4_+	PRPF4	807	771	617	563	125	58	132	162
chr15:67073454-67073473_SMAD6_+	SMAD6	1168	1157	1262	1108	1351	1027	1153	386
chr19:51329921-51329940_KLK15_-	KLK15	652	491	603	397	519	265	256	565
chr16:67063662-67063681_CBFB_-	CBFB	1899	906	1186	1256	285	312	640	1084
chr2:85991157-85991176_ATOH8_-	ATOH8	1232	1178	993	940	1057	284	1427	693
chr2:219540146-219540165_STK36_+	STK36	1493	1126	1665	941	969	351	2272	920
chr20:44987041-44987060_SLC35C2_+	SLC35C2	944	955	992	690	3138	920	419	602
chr17:3352206-3352225_SPATA22_-	SPATA22	681	750	799	592	322	624	482	244
chr1:204083445-204083464_SOX13_+	SOX13	1115	912	1082	1003	274	1179	602	634
chr3:46901019-46901038_MYL3_-	MYL3	769	634	619	537	201	378	416	724
chr17:4903555-4903574_KIF1C_-	KIF1C	2653	2458	2408	2746	1203	2534	2362	2046
chr7:38505069-38505088_AMPH_-	AMPH	592	452	586	371	2802	236	369	84
chr1:60503666-60503685_C1orf87_-	C1orf87	847	799	802	471	154	250	780	1064
chr17:61678583-61678602_TACO1_+	TACO1	1474	1294	1537	1623	950	2232	938	4540
chr13:50062504-50062523_SETDB2_+	SETDB2	843	735	1062	611	599	421	924	838
chr11:85459412-85459431_SYTL2_-	SYTL2	1106	944	1020	797	1432	1423	2362	1721
chr21:46207974-46207993_UBE2G2_+	UBE2G2	480	487	710	495	162	446	1188	805
chr15:75305139-75305158_SCAMP5_-	SCAMP5	1017	727	902	803	422	430	470	1023
chr7:134851535-134851554_C7orf49_+	C7orf49	1061	883	1495	1028	2135	458	3130	1593
chrX:48690499-48690518_PCSK1N_+	PCSK1N	648	690	730	778	370	2095	658	1074
chr17:3446816-3446835_TRPV3_-	TRPV3	737	580	925	633	127	364	1754	274
chr17:61843331-61843350_CCDC47_-	CCDC47	1287	1042	1141	1580	2224	324	1485	970
chr3:46062758-46062777_XCR1_+	XCR1	1596	1286	1535	1316	1329	2741	987	1632
chrX:102337188-102337207_NXF3_+	NXF3	507	468	562	456	179	230	391	2718
chr2:113942990-113943009_PSD4_-	PSD4	682	544	731	486	449	305	667	236
chr20:5283260-5283279_PROKR2_+	PROKR2	1066	923	985	757	622	628	1020	1354
chr11:7960201-7960220_OR10A3_+	OR10A3	524	401	540	466	1008	262	1166	1807
chr11:123848138-123848157_OR10S1_+	OR10S1	1417	1363	1568	1170	2031	494	1367	1320
chr2:232329049-232329068_NCL_-	NCL	529	490	546	397	131	77	157	170
chr4:109675838-109675857_ETNPPL_+	ETNPPL	1445	1141	1425	1191	879	583	720	1028
chr3:47318799-47318818_KIF9_+	KIF9	858	732	1073	1069	914	622	1425	1188
chr20:3683928-3683947_SIGLEC1_+	SIGLEC1	1113	939	1219	1266	1257	1876	1348	4482
chr5:140855674-140855693_PCDHGC3_+	PCDHGC3	1724	1446	1648	1396	2587	997	1696	1956
chr22:43089528-43089547_A4GALT_-	A4GALT	1173	1192	1403	1440	941	696	2856	1240
chr10:103587688-103587707_KCNIP2_-	KCNIP2	1019	537	677	710	581	463	1025	221
chr7:128359074-128359093_FAM71F1_-	FAM71F1	816	846	920	630	1064	797	983	449
chr11:68673579-68673598_IGHMBP2_-	IGHMBP2	359	375	411	459	162	54	187	376
chrX:16881150-16881169_RBBP7_-	RBBP7	549	313	569	723	334	386	1102	387
chr8:81426213-81426232_ZBTB10_+	ZBTB10	635	538	553	442	461	385	1016	55
chr2:32449605-32449624_NLRC4_-	NLRC4	1040	576	883	740	496	333	385	443
chr17:29647429-29647448_EVI2A_+	EVI2A	411	292	288	273	289	512	74	188
chr19:44096926-44096945_IRGQ_-	IRGQ	582	563	659	587	430	258	204	122
chr9:129796762-129796781_RALGPS1_+	RALGPS1	1258	1182	1309	1143	1203	688	708	639
chr3:108746683-108746702_MORC1_+	MORC1	1487	1155	1511	1318	1560	724	1283	989
chr6:133072286-133072305_VNN2_-	VNN2	990	719	1095	818	1819	332	1013	355
chr12:118574086-118574105_PEBP1_+	PEBP1	405	437	569	450	802	168	570	103
chr21:45987848-45987867_TSPEAR_+	TSPEAR	991	902	1262	897	550	692	1210	1121
chr16:68012389-68012408_DPEP3_+	DPEP3	1168	939	1068	1157	800	506	1841	523
chrX:52891655-52891674_XAGE3_-	XAGE3	1288	711	1319	742	1360	1082	820	749
chr5:131410601-131410620_CSF2_-	CSF2	312	299	433	555	28	274	210	346
chr12:10959159-10959178_TAS2R8_+	TAS2R8	791	657	655	722	813	522	650	729
chr11:77835249-77835268_ALG8_-	ALG8	642	605	685	509	322	38	263	44
chr3:113440762-113440781_NAA50_-	NAA50	472	631	445	399	311	114	210	188
chr3:119434553-119434572_MAATS1_+	MAATS1	1263	1320	1601	1575	1567	1646	2816	1633
chr19:15789109-15789128_CYP4F12_+	CYP4F12	620	638	537	573	356	269	407	1349
chr19:3961077-3961096_DAPK3_-	DAPK3	1038	1269	1043	1184	616	702	508	1171
chr6:170627563-170627582_FAM120B_-	FAM120B	848	886	741	935	1194	602	619	1208
chr20:53205068-53205087_DOK5_+	DOK5	733	711	813	547	840	1330	525	298
chr11:65487747-65487766_RNASEH2C_+	RNASEH2C	1485	1157	1260	831	166	288	2070	523
chr17:38926614-38926633_KRT26_-	KRT26	998	754	945	726	1008	597	394	1621
chr12:11090894-11090913_TAS2R14_-	TAS2R14	858	757	768	594	639	1165	302	612
chr1:120351311-120351330_REG4_+	REG4	507	369	568	367	452	171	871	711
chr9:140470606-140470625_DPH7_-	DPH7	1506	1726	1935	1943	159	1254	1270	1674
chr3:190028002-190028021_CLDN1_+	CLDN1	1382	1299	1511	1420	3420	1313	1903	1177
chr1:85733541-85733560_BCL10_+	BCL10	810	693	880	760	416	273	522	394
chr15:90445027-90445046_C15orf38_-	C15orf38	623	420	861	480	172	400	437	646
chr5:167957114-167957133_FBLL1_-	FBLL1	187	123	184	126	273	64	103	34
chr6:33693298-33693317_IP6K3_-	IP6K3	1296	861	1534	1043	911	500	1127	549
chr1:247751804-247751823_OR2G2_-	OR2G2	1133	1063	1097	734	588	1179	525	2502
chr21:33040793-33040812_SOD1_+	SOD1	1258	1147	1384	901	73	21	32	23
chr11:55433533-55433552_OR4C6_+	OR4C6	673	645	820	816	305	341	454	447
chr4:184426363-184426382_ING2_+	ING2	670	567	731	593	337	373	794	197
chr1:226574038-226574057_PARP1_-	PARP1	1477	1226	1716	1169	390	1972	811	1119
chr1:45671779-45671798_ZSWIM5_-	ZSWIM5	580	715	723	622	580	376	378	430
chrX:77913749-77913768_ZCCHC5_-	ZCCHC5	1087	1002	1226	1035	453	1869	2091	1093
chr11:1904694-1904713_LSP1_-	LSP1	1135	1195	1177	1209	3100	743	744	1805
chr17:39550281-39550300_KRT31_+	KRT31	903	691	875	910	723	637	569	423
chr6:26032159-26032178_HIST1H3B_-	HIST1H3B	1361	1050	1340	1376	509	420	979	692
chr11:55703301-55703320_OR5I1_+	OR5I1	1008	811	1008	687	779	525	1121	1869
chr5:121188117-121188136_FTMT_+	FTMT	557	630	723	688	1953	1396	199	1529
chr12:122748140-122748159_VPS33A_+	VPS33A	577	434	605	633	510	252	377	1447
chr21:15537667-15537686_LIPI_+	LIPI	835	643	1010	724	216	1152	1619	734
chr12:53566371-53566390_CSAD_-	CSAD	1013	977	716	610	849	956	450	700
chr5:176078773-176078792_TSPAN17_+	TSPAN17	747	802	968	856	625	464	334	456
chr11:2291458-2291477_ASCL2_+	ASCL2	765	646	1017	751	192	1029	544	539
chr7:7514266-7514285_COL28A1_-	COL28A1	688	690	867	523	193	1162	1474	785
chr17:46030501-46030520_PRR15L_-	PRR15L	745	787	775	670	558	377	944	4393
chr15:43508592-43508611_EPB42_-	EPB42	1521	1061	1491	1282	1531	1758	1166	2473
chr1:41223828-41223847_NFYC_+	NFYC	986	838	1073	796	597	1267	515	428
chrX:100912021-100912040_ARMCX2_+	ARMCX2	674	706	773	701	1122	302	299	996
chr17:5185808-5185827_RABEP1_-	RABEP1	1413	962	1020	929	608	764	366	945
chrX:49055432-49055451_SYP_+	SYP	466	345	453	286	96	531	195	62
chr16:66966142-66966161_FAM96B_+	FAM96B	888	801	799	576	19	9	67	53
chr10:7769672-7769691_ITIH2_+	ITIH2	1326	1371	1453	1117	1200	946	1295	628
chr3:71090595-71090614_FOXP1_+	FOXP1	1812	1357	1852	1621	827	628	4353	727
chr15:41989126-41989145_MGA_+	MGA	802	835	932	896	790	888	2357	724
chr4:164393594-164393613_TKTL2_+	TKTL2	360	278	432	356	175	234	186	445
chr9:125239741-125239760_OR1J1_+	OR1J1	899	824	1059	923	961	1219	596	1215
chr15:61521292-61521311_RORA_+	RORA	764	944	968	889	1040	1718	607	898
chr3:195498548-195498567_MUC4_-	MUC4	773	556	821	635	1107	488	252	1276
chr1:44450690-44450709_B4GALT2_-	B4GALT2	776	696	941	780	233	561	660	288
chr15:91475110-91475129_HDDC3_-	HDDC3	843	691	778	698	564	422	216	874
chr19:36134383-36134402_ETV2_-	ETV2	1573	1460	1902	1564	805	697	1330	1851
chr19:53269288-53269307_ZNF600_+	ZNF600	1312	1269	1192	1177	551	1090	1485	1200
chr16:71487211-71487230_ZNF23_-	ZNF23	707	723	837	634	1002	772	590	525
chrX:64141717-64141736_ZC4H2_+	ZC4H2	1254	1233	1485	1003	288	404	1231	854
chr4:68527898-68527917_UBA6_+	UBA6	718	536	836	495	194	480	205	540
chr22:38074578-38074597_LGALS1_+	LGALS1	472	394	546	697	252	401	207	659
chr19:58084808-58084827_ZNF416_+	ZNF416	631	437	733	373	194	386	209	473
chr2:242741224-242741243_GAL3ST2_-	GAL3ST2	1566	1082	1884	1582	1377	699	1419	750
chr3:161214813-161214832_OTOL1_-	OTOL1	914	888	846	875	557	405	907	620
chr10:118355745-118355764_PNLIPRP1_-	PNLIPRP1	955	999	1228	1067	1471	747	2647	2197
chr1:2700226-2700245_TTC34_-	TTC34	1404	916	1324	1233	779	203	3311	263
chr4:95255760-95255779_HPGDS_+	HPGDS	1316	1019	1150	899	667	1542	914	362
chr4:15005650-15005669_CPEB2_-	CPEB2	2619	1829	2470	1947	2232	1344	2197	2377
chr15:91527982-91528001_PRC1_+	PRC1	1049	652	549	548	117	489	52	198
chr11:77702235-77702254_INTS4_+	INTS4	527	460	583	555	131	44	359	180
chr5:178506417-178506436_ZNF354C_+	ZNF354C	1309	997	1086	1050	618	786	513	1117
chr17:72576228-72576247_CD300LD_+	CD300LD	928	966	1026	834	593	428	1142	539
chrX:107393486-107393505_ATG4A_-	ATG4A	2220	1752	2430	2008	2348	1103	2585	1356
chr7:5428375-5428394_TNRC18_+	TNRC18	789	868	898	764	310	548	430	501
chr11:2291555-2291574_ASCL2_-	ASCL2	1386	944	1117	1006	369	622	392	1381
chr7:6441624-6441643_RAC1_+	RAC1	938	924	1157	847	428	447	782	1142
chr1:110145963-110145982_GNAT2_+	GNAT2	778	608	820	947	390	271	516	879
chr12:53565733-53565752_CSAD_+	CSAD	197	149	358	160	791	164	466	111
chrX:84362832-84362851_SATL1_-	SATL1	972	694	997	927	1874	647	575	409
chrX:48558594-48558613_SUV39H1_+	SUV39H1	1321	1158	1828	1287	3134	1646	2115	1350
chr21:38862558-38862577_DYRK1A_+	DYRK1A	464	321	347	366	895	146	59	262
chr1:172410977-172410996_PIGC_+	PIGC	579	561	370	276	89	264	141	169
chr2:179542842-179542861_TTN_+	TTN	1084	1008	1243	1070	973	835	818	864
chr3:183882365-183882384_DVL3_-	DVL3	843	696	1129	799	352	1744	678	604
chr11:7021620-7021639_ZNF214_+	ZNF214	789	815	813	899	2340	843	1847	525
chr15:34567567-34567586_SLC12A6_-	SLC12A6	844	764	966	827	3674	393	505	361
chr8:140630562-140630581_KCNK9_+	KCNK9	977	681	1016	741	1449	1111	902	435
chr22:39812845-39812864_TAB1_-	TAB1	757	583	729	348	200	421	1535	365
chr22:32134789-32134808_PRR14L_-	PRR14L	1316	1295	1367	1338	1921	1048	771	1299
chr20:44533616-44533635_PLTP_-	PLTP	699	703	788	739	595	456	388	403
chr14:51355614-51355633_ABHD12B_-	ABHD12B	887	709	892	538	690	452	407	2236
chr17:41622690-41622709_ETV4_-	ETV4	808	742	963	1052	643	624	1416	499
chr19:51955752-51955771_SIGLEC8_-	SIGLEC8	977	700	923	840	1101	742	843	378
chrX:139866132-139866151_CDR1_-	CDR1	619	421	654	509	310	32	419	312
chr14:50360697-50360716_ARF6_+	ARF6	1265	1161	1204	1217	214	870	606	1713
chr13:41240153-41240172_FOXO1_+	FOXO1	1079	756	1380	1189	278	3040	2222	697
chr14:89258727-89258746_EML5_-	EML5	637	647	746	619	202	170	178	273
chr3:112299414-112299433_SLC35A5_-	SLC35A5	782	690	885	1094	1051	1264	1597	971
chr7:142723647-142723666_OR9A2_+	OR9A2	1970	1269	1602	1215	850	1391	786	2179
chr6:86351096-86351115_SYNCRIP_+	SYNCRIP	866	819	999	741	498	344	436	729
chr22:39267472-39267491_CBX6_+	CBX6	1142	892	908	917	286	476	269	930
chr12:123434380-123434399_ABCB9_+	ABCB9	514	500	710	569	2231	570	566	369
chr2:157352706-157352725_GPD2_+	GPD2	906	901	1037	928	1025	702	2145	672
chr12:122657221-122657240_IL31_+	IL31	1520	1034	1318	1047	1500	732	1181	1786
chr17:62009567-62009586_CD79B_+	CD79B	1305	930	1060	981	1246	905	1347	989
chr1:40661411-40661430_RLF_+	RLF	877	908	1435	915	130	221	1147	215
chr1:212870378-212870397_BATF3_-	BATF3	608	424	576	433	191	85	359	739
chr3:58302241-58302260_RPP14_+	RPP14	961	869	1168	1069	193	568	849	572
chr5:127450308-127450327_SLC12A2_-	SLC12A2	416	425	410	441	271	182	81	278
chr8:22013846-22013865_LGI3_+	LGI3	1282	818	938	1160	375	320	498	312
chr2:68694944-68694963_APLF_-	APLF	2236	1820	2106	1840	1230	803	2175	1878
chr1:193028325-193028344_UCHL5_+	UCHL5	523	681	727	571	184	958	298	396
chr14:20764551-20764570_TTC5_-	TTC5	963	862	1547	841	867	365	869	739
chr1:201798478-201798497_IPO9_+	IPO9	1348	1347	1113	1036	245	195	93	327
chr3:146173137-146173156_PLSCR2_-	PLSCR2	880	734	952	944	1131	835	1162	2153
chr11:4968027-4968046_OR51A4_-	OR51A4	1547	1331	1637	1243	865	2221	577	1024
chr22:42998785-42998804_POLDIP3_+	POLDIP3	1519	1241	1318	1495	866	1330	1148	1073
chr17:68171407-68171426_KCNJ2_+	KCNJ2	786	700	883	624	223	425	570	1081
chr6:31696259-31696278_DDAH2_-	DDAH2	851	1162	959	670	1284	1483	248	693
chr22:50639872-50639891_SELO_-	SELO	445	319	462	358	507	596	234	17
chr19:55795801-55795820_BRSK1_+	BRSK1	1712	1393	1635	1961	1056	531	1891	1298
chr14:45628462-45628481_FANCM_+	FANCM	747	632	897	792	160	306	168	298
chr22:43555340-43555359_TSPO_-	TSPO	1534	1223	1722	1713	1248	479	1292	1272
chr1:117559818-117559837_CD101_+	CD101	809	673	835	579	279	515	746	321
chr10:105209432-105209451_CALHM2_-	CALHM2	1096	1036	1408	1056	765	870	1777	342
chr6:149924410-149924429_KATNA1_-	KATNA1	1101	1117	1253	1144	367	469	473	597
chr20:57042194-57042213_APCDD1L_-	APCDD1L	637	593	749	313	455	101	1294	481
chr3:51863697-51863716_IQCF3_+	IQCF3	1092	907	1095	962	487	1289	1470	353
chr11:65111268-65111287_DPF2_+	DPF2	1344	929	1108	922	683	411	466	4712
chr11:56756817-56756836_OR5AK2_-	OR5AK2	305	254	335	200	47	117	352	120
chr2:145187525-145187544_ZEB2_-	ZEB2	982	825	951	1005	729	496	354	961
chr17:46687965-46687984_HOXB7_-	HOXB7	809	856	734	445	663	430	319	633
chr11:63993319-63993338_TRPT1_-	TRPT1	1081	883	1316	1019	369	986	530	549
chr22:42526700-42526719_CYP2D6_+	CYP2D6	972	908	1135	1047	425	540	705	969
chr5:131877772-131877791_IL5_-	IL5	873	724	937	705	895	643	463	5790
chrX:147009870-147009889_FMR1_-	FMR1	579	432	655	420	912	265	292	392
chr5:112203172-112203191_SRP19_+	SRP19	534	320	443	180	0	64	168	144
chr18:11881004-11881023_GNAL_-	GNAL	725	785	1024	1018	366	898	996	2256
chr13:37614544-37614563_SUPT20H_-	SUPT20H	810	663	811	852	331	477	227	257
chr10:91371542-91371561_PANK1_-	PANK1	688	721	775	528	790	577	335	527
chr9:122004349-122004368_BRINP1_+	BRINP1	1294	1177	1242	722	724	1438	1761	1145
chr19:12784061-12784080_WDR83_+	WDR83	920	781	949	1026	337	336	254	154
chr1:18152419-18152438_ACTL8_-	ACTL8	1395	1286	1305	1224	977	925	480	3970
chr5:147281193-147281212_C5orf46_+	C5orf46	589	409	520	469	681	602	268	43
chr7:135433256-135433275_FAM180A_-	FAM180A	1259	862	1492	845	736	1342	775	1857
chr22:38875669-38875688_KDELR3_+	KDELR3	622	381	574	559	1039	268	166	221
chr19:51466605-51466624_KLK6_+	KLK6	987	762	894	803	143	582	527	1126
chr2:61304162-61304181_KIAA1841_+	KIAA1841	935	933	930	1094	408	259	1024	482
chr9:101017757-101017776_TBC1D2_-	TBC1D2	999	745	1033	746	570	828	248	747
chr14:102028397-102028416_DIO3_-	DIO3	1013	1011	1131	1061	486	1452	388	4178
chr11:107940868-107940887_CUL5_+	CUL5	1192	1058	1697	1028	271	371	3152	722
chr2:39997035-39997054_THUMPD2_-	THUMPD2	1487	987	1560	1157	1138	740	630	1186
chr2:169730097-169730116_SPC25_-	SPC25	525	644	452	442	185	256	80	194
chr17:7259527-7259546_TMEM95_-	TMEM95	224	300	281	315	156	332	415	232
chr2:74372397-74372416_BOLA3_+	BOLA3	565	316	524	318	980	175	454	453
chr17:78252556-78252575_RNF213_+	RNF213	1377	1120	1432	1214	592	526	1032	2954
chrX:152770110-152770129_BGN_-	BGN	2661	2178	2642	2107	1812	752	5823	2094
chr3:49210501-49210520_KLHDC8B_-	KLHDC8B	450	391	580	251	171	308	522	561
chr1:77676133-77676152_PIGK_-	PIGK	596	689	640	780	478	1464	320	116
chrX:10174492-10174511_CLCN4_-	CLCN4	2044	1245	1827	1669	854	3123	797	822
chr8:87738760-87738779_CNGB3_+	CNGB3	794	769	1019	903	271	189	376	173
chr18:48252414-48252433_MAPK4_+	MAPK4	931	907	820	684	357	949	874	1566
chr4:56502263-56502282_NMU_-	NMU	972	834	948	851	876	519	1579	902
chrX:62570377-62570396_SPIN4_+	SPIN4	542	408	561	382	369	189	403	220
chrX:136652173-136652192_ZIC3_+	ZIC3	1945	1680	1939	1827	1512	1623	3168	1123
chr18:25727639-25727658_CDH2_-	CDH2	799	756	1007	752	383	365	706	536
chr11:111844860-111844879_DIXDC1_-	DIXDC1	2019	1637	1645	2079	954	1206	572	1290
chr1:45805955-45805974_TOE1_+	TOE1	837	773	879	613	430	827	433	992
chr10:90577597-90577616_LIPM_+	LIPM	948	724	1036	979	3251	2826	654	529
chr14:24002730-24002749_ZFHX2_-	ZFHX2	1122	1057	1209	882	472	847	942	1877
chr6:64395553-64395572_PHF3_+	PHF3	724	664	756	497	319	538	897	283
chr17:40716804-40716823_COASY_+	COASY	1359	882	1223	1161	270	355	597	592
chr12:45269094-45269113_NELL2_+	NELL2	1223	962	1189	934	1334	762	2475	1847
chr20:3736173-3736192_C20orf27_-	C20orf27	1006	755	843	593	341	151	206	1690
chr1:31764809-31764828_SNRNP40_-	SNRNP40	776	510	959	770	240	208	216	818
chr8:101020744-101020763_RGS22_+	RGS22	1185	833	1237	912	740	1524	921	1673
chr9:116085346-116085365_WDR31_-	WDR31	1645	1294	1281	993	750	1306	631	1283
chr1:1115048-1115067_TTLL10_-	TTLL10	835	583	739	716	364	141	255	221
chr9:71155661-71155680_TMEM252_-	TMEM252	1945	1642	2361	1892	1583	986	554	2498
chr10:45467293-45467312_RASSF4_-	RASSF4	942	847	1101	488	636	717	1259	1804
chr7:148454192-148454211_CUL1_+	CUL1	1453	1330	1668	1354	4594	3522	2857	2243
chr1:211751378-211751397_SLC30A1_-	SLC30A1	419	255	401	419	264	418	195	594
chr2:20494243-20494262_PUM2_+	PUM2	505	581	491	669	267	330	348	641
chr5:41912264-41912283_C5orf51_+	C5orf51	1541	1184	1609	1233	855	1111	1548	2065
chr16:4918860-4918879_UBN1_+	UBN1	1260	1160	1431	1118	1500	588	1874	2389
chr11:130059742-130059761_ST14_-	ST14	1283	1084	1563	1219	1251	1336	1197	715
chr12:62148699-62148718_FAM19A2_-	FAM19A2	2276	2130	2379	2523	3426	2187	2666	4952
chr1:156035834-156035853_RAB25_-	RAB25	864	751	1099	1121	1146	813	295	1248
chr16:2201896-2201915_RAB26_-	RAB26	913	675	709	628	809	397	302	1026
chr20:18477730-18477749_RBBP9_+	RBBP9	1300	1312	1783	1472	1716	1347	2131	973
chr19:53518718-53518737_ERVV-1_-	ERVV-1	1326	1169	1137	986	1754	485	1193	744
chr1:31896677-31896696_SERINC2_-	SERINC2	853	724	1037	892	305	347	307	339
chr10:32573687-32573706_EPC1_-	EPC1	849	875	932	808	122	77	956	573
chr11:124413439-124413458_OR8B12_-	OR8B12	372	386	568	350	388	359	475	84
chr19:54782819-54782838_LILRB2_-	LILRB2	1781	1492	1993	1482	3011	1253	6098	1269
chr19:2877785-2877804_ZNF556_+	ZNF556	1945	1469	2049	1522	1598	1460	2021	1192
chr19:14047227-14047246_PODNL1_-	PODNL1	1281	1278	1410	1252	1259	731	371	1335
chr16:4431984-4432003_VASN_-	VASN	1455	1007	1482	1014	1527	1030	970	587
chr1:1848587-1848606_CALML6_+	CALML6	1130	965	1199	1026	338	270	398	540
chr2:27435314-27435333_ATRAID_+	ATRAID	1199	613	831	863	405	514	310	541
chr12:95397404-95397423_NDUFA12_-	NDUFA12	1375	1128	1538	1118	2102	1252	2781	1280
chr14:93681295-93681314_UBR7_-	UBR7	575	417	572	384	431	594	288	210
chr19:18286419-18286438_IFI30_-	IFI30	226	167	228	243	364	890	183	155
chr18:43577765-43577784_PSTPIP2_-	PSTPIP2	1259	1441	1323	1363	1151	831	1528	490
[truncated: 69,526 more rows]
