# Supplementary material for: CCNE1 amplification is synthetic lethal with PKMYT1 kinase inhibition
Source: Nature. 2022 Apr 20;604(7907):749–56. doi: 10.1038/s41586-022-04638-9 (PMC9046089; doi:10.1038/s41586-022-04638-9)
Supplement: Supplementary file 8 — Source Data Fig. 1 [file 41586_2022_4638_MOESM8_ESM.xlsx]

## Sheet: Fig 1a, 1b
CCA and BAGEL scores. Relates to Figures 1a,b
CCA Scores										BAGEL Scores
TKOv2						TKOv3				TKOv2					TKOv3
Gene	Clone 2 - CCA Score	Clone 2 - Jenks Class	Clone 21 - CCA Score	Clone 21 - Jenks Class		Gene	Clone 2 - CCA Score	Clone 2 - Jenks Class		Gene	Clone 2 - KO BAGEL Score	Clone 21 - KO BAGEL Score	WT BAGEL Score		Gene	Clone 2 - KO BAGEL Score	WT BAGEL Score
RNASEH2B	1.94953	4	1.67655	4		FBXW7	2.5592	4		RNASEH2B	27.877	23.0455	-12.6495		FBXW7	37.239	-58.8862
FOXM1	1.93874	4	1.87793	4		EIF4E2	2.44005	4		FOXM1	32.195	26.5875	-7.587		EIF4E2	58.4105	-18.295
ACTG1	1.93405	4	1.04476	2		RNASEH2A	2.15762	4		ACTG1	-6.3125	-2.39	-34.7645		RNASEH2A	112.739	9.157
ANAPC15	1.82215	4	1.45435	3		UBE2S	2.07144	4		ANAPC15	18.351	20.327	-16.926		UBE2S	94.332	-3.9785
FBXW7	1.76997	4	2.08494	4		UBE2C	2.05661	4		FBXW7	9.3585	11.96	-56.7255		UBE2C	95.0805	-5.97175
UBE2M	1.65228	4	1.49612	3		TIPRL	2.02064	4		UBE2M	24.105	17.443	-24.602		TIPRL	73.174	2.88925
GPI	1.56206	3	1.40948	3		GIGYF2	1.96372	4		GPI	20.633	15.248	-1.941		GIGYF2	26.6355	-23.6945
TBK1	1.47461	3	0.431475	Beyond p = 0.05 cutoff		BRPF1	1.95749	4		TBK1	5.8775	-25.1915	-17.118		BRPF1	51.795	-13.2205
POFUT2	1.46086	3	-9999.94	Beyond p = 0.05 cutoff		PKMYT1	1.92681	4		POFUT2	-24.8015	-35.477	-39.287		PKMYT1	130.109	3.3625
CFAP20	1.44992	3	1.58053	4		MARK2	1.92205	4		CFAP20	7.8845	32.941	0.083		MARK2	33.8995	-5.807
EIF2AK2	1.44799	3	0.512474	Beyond p = 0.05 cutoff		LRWD1	1.89873	4		EIF2AK2	0.907	-21.964	-18.8645		LRWD1	32.258	-29.1212
UBE2C	1.44531	3	2.07006	4		DBF4	1.80472	4		UBE2C	20.8335	31.3665	-15.88		DBF4	46.449	8.9245
CA3	1.44093	3	-9999.98	Beyond p = 0.05 cutoff		YWHAE	1.79066	4		CA3	-13.9485	-19.222	-22.729		YWHAE	38.9195	-10.1943
CAP1	1.42593	3	1.76852	4		ATP1A1	1.78774	4		CAP1	8.4925	-13.3155	-30.363		ATP1A1	65.098	12.4883
TLCD1	1.40908	3	0.754151	Beyond p = 0.05 cutoff - 1		CCNF	1.78588	4		TLCD1	8.629	-0.925	-14.2345		CCNF	37.064	-19.2613
DSCC1	1.40592	3	1.72346	4		RNASEH2C	1.76002	4		DSCC1	8.4145	39.4015	-0.467		RNASEH2C	40.251	-9.31175
CCNB1	1.38947	3	1.29726	3		YRDC	1.7375	3		CCNB1	21.9165	13.7675	0.1325		YRDC	56.899	6.64375
ASB18	1.3881	3	1.30309	3		CLASRP	1.73565	3		ASB18	-21.01	-19.215	-34.1095		CLASRP	75.3675	0.87375
SETDB2	1.37976	3	0.845566	1		ANAPC7	1.72219	3		SETDB2	3.88	-4.974	-18.322		ANAPC7	19.105	-19.8968
TADA3	1.37845	3	1.02011	2		TADA1	1.70958	3		TADA3	12.885	5.01	-19.042		TADA1	53.1645	-0.868
PTP4A2	1.36535	3	0.392173	Beyond p = 0.05 cutoff		PAXIP1	1.67786	3		PTP4A2	0.5975	-9.5195	-22.904		PAXIP1	26.612	-18.15
MRPL13	1.36213	3	1.10442	2		TARS2	1.65957	3		MRPL13	-9.856	-9.898	-16.1305		TARS2	35.546	2.66175
SMAD4	1.35082	3	1.17271	2		RIF1	1.6471	3		SMAD4	-3.671	2.149	-33.8205		RIF1	38.6685	-3.60825
GTSE1	1.34283	3	0.996338	2		MTG2	1.64491	3		GTSE1	0.8685	3.2465	-20.984		MTG2	30.5475	-2.7585
C1orf116	1.33862	3	-10000.8	Beyond p = 0.05 cutoff		CENPP	1.63639	3		C1orf116	-23.568	-44.3625	-26.85		CENPP	31.555	-14.101
NME6	1.33805	3	0.178812	Beyond p = 0.05 cutoff		MRPS9	1.62011	3		NME6	-19.4205	-16.184	-35.062		MRPS9	24.748	-4.31775
UMAD1	1.33656	3	-9999.96	Beyond p = 0.05 cutoff		IER3IP1	1.61753	3		UMAD1	2.297	-18.269	-23.302		IER3IP1	32.1535	8.80825
CEP95	1.32943	3	0.239151	Beyond p = 0.05 cutoff		ACTB	1.61392	3		CEP95	5.9575	-12.56	-25.489		ACTB	25.6905	-21.6762
SLC30A10	1.32844	3	1.08819	2		DDX5	1.59698	3		SLC30A10	6.637	-2.107	-44.9005		DDX5	60.5055	12.8175
MRPL28	1.30837	3	0.795752	1		PTPA	1.5861	3		MRPL28	7.259	3.4825	-13.587		PTPA	92.757	33.9573
H4-16	1.30777	3	-10000.3	Beyond p = 0.05 cutoff		OTUD5	1.56495	3		H4-16	-26.4655	-50.3725	-29.345		OTUD5	11.288	-28.8908
CCDC130	1.30243	3	0.522323	Beyond p = 0.05 cutoff		ANAPC15	1.5647	3		CCDC130	25.4415	13.5745	4.785		ANAPC15	64.55	5.501
GPX7	1.2782	3	0.0876291	Beyond p = 0.05 cutoff		CENPO	1.55435	3		GPX7	-17.185	-18.5545	-24.1365		CENPO	69.1175	-8.22775
MRPL16	1.27613	3	0.308275	Beyond p = 0.05 cutoff		ACTG1	1.54619	3		MRPL16	11.605	-1.0225	-14.464		ACTG1	16.834	-21.2835
COA1	1.27178	3	0.217456	Beyond p = 0.05 cutoff		CENPQ	1.54397	3		COA1	-2.9965	-9.9605	-26.285		CENPQ	26.233	-7.3465
ART5	1.25559	3	0.493615	Beyond p = 0.05 cutoff		MRPL15	1.52614	3		ART5	-20.4685	-8.351	-26.963		MRPL15	23.073	-7.07775
OTUD5	1.25031	3	1.0572	2		MRPL57	1.50246	3		OTUD5	5.0865	1.3125	-37.764		MRPL57	25.045	-6.71675
HNRNPLL	1.24902	3	-10000.1	Beyond p = 0.05 cutoff		ANAPC13	1.49288	3		HNRNPLL	-27.289	-19.588	-33.839		ANAPC13	69.997	14.9925
GABRG1	1.24396	3	0.1764	Beyond p = 0.05 cutoff		NCSTN	1.49251	3		GABRG1	-2.0035	-9.5195	-25.234		NCSTN	18.621	-3.233
MED28	1.24313	3	0.252236	Beyond p = 0.05 cutoff		CTDSPL2	1.48927	3		MED28	16.259	-10.666	-1.608		CTDSPL2	23.047	-14.8325
CARM1	1.23405	3	0.151495	Beyond p = 0.05 cutoff		HARS2	1.48841	3		CARM1	-16.6435	-14.03	-21.7365		HARS2	24.8425	6.037
C8A	1.23186	3	-10000.3	Beyond p = 0.05 cutoff		MRPL35	1.48766	3		C8A	-21.6215	-29.509	-35.697		MRPL35	36.9805	15.2737
CYP2D6	1.22652	3	0.0738221	Beyond p = 0.05 cutoff		FZR1	1.47647	3		CYP2D6	2.3545	-18.5265	-34.1115		FZR1	37.5055	3.301
UBE2S	1.22272	3	1.28374	3		MRPL28	1.47407	3		UBE2S	19.4645	18.99	-2.1405		MRPL28	24.1675	2.89925
CAPN14	1.22258	3	-9999.94	Beyond p = 0.05 cutoff		MRPS21	1.45891	3		CAPN14	-20.5695	-16.102	-36.428		MRPS21	26.324	1.55625
MRPL18	1.22	3	0.420438	Beyond p = 0.05 cutoff		UBIAD1	1.45655	3		MRPL18	0.5825	-9.2945	-23.359		UBIAD1	30.411	19.8135
PKMYT1	1.21605	3	1.19035	3		TAF5L	1.43637	3		PKMYT1	26.2025	20.527	-20.4095		TAF5L	41.5065	6.27575
COPS4	1.20654	3	1.61151	4		DOT1L	1.42548	3		COPS4	19.9065	16.0625	-4.0295		DOT1L	47.6295	-5.25075
BMPR1A	1.19976	3	0.726017	Beyond p = 0.05 cutoff		ANKRD40	1.42277	3		BMPR1A	-3.3055	-26.7605	-28.5245		ANKRD40	18.7465	-7.62125
TRNAU1AP	1.19882	3	0.849164	1		TFB1M	1.42252	3		TRNAU1AP	-6.356	15.2625	-11.425		TFB1M	15.67	-11.4268
AASDH	1.1958	3	-10000.1	Beyond p = 0.05 cutoff		RCC1L	1.41584	3		AASDH	-3.539	-18.4735	-32.59		RCC1L	19.4115	1.6105
ZZZ3	1.17474	2	0.648969	Beyond p = 0.05 cutoff		FARS2	1.40611	3		ZZZ3	-8.646	6.307	2.4545		FARS2	24.182	0.51225
RCOR3	1.1686	2	0.579048	Beyond p = 0.05 cutoff		NCAPH2	1.40599	3		RCOR3	2.607	-3.158	-14.4735		NCAPH2	56.234	19.076
C5orf60	1.16362	2	0.502592	Beyond p = 0.05 cutoff		MRPS2	1.40577	3		C5orf60	-19.579	-17.0915	-13.6325		MRPS2	11.147	-7.15375
DHX38	1.15236	2	1.50767	3		LIPT2	1.40435	3		DHX38	12.546	14.1625	-16.6705		LIPT2	21.3055	1.8465
MAP2K1	1.1492	2	-10000.2	Beyond p = 0.05 cutoff		DDX28	1.40322	3		MAP2K1	-1.387	-20.9815	-22.1485		DDX28	7.0145	-14.3685
E2F3	1.14534	2	1.44273	3		SARS2	1.39265	3		E2F3	-11.8535	-8.2605	-29.0925		SARS2	41.944	16.041
RUSC1	1.14532	2	0.0853854	Beyond p = 0.05 cutoff		QRSL1	1.39059	3		RUSC1	-1.498	-32.621	-19.7505		QRSL1	32.044	15.732
HBM	1.14376	2	0.382191	Beyond p = 0.05 cutoff		FAAP24	1.38172	3		HBM	-5.993	-24.762	-41.0125		FAAP24	17.6075	-5.05825
THAP7	1.14209	2	0.524837	Beyond p = 0.05 cutoff		SPEN	1.37873	3		THAP7	11.6245	0.4625	-3.4925		SPEN	20.266	-17.2987
TMEM97	1.13063	2	0.326957	Beyond p = 0.05 cutoff		SLX4	1.37621	3		TMEM97	-1.7925	-11.4	-26.1295		SLX4	28.262	7.278
ATP5F1D	1.12808	2	1.10371	2		MRPL37	1.36194	3		ATP5F1D	-6.788	10.693	-14.208		MRPL37	20.761	-8.65575
FBXO10	1.12517	2	0.221031	Beyond p = 0.05 cutoff		TSFM	1.36124	3		FBXO10	-29.958	-14.2545	-29.7735		TSFM	22.4845	0.75925
PRUNE1	1.12431	2	0.038261	Beyond p = 0.05 cutoff		ATP5PO	1.35014	2		PRUNE1	3.5185	-15.042	-22.393		ATP5PO	25.523	-7.96425
CHCHD1	1.1214	2	0.216623	Beyond p = 0.05 cutoff		ATP5F1D	1.33874	2		CHCHD1	6.4005	-20.1825	-14.545		ATP5F1D	46.2355	12.705
CYP1A1	1.12059	2	-10000.1	Beyond p = 0.05 cutoff		THAP7	1.33754	2		CYP1A1	-23.5405	-34.2815	-36.4745		THAP7	36.282	-15.5633
YARS2	1.11995	2	0.587081	Beyond p = 0.05 cutoff		OGA	1.33634	2		YARS2	14.581	2.5655	-4.9565		OGA	15.9875	-17.0873
INSR	1.11557	2	-9999.99	Beyond p = 0.05 cutoff		RNASEH2B	1.33084	2		INSR	-2.5205	-20.485	-19.3835		RNASEH2B	73.1625	-8.29425
AP4S1	1.11409	2	0.163357	Beyond p = 0.05 cutoff		LIAS	1.3296	2		AP4S1	1.7375	-32.154	-35.474		LIAS	50.9455	11.6653
MRPL22	1.1133	2	0.187252	Beyond p = 0.05 cutoff		ATP5PF	1.32905	2		MRPL22	12.9955	-32.239	-6.165		ATP5PF	8.2415	-12.694
MYO7B	1.11226	2	0.122337	Beyond p = 0.05 cutoff		ATXN7L3	1.32882	2		MYO7B	0.721	-20.035	-22.2625		ATXN7L3	21.3255	-13.7703
SCAF1	1.10575	2	0.540372	Beyond p = 0.05 cutoff		PTCD3	1.31714	2		SCAF1	1.7395	-6.233	-14.9205		PTCD3	21.4435	-1.26225
OTULIN	1.10467	2	0.463308	Beyond p = 0.05 cutoff		MECR	1.30912	2		OTULIN	-29.31	-14.6245	-33.854		MECR	61.935	35.0892
MRPL53	1.10369	2	0.280868	Beyond p = 0.05 cutoff		HSD17B10	1.30886	2		MRPL53	7.581	-9.717	-14.9585		HSD17B10	12.346	-0.27525
BAZ1B	1.1033	2	0.202473	Beyond p = 0.05 cutoff		ECHS1	1.30789	2		BAZ1B	10.78	-8.6535	-8.5385		ECHS1	41.162	12.6837
ZNF619	1.10131	2	0.237899	Beyond p = 0.05 cutoff		CASP8	1.30387	2		ZNF619	3.929	-29.0345	-18.829		CASP8	-9.213	-22.2288
ATP6AP1	1.09692	2	0.986102	2		ODR4	1.29763	2		ATP6AP1	-4.5285	8.5715	-11.091		ODR4	35.726	16.6552
NSL1	1.0959	2	0.237251	Beyond p = 0.05 cutoff		MALSU1	1.29194	2		NSL1	11.7945	-4.832	-23.971		MALSU1	2.2675	-19.733
MAPKAP1	1.09407	2	0.781037	1		KAT2A	1.29176	2		MAPKAP1	24.377	11.103	-5.617		KAT2A	19.368	-18.9488
IFNW1	1.09217	2	0.387399	Beyond p = 0.05 cutoff		DHX29	1.28577	2		IFNW1	-12.983	-20.13	-32.449		DHX29	13.6005	-21.4705
RAD54B	1.09112	2	0.097203	Beyond p = 0.05 cutoff		CXorf56	1.27251	2		RAD54B	0.413	-12.6155	-20.0075		CXorf56	5.849	-15.7003
NQO1	1.09022	2	-10000.1	Beyond p = 0.05 cutoff		MRPL45	1.27214	2		NQO1	-1.4805	-20.191	-22.2085		MRPL45	30.495	28.129
MRPS7	1.08652	2	0.677214	Beyond p = 0.05 cutoff		MRPL34	1.26195	2		MRPS7	-1.0515	-7.9255	-27.9035		MRPL34	29.938	1.509
NSUN2	1.0854	2	0.308522	Beyond p = 0.05 cutoff		TFAM	1.26172	2		NSUN2	-1.5035	-20.265	-18.581		TFAM	14.973	-5.4335
INTS14	1.08189	2	-10000.6	Beyond p = 0.05 cutoff		STAG2	1.25844	2		INTS14	-13.2325	-48.702	-33.9135		STAG2	3.6205	-33.886
CCDC73	1.08121	2	-9999.98	Beyond p = 0.05 cutoff		ADSS2	1.25496	2		CCDC73	-11.225	-11.998	-15.936		ADSS2	10.3355	-6.54925
TACR1	1.07921	2	-10000.1	Beyond p = 0.05 cutoff		PUM1	1.25138	2		TACR1	-21.721	-37.611	-23.641		PUM1	30.0995	12.0117
VIPR2	1.07735	2	0.0761148	Beyond p = 0.05 cutoff		RPRD1B	1.25077	2		VIPR2	-33.528	-16.85	-39.9085		RPRD1B	8.552	-13.6695
CLIP1	1.0751	2	0.111705	Beyond p = 0.05 cutoff		MRPL47	1.24666	2		CLIP1	-1.75	-14.281	-48.4085		MRPL47	18.8315	-4.6695
LENEP	1.07503	2	0.194437	Beyond p = 0.05 cutoff		TEN1	1.24512	2		LENEP	-3.82	-13.3175	-24.7615		TEN1	117.039	34.3055
COQ3	1.07489	2	0.0612566	Beyond p = 0.05 cutoff		AHCY	1.24034	2		COQ3	-3.6435	-12.951	-27.5965		AHCY	24.098	-7.41025
CLEC2A	1.06275	2	0.0712275	Beyond p = 0.05 cutoff		SMAD4	1.23285	2		CLEC2A	-5.013	-14.7545	-31.0645		SMAD4	2.4085	-24.3655
DYRK1A	1.0606	2	1.07044	2		TRNAU1AP	1.22759	2		DYRK1A	-9.6915	10.8105	-14.304		TRNAU1AP	38.967	4.73225
GOLGB1	1.05434	2	-10000.1	Beyond p = 0.05 cutoff		DLD	1.2262	2		GOLGB1	-2.5605	-17.262	-25.9975		DLD	27.3505	1.524
ORC1	1.05071	2	0.417643	Beyond p = 0.05 cutoff		C1QBP	1.22261	2		ORC1	20.398	9.7765	1.2175		C1QBP	10.5065	-1.96525
ACADSB	1.0499	2	0.723687	Beyond p = 0.05 cutoff		MRPL12	1.21808	2		ACADSB	-0.8085	0.449	-21.5855		MRPL12	23.247	3.2485
ACADL	1.04869	2	-10000.1	Beyond p = 0.05 cutoff		MRPL21	1.21492	2		ACADL	3.919	-13.911	-13.5515		MRPL21	13.0155	-9.5385
LDLR	1.04815	2	0.754358	Beyond p = 0.05 cutoff - 1		MARK3	1.21061	2		LDLR	-1.6525	-5.3615	-19.2675		MARK3	27.6535	-10.4685
GPR4	1.03954	2	0.149342	Beyond p = 0.05 cutoff		MAPK14	1.20976	2		GPR4	-27.0235	-13.121	-27.8935		MAPK14	2.919	-16.7282
JADE1	1.03713	2	0.809482	1		SLC39A1	1.20723	2		JADE1	-16.224	-3.953	-23.545		SLC39A1	46.1705	-19.0365
RCOR2	1.03507	2	0.202037	Beyond p = 0.05 cutoff		OGDH	1.20246	2		RCOR2	-26.7995	-39.552	-19.814		OGDH	45.526	8.8545
ZFPL1	1.03443	2	-9999.9	Beyond p = 0.05 cutoff		NUDCD2	1.20134	2		ZFPL1	-31.0785	-12.4395	-25.66		NUDCD2	17.65	-1.547
TMEM266	1.03242	2	-10000.4	Beyond p = 0.05 cutoff		ADSL	1.19786	2		TMEM266	-3.9655	-45.9225	-21.6605		ADSL	21.9315	-2.25525
ADPRM	1.03152	2	-10000.3	Beyond p = 0.05 cutoff		SETD2	1.19588	2		ADPRM	-5.93	-27.744	-25.1695		SETD2	63.92	9.6065
WDR11	1.03131	2	0.150296	Beyond p = 0.05 cutoff		SIRT6	1.19152	2		WDR11	-21.5685	-10.656	-35.5645		SIRT6	7.77	-14.4068
PPID	1.02917	2	0.475603	Beyond p = 0.05 cutoff		GFM1	1.1889	2		PPID	-3.368	-5.7835	-25.6335		GFM1	30.2045	5.84725
PLAA	1.02705	2	0.280662	Beyond p = 0.05 cutoff		WARS2	1.18833	2		PLAA	-1.571	-19.7065	-29.7735		WARS2	17.2955	-1.43275
POLE4	1.02483	2	0.0679222	Beyond p = 0.05 cutoff		NONO	1.1882	2		POLE4	-1.322	-16.6165	-19.286		NONO	29.0075	10.2937
NDE1	1.02136	2	0.694598	Beyond p = 0.05 cutoff		MRPL18	1.18736	2		NDE1	2.1785	2.0245	-11.1725		MRPL18	7.549	-10.3782
MADD	1.01792	2	0.495406	Beyond p = 0.05 cutoff		TIPARP	1.18548	2		MADD	-1.42	-3.523	-41.2115		TIPARP	49.171	35.7722
ARHGAP26	1.0178	2	0.140331	Beyond p = 0.05 cutoff		ATP5F1A	1.18043	2		ARHGAP26	-0.296	-11.2885	-17.5645		ATP5F1A	37.4825	14.5315
HMGB4	1.01748	2	-9999.94	Beyond p = 0.05 cutoff		MEN1	1.18005	2		HMGB4	-14.775	-13.6145	-45.1185		MEN1	30.3865	23.899
TCEA2	1.01718	2	0.186531	Beyond p = 0.05 cutoff		SUPV3L1	1.17584	2		TCEA2	-33.404	-9.3015	-31.3555		SUPV3L1	23.696	2.72775
CTNNBIP1	1.01696	2	0.191039	Beyond p = 0.05 cutoff		ZNF367	1.17071	2		CTNNBIP1	3.8345	-8.95	-48.927		ZNF367	-7.2185	-34.0778
PDE5A	1.01482	2	0.0498876	Beyond p = 0.05 cutoff		MRPL53	1.17037	2		PDE5A	-27.5935	-15.4965	-22.762		MRPL53	18.4275	-4.882
ACSM1	1.00975	2	0.365671	Beyond p = 0.05 cutoff		ERVFRD-1	1.16937	2		ACSM1	-3.378	-15.4615	-23.29		ERVFRD-1	-2.0305	-15.6495
RNASEH2A	1.00651	2	1.20415	3		STT3A	1.16749	2		RNASEH2A	14.088	17.8345	-6.9505		STT3A	36.765	17.275
UNCX	1.00549	2	0.212035	Beyond p = 0.05 cutoff		TWNK	1.16523	2		UNCX	17.979	-15.9665	-6.1735		TWNK	33.184	7.654
B3GAT2	1.00303	2	0.0743611	Beyond p = 0.05 cutoff		PARS2	1.16517	2		B3GAT2	-4.398	-14.3665	-24.2945		PARS2	20.9885	1.41225
ITGA1	1.00125	2	0.570095	Beyond p = 0.05 cutoff		ALDH18A1	1.16141	2		ITGA1	-30.038	3.6985	-12.2985		ALDH18A1	14.2005	-4.9625
TNRC6C	0.999325	2	0.105049	Beyond p = 0.05 cutoff		EXO1	1.15973	2		TNRC6C	-3.594	-19.0005	-25.6795		EXO1	-0.126	-21.4883
FABP12	0.999013	2	0.122745	Beyond p = 0.05 cutoff		FOXC2	1.15955	2		FABP12	-25.1075	-25.573	-37.85		FOXC2	24.64	-0.602
CFAP221	0.998137	2	0.484517	Beyond p = 0.05 cutoff		SDHC	1.15894	2		CFAP221	-27.6505	-4.176	-18.909		SDHC	16.7855	-9.198
SMIM14	0.993949	2	-10000.1	Beyond p = 0.05 cutoff		VSIR	1.15479	2		SMIM14	-4.066	-19.9445	-20.2795		VSIR	-0.1195	-23.274
TRIM16	0.989058	2	-10000.2	Beyond p = 0.05 cutoff		ATP5F1B	1.15129	2		TRIM16	-1.0875	-22.6105	-18.838		ATP5F1B	17.5035	2.27625
CLIC4	0.989039	2	0.0270121	Beyond p = 0.05 cutoff		PARN	1.15073	2		CLIC4	1.981	-13.9905	-15.8835		PARN	41.7245	32.772
SLC25A28	0.986835	2	0.22567	Beyond p = 0.05 cutoff		TUFM	1.14636	2		SLC25A28	36.0555	4.2305	13.263		TUFM	28.259	-1.5195
KANSL2	0.985013	2	0.330103	Beyond p = 0.05 cutoff		APEX2	1.14019	2		KANSL2	21.498	8.473	6.1245		APEX2	13.1715	5.04325
XYLT1	0.981618	2	0.93119	1		MRPL14	1.13761	2		XYLT1	-25.624	-5.0485	-21.818		MRPL14	19.143	2.56925
CIR1	0.98011	2	0.49427	Beyond p = 0.05 cutoff		FBXO5	1.13626	2		CIR1	-0.506	-4.3185	-16.939		FBXO5	53.302	45.1893
FEN1	0.979199	2	0.700852	Beyond p = 0.05 cutoff		VCPIP1	1.1359	2		FEN1	44.96	26.246	14.618		VCPIP1	5.6245	-10.2797
TMED1	0.973765	2	-9999.95	Beyond p = 0.05 cutoff		MRM2	1.13329	2		TMED1	-26.819	-22.2555	-30.0955		MRM2	-2.805	-20.6898
VGLL2	0.973356	2	-10000.1	Beyond p = 0.05 cutoff		ING5	1.13234	2		VGLL2	-20.174	-21.759	-24.2775		ING5	1.2795	-13.2462
CIITA	0.972679	2	-10000	Beyond p = 0.05 cutoff		POLRMT	1.1322	2		CIITA	-34.373	-21.544	-30.185		POLRMT	30.629	4.1705
GPHA2	0.970607	2	0.64115	Beyond p = 0.05 cutoff		CENPA	1.13141	2		GPHA2	-5.0495	-2.736	-24.0395		CENPA	74.582	31.0095
PRDM4	0.968857	2	-10000.5	Beyond p = 0.05 cutoff		MRPL27	1.12372	2		PRDM4	-28.6515	-32.68	-56.733		MRPL27	8.2615	0.728
KLHL21	0.968768	2	0.065905	Beyond p = 0.05 cutoff		HRAS	1.1218	2		KLHL21	-1.3085	-15.3785	-20.0425		HRAS	-3.599	-28.2288
ZNF776	0.968497	2	0.0738145	Beyond p = 0.05 cutoff		SETDB2	1.11825	2		ZNF776	-2.14	-19.1035	-38.5935		SETDB2	9.269	-16.31
SIGLEC9	0.967818	2	-10000.1	Beyond p = 0.05 cutoff		GCSH	1.11337	2		SIGLEC9	-27.8325	-22.8685	-32.9375		GCSH	29.098	6.49175
BRCA2	0.96599	2	-10000.6	Beyond p = 0.05 cutoff		ITGB5	1.11148	2		BRCA2	14.634	-36.399	-18.822		ITGB5	111.273	62.0892
ZNF682	0.963023	2	0.87209	1		CFAP20	1.10705	2		ZNF682	-26.869	-6.649	-36.476		CFAP20	99.205	37.485
AOC3	0.958473	1	-10000	Beyond p = 0.05 cutoff		ATP5F1C	1.10274	2		AOC3	-3.6675	-23.1865	-20.215		ATP5F1C	13.6065	-11.3187
ACTG2	0.958201	1	0.0401282	Beyond p = 0.05 cutoff		MARS2	1.10196	2		ACTG2	-30.6435	-17.5055	-28.1455		MARS2	37.9425	8.2055
TMEM234	0.957789	1	0.845296	1		YTHDF2	1.10183	2		TMEM234	-0.4305	-23.0445	-27.344		YTHDF2	20.78	5.283
GEN1	0.956309	1	0.766488	Beyond p = 0.05 cutoff - 1		IGLL1	1.10116	2		GEN1	-7.213	-4.965	-24.202		IGLL1	4.643	-18.32
YEATS2	0.952968	1	0.70708	Beyond p = 0.05 cutoff		MRPS6	1.0996	2		YEATS2	-3.944	14.4095	2.339		MRPS6	6.7105	-14.8763
PFDN4	0.95259	1	0.205728	Beyond p = 0.05 cutoff		MTRF1L	1.093	2		PFDN4	1.242	-8.7315	-20.057		MTRF1L	1.435	-14.9087
MRPL58	0.95142	1	0.202535	Beyond p = 0.05 cutoff		MRPL40	1.09145	2		MRPL58	-29.1365	-14.041	-29.102		MRPL40	1.7585	-12.9165
SLC27A2	0.94594	1	-9999.98	Beyond p = 0.05 cutoff		BICRA	1.09099	2		SLC27A2	-33.552	-15.2785	-24.108		BICRA	-20.1425	-39.7978
SNRNP40	0.943801	1	0.665416	Beyond p = 0.05 cutoff		EFR3A	1.08122	2		SNRNP40	16.939	9.6405	-2.8255		EFR3A	22.886	8.2905
GPR15	0.938401	1	-9999.99	Beyond p = 0.05 cutoff		MTPAP	1.07923	2		GPR15	-0.1475	-26.5105	-25.9085		MTPAP	16.298	-1.0525
KDM8	0.938289	1	0.75441	Beyond p = 0.05 cutoff - 1		TIAL1	1.077	2		KDM8	25.3055	27.2825	9.5005		TIAL1	35.68	13.1773
REV3L	0.937956	1	1.2281	3		MRPL13	1.06862	1		REV3L	14.3415	14.859	-3.159		MRPL13	20.2095	4.78775
PDSS2	0.934037	1	0.161081	Beyond p = 0.05 cutoff		CPSF7	1.06532	1		PDSS2	1.835	-6.709	-14.6665		CPSF7	-3.616	-26.248
CUL3	0.931076	1	1.68914	4		DAP3	1.06462	1		CUL3	-2.1045	7.264	-34.268		DAP3	22.2535	-1.23725
DGKD	0.929048	1	-10000.4	Beyond p = 0.05 cutoff		COX10	1.06355	1		DGKD	4.9605	-21.614	-36.201		COX10	-0.537	-21.423
MTFMT	0.928375	1	-10000	Beyond p = 0.05 cutoff		XRCC1	1.06109	1		MTFMT	-30.723	-21.1465	-21.9645		XRCC1	-4.234	-21.3307
GSDMD	0.927354	1	-10000.3	Beyond p = 0.05 cutoff		ZMIZ1	1.05853	1		GSDMD	-6.4675	-28.499	-22.395		ZMIZ1	15.9155	-12.1943
SERBP1	0.922696	1	0.358862	Beyond p = 0.05 cutoff		CBLL1	1.05811	1		SERBP1	-0.2895	-5.3295	-17.955		CBLL1	25.6895	16.364
PHF8	0.921117	1	0.545036	Beyond p = 0.05 cutoff		PNKP	1.05711	1		PHF8	-28.691	-5.49	-21.5865		PNKP	33.338	16.224
HEATR3	0.919404	1	0.827888	1		TAF6L	1.05353	1		HEATR3	10.4695	4.592	-12.144		TAF6L	22.416	-6.37225
RIF1	0.918473	1	0.699453	Beyond p = 0.05 cutoff		CARS2	1.05003	1		RIF1	10.8865	4.6735	-8.4665		CARS2	-5.8175	-20.9032
CEP170	0.917947	1	0.250712	Beyond p = 0.05 cutoff		SDHD	1.04819	1		CEP170	-1.942	-6.4585	-18.352		SDHD	0.8125	-17.612
COPS3	0.91736	1	0.72312	Beyond p = 0.05 cutoff		STN1	1.04743	1		COPS3	9.4555	19.643	8.127		STN1	55.4815	8.39275
RBM48	0.916977	1	0.0933345	Beyond p = 0.05 cutoff		SSBP1	1.04622	1		RBM48	5.4365	-19.3535	-13.8665		SSBP1	13.13	-12.3473
NEK2	0.916919	1	0.419744	Beyond p = 0.05 cutoff		MRPS28	1.04551	1		NEK2	2.9465	1.1085	-15.5115		MRPS28	2.715	-14.8435
ASCL4	0.91665	1	-10000.2	Beyond p = 0.05 cutoff		FICD	1.0399	1		ASCL4	-31.444	-36.015	-41.8255		FICD	-4.4185	-20.93
ARHGAP27	0.915745	1	0.554763	Beyond p = 0.05 cutoff		PA2G4	1.03845	1		ARHGAP27	22.2995	10.0695	-5.8395		PA2G4	39.2545	5.9145
C4A	0.913911	1	-10000.5	Beyond p = 0.05 cutoff		PNPT1	1.03645	1		C4A	-0.502	-41.58	-23.828		PNPT1	36.0785	15.1185
NAGLU	0.913148	1	-9999.95	Beyond p = 0.05 cutoff		TRAF3	1.03586	1		NAGLU	-2.692	-30.815	-17.2745		TRAF3	-17.748	-44.3325
PPTC7	0.912063	1	0.661411	Beyond p = 0.05 cutoff		ATAD5	1.03271	1		PPTC7	2.7175	-0.498	-21.429		ATAD5	10.397	4.8845
RALA	0.9112	1	1.0082	2		MRPS12	1.02573	1		RALA	-2.1875	-2.854	-24.893		MRPS12	22.8215	10.3202
RPL28	0.910695	1	0.422701	Beyond p = 0.05 cutoff		CAB39	1.02553	1		RPL28	27.6345	15.043	10.2345		CAB39	-16.3905	-60.0003
DRD2	0.90993	1	0.360874	Beyond p = 0.05 cutoff		PARVA	1.01888	1		DRD2	-5.014	-13.932	-27.773		PARVA	16.396	1.893
ZEB2	0.909617	1	0.658573	Beyond p = 0.05 cutoff		UFC1	1.00863	1		ZEB2	8.089	14.1225	-10.6005		UFC1	26.032	17.3105
HAP1	0.908863	1	1.06058	2		NARS2	1.00842	1		HAP1	-14.364	-0.9865	-12.6615		NARS2	21.7875	1.59025
HOXB7	0.907982	1	0.115219	Beyond p = 0.05 cutoff		MRPL38	1.00804	1		HOXB7	-20.4545	-17.967	-12.059		MRPL38	14.69	-2.60125
SOWAHA	0.90514	1	-10000.1	Beyond p = 0.05 cutoff		DMRTA2	1.00572	1		SOWAHA	-30.085	-38.603	-29.371		DMRTA2	-2.282	-16.6053
IL1R2	0.900028	1	0.4182	Beyond p = 0.05 cutoff		MRPL33	1.0056	1		IL1R2	-7.95	-12.28	-36.6625		MRPL33	9.168	-4.105
OMA1	0.899315	1	-9999.96	Beyond p = 0.05 cutoff		TEFM	1.00548	1		OMA1	-5.751	-24.368	-32.2715		TEFM	7.7935	-8.284
TMEM263	0.897601	1	0.153498	Beyond p = 0.05 cutoff		OXSM	1.00426	1		TMEM263	-1.7755	-13.013	-26.6415		OXSM	77.3555	46.562
CAPZB	0.897237	1	1.01531	2		MRPL39	1.00425	1		CAPZB	21.5755	20.445	-40.189		MRPL39	25.9895	-5.22075
CTRL	0.896568	1	0.166816	Beyond p = 0.05 cutoff		MBD3	1.00131	1		CTRL	-6.4475	-36.2115	-41.9965		MBD3	8.335	-18.1547
CYB5R2	0.896476	1	0.0828467	Beyond p = 0.05 cutoff		MRPL43	0.996082	1		CYB5R2	-1.86	-14.965	-17.6805		MRPL43	19.3125	-4.8485
ZCCHC14	0.89619	1	0.496601	Beyond p = 0.05 cutoff		SYNCRIP	0.995985	1		ZCCHC14	-29.496	-7.9275	-28.077		SYNCRIP	3.3665	-5.6355
C15orf56	0.894263	1	0.106573	Beyond p = 0.05 cutoff		POLG2	0.995592	1		C15orf56	-8.618	-15.1595	-28.052		POLG2	17.9655	11.113
CHAMP1	0.891874	1	0.033536	Beyond p = 0.05 cutoff		RAB36	0.992405	1		CHAMP1	-6.7485	-15.6205	-23.785		RAB36	-4.2655	-23.91
GBP6	0.88837	1	0.13364	Beyond p = 0.05 cutoff		CAP1	0.991898	1		GBP6	-2.075	-19.19	-21.16		CAP1	2.142	-19.6947
RAB2B	0.888079	1	-10000	Beyond p = 0.05 cutoff		UQCRC1	0.989877	1		RAB2B	-5.0645	-40.3525	-21.525		UQCRC1	-5.7405	-23.2177
AK5	0.8871	1	-10000.1	Beyond p = 0.05 cutoff		COA6	0.985656	1		AK5	-4.2575	-22.7125	-23.2975		COA6	-0.356	-10.9265
MLLT1	0.884587	1	-10000.1	Beyond p = 0.05 cutoff		UBA5	0.984498	1		MLLT1	-0.2155	-18.0345	-28.486		UBA5	22.152	20.1717
CSRNP2	0.881308	1	0.0144854	Beyond p = 0.05 cutoff		CCAR1	0.984482	1		CSRNP2	1.036	-14.1105	-15.9995		CCAR1	27.83	-1.663
DUT	0.881301	1	0.519013	Beyond p = 0.05 cutoff		UFL1	0.981106	1		DUT	28.9045	11.405	-3.072		UFL1	17.624	1.726
FAM24A	0.878231	1	-10000.2	Beyond p = 0.05 cutoff		MED15	0.979771	1		FAM24A	-6.983	-22.943	-25.7195		MED15	30.903	7.189
TATDN1	0.878219	1	0.236524	Beyond p = 0.05 cutoff		AP2S1	0.975918	1		TATDN1	14.1765	-5.2655	1.712		AP2S1	39.367	30.1208
PROS1	0.874238	1	0.101125	Beyond p = 0.05 cutoff		STRIP1	0.975048	1		PROS1	3.111	-18.151	-18.8245		STRIP1	-3.4335	-9.30225
PTAR1	0.873994	1	0.787246	1		SCO2	0.969938	1		PTAR1	5.086	-2.3795	-17.177		SCO2	-3.5015	-12.2257
MCM10	0.873657	1	0.398972	Beyond p = 0.05 cutoff		ARL14EP	0.963073	1		MCM10	-12.981	-8.428	-5.9445		ARL14EP	15.3775	-7.481
VAMP2	0.873365	1	-10000.2	Beyond p = 0.05 cutoff		DMAC2	0.9614	1		VAMP2	-28.965	-24.5	-16.7365		DMAC2	-6.486	-20.6505
DMWD	0.869697	1	0.0895213	Beyond p = 0.05 cutoff		MRPL10	0.959799	1		DMWD	-15.843	-11.8575	-18.1695		MRPL10	12.6015	3.57375
SNAPC5	0.868939	1	-9999.94	Beyond p = 0.05 cutoff		MRPS16	0.957257	1		SNAPC5	-21.5675	-16.1375	-32.9685		MRPS16	12.023	2.4135
ZNF277	0.867058	1	0.497425	Beyond p = 0.05 cutoff		PPP4R3B	0.957095	1		ZNF277	0.251	-7.3865	-19.1565		PPP4R3B	-0.3425	-26.7712
IDE	0.864614	1	0.396066	Beyond p = 0.05 cutoff		CTSC	0.956375	1		IDE	-4.4715	-5.8965	-18.3875		CTSC	-15.177	-26.07
CTSF	0.863322	1	-9999.94	Beyond p = 0.05 cutoff		PPME1	0.956188	1		CTSF	-30.179	-15.636	-23.556		PPME1	34.6635	-8.948
CDKL5	0.861987	1	0.575595	Beyond p = 0.05 cutoff		ACD	0.95326	1		CDKL5	-1.674	-7.701	-21.67		ACD	1.7065	-11.278
SIAH3	0.859159	1	-10000.3	Beyond p = 0.05 cutoff		ZDHHC8	0.951162	1		SIAH3	-33.021	-29.0475	-34.1		ZDHHC8	-9.7555	-20.229
ASPDH	0.858654	1	0.478606	Beyond p = 0.05 cutoff		SNRPA	0.951094	1		ASPDH	-6.419	-8.471	-23.319		SNRPA	13.7825	-15.8445
PEX13	0.857969	1	-10000	Beyond p = 0.05 cutoff		KATNB1	0.950046	1		PEX13	-20.6145	-17.338	-19.148		KATNB1	-0.725	-19.2205
CHURC1	0.856929	1	-9999.98	Beyond p = 0.05 cutoff		MRPS22	0.947189	1		CHURC1	8.3175	-20.3225	-18.6765		MRPS22	3.2915	-11.625
SSX5	0.856762	1	0.0094961	Beyond p = 0.05 cutoff		SLC31A1	0.946084	1		SSX5	-4.632	-13.1195	-25.369		SLC31A1	5.567	-13.0928
STARD6	0.85517	1	0.145425	Beyond p = 0.05 cutoff		SGF29	0.945823	1		STARD6	-24.369	-12.957	-26.9775		SGF29	56.3825	11.323
TMED2	0.854406	1	-10000.1	Beyond p = 0.05 cutoff		MRPL54	0.944411	1		TMED2	-1.9275	-28.0845	-25.198		MRPL54	11.032	-3.42
MAGEA11	0.854197	1	0.0462287	Beyond p = 0.05 cutoff		FBXL19	0.943769	1		MAGEA11	-3.1265	-18.637	-17.5725		FBXL19	0.473	-12.4902
EMP1	0.854146	1	0.12472	Beyond p = 0.05 cutoff		TADA2B	0.943249	1		EMP1	-5.7195	-14.771	-31.504		TADA2B	15.877	-19.684
PDLIM7	0.853746	1	0.129572	Beyond p = 0.05 cutoff		MTERF4	0.942581	1		PDLIM7	-3.7745	-38.043	-22.4485		MTERF4	-1.774	-11.5708
MRPS28	0.853382	1	0.654721	Beyond p = 0.05 cutoff		LIF	0.941743	1		MRPS28	1.048	-5.0725	-17.0165		LIF	6.0955	-25.9855
IFNGR1	0.852476	1	-10000.1	Beyond p = 0.05 cutoff		ANAPC1	0.939518	1		IFNGR1	-20.4875	-19.882	-18.0515		ANAPC1	79.2465	43.2548
CER1	0.85189	1	0.180122	Beyond p = 0.05 cutoff		PPP2R5E	0.934743	1		CER1	-5.5135	-16.4005	-23.791		PPP2R5E	-6.2135	-13.5267
TMEM60	0.850753	1	0.229	Beyond p = 0.05 cutoff		COQ4	0.933485	1		TMEM60	-0.9195	-13.9015	-24.378		COQ4	-3.322	-19.2127
NR4A2	0.849731	1	0.398007	Beyond p = 0.05 cutoff		SMARCD1	0.928587	1		NR4A2	-1.1745	-8.548	-17.4845		SMARCD1	-17.548	-31.9597
C21orf62-AS1	0.84966	1	0.279161	Beyond p = 0.05 cutoff		PARP1	0.927549	1		C21orf62-AS1	-2.63	-30.9555	-38.9765		PARP1	-2.3665	-18.9952
NAE1	0.84965	1	0.805111	1		SLC25A19	0.927437	1		NAE1	15.9225	10.479	-7.4		SLC25A19	35.3915	3.30575
KIAA1958	0.847894	1	0.445838	Beyond p = 0.05 cutoff		PPP2CA	0.927092	1		KIAA1958	-21.0685	-3.9905	-24.6365		PPP2CA	74.3695	25.0293
CCNE1	0.846813	1	-10000.5	Beyond p = 0.05 cutoff		MINPP1	0.926986	1		CCNE1	-23.9955	-50.671	-14.8765		MINPP1	-6.4165	-18.759
UTRN	0.846376	1	0.0388675	Beyond p = 0.05 cutoff		MUS81	0.925145	1		UTRN	-1.276	-17.874	-19.987		MUS81	-1.4575	-10.33
BRCA1	0.845292	1	0.581006	Beyond p = 0.05 cutoff		RAD17	0.925103	1		BRCA1	9.012	2.1255	-7.061		RAD17	62.0525	30.8745
STRN4	0.842897	1	0.263368	Beyond p = 0.05 cutoff		RARS2	0.924125	1		STRN4	1.9435	-5.4185	-15.2215		RARS2	11.447	-5.68925
TMED7	0.842825	1	-9999.97	Beyond p = 0.05 cutoff		BCL2L12	0.919467	1		TMED7	-4.899	-16.239	-27.956		BCL2L12	2.162	-15.6143
FCRL5	0.842309	1	0.150132	Beyond p = 0.05 cutoff		C1orf229	0.917381	1		FCRL5	-4.208	-12.886	-30.3745		C1orf229	-12.882	-27.0158
YTHDF1	0.842022	1	0.0536353	Beyond p = 0.05 cutoff		COX5B	0.916876	1		YTHDF1	-6.0765	-15.125	-22.8245		COX5B	1.7305	-14.4413
ZNHIT1	0.836233	1	0.947423	2		OCIAD1	0.916065	1		ZNHIT1	18.395	14.393	1.708		OCIAD1	-10.345	-26.469
H4C3	0.836229	1	1.01867	2		THAP10	0.915585	1		H4C3	-2.538	-0.6165	-13.768		THAP10	-4.13	-25.3407
TMEM219	0.836094	1	-10000	Beyond p = 0.05 cutoff		MRPS30	0.913135	1		TMEM219	-8.9985	-15.2445	-36.8085		MRPS30	-3.603	-8.3675
OSR1	0.835705	1	0.297166	Beyond p = 0.05 cutoff		YARS2	0.912579	1		OSR1	-26.594	-10.493	-47.5225		YARS2	38.3855	18.8098
USP34	0.834743	1	0.241035	Beyond p = 0.05 cutoff		NSUN4	0.912405	1		USP34	0.7745	-8.706	-19.9035		NSUN4	13.548	2.30375
TIAL1	0.833444	1	1.24358	3		EFCC1	0.912172	1		TIAL1	7.6515	12.814	-3.649		EFCC1	-13.68	-22.2273
C18orf63	0.826403	1	-10000	Beyond p = 0.05 cutoff		GFM2	0.908586	1		C18orf63	-7.8835	-20.254	-24.135		GFM2	4.894	-11.918
LPCAT4	0.826284	1	0.304991	Beyond p = 0.05 cutoff		ZNF217	0.907087	1		LPCAT4	-5.793	-11.397	-26.2475		ZNF217	-0.264	-25.0825
TMBIM4	0.826185	1	-9999.96	Beyond p = 0.05 cutoff		CLPP	0.903791	1		TMBIM4	-1.5955	-14.5335	-22.4275		CLPP	-2.5365	-14.728
ATRN	0.826073	1	0.858688	1		MRPS34	0.901788	1		ATRN	-8.698	-10.5295	-21.867		MRPS34	14.728	-6.033
SLC25A3	0.824414	1	0.579394	Beyond p = 0.05 cutoff		ZNF483	0.896976	1		SLC25A3	-1.869	-1.3825	-15.305		ZNF483	-9.471	-24.206
SLC8A2	0.822739	1	0.151365	Beyond p = 0.05 cutoff		RAB5C	0.895819	1		SLC8A2	-6.573	-13.3435	-27.427		RAB5C	7.4595	-8.915
FAM20A	0.821456	1	0.24298	Beyond p = 0.05 cutoff		BTG3	0.895139	1		FAM20A	-20.4555	-11.883	-17.9865		BTG3	-11.9325	-26.6612
IFT122	0.820226	1	0.514165	Beyond p = 0.05 cutoff		NR2C2	0.894138	1		IFT122	-17.443	-20.2575	-50.4395		NR2C2	-12.967	-26.1532
HSPA14	0.818549	1	0.383882	Beyond p = 0.05 cutoff		LARS2	0.893228	1		HSPA14	13.862	9.7995	6.4255		LARS2	17.0445	0.59875
GJD3	0.818394	1	-10000.1	Beyond p = 0.05 cutoff		MRPS5	0.892855	1		GJD3	-5.8535	-18.829	-20.253		MRPS5	1.4245	-19.105
USP20	0.816856	1	-10000.2	Beyond p = 0.05 cutoff		NDUFAF3	0.892132	1		USP20	-21.243	-21.4265	-29.7615		NDUFAF3	-3.687	-18.8708
SETD2	0.814652	1	0.324373	Beyond p = 0.05 cutoff		GOLT1B	0.885052	1		SETD2	9.877	-0.1735	-8.4375		GOLT1B	-6.804	-23.8697
DNAAF3	0.812684	1	0.021304	Beyond p = 0.05 cutoff		RPUSD4	0.877168	Beyond p = 0.05 cutoff - 1		DNAAF3	-3.4505	-32.6075	-24.1695		RPUSD4	0.658	-10.6538
FBXL16	0.812444	Beyond p = 0.05 cutoff - 1	0.106894	Beyond p = 0.05 cutoff		SLC7A11	0.876484	Beyond p = 0.05 cutoff - 1		FBXL16	-26.9165	-12.8635	-14.9285		SLC7A11	-4.531	-14.4467
ADAMTS1	0.811412	Beyond p = 0.05 cutoff - 1	-10000.1	Beyond p = 0.05 cutoff		COA7	0.87591	Beyond p = 0.05 cutoff - 1		ADAMTS1	4.416	-16.4665	-8.5195		COA7	-6.672	-14.8605
AP1S3	0.809367	Beyond p = 0.05 cutoff - 1	1.60789	4		TFB2M	0.875012	Beyond p = 0.05 cutoff - 1		AP1S3	-8.487	7.409	-26.87		TFB2M	14.4575	-2.08975
CCAR1	0.808431	Beyond p = 0.05 cutoff - 1	0.76863	Beyond p = 0.05 cutoff - 1		NACAD	0.874739	Beyond p = 0.05 cutoff - 1		CCAR1	-0.4285	-7.8305	-6.7725		NACAD	-7.1165	-23.0703
GPAT2	0.805933	Beyond p = 0.05 cutoff - 1	0.195582	Beyond p = 0.05 cutoff		MRPL4	0.872959	Beyond p = 0.05 cutoff - 1		GPAT2	-15.9295	-7.992	-15.505		MRPL4	14.4175	-0.24825
MRPL35	0.805111	Beyond p = 0.05 cutoff - 1	0.551575	Beyond p = 0.05 cutoff		COX4I1	0.872078	Beyond p = 0.05 cutoff - 1		MRPL35	8.6225	4.9695	-1.765		COX4I1	0.133	-18.277
RPL36	0.804314	Beyond p = 0.05 cutoff - 1	0.665225	Beyond p = 0.05 cutoff		SIK2	0.870938	Beyond p = 0.05 cutoff - 1		RPL36	49.6415	38.946	20.23		SIK2	6.161	-20.1145
IL21	0.802339	Beyond p = 0.05 cutoff - 1	-10000.2	Beyond p = 0.05 cutoff		SUZ12	0.868712	Beyond p = 0.05 cutoff - 1		IL21	1.461	-33.1015	-22.885		SUZ12	6.6915	-3.031
CEPT1	0.800883	Beyond p = 0.05 cutoff - 1	0.313965	Beyond p = 0.05 cutoff		CUL3	0.868267	Beyond p = 0.05 cutoff - 1		CEPT1	13.445	-0.9025	-0.6935		CUL3	27.563	20.108
MCAT	0.799771	Beyond p = 0.05 cutoff - 1	0.161486	Beyond p = 0.05 cutoff		PUM3	0.867404	Beyond p = 0.05 cutoff - 1		MCAT	2.4465	-6.703	-13.4765		PUM3	18.3805	-4.689
MRPS23	0.798635	Beyond p = 0.05 cutoff - 1	0.570864	Beyond p = 0.05 cutoff		LMNB1	0.867302	Beyond p = 0.05 cutoff - 1		MRPS23	8.4	4.9525	-1.288		LMNB1	9.947	12.3302
SELENOK	0.798071	Beyond p = 0.05 cutoff - 1	#N/A	#N/A		BRCA1	0.866771	Beyond p = 0.05 cutoff - 1		SELENOK	-6.1435	#N/A	-23.7745		BRCA1	43.5065	35.1688
CDHR1	0.797768	Beyond p = 0.05 cutoff - 1	-10000.1	Beyond p = 0.05 cutoff		PRR12	0.863272	Beyond p = 0.05 cutoff - 1		CDHR1	-4.268	-20.985	-24.9255		PRR12	-7.054	-25.002
ZFAND5	0.792949	Beyond p = 0.05 cutoff - 1	0.0948499	Beyond p = 0.05 cutoff		TRUB2	0.86283	Beyond p = 0.05 cutoff - 1		ZFAND5	-15.397	-11.3725	-22.5035		TRUB2	5.2925	-9.79825
OLA1	0.792815	Beyond p = 0.05 cutoff - 1	0.0747837	Beyond p = 0.05 cutoff		SPATA32	0.859814	Beyond p = 0.05 cutoff - 1		OLA1	1.1965	-9.8005	-23.83		SPATA32	-5.9015	-14.0135
ODF1	0.791734	Beyond p = 0.05 cutoff - 1	0.203197	Beyond p = 0.05 cutoff		CCT8L2	0.858464	Beyond p = 0.05 cutoff - 1		ODF1	-4.623	-18.645	-39.373		CCT8L2	-12.1655	-28.3723
CHTF8	0.791069	Beyond p = 0.05 cutoff - 1	0.88121	1		HEXIM2	0.858268	Beyond p = 0.05 cutoff - 1		CHTF8	3.171	7.3555	-21.896		HEXIM2	-9.7255	-23.4165
EIF2AK4	0.79075	Beyond p = 0.05 cutoff - 1	0.872864	1		MRPL17	0.857224	Beyond p = 0.05 cutoff - 1		EIF2AK4	-5.389	-4.8225	-17.2655		MRPL17	-3.0525	-19.6292
PDE9A	0.790004	Beyond p = 0.05 cutoff - 1	0.226508	Beyond p = 0.05 cutoff		CNOT7	0.856777	Beyond p = 0.05 cutoff - 1		PDE9A	-2.1035	-13.9875	-25.937		CNOT7	-16.5245	-28.5922
CFAP161	0.789315	Beyond p = 0.05 cutoff - 1	-9999.95	Beyond p = 0.05 cutoff		GID8	0.855561	Beyond p = 0.05 cutoff		CFAP161	-5.6785	-27.7595	-46.12		GID8	23.955	-1.82575
KRT74	0.788648	Beyond p = 0.05 cutoff	0.639824	Beyond p = 0.05 cutoff		ORC2	0.854661	Beyond p = 0.05 cutoff		KRT74	-15.006	-5.2805	-21.17		ORC2	92.643	49.4918
SNAPIN	0.785478	Beyond p = 0.05 cutoff	-10000.3	Beyond p = 0.05 cutoff		GTPBP3	0.852762	Beyond p = 0.05 cutoff		SNAPIN	-2.188	-40.808	-15.7955		GTPBP3	-7.713	-18.6668
RARA	0.785383	Beyond p = 0.05 cutoff	0.312896	Beyond p = 0.05 cutoff		LIPT1	0.852075	Beyond p = 0.05 cutoff		RARA	3.1705	-5.586	-21.254		LIPT1	20.183	-0.69475
LONRF2	0.785099	Beyond p = 0.05 cutoff	-9999.95	Beyond p = 0.05 cutoff		COA3	0.851	Beyond p = 0.05 cutoff		LONRF2	-5.912	-14.224	-24.857		COA3	-6.9515	-13.7867
PREPL	0.784713	Beyond p = 0.05 cutoff	0.166202	Beyond p = 0.05 cutoff		SIK1	0.849935	Beyond p = 0.05 cutoff		PREPL	-4.487	-11.762	-17.4865		SIK1	-12.725	-22.607
BARD1	0.784054	Beyond p = 0.05 cutoff	0.412485	Beyond p = 0.05 cutoff		TFDP1	0.848676	Beyond p = 0.05 cutoff		BARD1	22.933	10.376	-3.1215		TFDP1	40.877	18.8355
FKBP6	0.783294	Beyond p = 0.05 cutoff	0.489495	Beyond p = 0.05 cutoff		NDE1	0.848078	Beyond p = 0.05 cutoff		FKBP6	-14.258	-19.6665	-22.4385		NDE1	7.914	-6.03275
CCNF	0.781447	Beyond p = 0.05 cutoff	0.307827	Beyond p = 0.05 cutoff		FAM230A	0.845765	Beyond p = 0.05 cutoff		CCNF	1.362	-4.2755	-8.847		FAM230A	-7.407	-17.4605
PGD	0.776147	Beyond p = 0.05 cutoff	0.619011	Beyond p = 0.05 cutoff		FOXM1	0.843952	Beyond p = 0.05 cutoff		PGD	-18.883	4.9255	-9.489		FOXM1	51.1475	23.833
PFDN5	0.775592	Beyond p = 0.05 cutoff	0.703477	Beyond p = 0.05 cutoff		ZNF598	0.843499	Beyond p = 0.05 cutoff		PFDN5	17.534	0.6315	1.3555		ZNF598	-0.6365	-10.9667
CXXC1	0.774534	Beyond p = 0.05 cutoff	0.402226	Beyond p = 0.05 cutoff		DCAF6	0.843415	Beyond p = 0.05 cutoff		CXXC1	6.511	-6.024	-31.773		DCAF6	-12.539	-32.5037
IL4	0.774365	Beyond p = 0.05 cutoff	-10000	Beyond p = 0.05 cutoff		PRKAR2A	0.842277	Beyond p = 0.05 cutoff		IL4	-24.0815	-25.7435	-22.153		PRKAR2A	-0.701	-21.1938
ITSN1	0.773164	Beyond p = 0.05 cutoff	-9999.91	Beyond p = 0.05 cutoff		SYNDIG1L	0.841922	Beyond p = 0.05 cutoff		ITSN1	-7.6765	-35.6265	-25.556		SYNDIG1L	-13.8065	-19.6745
HNRNPF	0.770065	Beyond p = 0.05 cutoff	-10000.1	Beyond p = 0.05 cutoff		MRPL11	0.841273	Beyond p = 0.05 cutoff		HNRNPF	-6.984	-18.4405	-22.74		MRPL11	5.329	-8.1425
ARIH1	0.769907	Beyond p = 0.05 cutoff	0.991464	2		DYRK1A	0.840734	Beyond p = 0.05 cutoff		ARIH1	12.198	23.958	0.1925		DYRK1A	-3.715	-38.7585
PDE6B	0.769653	Beyond p = 0.05 cutoff	-10000.6	Beyond p = 0.05 cutoff		H2AZ1	0.838818	Beyond p = 0.05 cutoff		PDE6B	-9.8055	-44.6215	-33.174		H2AZ1	-7.496	-14.0845
TP53INP2	0.768906	Beyond p = 0.05 cutoff	-9999.92	Beyond p = 0.05 cutoff		LIG4	0.837665	Beyond p = 0.05 cutoff		TP53INP2	-33.2415	-16.3085	-28.7335		LIG4	-3.959	-10.2323
PPP2R3C	0.767688	Beyond p = 0.05 cutoff	0.482811	Beyond p = 0.05 cutoff		TKT	0.83697	Beyond p = 0.05 cutoff		PPP2R3C	16.0005	1.8795	-19.225		TKT	59.472	19.635
CCNDBP1	0.767485	Beyond p = 0.05 cutoff	0.134477	Beyond p = 0.05 cutoff		MTG1	0.83316	Beyond p = 0.05 cutoff		CCNDBP1	-4.176	-13.0705	-27.8795		MTG1	-4.527	-19.8912
CLEC4C	0.767475	Beyond p = 0.05 cutoff	-10000.2	Beyond p = 0.05 cutoff		MRPL36	0.831061	Beyond p = 0.05 cutoff		CLEC4C	-7.559	-27.0115	-36.1795		MRPL36	4.964	-4.58675
TMEM14A	0.766368	Beyond p = 0.05 cutoff	0.577071	Beyond p = 0.05 cutoff		SDHA	0.827725	Beyond p = 0.05 cutoff		TMEM14A	-1.6945	-4.488	-16.096		SDHA	6.747	-5.35375
ERCC6	0.760141	Beyond p = 0.05 cutoff	0.319822	Beyond p = 0.05 cutoff		ADAMTSL4	0.827451	Beyond p = 0.05 cutoff		ERCC6	-28.026	-24.5685	-53.5545		ADAMTSL4	-9.206	-20.6472
ABTB2	0.759138	Beyond p = 0.05 cutoff	0.228873	Beyond p = 0.05 cutoff		SFSWAP	0.82652	Beyond p = 0.05 cutoff		ABTB2	-7.292	-11.5	-26.504		SFSWAP	13.6245	15.8435
RAD1	0.757988	Beyond p = 0.05 cutoff	0.393012	Beyond p = 0.05 cutoff		PDCL3	0.825854	Beyond p = 0.05 cutoff		RAD1	16.066	10.82	9.5985		PDCL3	10.265	1.2505
ARHGAP29	0.757038	Beyond p = 0.05 cutoff	0.702814	Beyond p = 0.05 cutoff		SCAF4	0.822894	Beyond p = 0.05 cutoff		ARHGAP29	-10.3695	-7.217	-40.2165		SCAF4	15.0475	7.844
ANAPC13	0.754983	Beyond p = 0.05 cutoff	1.06835	2		CCNL1	0.822633	Beyond p = 0.05 cutoff		ANAPC13	15.6185	30.799	0.515		CCNL1	10.097	10.2888
FASN	0.753762	Beyond p = 0.05 cutoff	0.215192	Beyond p = 0.05 cutoff		LARP1	0.821843	Beyond p = 0.05 cutoff		FASN	5.284	-3.702	-7.945		LARP1	16.359	-9.766
CENPU	0.752656	Beyond p = 0.05 cutoff	0.147545	Beyond p = 0.05 cutoff		SPATA13	0.817972	Beyond p = 0.05 cutoff		CENPU	-0.42	-11.659	-16.643		SPATA13	-12.1895	-28.5267
CLPTM1	0.751553	Beyond p = 0.05 cutoff	0.310273	Beyond p = 0.05 cutoff		SUPT20H	0.816557	Beyond p = 0.05 cutoff		CLPTM1	12.041	4.3005	-4.1875		SUPT20H	3.6605	-22.694
TGFBRAP1	0.751316	Beyond p = 0.05 cutoff	0.250801	Beyond p = 0.05 cutoff		CCDC114	0.816246	Beyond p = 0.05 cutoff		TGFBRAP1	-4.126	-6.231	-15.874		CCDC114	-8.883	-29.297
RWDD2B	0.750167	Beyond p = 0.05 cutoff	0.513097	Beyond p = 0.05 cutoff		TMEM92	0.816168	Beyond p = 0.05 cutoff		RWDD2B	7.439	-4.5365	-9.166		TMEM92	5.1125	-9.06625
CDC6	0.750153	Beyond p = 0.05 cutoff	0.31961	Beyond p = 0.05 cutoff		GPI	0.815763	Beyond p = 0.05 cutoff		CDC6	25.3495	11.4625	5.5575		GPI	102.745	77.0902
OR5AS1	0.74999	Beyond p = 0.05 cutoff	-10000.1	Beyond p = 0.05 cutoff		MPV17L	0.813625	Beyond p = 0.05 cutoff		OR5AS1	-7.763	-18.818	-25.205		MPV17L	-3.594	-18.1208
MRPL57	0.749623	Beyond p = 0.05 cutoff	0.154404	Beyond p = 0.05 cutoff		POLQ	0.81316	Beyond p = 0.05 cutoff		MRPL57	6.831	-13.6975	-9.5		POLQ	12.8825	-10.5928
RINT1	0.747615	Beyond p = 0.05 cutoff	0.371873	Beyond p = 0.05 cutoff		STIP1	0.812033	Beyond p = 0.05 cutoff		RINT1	-10.8675	9.601	5.8445		STIP1	-0.7015	-17.4647
WDR62	0.747293	Beyond p = 0.05 cutoff	0.328847	Beyond p = 0.05 cutoff		PCNP	0.809184	Beyond p = 0.05 cutoff		WDR62	4.831	-0.3935	-11.3135		PCNP	-8.0865	-14.855
BRD1	0.744183	Beyond p = 0.05 cutoff	0.611771	Beyond p = 0.05 cutoff		UBR5	0.809091	Beyond p = 0.05 cutoff		BRD1	-20.557	1.02	-15.7805		UBR5	8.1095	-4.7535
PCYT1A	0.74417	Beyond p = 0.05 cutoff	0.0667882	Beyond p = 0.05 cutoff		LIG1	0.808934	Beyond p = 0.05 cutoff		PCYT1A	7.4615	-15.887	-12.8285		LIG1	-9.3435	-17.3908
ERCC4	0.744165	Beyond p = 0.05 cutoff	0.707067	Beyond p = 0.05 cutoff		UFSP2	0.807859	Beyond p = 0.05 cutoff		ERCC4	-17.7705	0.059	-8.734		UFSP2	17.8955	12.2272
RNF8	0.741155	Beyond p = 0.05 cutoff	0.0612767	Beyond p = 0.05 cutoff		GATAD2A	0.807308	Beyond p = 0.05 cutoff		RNF8	0.063	-12.3325	-4.848		GATAD2A	1.8875	-12.2837
PCBP2	0.7409	Beyond p = 0.05 cutoff	-10000.1	Beyond p = 0.05 cutoff		XPO5	0.807274	Beyond p = 0.05 cutoff		PCBP2	3.005	-19.547	-17.688		XPO5	22.7085	10.1098
MRPL47	0.739882	Beyond p = 0.05 cutoff	0.183189	Beyond p = 0.05 cutoff		SPON2	0.805593	Beyond p = 0.05 cutoff		MRPL47	12.8555	-6.5705	-13.3255		SPON2	-10.916	-24.71
ARFGAP1	0.739118	Beyond p = 0.05 cutoff	0.182002	Beyond p = 0.05 cutoff		CIT	0.805551	Beyond p = 0.05 cutoff		ARFGAP1	-7.7655	-9.245	-19.5525		CIT	-4.7995	-11.3488
PCDHGA1	0.738932	Beyond p = 0.05 cutoff	0.235642	Beyond p = 0.05 cutoff		THEG	0.804151	Beyond p = 0.05 cutoff		PCDHGA1	-28.642	-30.3835	-25.447		THEG	-11.02	-25.8015
ING5	0.734955	Beyond p = 0.05 cutoff	0.0774161	Beyond p = 0.05 cutoff		AKAP8L	0.802479	Beyond p = 0.05 cutoff		ING5	0.4325	-11.61	-15.9035		AKAP8L	-6.7735	-18.9585
HUWE1	0.734365	Beyond p = 0.05 cutoff	1.35852	3		MRPL30	0.801724	Beyond p = 0.05 cutoff		HUWE1	23.525	47.443	7.331		MRPL30	-4.3995	-15.7248
TMEM39A	0.732942	Beyond p = 0.05 cutoff	0.0477082	Beyond p = 0.05 cutoff		CFAP97	0.800565	Beyond p = 0.05 cutoff		TMEM39A	-4.583	-16.881	-25.378		CFAP97	-1.359	-18.6245
RBM22	0.732847	Beyond p = 0.05 cutoff	0.295248	Beyond p = 0.05 cutoff		SERP1	0.800334	Beyond p = 0.05 cutoff		RBM22	18.7015	-8.958	3.0405		SERP1	-12.413	-14.9095
NAALADL1	0.732816	Beyond p = 0.05 cutoff	-10000.1	Beyond p = 0.05 cutoff		VARS2	0.800101	Beyond p = 0.05 cutoff		NAALADL1	-29.4545	-37.8115	-33.9635		VARS2	23.0495	9.08325
C16orf91	0.732405	Beyond p = 0.05 cutoff	-9999.92	Beyond p = 0.05 cutoff		NCKAP5	0.799924	Beyond p = 0.05 cutoff		C16orf91	-9.7155	-20.9695	-40.6615		NCKAP5	-19.0445	-28.1995
NKD1	0.731023	Beyond p = 0.05 cutoff	0.186391	Beyond p = 0.05 cutoff		DTYMK	0.799597	Beyond p = 0.05 cutoff		NKD1	2.04	-12.3395	-27.953		DTYMK	84.3905	40.406
SCGB2A1	0.730666	Beyond p = 0.05 cutoff	-10000.1	Beyond p = 0.05 cutoff		CAPZB	0.798479	Beyond p = 0.05 cutoff		SCGB2A1	-8.2855	-18	-25.854		CAPZB	40.6985	15.4522
SRSF10	0.729647	Beyond p = 0.05 cutoff	0.324258	Beyond p = 0.05 cutoff		MRPL51	0.796189	Beyond p = 0.05 cutoff		SRSF10	-1.986	-30.515	-35.052		MRPL51	5.2615	-9.5915
DCAF15	0.727699	Beyond p = 0.05 cutoff	-9999.95	Beyond p = 0.05 cutoff		COX19	0.796001	Beyond p = 0.05 cutoff		DCAF15	-0.686	-7.9995	-33.8955		COX19	-4.171	-20.4698
MUC16	0.727488	Beyond p = 0.05 cutoff	0.160544	Beyond p = 0.05 cutoff		FURIN	0.793586	Beyond p = 0.05 cutoff		MUC16	-3.6425	-12.003	-39.7115		FURIN	0.715	-20.8418
TMEM209	0.725971	Beyond p = 0.05 cutoff	#N/A	#N/A		MRPS18A	0.792802	Beyond p = 0.05 cutoff		TMEM209	2.9345	#N/A	-9.9445		MRPS18A	12.5075	-0.8745
ARID2	0.725002	Beyond p = 0.05 cutoff	0.159608	Beyond p = 0.05 cutoff		GP1BB	0.79254	Beyond p = 0.05 cutoff		ARID2	0.7645	-5.8685	-14.4845		GP1BB	-7.7885	-21.7325
SCN7A	0.724492	Beyond p = 0.05 cutoff	-10000	Beyond p = 0.05 cutoff		TMEM91	0.791875	Beyond p = 0.05 cutoff		SCN7A	-11.338	-17.588	-24.5345		TMEM91	-11.0265	-31.9563
CPNE5	0.724471	Beyond p = 0.05 cutoff	-10000	Beyond p = 0.05 cutoff		IRF2BP1	0.790977	Beyond p = 0.05 cutoff		CPNE5	-36.664	-16.0665	-25.563		IRF2BP1	-8.417	-21.4662
ALDH7A1	0.724046	Beyond p = 0.05 cutoff	0.775629	1		FASTKD5	0.790537	Beyond p = 0.05 cutoff		ALDH7A1	-7.7935	-6.247	-28.124		FASTKD5	-9.594	-22.4193
ZNF572	0.723973	Beyond p = 0.05 cutoff	0.369993	Beyond p = 0.05 cutoff		MORN3	0.790011	Beyond p = 0.05 cutoff		ZNF572	-7.4345	-11.7975	-24.812		MORN3	-4.7745	-17.331
AVP	0.723942	Beyond p = 0.05 cutoff	0.0876421	Beyond p = 0.05 cutoff		TERF2	0.789276	Beyond p = 0.05 cutoff		AVP	-6.619	-26.313	-21.633		TERF2	56.7305	46.3645
GRPEL2	0.723319	Beyond p = 0.05 cutoff	-10000.1	Beyond p = 0.05 cutoff		IGFBP2	0.787715	Beyond p = 0.05 cutoff		GRPEL2	-7.548	-17.41	-23.252		IGFBP2	-15.539	-31.8225
ZNF544	0.721762	Beyond p = 0.05 cutoff	-10000.3	Beyond p = 0.05 cutoff		MRPS18B	0.787481	Beyond p = 0.05 cutoff		ZNF544	-18.3065	-34.766	-23.611		MRPS18B	11.883	-10.0915
USP45	0.721517	Beyond p = 0.05 cutoff	0.151679	Beyond p = 0.05 cutoff		SEM1	0.787161	Beyond p = 0.05 cutoff		USP45	-11.46	-14.1905	-21.742		SEM1	49.653	45.3825
OR1L1	0.720865	Beyond p = 0.05 cutoff	-10000.5	Beyond p = 0.05 cutoff		GATB	0.785925	Beyond p = 0.05 cutoff		OR1L1	-2.378	-27.2985	-23.072		GATB	8.343	-4.61975
TM2D2	0.720803	Beyond p = 0.05 cutoff	-9999.97	Beyond p = 0.05 cutoff		FANCC	0.784954	Beyond p = 0.05 cutoff		TM2D2	-6.3935	-22.839	-36.971		FANCC	-1.5065	-3.683
ZIC1	0.720553	Beyond p = 0.05 cutoff	0.0952476	Beyond p = 0.05 cutoff		SPAG5	0.783993	Beyond p = 0.05 cutoff		ZIC1	-5.706	-17.1235	-24.105		SPAG5	3.974	-6.10875
MRPS10	0.719067	Beyond p = 0.05 cutoff	0.190918	Beyond p = 0.05 cutoff		MAT2A	0.780952	Beyond p = 0.05 cutoff		MRPS10	0.436	-6.817	-9.633		MAT2A	72.107	44.4153
CDH12	0.716215	Beyond p = 0.05 cutoff	0.07873	Beyond p = 0.05 cutoff		COPS7A	0.780679	Beyond p = 0.05 cutoff		CDH12	2.119	-10.3705	-20.314		COPS7A	-4.79	-25.7072
HNRNPL	0.715693	Beyond p = 0.05 cutoff	1.05493	2		DACT2	0.77729	Beyond p = 0.05 cutoff		HNRNPL	24.605	34.0965	5.033		DACT2	-15.906	-27.8403
ZSWIM8	0.715606	Beyond p = 0.05 cutoff	0.489896	Beyond p = 0.05 cutoff		NACA	0.776111	Beyond p = 0.05 cutoff		ZSWIM8	10.66	-0.598	-2.8675		NACA	51.5825	58.8843
ITGB6	0.715587	Beyond p = 0.05 cutoff	0.0462293	Beyond p = 0.05 cutoff		CWC25	0.775996	Beyond p = 0.05 cutoff		ITGB6	-3.064	-16.3015	-14.412		CWC25	31.7135	17.2063
IBSP	0.715317	Beyond p = 0.05 cutoff	-10000.1	Beyond p = 0.05 cutoff		CMIP	0.774451	Beyond p = 0.05 cutoff		IBSP	-29.7535	-19.879	-22.633		CMIP	-3.7755	-21.9545
FOXJ2	0.714966	Beyond p = 0.05 cutoff	0.241633	Beyond p = 0.05 cutoff		SHQ1	0.77387	Beyond p = 0.05 cutoff		FOXJ2	-7.206	-9.401	-45.319		SHQ1	70.4085	56.7645
CCDC186	0.714676	Beyond p = 0.05 cutoff	0.823431	1		MRPS35	0.772287	Beyond p = 0.05 cutoff		CCDC186	-1.699	-1.0295	-14.402		MRPS35	5.5935	-0.72875
FCER2	0.714321	Beyond p = 0.05 cutoff	0.124233	Beyond p = 0.05 cutoff		SP110	0.770414	Beyond p = 0.05 cutoff		FCER2	-0.8485	-15.959	-21.159		SP110	5.2375	-19.0312
TMEM204	0.713829	Beyond p = 0.05 cutoff	-10000.5	Beyond p = 0.05 cutoff		EMD	0.767867	Beyond p = 0.05 cutoff		TMEM204	2.2545	-43.263	-13.0235		EMD	-13.4965	-24.7013
MMP23B	0.713447	Beyond p = 0.05 cutoff	0.0702228	Beyond p = 0.05 cutoff		PLAUR	0.767058	Beyond p = 0.05 cutoff		MMP23B	2.474	-10.401	-3.9605		PLAUR	-15.5255	-26.7778
JCHAIN	0.713418	Beyond p = 0.05 cutoff	0.52269	Beyond p = 0.05 cutoff		CDKN2AIP	0.766458	Beyond p = 0.05 cutoff		JCHAIN	-7.266	-9.037	-20.547		CDKN2AIP	-7.4505	-6.895
REL	0.712324	Beyond p = 0.05 cutoff	0.0952218	Beyond p = 0.05 cutoff		HUS1	0.764695	Beyond p = 0.05 cutoff		REL	-4.325	-14.4605	-26.564		HUS1	61.3285	30.5218
OR51J1	0.711963	Beyond p = 0.05 cutoff	0.0601121	Beyond p = 0.05 cutoff		BRD9	0.764688	Beyond p = 0.05 cutoff		OR51J1	0.837	-27.315	-17.346		BRD9	-17.3335	-29.0093
CETP	0.711808	Beyond p = 0.05 cutoff	-10000.4	Beyond p = 0.05 cutoff		EIF3K	0.764608	Beyond p = 0.05 cutoff		CETP	-4.4715	-25.93	-51.1195		EIF3K	7.602	-12.5915
PRPF39	0.711355	Beyond p = 0.05 cutoff	1.91154	4		MRPL2	0.763555	Beyond p = 0.05 cutoff		PRPF39	-16.1875	23.7025	-17.3225		MRPL2	5.0265	-8.86275
HSPB11	0.71118	Beyond p = 0.05 cutoff	-10000	Beyond p = 0.05 cutoff		TATDN2	0.761929	Beyond p = 0.05 cutoff		HSPB11	-6.566	-15.938	-18.382		TATDN2	-20.669	-26.7948
STRN	0.710656	Beyond p = 0.05 cutoff	0.258397	Beyond p = 0.05 cutoff		CS	0.761772	Beyond p = 0.05 cutoff		STRN	5.7955	-2.956	-4.417		CS	-5.9035	-20.0873
NDUFV2	0.710624	Beyond p = 0.05 cutoff	0.0364359	Beyond p = 0.05 cutoff		ATP5ME	0.761704	Beyond p = 0.05 cutoff		NDUFV2	-7.3765	-12.044	-15.705		ATP5ME	-3.2685	-18.8158
IL2	0.709429	Beyond p = 0.05 cutoff	0.14525	Beyond p = 0.05 cutoff		TPRX2P	0.761111	Beyond p = 0.05 cutoff		IL2	-19.291	-9.6275	-11.238		TPRX2P	-7.5025	-21.0205
MAPKBP1	0.709124	Beyond p = 0.05 cutoff	0.712134	Beyond p = 0.05 cutoff		RTEL1	0.760504	Beyond p = 0.05 cutoff		MAPKBP1	-9.164	-14.378	-28.2315		RTEL1	99.251	58.399
SCN4A	0.708371	Beyond p = 0.05 cutoff	0.115283	Beyond p = 0.05 cutoff		PLEKHA3	0.75983	Beyond p = 0.05 cutoff		SCN4A	-3.799	-13.6455	-22.1705		PLEKHA3	-11.2705	-28.3597
THRSP	0.704258	Beyond p = 0.05 cutoff	-10000.1	Beyond p = 0.05 cutoff		KMT2A	0.7598	Beyond p = 0.05 cutoff		THRSP	-7.341	-21.2525	-24.023		KMT2A	50.4545	31.9065
MYCBPAP	0.70332	Beyond p = 0.05 cutoff	0.13967	Beyond p = 0.05 cutoff		HNRNPR	0.759754	Beyond p = 0.05 cutoff		MYCBPAP	-1.7825	-10.1525	-15.6875		HNRNPR	-6.94	-21.7845
APOO	0.703264	Beyond p = 0.05 cutoff	-10000.2	Beyond p = 0.05 cutoff		POC1B	0.757198	Beyond p = 0.05 cutoff		APOO	-21.2885	-20.72	-35.46		POC1B	3.089	-2.7535
MRM1	0.702739	Beyond p = 0.05 cutoff	0.259662	Beyond p = 0.05 cutoff		PTMS	0.756693	Beyond p = 0.05 cutoff		MRM1	-4.9785	-11.1715	-36.7135		PTMS	-7.92	-24.8257
TUSC2	0.702259	Beyond p = 0.05 cutoff	-10000.1	Beyond p = 0.05 cutoff		KAT6B	0.756572	Beyond p = 0.05 cutoff		TUSC2	-1.326	-19.1985	-15.801		KAT6B	-12.9105	-31.7
ADSS2	0.702049	Beyond p = 0.05 cutoff	-10000.3	Beyond p = 0.05 cutoff		AURKAIP1	0.75575	Beyond p = 0.05 cutoff		ADSS2	-4.514	-25.135	-33.0555		AURKAIP1	11.934	3.365
SNRPN	0.701772	Beyond p = 0.05 cutoff	0.268811	Beyond p = 0.05 cutoff		ZNF566	0.7529	Beyond p = 0.05 cutoff		SNRPN	-8.552	-10.024	-54.995		ZNF566	-7.731	-27.2295
CD2AP	0.699085	Beyond p = 0.05 cutoff	-9999.97	Beyond p = 0.05 cutoff		ZC3H13	0.75063	Beyond p = 0.05 cutoff		CD2AP	-6.9385	-21.4675	-35.87		ZC3H13	-11.369	-11.042
TIMM13	0.698547	Beyond p = 0.05 cutoff	0.662742	Beyond p = 0.05 cutoff		DAZAP2	0.750552	Beyond p = 0.05 cutoff		TIMM13	19.031	16.372	7.594		DAZAP2	-15.7725	-28.72
PTRH2	0.69719	Beyond p = 0.05 cutoff	0.237855	Beyond p = 0.05 cutoff		ATXN7	0.74984	Beyond p = 0.05 cutoff		PTRH2	-0.323	-7.815	-16.293		ATXN7	-16.741	-30.5753
KRT26	0.696587	Beyond p = 0.05 cutoff	-10000.2	Beyond p = 0.05 cutoff		TRIML2	0.749066	Beyond p = 0.05 cutoff		KRT26	-21.957	-34.14	-13.8035		TRIML2	-21.325	-26.3555
FECH	0.695972	Beyond p = 0.05 cutoff	-10000.2	Beyond p = 0.05 cutoff		ZBTB6	0.747579	Beyond p = 0.05 cutoff		FECH	-4.993	-24.84	-19.371		ZBTB6	-8.0085	-23.6457
STRIP1	0.694927	Beyond p = 0.05 cutoff	0.507345	Beyond p = 0.05 cutoff		MRPS14	0.747513	Beyond p = 0.05 cutoff		STRIP1	12.959	6.4365	-1.59		MRPS14	14.256	3.755
BCAR1	0.694497	Beyond p = 0.05 cutoff	0.573771	Beyond p = 0.05 cutoff		NAB2	0.746374	Beyond p = 0.05 cutoff		BCAR1	15.234	12.7675	-0.5785		NAB2	-3.7535	-8.63075
ISOC1	0.694058	Beyond p = 0.05 cutoff	-10000.5	Beyond p = 0.05 cutoff		NECTIN4	0.744214	Beyond p = 0.05 cutoff		ISOC1	-5.7345	-26.561	-23.5095		NECTIN4	2.1805	-13.302
ARHGEF33	0.693886	Beyond p = 0.05 cutoff	0.182536	Beyond p = 0.05 cutoff		SAMD4B	0.743951	Beyond p = 0.05 cutoff		ARHGEF33	-2.937	-36.417	-23.361		SAMD4B	17.79	-6.254
SAMSN1	0.693672	Beyond p = 0.05 cutoff	-10000.1	Beyond p = 0.05 cutoff		MRPL24	0.743445	Beyond p = 0.05 cutoff		SAMSN1	-5.2675	-18.0515	-20.0285		MRPL24	3.155	-7.2105
SMPD1	0.69332	Beyond p = 0.05 cutoff	-10000.1	Beyond p = 0.05 cutoff		LIG3	0.743212	Beyond p = 0.05 cutoff		SMPD1	-3.463	-20.461	-41.437		LIG3	-3.4285	-12.7585
DNHD1	0.693003	Beyond p = 0.05 cutoff	0.0929999	Beyond p = 0.05 cutoff		RMI2	0.742123	Beyond p = 0.05 cutoff		DNHD1	-4.9325	-13.007	-24.0955		RMI2	-4.578	-12.245
MAP2K3	0.692347	Beyond p = 0.05 cutoff	-9999.97	Beyond p = 0.05 cutoff		RAD1	0.742013	Beyond p = 0.05 cutoff		MAP2K3	-7.909	-19.9915	-49.8325		RAD1	71.542	29.3645
ZNRD1	0.690275	Beyond p = 0.05 cutoff	0.653038	Beyond p = 0.05 cutoff		PHF6	0.74188	Beyond p = 0.05 cutoff		ZNRD1	13.433	13.5515	4.084		PHF6	-9.44	-14.1013
TDP1	0.689657	Beyond p = 0.05 cutoff	0.553234	Beyond p = 0.05 cutoff		ATRIP	0.737704	Beyond p = 0.05 cutoff		TDP1	-0.566	-5.5955	-22.659		ATRIP	31.7965	24.314
G3BP1	0.687872	Beyond p = 0.05 cutoff	0.288478	Beyond p = 0.05 cutoff		OSTC	0.735657	Beyond p = 0.05 cutoff		G3BP1	0.738	-2.9755	-11.008		OSTC	4.0575	-6.28
FEM1A	0.686955	Beyond p = 0.05 cutoff	-9999.99	Beyond p = 0.05 cutoff		PDS5B	0.73431	Beyond p = 0.05 cutoff		FEM1A	-2.384	-9.7145	-26.35		PDS5B	0.6775	0.51575
SCLT1	0.686325	Beyond p = 0.05 cutoff	-10000.1	Beyond p = 0.05 cutoff		USP37	0.731605	Beyond p = 0.05 cutoff		SCLT1	-31.7275	-19.481	-20.628		USP37	60.0435	44.5962
SAR1A	0.685077	Beyond p = 0.05 cutoff	-10000.1	Beyond p = 0.05 cutoff		DDX31	0.730742	Beyond p = 0.05 cutoff		SAR1A	-2.1275	-19.483	-20.8385		DDX31	-14.1615	-23.75
KIAA1549	0.684957	Beyond p = 0.05 cutoff	0.174276	Beyond p = 0.05 cutoff		MRPL3	0.728542	Beyond p = 0.05 cutoff		KIAA1549	-0.449	-30.241	-37.8495		MRPL3	2.673	-15.3688
DALRD3	0.684673	Beyond p = 0.05 cutoff	0.155606	Beyond p = 0.05 cutoff		USF2	0.727286	Beyond p = 0.05 cutoff		DALRD3	-2.2085	-6.5375	-19.6705		USF2	-4.029	-18.2312
GORASP2	0.684441	Beyond p = 0.05 cutoff	-9999.96	Beyond p = 0.05 cutoff		ERAL1	0.726745	Beyond p = 0.05 cutoff		GORASP2	-8.5945	-17.024	-36.236		ERAL1	-2.8985	-20.0585
SLC15A5	0.682723	Beyond p = 0.05 cutoff	0.0183786	Beyond p = 0.05 cutoff		HCCS	0.72189	Beyond p = 0.05 cutoff		SLC15A5	-8.41	-19.5595	-26.6735		HCCS	-10.1915	-22.4118
THPO	0.68242	Beyond p = 0.05 cutoff	-10000.1	Beyond p = 0.05 cutoff		MRPS11	0.720414	Beyond p = 0.05 cutoff		THPO	-5.403	-20.307	-20.537		MRPS11	2.5605	1.05225
RHOT1	0.681693	Beyond p = 0.05 cutoff	0.263345	Beyond p = 0.05 cutoff		QTRT2	0.720351	Beyond p = 0.05 cutoff		RHOT1	0.9395	-2.4185	-11.645		QTRT2	-10.7525	-19.1883
FHL5	0.680817	Beyond p = 0.05 cutoff	0.181515	Beyond p = 0.05 cutoff		PET100	0.718202	Beyond p = 0.05 cutoff		FHL5	-6.749	-35.969	-24.897		PET100	-5.5315	-14.6745
OR7C2	0.679048	Beyond p = 0.05 cutoff	1.06274	2		MLLT1	0.717858	Beyond p = 0.05 cutoff		OR7C2	-26.5585	-0.0435	-25.5565		MLLT1	-0.2685	-10.5715
UBA5	0.67751	Beyond p = 0.05 cutoff	0.175299	Beyond p = 0.05 cutoff		ZC3H11A	0.7173	Beyond p = 0.05 cutoff		UBA5	-21.0155	-5.96	-6.4195		ZC3H11A	0.809	-2.53675
LPAR3	0.675641	Beyond p = 0.05 cutoff	0.117503	Beyond p = 0.05 cutoff		SLC7A5	0.716435	Beyond p = 0.05 cutoff		LPAR3	-4.827	-11.7735	-21.393		SLC7A5	12.621	-14.1367
ARHGEF9	0.674185	Beyond p = 0.05 cutoff	-10000.4	Beyond p = 0.05 cutoff		DNAAF5	0.715376	Beyond p = 0.05 cutoff		ARHGEF9	-28.9385	-25.195	-23.998		DNAAF5	-0.0425	-13.4328
MYEF2	0.674098	Beyond p = 0.05 cutoff	0.608222	Beyond p = 0.05 cutoff		DLST	0.715028	Beyond p = 0.05 cutoff		MYEF2	-9.95	-15.2555	-67.1355		DLST	27.6705	15.5887
MYO9A	0.673548	Beyond p = 0.05 cutoff	0.529275	Beyond p = 0.05 cutoff		MRPS27	0.712735	Beyond p = 0.05 cutoff		MYO9A	-8.4365	-12.13	-29.8545		MRPS27	-2.2775	-13.1948
ADGRD1	0.673396	Beyond p = 0.05 cutoff	0.459405	Beyond p = 0.05 cutoff		MRPS10	0.71245	Beyond p = 0.05 cutoff		ADGRD1	-3.382	-25.4945	-31.242		MRPS10	-5.99	-6.7355
HDAC1	0.67296	Beyond p = 0.05 cutoff	0.187056	Beyond p = 0.05 cutoff		PIP5K1A	0.711619	Beyond p = 0.05 cutoff		HDAC1	-5.9155	-13.724	-22.3565		PIP5K1A	8.685	1.76175
VPS4A	0.672364	Beyond p = 0.05 cutoff	-10000.1	Beyond p = 0.05 cutoff		CLTCL1	0.711513	Beyond p = 0.05 cutoff		VPS4A	-10.9485	-23.588	-14.929		CLTCL1	-5.224	-22.766
KCMF1	0.672135	Beyond p = 0.05 cutoff	0.771203	Beyond p = 0.05 cutoff - 1		MRPL41	0.711182	Beyond p = 0.05 cutoff		KCMF1	5.5075	7.7105	-6.1685		MRPL41	10.296	-0.31
GJA5	0.672018	Beyond p = 0.05 cutoff	0.0788924	Beyond p = 0.05 cutoff		IMPDH2	0.710966	Beyond p = 0.05 cutoff		GJA5	-27.5245	-15.1425	-26.723		IMPDH2	20.478	6.18725
USP36	0.670838	Beyond p = 0.05 cutoff	0.656652	Beyond p = 0.05 cutoff		METTL17	0.710641	Beyond p = 0.05 cutoff		USP36	-1.9295	9.0725	-8.651		METTL17	-11.0735	-18.3415
COG5	0.6701	Beyond p = 0.05 cutoff	0.530025	Beyond p = 0.05 cutoff		PAGR1	0.710203	Beyond p = 0.05 cutoff		COG5	1.025	-5.5755	-27.5255		PAGR1	-10.269	-29.831
OARD1	0.668249	Beyond p = 0.05 cutoff	-10000.3	Beyond p = 0.05 cutoff		MRPS18C	0.709179	Beyond p = 0.05 cutoff		OARD1	1.511	-37.3785	-18.359		MRPS18C	2.7115	-9.6465
MON2	0.667723	Beyond p = 0.05 cutoff	0.245256	Beyond p = 0.05 cutoff		ZNF574	0.708554	Beyond p = 0.05 cutoff		MON2	-12.2095	2.1115	-7.7865		ZNF574	30.1075	24.5018
GTF2A1	0.666446	Beyond p = 0.05 cutoff	0.275377	Beyond p = 0.05 cutoff		DNAJC9	0.70792	Beyond p = 0.05 cutoff		GTF2A1	10.4435	3.028	-2.283		DNAJC9	164.541	96.0515
ITGB1BP2	0.66554	Beyond p = 0.05 cutoff	0.0887157	Beyond p = 0.05 cutoff		PWWP3B	0.706275	Beyond p = 0.05 cutoff		ITGB1BP2	-36.8535	-19.054	-35.58		PWWP3B	-19.8505	-27.28
CATSPER3	0.665332	Beyond p = 0.05 cutoff	0.0517724	Beyond p = 0.05 cutoff		BAK1	0.706217	Beyond p = 0.05 cutoff		CATSPER3	-1.1325	-21.243	-15.851		BAK1	10.712	-7.1415
LARP4	0.665142	Beyond p = 0.05 cutoff	0.788839	1		RHOA	0.705779	Beyond p = 0.05 cutoff		LARP4	-17.268	-0.547	-21.082		RHOA	35.7745	35.4235
GLRA4	0.664999	Beyond p = 0.05 cutoff	-10000.1	Beyond p = 0.05 cutoff		DICER1	0.705715	Beyond p = 0.05 cutoff		GLRA4	-5.129	-33.176	-29.069		DICER1	52.182	31.244
NRDE2	0.664999	Beyond p = 0.05 cutoff	0.311596	Beyond p = 0.05 cutoff		FBXO46	0.705115	Beyond p = 0.05 cutoff		NRDE2	11.763	0.8495	-6.4675		FBXO46	-6.4355	-23.7105
HINT2	0.66411	Beyond p = 0.05 cutoff	0.0689242	Beyond p = 0.05 cutoff		GPR45	0.704818	Beyond p = 0.05 cutoff		HINT2	-4.3245	-38.5605	-32.838		GPR45	-4.121	-18.4468
THUMPD2	0.663904	Beyond p = 0.05 cutoff	0.129175	Beyond p = 0.05 cutoff		EIF3A	0.703915	Beyond p = 0.05 cutoff		THUMPD2	-5.924	-17.029	-24.1505		EIF3A	71.083	60.3098
TMEM216	0.663872	Beyond p = 0.05 cutoff	0.134263	Beyond p = 0.05 cutoff		ARHGAP5	0.703563	Beyond p = 0.05 cutoff		TMEM216	-4.5255	-12.3235	-19.148		ARHGAP5	-9.1095	-18.0905
RGS5	0.661696	Beyond p = 0.05 cutoff	-10000.1	Beyond p = 0.05 cutoff		IRF8	0.702746	Beyond p = 0.05 cutoff		RGS5	-7.4675	-20.0235	-24.7575		IRF8	-12.283	-27.8225
PIGW	0.661422	Beyond p = 0.05 cutoff	0.278808	Beyond p = 0.05 cutoff		ANKRD39	0.702417	Beyond p = 0.05 cutoff		PIGW	-16.5585	-13.8405	-15.0475		ANKRD39	-11.2525	-25.5667
PLA2G4C	0.660418	Beyond p = 0.05 cutoff	0.292442	Beyond p = 0.05 cutoff		TP53BP1	0.701513	Beyond p = 0.05 cutoff		PLA2G4C	-32.7455	-38.97	-29.864		TP53BP1	-9.302	-11.3808
MEIS3	0.6581	Beyond p = 0.05 cutoff	0.702312	Beyond p = 0.05 cutoff		DHRS3	0.701119	Beyond p = 0.05 cutoff		MEIS3	-8.5915	-3.282	-27.719		DHRS3	-13.1485	-32.4937
SUGP2	0.657497	Beyond p = 0.05 cutoff	-10000	Beyond p = 0.05 cutoff		MLLT6	0.699945	Beyond p = 0.05 cutoff		SUGP2	-10.0075	-19.9405	-21.3085		MLLT6	-8.3945	-13.933
FBXO31	0.657116	Beyond p = 0.05 cutoff	0.137107	Beyond p = 0.05 cutoff		PRPF39	0.69927	Beyond p = 0.05 cutoff		FBXO31	-6.609	-18.24	-34.7		PRPF39	19.408	0.7015
ICAM3	0.656698	Beyond p = 0.05 cutoff	0.168116	Beyond p = 0.05 cutoff		PITRM1	0.698813	Beyond p = 0.05 cutoff		ICAM3	-3.3645	-12.0765	-18.23		PITRM1	-8.152	-14.4288
MUC19	0.656508	Beyond p = 0.05 cutoff	0.110456	Beyond p = 0.05 cutoff		MRPS17	0.697341	Beyond p = 0.05 cutoff		MUC19	-15.897	-10.0195	-11.1245		MRPS17	-7.142	-22.17
RHCE	0.655959	Beyond p = 0.05 cutoff	-10000.2	Beyond p = 0.05 cutoff		MTMR2	0.697141	Beyond p = 0.05 cutoff		RHCE	-31.5535	-20.788	-17.918		MTMR2	-8.955	-25.6122
RCC1L	0.655444	Beyond p = 0.05 cutoff	0.205075	Beyond p = 0.05 cutoff		MED27	0.69669	Beyond p = 0.05 cutoff		RCC1L	2.843	-4.706	-1.2855		MED27	34.4395	18.9395
ZNF121	0.655118	Beyond p = 0.05 cutoff	-10000.1	Beyond p = 0.05 cutoff		FOXK1	0.695522	Beyond p = 0.05 cutoff		ZNF121	-25.9345	-30.432	-15.197		FOXK1	-15.1485	-31.095
BTBD16	0.654676	Beyond p = 0.05 cutoff	0.146953	Beyond p = 0.05 cutoff		SLC38A2	0.695397	Beyond p = 0.05 cutoff		BTBD16	-3.3495	-12.1325	-17.347		SLC38A2	-0.603	-12.5113
SLC7A1	0.654065	Beyond p = 0.05 cutoff	0.0421493	Beyond p = 0.05 cutoff		NCOR1	0.694919	Beyond p = 0.05 cutoff		SLC7A1	-2.6545	-17.0715	-16.8405		NCOR1	-3.469	-13.6055
MRPS35	0.652538	Beyond p = 0.05 cutoff	0.442328	Beyond p = 0.05 cutoff		GPN3	0.693712	Beyond p = 0.05 cutoff		MRPS35	-3.6025	6.3595	4.3525		GPN3	179.018	165.664
KRTAP29-1	0.651761	Beyond p = 0.05 cutoff	-10000.3	Beyond p = 0.05 cutoff		NDUFB10	0.693203	Beyond p = 0.05 cutoff		KRTAP29-1	-3.539	-21.0435	-16.2455		NDUFB10	1.276	-14.7762
B4GALT3	0.650883	Beyond p = 0.05 cutoff	0.295785	Beyond p = 0.05 cutoff		ZFPL1	0.69313	Beyond p = 0.05 cutoff		B4GALT3	3.6535	-3.925	-14.257		ZFPL1	-9.7655	-26.6077
NDUFA13	0.650093	Beyond p = 0.05 cutoff	0.236905	Beyond p = 0.05 cutoff		ETV3L	0.692494	Beyond p = 0.05 cutoff		NDUFA13	23.5055	9.4985	6.763		ETV3L	-16.8145	-26.3925
SPRY1	0.649454	Beyond p = 0.05 cutoff	0.15833	Beyond p = 0.05 cutoff		VPS8	0.692384	Beyond p = 0.05 cutoff		SPRY1	-2.9145	-28.3305	-25.363		VPS8	-13.411	-13.783
SSBP2	0.648968	Beyond p = 0.05 cutoff	0.562791	Beyond p = 0.05 cutoff		IBA57	0.690467	Beyond p = 0.05 cutoff		SSBP2	-10.626	-9.355	-26.994		IBA57	6.5015	-2.17575
TAF15	0.648908	Beyond p = 0.05 cutoff	0.252048	Beyond p = 0.05 cutoff		RAD9A	0.689775	Beyond p = 0.05 cutoff		TAF15	7.1405	-5.4575	-10.944		RAD9A	88.0135	34.6097
CEP44	0.648725	Beyond p = 0.05 cutoff	0.160945	Beyond p = 0.05 cutoff		GTPBP8	0.689627	Beyond p = 0.05 cutoff		CEP44	-3.7235	-8.6865	-14.3365		GTPBP8	-6.55	-22.4793
PRSS57	0.648402	Beyond p = 0.05 cutoff	0.541151	Beyond p = 0.05 cutoff		PRUNE1	0.68895	Beyond p = 0.05 cutoff		PRSS57	-7.6745	-5.276	-25.3025		PRUNE1	-2.457	-9.66375
HEATR6	0.648341	Beyond p = 0.05 cutoff	-0.0419029	Beyond p = 0.05 cutoff		TECPR1	0.688768	Beyond p = 0.05 cutoff		HEATR6	3.1745	-15.177	-33.6005		TECPR1	-11.6045	-26.5862
PHLDA2	0.647648	Beyond p = 0.05 cutoff	-9999.98	Beyond p = 0.05 cutoff		AGO1	0.688129	Beyond p = 0.05 cutoff		PHLDA2	-28.903	-19.3025	-21.7735		AGO1	-5.383	-14.005
RHPN1	0.645495	Beyond p = 0.05 cutoff	0.561463	Beyond p = 0.05 cutoff		MKI67	0.687341	Beyond p = 0.05 cutoff		RHPN1	-27.601	-3.6695	-38.7715		MKI67	-3.7725	-8.1015
ODR4	0.645187	Beyond p = 0.05 cutoff	0.313834	Beyond p = 0.05 cutoff		YBEY	0.687042	Beyond p = 0.05 cutoff		ODR4	-6.402	-8.9915	-23.741		YBEY	-13.457	-14.924
YPEL5	0.644468	Beyond p = 0.05 cutoff	0.220917	Beyond p = 0.05 cutoff		GMPPB	0.684143	Beyond p = 0.05 cutoff		YPEL5	10.637	-14.701	-0.5705		GMPPB	51.903	33.0195
DENND2D	0.643947	Beyond p = 0.05 cutoff	-9999.94	Beyond p = 0.05 cutoff		E2F4	0.683768	Beyond p = 0.05 cutoff		DENND2D	-5.7535	-16.581	-25.568		E2F4	-4.8625	-22.511
FICD	0.64385	Beyond p = 0.05 cutoff	0.24475	Beyond p = 0.05 cutoff		CSRP1	0.683723	Beyond p = 0.05 cutoff		FICD	-14.9395	-7.306	-17.9645		CSRP1	-13.7875	-26.2503
KNL1	0.642493	Beyond p = 0.05 cutoff	0.568059	Beyond p = 0.05 cutoff		PBRM1	0.68318	Beyond p = 0.05 cutoff		KNL1	-9.719	5.915	-4.753		PBRM1	-7.6545	-6.781
IL10RB	0.642118	Beyond p = 0.05 cutoff	0.158107	Beyond p = 0.05 cutoff		GMNC	0.683114	Beyond p = 0.05 cutoff		IL10RB	-27.6025	-13.1045	-27.3145		GMNC	-17.896	-22.4247
KAT6B	0.640943	Beyond p = 0.05 cutoff	-10000.2	Beyond p = 0.05 cutoff		ALG3	0.682723	Beyond p = 0.05 cutoff		KAT6B	-4.6855	-20.7515	-21.131		ALG3	-1.2405	-3.80375
RANBP10	0.640367	Beyond p = 0.05 cutoff	-10000.1	Beyond p = 0.05 cutoff		C17orf47	0.680205	Beyond p = 0.05 cutoff		RANBP10	-28.624	-21.4655	-25.3925		C17orf47	-16.182	-20.3813
ST3GAL6	0.640052	Beyond p = 0.05 cutoff	0.248162	Beyond p = 0.05 cutoff		IPO8	0.679129	Beyond p = 0.05 cutoff		ST3GAL6	-10.037	-13.7715	-48.7245		IPO8	-18.913	-38.1463
ZNF48	0.638834	Beyond p = 0.05 cutoff	-10000.1	Beyond p = 0.05 cutoff		RAPGEF1	0.678917	Beyond p = 0.05 cutoff		ZNF48	-6.06	-19.5695	-20.291		RAPGEF1	-3.269	-1.49125
ZNF251	0.63745	Beyond p = 0.05 cutoff	#N/A	#N/A		RPE	0.678856	Beyond p = 0.05 cutoff		ZNF251	-24.8125	#N/A	-15.976		RPE	53.026	33.0277
ACAA2	0.637406	Beyond p = 0.05 cutoff	0.758104	Beyond p = 0.05 cutoff - 1		MRPL46	0.678226	Beyond p = 0.05 cutoff		ACAA2	-6.7295	-3.7835	-22.4385		MRPL46	11.652	-0.087
UBAP1	0.636863	Beyond p = 0.05 cutoff	#N/A	#N/A		KRTAP27-1	0.677411	Beyond p = 0.05 cutoff		UBAP1	-23.535	#N/A	-10.2735		KRTAP27-1	-11.6815	-28.1002
PUM1	0.635312	Beyond p = 0.05 cutoff	0.254763	Beyond p = 0.05 cutoff		TLCD3B	0.675642	Beyond p = 0.05 cutoff		PUM1	-0.571	-4.1575	-18.9265		TLCD3B	-2.859	-17.2028
GPR171	0.635173	Beyond p = 0.05 cutoff	-10000	Beyond p = 0.05 cutoff		MRPS24	0.67457	Beyond p = 0.05 cutoff		GPR171	-25.013	-16.748	-19.812		MRPS24	7.748	-8.299
GCA	0.634851	Beyond p = 0.05 cutoff	0.943337	1		SERPINF2	0.672173	Beyond p = 0.05 cutoff		GCA	-11.5155	-19.0195	-35.1355		SERPINF2	-9.547	-18.5053
FAM76B	0.632159	Beyond p = 0.05 cutoff	0.105927	Beyond p = 0.05 cutoff		CNOT2	0.670947	Beyond p = 0.05 cutoff		FAM76B	-21.3545	-15.134	-22.2		CNOT2	5.692	-15.5922
BBS7	0.631941	Beyond p = 0.05 cutoff	0.0455807	Beyond p = 0.05 cutoff		SPATA22	0.670416	Beyond p = 0.05 cutoff		BBS7	-3.8715	-12.823	-16.7825		SPATA22	-15.6925	-27.886
TAPT1	0.631847	Beyond p = 0.05 cutoff	0.437264	Beyond p = 0.05 cutoff		FAR1	0.669403	Beyond p = 0.05 cutoff		TAPT1	10.4345	6.7085	1.1225		FAR1	-7.893	-19.0248
CDKL3	0.631461	Beyond p = 0.05 cutoff	-10000.2	Beyond p = 0.05 cutoff		TMEM80	0.668902	Beyond p = 0.05 cutoff		CDKL3	-24.5045	-22.9855	-39.9385		TMEM80	-4.02	-14.8945
CYTH3	0.630372	Beyond p = 0.05 cutoff	0.203494	Beyond p = 0.05 cutoff		MRPL16	0.666548	Beyond p = 0.05 cutoff		CYTH3	5.214	-6.622	-10.091		MRPL16	12.05	-9.85925
FOXL2NB	0.629993	Beyond p = 0.05 cutoff	0.138588	Beyond p = 0.05 cutoff		CWC27	0.666064	Beyond p = 0.05 cutoff		FOXL2NB	-1.3795	-9.3315	-19.484		CWC27	-14.666	-22.7825
ADGRV1	0.629404	Beyond p = 0.05 cutoff	0.163108	Beyond p = 0.05 cutoff		CHAF1A	0.665674	Beyond p = 0.05 cutoff		ADGRV1	-4.5285	-9.108	-17.4205		CHAF1A	45.9355	57.4045
ARRDC3	0.629378	Beyond p = 0.05 cutoff	-10000.3	Beyond p = 0.05 cutoff		EXOC5	0.665137	Beyond p = 0.05 cutoff		ARRDC3	-20.7035	-26.698	-18.5875		EXOC5	44.7935	19.0362
POFUT1	0.628519	Beyond p = 0.05 cutoff	0.284634	Beyond p = 0.05 cutoff		CEP120	0.664173	Beyond p = 0.05 cutoff		POFUT1	-2.748	-20.4125	-15.192		CEP120	3.616	-5.66175
ZFYVE9	0.627937	Beyond p = 0.05 cutoff	0.830048	1		SAMD1	0.664025	Beyond p = 0.05 cutoff		ZFYVE9	-24.117	2.5645	-24.2965		SAMD1	-17.8345	-35.3392
FAM167B	0.626958	Beyond p = 0.05 cutoff	0.21965	Beyond p = 0.05 cutoff		TSNAX	0.663489	Beyond p = 0.05 cutoff		FAM167B	-4.735	-10.0675	-23.184		TSNAX	-8.349	-17.7297
HMGB2	0.625766	Beyond p = 0.05 cutoff	-10000.3	Beyond p = 0.05 cutoff		ERI2	0.66296	Beyond p = 0.05 cutoff		HMGB2	-1.9535	-22.885	-24.034		ERI2	-6.5555	-16.0658
CPSF7	0.625656	Beyond p = 0.05 cutoff	0.182737	Beyond p = 0.05 cutoff		TFPT	0.662336	Beyond p = 0.05 cutoff		CPSF7	0.199	-23.772	-29.024		TFPT	-18.294	-26.4845
UBE2G2	0.624851	Beyond p = 0.05 cutoff	0.20987	Beyond p = 0.05 cutoff		OTX2	0.66231	Beyond p = 0.05 cutoff		UBE2G2	-5.797	-6.9055	-13.8105		OTX2	-8.8075	-7.2275
GAK	0.624513	Beyond p = 0.05 cutoff	-10000.1	Beyond p = 0.05 cutoff		PAIP2	0.661205	Beyond p = 0.05 cutoff		GAK	-6.329	-19.6745	-21.73		PAIP2	-10.9375	-12.801
DYNC2H1	0.624037	Beyond p = 0.05 cutoff	0.0679637	Beyond p = 0.05 cutoff		CDKN3	0.660498	Beyond p = 0.05 cutoff		DYNC2H1	-4.8145	-15.439	-20.888		CDKN3	-8.7835	-28.0375
UMPS	0.622987	Beyond p = 0.05 cutoff	0.366919	Beyond p = 0.05 cutoff		CDC26	0.660104	Beyond p = 0.05 cutoff		UMPS	-4.8565	-5.293	-26.7315		CDC26	35.9195	19.7153
NDUFA2	0.62127	Beyond p = 0.05 cutoff	0.2627	Beyond p = 0.05 cutoff		WIZ	0.659923	Beyond p = 0.05 cutoff		NDUFA2	-13.3195	-2.009	-12.1335		WIZ	9.323	-17.1133
ZNF837	0.618321	Beyond p = 0.05 cutoff	0.141412	Beyond p = 0.05 cutoff		QTRT1	0.658803	Beyond p = 0.05 cutoff		ZNF837	-0.377	-31.0585	-47.399		QTRT1	-9.644	-13.8607
VSTM2A	0.617831	Beyond p = 0.05 cutoff	-10000	Beyond p = 0.05 cutoff		STMN1	0.658501	Beyond p = 0.05 cutoff		VSTM2A	-29.332	-20.3015	-29.757		STMN1	-5.983	-10.6297
CENPO	0.617815	Beyond p = 0.05 cutoff	0.926617	1		PLAA	0.656914	Beyond p = 0.05 cutoff		CENPO	3.317	8.517	-20.385		PLAA	-8.942	-26.5845
COPS8	0.617577	Beyond p = 0.05 cutoff	0.768687	Beyond p = 0.05 cutoff - 1		IPO4	0.656565	Beyond p = 0.05 cutoff		COPS8	-11.064	18.033	-0.364		IPO4	-12.5255	-18.5532
TLCD3B	0.616411	Beyond p = 0.05 cutoff	0.212722	Beyond p = 0.05 cutoff		LENG8	0.655578	Beyond p = 0.05 cutoff		TLCD3B	-4.064	-11.561	-20.605		LENG8	-9.873	-15.5475
PLCB2	0.616379	Beyond p = 0.05 cutoff	0.059186	Beyond p = 0.05 cutoff		CD8B	0.654518	Beyond p = 0.05 cutoff		PLCB2	-12.2765	-21.539	-50.609		CD8B	6.545	-5.1725
NDUFA6	0.616141	Beyond p = 0.05 cutoff	0.0745105	Beyond p = 0.05 cutoff		MOGS	0.654361	Beyond p = 0.05 cutoff		NDUFA6	-3.6185	-10.7245	-12.815		MOGS	45.613	8.431
ZNF14	0.615675	Beyond p = 0.05 cutoff	-10000.1	Beyond p = 0.05 cutoff		B3GAT1	0.654301	Beyond p = 0.05 cutoff		ZNF14	-6.0015	-25.789	-18.712		B3GAT1	-10.7215	-26.671
TYR	0.613042	Beyond p = 0.05 cutoff	0.221437	Beyond p = 0.05 cutoff		CDCA5	0.654287	Beyond p = 0.05 cutoff		TYR	-9.123	-15.2145	-49.071		CDCA5	35.396	22.4288
PROCA1	0.612933	Beyond p = 0.05 cutoff	0.129352	Beyond p = 0.05 cutoff		PHETA2	0.654034	Beyond p = 0.05 cutoff		PROCA1	-2.165	-12.29	-10.9695		PHETA2	1.6255	-7.30525
N6AMT1	0.61223	Beyond p = 0.05 cutoff	0.351163	Beyond p = 0.05 cutoff		HELZ	0.653561	Beyond p = 0.05 cutoff		N6AMT1	6.2975	-1.02	-1.855		HELZ	-13.6725	-27.632
RSRC2	0.612222	Beyond p = 0.05 cutoff	0.553926	Beyond p = 0.05 cutoff		NOSIP	0.653499	Beyond p = 0.05 cutoff		RSRC2	15.991	9.5285	-0.011		NOSIP	6.0955	-13.672
KLHDC4	0.611814	Beyond p = 0.05 cutoff	-10000	Beyond p = 0.05 cutoff		EXOC3L2	0.65349	Beyond p = 0.05 cutoff		KLHDC4	-9.3905	-16.8815	-24.6005		EXOC3L2	-11.4045	-23.3115
ALPK2	0.611131	Beyond p = 0.05 cutoff	0.100897	Beyond p = 0.05 cutoff		DPY30	0.653166	Beyond p = 0.05 cutoff		ALPK2	-7.555	-13.1855	-23.9475		DPY30	27.617	16.7775
CHL1	0.610347	Beyond p = 0.05 cutoff	-9999.94	Beyond p = 0.05 cutoff		PKIG	0.652987	Beyond p = 0.05 cutoff		CHL1	-7.4035	-18.3855	-29.337		PKIG	-13.5665	-16.2802
FBXO22	0.609871	Beyond p = 0.05 cutoff	1.12476	2		HCN2	0.652445	Beyond p = 0.05 cutoff		FBXO22	-5.117	3.3905	-16.34		HCN2	3.2205	-13.5388
MACROH2A2	0.609856	Beyond p = 0.05 cutoff	-9999.99	Beyond p = 0.05 cutoff		ATP1A3	0.652013	Beyond p = 0.05 cutoff		MACROH2A2	-3.403	-15.9045	-25.4765		ATP1A3	-13.082	-29.1767
DEPDC1	0.609845	Beyond p = 0.05 cutoff	-10000	Beyond p = 0.05 cutoff		CCM2	0.651386	Beyond p = 0.05 cutoff		DEPDC1	-5.601	-15.9005	-19.016		CCM2	-11.133	-28.1002
DPF1	0.609428	Beyond p = 0.05 cutoff	0.271513	Beyond p = 0.05 cutoff		WDR83	0.650775	Beyond p = 0.05 cutoff		DPF1	-10.3655	-26.1605	-17.233		WDR83	41.563	40.9943
OTOL1	0.609372	Beyond p = 0.05 cutoff	0.0397117	Beyond p = 0.05 cutoff		ZBTB7B	0.649945	Beyond p = 0.05 cutoff		OTOL1	-9.0185	-18.4155	-23.0735		ZBTB7B	-1.447	-17.7007
ENAM	0.608339	Beyond p = 0.05 cutoff	0.456145	Beyond p = 0.05 cutoff		CHD8	0.649544	Beyond p = 0.05 cutoff		ENAM	-4.2165	-11.7015	-28.071		CHD8	-12.727	-25.6805
SLC25A19	0.607919	Beyond p = 0.05 cutoff	1.09523	2		HSF1	0.64928	Beyond p = 0.05 cutoff		SLC25A19	-22.2665	5.463	-3.3295		HSF1	-11.4455	-4.5945
TMEM205	0.607469	Beyond p = 0.05 cutoff	0.155285	Beyond p = 0.05 cutoff		TBKBP1	0.649086	Beyond p = 0.05 cutoff		TMEM205	-9.931	-17.022	-35.341		TBKBP1	-10.9025	-12.0572
PAXIP1	0.607446	Beyond p = 0.05 cutoff	-10000	Beyond p = 0.05 cutoff		FNBP1L	0.648827	Beyond p = 0.05 cutoff		PAXIP1	-7.346	-15.9775	-26.576		FNBP1L	-6.6005	-26.2727
NOSTRIN	0.606272	Beyond p = 0.05 cutoff	-10000.1	Beyond p = 0.05 cutoff		KHDC4	0.64832	Beyond p = 0.05 cutoff		NOSTRIN	-2.3945	-14.9165	-12.1795		KHDC4	-11.86	-21.0865
ELAVL1	0.605677	Beyond p = 0.05 cutoff	0.887108	1		CCNK	0.647392	Beyond p = 0.05 cutoff		ELAVL1	10.6055	12.7745	-4.166		CCNK	81.6945	55.3227
LAD1	0.605633	Beyond p = 0.05 cutoff	0.00248066	Beyond p = 0.05 cutoff		OR10G3	0.646592	Beyond p = 0.05 cutoff		LAD1	-0.892	-12.575	-11.1425		OR10G3	-16.881	-24.4002
OR7C1	0.603316	Beyond p = 0.05 cutoff	0.0893873	Beyond p = 0.05 cutoff		PWWP2A	0.64613	Beyond p = 0.05 cutoff		OR7C1	-14.987	-14.364	-22.382		PWWP2A	-10.3775	-27.7252
ITIH4	0.602984	Beyond p = 0.05 cutoff	-10000	Beyond p = 0.05 cutoff		GATC	0.645951	Beyond p = 0.05 cutoff		ITIH4	-5.858	-21.0635	-26.3635		GATC	-3.54	-12.5262
MGA	0.601015	Beyond p = 0.05 cutoff	0.4802	Beyond p = 0.05 cutoff		LYG1	0.645695	Beyond p = 0.05 cutoff		MGA	-11.2445	-9.679	-40.105		LYG1	-13.068	-25.0282
SEPTIN2	0.600452	Beyond p = 0.05 cutoff	0.161014	Beyond p = 0.05 cutoff		RSRC2	0.644907	Beyond p = 0.05 cutoff		SEPTIN2	-3.8285	-11.2035	-24.406		RSRC2	4.3025	-1.449
DNM2	0.599095	Beyond p = 0.05 cutoff	0.225147	Beyond p = 0.05 cutoff		SDHB	0.644768	Beyond p = 0.05 cutoff		DNM2	6.89	28.3525	28.498		SDHB	11.1435	-4.51175
KANSL1	0.598366	Beyond p = 0.05 cutoff	0.184943	Beyond p = 0.05 cutoff		COA5	0.644626	Beyond p = 0.05 cutoff		KANSL1	-6.2765	-17.8585	-27.7865		COA5	-9.3925	-16.9183
YPEL1	0.598114	Beyond p = 0.05 cutoff	-10000.2	Beyond p = 0.05 cutoff		POLR1E	0.643777	Beyond p = 0.05 cutoff		YPEL1	-11.2595	-35.1615	-4.9085		POLR1E	35.5835	22.9782
LRRC34	0.597811	Beyond p = 0.05 cutoff	-9999.99	Beyond p = 0.05 cutoff		TMA16	0.643009	Beyond p = 0.05 cutoff		LRRC34	-3.1105	-17.077	-39.1415		TMA16	117.411	107.632
STARD7	0.597185	Beyond p = 0.05 cutoff	0.220664	Beyond p = 0.05 cutoff		WDR33	0.642545	Beyond p = 0.05 cutoff		STARD7	-3.416	-8.945	-15.5555		WDR33	147.715	150.227
MYO19	0.596741	Beyond p = 0.05 cutoff	0.0818835	Beyond p = 0.05 cutoff		TLNRD1	0.642333	Beyond p = 0.05 cutoff		MYO19	-2.713	-12.702	-15.0265		TLNRD1	-12.1835	-32.4825
FAM166B	0.596689	Beyond p = 0.05 cutoff	0.184374	Beyond p = 0.05 cutoff		LCMT1	0.641496	Beyond p = 0.05 cutoff		FAM166B	-3.03	-10.2415	-12.8285		LCMT1	49.1165	-2.88575
TCF7L2	0.596275	Beyond p = 0.05 cutoff	-9999.96	Beyond p = 0.05 cutoff		CHCHD4	0.641485	Beyond p = 0.05 cutoff		TCF7L2	-2.8995	-15.3535	-25.608		CHCHD4	93.969	77.857
PRKRIP1	0.595346	Beyond p = 0.05 cutoff	0.266394	Beyond p = 0.05 cutoff		STAG1	0.64002	Beyond p = 0.05 cutoff		PRKRIP1	-18.0705	-2.626	-6.964		STAG1	-10.341	-15.596
MSL1	0.59449	Beyond p = 0.05 cutoff	0.240618	Beyond p = 0.05 cutoff		ARL4D	0.639423	Beyond p = 0.05 cutoff		MSL1	2.205	-7.1015	-8.017		ARL4D	-15.272	-24.2598
NLRC4	0.59233	Beyond p = 0.05 cutoff	-9999.97	Beyond p = 0.05 cutoff		SLC4A3	0.637852	Beyond p = 0.05 cutoff		NLRC4	-34.8705	-19.674	-21.536		SLC4A3	-14.458	-29.1273
FBXO33	0.591587	Beyond p = 0.05 cutoff	0.769188	Beyond p = 0.05 cutoff - 1		SMCO1	0.637316	Beyond p = 0.05 cutoff		FBXO33	-3.315	-0.6375	-11.815		SMCO1	-15.908	-21.861
SLC36A3	0.591221	Beyond p = 0.05 cutoff	0.364143	Beyond p = 0.05 cutoff		LRFN1	0.637017	Beyond p = 0.05 cutoff		SLC36A3	-20.079	-12.8385	-46.364		LRFN1	-15.992	-22.755
STPG2	0.590827	Beyond p = 0.05 cutoff	0.78859	1		CASC3	0.636703	Beyond p = 0.05 cutoff		STPG2	-1.826	-12.756	-34.6465		CASC3	-6.811	-13.8633
PYGM	0.590464	Beyond p = 0.05 cutoff	-0.0269861	Beyond p = 0.05 cutoff		VAMP3	0.636414	Beyond p = 0.05 cutoff		PYGM	-7.6725	-19.5335	-16.251		VAMP3	-15.3975	-21.2135
CNTNAP1	0.589183	Beyond p = 0.05 cutoff	0.193814	Beyond p = 0.05 cutoff		CLDN9	0.635821	Beyond p = 0.05 cutoff		CNTNAP1	-29.387	-18.884	-17.8595		CLDN9	4.6575	-10.777
SORBS1	0.588655	Beyond p = 0.05 cutoff	0.222201	Beyond p = 0.05 cutoff		GATA5	0.635692	Beyond p = 0.05 cutoff		SORBS1	-22.0605	-8.3355	-14.8105		GATA5	-13.6175	-22.5828
SCAF4	0.587829	Beyond p = 0.05 cutoff	-10000.3	Beyond p = 0.05 cutoff		ZZZ3	0.634936	Beyond p = 0.05 cutoff		SCAF4	-6.879	-39.733	-22.418		ZZZ3	58.9705	42.9375
ZMIZ1	0.586801	Beyond p = 0.05 cutoff	-9999.94	Beyond p = 0.05 cutoff		TERT	0.63465	Beyond p = 0.05 cutoff		ZMIZ1	-17.0095	-14.5255	-23.258		TERT	-9.6015	-16.999
TGFBR3	0.585353	Beyond p = 0.05 cutoff	-9999.96	Beyond p = 0.05 cutoff		CRNKL1	0.634337	Beyond p = 0.05 cutoff		TGFBR3	-26.054	-17.3395	-16.536		CRNKL1	35.5665	36.8603
TAL2	0.584932	Beyond p = 0.05 cutoff	-9999.99	Beyond p = 0.05 cutoff		NUB1	0.6341	Beyond p = 0.05 cutoff		TAL2	-9.948	-18.117	-61.2385		NUB1	-7.54	-21.0305
DTYMK	0.584479	Beyond p = 0.05 cutoff	0.5365	Beyond p = 0.05 cutoff		SOAT1	0.63379	Beyond p = 0.05 cutoff		DTYMK	7.911	-3.1585	-4.032		SOAT1	-12.224	-22.747
INSIG1	0.583211	Beyond p = 0.05 cutoff	-10000.4	Beyond p = 0.05 cutoff		DPH6	0.633643	Beyond p = 0.05 cutoff		INSIG1	-20.0635	-34.343	-37.045		DPH6	44.035	20.9735
TLN2	0.583209	Beyond p = 0.05 cutoff	-9999.91	Beyond p = 0.05 cutoff		PAX5	0.63255	Beyond p = 0.05 cutoff		TLN2	-7.9785	-17.1575	-22.4845		PAX5	-18.897	-31.8087
DERL2	0.583196	Beyond p = 0.05 cutoff	0.0183529	Beyond p = 0.05 cutoff		USP22	0.632222	Beyond p = 0.05 cutoff		DERL2	1.2435	-18.697	-8.0575		USP22	1.7215	-8.81225
TP53INP1	0.582942	Beyond p = 0.05 cutoff	0.0725696	Beyond p = 0.05 cutoff		CIART	0.632093	Beyond p = 0.05 cutoff		TP53INP1	-14.736	-26.607	-18.4495		CIART	-12.9925	-25.5042
CDKL4	0.582876	Beyond p = 0.05 cutoff	0.534286	Beyond p = 0.05 cutoff		PLVAP	0.631646	Beyond p = 0.05 cutoff		CDKL4	-22.2485	-2.0105	-21.48		PLVAP	-15.5645	-18.4348
LILRA4	0.582652	Beyond p = 0.05 cutoff	0.197824	Beyond p = 0.05 cutoff		MAGEC1	0.631503	Beyond p = 0.05 cutoff		LILRA4	-4.424	-13.5925	-46.766		MAGEC1	-14.511	-19.44
CEMP1	0.58261	Beyond p = 0.05 cutoff	0.157965	Beyond p = 0.05 cutoff		ACAD9	0.630276	Beyond p = 0.05 cutoff		CEMP1	-2.947	-27.6735	-29.753		ACAD9	-14.987	-20.7323
GATAD2A	0.582394	Beyond p = 0.05 cutoff	0.788923	1		DRD4	0.629853	Beyond p = 0.05 cutoff		GATAD2A	-27.2525	-1.03	-30.686		DRD4	-13.314	-24.1465
NDRG4	0.582193	Beyond p = 0.05 cutoff	0.137726	Beyond p = 0.05 cutoff		GANAB	0.629146	Beyond p = 0.05 cutoff		NDRG4	-8.104	-12.708	-23.1905		GANAB	0.58	-7.61225
SLC10A2	0.581969	Beyond p = 0.05 cutoff	-10000.2	Beyond p = 0.05 cutoff		NOL12	0.628947	Beyond p = 0.05 cutoff		SLC10A2	-3.113	-33.5625	-26.68		NOL12	54.2545	33.8627
HGSNAT	0.581789	Beyond p = 0.05 cutoff	-10000	Beyond p = 0.05 cutoff		NDUFAF5	0.628933	Beyond p = 0.05 cutoff		HGSNAT	-9.9445	-17.7535	-25.018		NDUFAF5	-13.9655	-26.5012
BLZF1	0.581642	Beyond p = 0.05 cutoff	-10000.2	Beyond p = 0.05 cutoff		MKRN3	0.62868	Beyond p = 0.05 cutoff		BLZF1	-4.9	-19.1685	-17.644		MKRN3	-12.2655	-25.0935
UCP2	0.581296	Beyond p = 0.05 cutoff	0.527276	Beyond p = 0.05 cutoff		TBL1XR1	0.628151	Beyond p = 0.05 cutoff		UCP2	-22.732	-8.7415	-23.78		TBL1XR1	39.2105	16.5953
SIGLEC7	0.580862	Beyond p = 0.05 cutoff	0.127434	Beyond p = 0.05 cutoff		SLC25A5	0.627954	Beyond p = 0.05 cutoff		SIGLEC7	-4.7795	-25.7295	-34.796		SLC25A5	-11.4885	-22.5905
PNRC2	0.580766	Beyond p = 0.05 cutoff	-10000.1	Beyond p = 0.05 cutoff		MPI	0.627626	Beyond p = 0.05 cutoff		PNRC2	3.9135	-18.083	-17.6705		MPI	-6.776	-23.447
LRRIQ1	0.579719	Beyond p = 0.05 cutoff	0.0192458	Beyond p = 0.05 cutoff		LSS	0.625465	Beyond p = 0.05 cutoff		LRRIQ1	-6.047	-16.062	-25.6015		LSS	-18.6965	-26.1687
TRIM61	0.577915	Beyond p = 0.05 cutoff	0.902243	1		RALGAPB	0.624821	Beyond p = 0.05 cutoff		TRIM61	-5.403	-0.855	-18.681		RALGAPB	-13.3035	-35.191
KIAA1755	0.577802	Beyond p = 0.05 cutoff	-10000.1	Beyond p = 0.05 cutoff		MRPL52	0.624664	Beyond p = 0.05 cutoff		KIAA1755	-10.142	-18.3795	-30.494		MRPL52	-10.2895	-15.3852
GET3	0.577714	Beyond p = 0.05 cutoff	0.429916	Beyond p = 0.05 cutoff		MPRIP	0.624659	Beyond p = 0.05 cutoff		GET3	-10.9285	2.156	-5.195		MPRIP	-2.736	-15.649
TOMM40	0.577405	Beyond p = 0.05 cutoff	0.770524	Beyond p = 0.05 cutoff - 1		DDX42	0.624608	Beyond p = 0.05 cutoff		TOMM40	30.2125	39.32	17.356		DDX42	38.2325	27.3755
LMOD3	0.577295	Beyond p = 0.05 cutoff	0.159772	Beyond p = 0.05 cutoff		MRPS15	0.624044	Beyond p = 0.05 cutoff		LMOD3	-5.5545	-12.3715	-21.556		MRPS15	-1.3775	-8.1925
PNN	0.576998	Beyond p = 0.05 cutoff	0.260998	Beyond p = 0.05 cutoff		ZPBP	0.623186	Beyond p = 0.05 cutoff		PNN	26.5215	15.5395	21.493		ZPBP	6.6245	-20.1152
IGFBP1	0.576222	Beyond p = 0.05 cutoff	0.71769	Beyond p = 0.05 cutoff		INSR	0.623091	Beyond p = 0.05 cutoff		IGFBP1	-3.241	7.033	-26.036		INSR	-15.93	-21.911
PPP1R35	0.575864	Beyond p = 0.05 cutoff	0.223038	Beyond p = 0.05 cutoff		ELAVL1	0.62243	Beyond p = 0.05 cutoff		PPP1R35	1.075	-4.6905	-12.1455		ELAVL1	38.3085	30.419
ASZ1	0.575827	Beyond p = 0.05 cutoff	-10000.1	Beyond p = 0.05 cutoff		NDUFAF4	0.621865	Beyond p = 0.05 cutoff		ASZ1	-1.41	-19.74	-21.517		NDUFAF4	-19.845	-26.253
MRPL54	0.575035	Beyond p = 0.05 cutoff	0.431589	Beyond p = 0.05 cutoff		PUM2	0.621775	Beyond p = 0.05 cutoff		MRPL54	-1.004	-2.513	-11.446		PUM2	-0.148	-21.019
MITD1	0.574934	Beyond p = 0.05 cutoff	0.125789	Beyond p = 0.05 cutoff		CPN2	0.620838	Beyond p = 0.05 cutoff		MITD1	-3.3445	-7.529	-17.3515		CPN2	-14.1875	-23.2735
NFX1	0.573998	Beyond p = 0.05 cutoff	-10000	Beyond p = 0.05 cutoff		TRIM31	0.620382	Beyond p = 0.05 cutoff		NFX1	-3.3105	-19.591	-12.6565		TRIM31	-18.782	-29.62
GNA15	0.573599	Beyond p = 0.05 cutoff	0.208776	Beyond p = 0.05 cutoff		CD274	0.62005	Beyond p = 0.05 cutoff		GNA15	-13.452	-20.9975	-24.0425		CD274	-18.49	-25.812
ORM2	0.573565	Beyond p = 0.05 cutoff	-10000	Beyond p = 0.05 cutoff		SYT11	0.619962	Beyond p = 0.05 cutoff		ORM2	-4.4475	-20.049	-19.4925		SYT11	-10.2505	-11.629
CDKAL1	0.573459	Beyond p = 0.05 cutoff	0.700832	Beyond p = 0.05 cutoff		SACS	0.619313	Beyond p = 0.05 cutoff		CDKAL1	-9.6385	-4.8485	-47.395		SACS	-10.516	-16.2435
NUFIP1	0.573307	Beyond p = 0.05 cutoff	0.29032	Beyond p = 0.05 cutoff		GRIK4	0.618674	Beyond p = 0.05 cutoff		NUFIP1	17.1025	8.7785	5.877		GRIK4	-12.5085	-24.4557
ZNF652	0.572948	Beyond p = 0.05 cutoff	0.20907	Beyond p = 0.05 cutoff		MRPL23	0.61773	Beyond p = 0.05 cutoff		ZNF652	-4.5095	-7.8055	-14.3755		MRPL23	-7.512	-24.146
PARP1	0.572582	Beyond p = 0.05 cutoff	-10000	Beyond p = 0.05 cutoff		C19orf12	0.617447	Beyond p = 0.05 cutoff		PARP1	-6.769	-17.8875	-18.2375		C19orf12	-3.7725	-27.4935
GNLY	0.572324	Beyond p = 0.05 cutoff	0.613441	Beyond p = 0.05 cutoff		KCNS2	0.616938	Beyond p = 0.05 cutoff		GNLY	-8.6915	-19.0695	-42.447		KCNS2	-12.553	-22.384
PRR14	0.571838	Beyond p = 0.05 cutoff	0.000883833	Beyond p = 0.05 cutoff		HPS3	0.616743	Beyond p = 0.05 cutoff		PRR14	-2.734	-11.051	-16.181		HPS3	-16.3855	-26.3798
TNNI2	0.571527	Beyond p = 0.05 cutoff	-10000.4	Beyond p = 0.05 cutoff		MELK	0.615546	Beyond p = 0.05 cutoff		TNNI2	-9.41	-26.589	-20.6485		MELK	-11.2575	-21.7485
GFPT2	0.571409	Beyond p = 0.05 cutoff	-9999.99	Beyond p = 0.05 cutoff		PGC	0.615282	Beyond p = 0.05 cutoff		GFPT2	-5.3305	-16.9165	-44.871		PGC	-10.841	-22.9722
ERMAP	0.570828	Beyond p = 0.05 cutoff	0.18537	Beyond p = 0.05 cutoff		ANKDD1B	0.614901	Beyond p = 0.05 cutoff		ERMAP	-3.4455	-12.436	-21.1915		ANKDD1B	-13.914	-17.6115
SAMD4B	0.570806	Beyond p = 0.05 cutoff	0.916709	1		MLLT3	0.61382	Beyond p = 0.05 cutoff		SAMD4B	-10.6715	12.5585	-8.547		MLLT3	-15.4555	-23.152
TMEM201	0.570347	Beyond p = 0.05 cutoff	-0.00912847	Beyond p = 0.05 cutoff		CENPM	0.613211	Beyond p = 0.05 cutoff		TMEM201	7.516	-11.391	-9.3655		CENPM	101.171	82.5888
TFF2	0.57031	Beyond p = 0.05 cutoff	0.270929	Beyond p = 0.05 cutoff		LTN1	0.612657	Beyond p = 0.05 cutoff		TFF2	-27.4845	-3.693	-24.547		LTN1	-2.6775	-24.52
TM4SF1	0.569812	Beyond p = 0.05 cutoff	0.0707373	Beyond p = 0.05 cutoff		ENTHD1	0.612528	Beyond p = 0.05 cutoff		TM4SF1	-9.6425	-16.3785	-41.4235		ENTHD1	-12.342	-23.4915
CCDC105	0.569663	Beyond p = 0.05 cutoff	0.123773	Beyond p = 0.05 cutoff		STK25	0.612374	Beyond p = 0.05 cutoff		CCDC105	-19.175	-12.96	-14.629		STK25	-15.3115	-22.7233
ATOH8	0.569622	Beyond p = 0.05 cutoff	-10000.2	Beyond p = 0.05 cutoff		AKT1S1	0.61087	Beyond p = 0.05 cutoff		ATOH8	-8.852	-23.9795	-23.74		AKT1S1	-8.1055	-25.1915
ACIN1	0.569367	Beyond p = 0.05 cutoff	0.336671	Beyond p = 0.05 cutoff		VEZT	0.609934	Beyond p = 0.05 cutoff		ACIN1	-4.4475	-3.531	-19.0645		VEZT	6.248	-6.272
TLL2	0.569279	Beyond p = 0.05 cutoff	-10000	Beyond p = 0.05 cutoff		GTF2I	0.609397	Beyond p = 0.05 cutoff		TLL2	-6.2755	-16.6505	-29.4495		GTF2I	15.1835	1.5395
COPRS	0.569131	Beyond p = 0.05 cutoff	0.697345	Beyond p = 0.05 cutoff		SH3PXD2A	0.609091	Beyond p = 0.05 cutoff		COPRS	-16.402	-19.6015	-27.7295		SH3PXD2A	-13.5985	-13.7945
HK2	0.568822	Beyond p = 0.05 cutoff	0.116777	Beyond p = 0.05 cutoff		ZC3H4	0.607807	Beyond p = 0.05 cutoff		HK2	-6.341	-11.9675	-16.5655		ZC3H4	38.753	19.5968
GOLGA6L2	0.568762	Beyond p = 0.05 cutoff	-9999.97	Beyond p = 0.05 cutoff		NDUFA6	0.607037	Beyond p = 0.05 cutoff		GOLGA6L2	-10.571	-17.7905	-32.496		NDUFA6	-14.2105	-21.1307
WDR76	0.568635	Beyond p = 0.05 cutoff	-9999.86	Beyond p = 0.05 cutoff		UBXN7	0.606171	Beyond p = 0.05 cutoff		WDR76	-22.854	-19.05	-33.583		UBXN7	-14.146	-16.547
COMMD4	0.567639	Beyond p = 0.05 cutoff	0.544458	Beyond p = 0.05 cutoff		MRPL58	0.605044	Beyond p = 0.05 cutoff		COMMD4	8.1135	8.892	-1.199		MRPL58	-10.287	-14.6982
IMP4	0.567539	Beyond p = 0.05 cutoff	0.431631	Beyond p = 0.05 cutoff		TCOF1	0.604261	Beyond p = 0.05 cutoff		IMP4	4.457	18.2355	12.4455		TCOF1	45.654	23.5212
PAIP2	0.567485	Beyond p = 0.05 cutoff	0.507114	Beyond p = 0.05 cutoff		UBE2H	0.603479	Beyond p = 0.05 cutoff		PAIP2	-1.629	-5.569	-16.1455		UBE2H	2.173	-7.1305
MBNL2	0.566504	Beyond p = 0.05 cutoff	-9999.92	Beyond p = 0.05 cutoff		DEPDC1	0.602775	Beyond p = 0.05 cutoff		MBNL2	-6.0055	-12.1705	-50.3195		DEPDC1	-4.844	-3.79525
GTF3C2	0.565933	Beyond p = 0.05 cutoff	0.3127	Beyond p = 0.05 cutoff		PDZD9	0.602451	Beyond p = 0.05 cutoff		GTF3C2	7.3585	0.0225	-2.7205		PDZD9	-15.702	-27.0892
TRUB2	0.564798	Beyond p = 0.05 cutoff	-10000.2	Beyond p = 0.05 cutoff		PAX6	0.601697	Beyond p = 0.05 cutoff		TRUB2	-1.1815	-21.7335	-12.7895		PAX6	3.777	0.20175
TMEM165	0.564656	Beyond p = 0.05 cutoff	0.242213	Beyond p = 0.05 cutoff		HERC2	0.601549	Beyond p = 0.05 cutoff		TMEM165	-1.2355	-5.227	-12.7675		HERC2	-3.9885	-22.5275
PCBD1	0.563995	Beyond p = 0.05 cutoff	-10000	Beyond p = 0.05 cutoff		KCNN1	0.601499	Beyond p = 0.05 cutoff		PCBD1	-6.156	-11.949	-17.3185		KCNN1	2.961	-23.7365
MOGS	0.562927	Beyond p = 0.05 cutoff	1.08082	2		STRADB	0.600933	Beyond p = 0.05 cutoff		MOGS	-3.7325	4.7855	-10.5385		STRADB	8.7395	-4.86725
TFB1M	0.56269	Beyond p = 0.05 cutoff	0.42477	Beyond p = 0.05 cutoff		OR9A4	0.600193	Beyond p = 0.05 cutoff		TFB1M	0.9715	-1.8875	-12.7925		OR9A4	-16.031	-28.0995
TESK2	0.561849	Beyond p = 0.05 cutoff	#N/A	#N/A		MCM3	0.599946	Beyond p = 0.05 cutoff		TESK2	-12.717	#N/A	-29.2245		MCM3	60.8245	44.5718
SYF2	0.561635	Beyond p = 0.05 cutoff	0.188524	Beyond p = 0.05 cutoff		C12orf45	0.598786	Beyond p = 0.05 cutoff		SYF2	0.289	-17.602	-9.482		C12orf45	56.2385	48.9093
FKBP8	0.560724	Beyond p = 0.05 cutoff	-9999.99	Beyond p = 0.05 cutoff		SIAH1	0.598654	Beyond p = 0.05 cutoff		FKBP8	-4.938	-34.7975	-25.7915		SIAH1	-4.6925	-14.9712
HSD17B4	0.560549	Beyond p = 0.05 cutoff	0.197687	Beyond p = 0.05 cutoff		PPP1R2	0.598397	Beyond p = 0.05 cutoff		HSD17B4	-15.524	-15.0805	-43.2		PPP1R2	74.048	55.5525
STX5	0.560493	Beyond p = 0.05 cutoff	0.224362	Beyond p = 0.05 cutoff		FHIT	0.597201	Beyond p = 0.05 cutoff		STX5	1.842	-3.431	-2.829		FHIT	-15.934	-21.2
PI3	0.559788	Beyond p = 0.05 cutoff	0.3527	Beyond p = 0.05 cutoff		NSMCE3	0.596868	Beyond p = 0.05 cutoff		PI3	-8.07	-10.646	-27.674		NSMCE3	146.686	123.686
HS2ST1	0.559784	Beyond p = 0.05 cutoff	0.0745972	Beyond p = 0.05 cutoff		TLR2	0.596232	Beyond p = 0.05 cutoff		HS2ST1	2.455	-9.337	-9.6185		TLR2	-15.1325	-25.2117
MECOM	0.559684	Beyond p = 0.05 cutoff	0.188257	Beyond p = 0.05 cutoff		MOSMO	0.595323	Beyond p = 0.05 cutoff		MECOM	-4.228	-13.206	-12.317		MOSMO	-12.2565	-26.3442
DMAC2	0.559605	Beyond p = 0.05 cutoff	0.482275	Beyond p = 0.05 cutoff		PDIA6	0.594202	Beyond p = 0.05 cutoff		DMAC2	-4.495	-6.8175	-25.936		PDIA6	-13.503	-23.6075
CLDN25	0.55684	Beyond p = 0.05 cutoff	-9999.96	Beyond p = 0.05 cutoff		VASN	0.594166	Beyond p = 0.05 cutoff		CLDN25	-12.9445	-15.273	-24.6435		VASN	-1.483	-21.4485
GIPC3	0.556668	Beyond p = 0.05 cutoff	0.46034	Beyond p = 0.05 cutoff		MRPS26	0.594121	Beyond p = 0.05 cutoff		GIPC3	-3.605	-2.2955	-26.3675		MRPS26	4.5355	-7.2435
MMRN1	0.556473	Beyond p = 0.05 cutoff	0.0815099	Beyond p = 0.05 cutoff		DYNC1LI1	0.593886	Beyond p = 0.05 cutoff		MMRN1	-2.673	-9.7065	-11.2565		DYNC1LI1	2.233	-8.18425
TRPM2	0.556319	Beyond p = 0.05 cutoff	-10000.1	Beyond p = 0.05 cutoff		NPLOC4	0.592914	Beyond p = 0.05 cutoff		TRPM2	-5.6745	-20.151	-22.4665		NPLOC4	34.315	27.9285
REST	0.554942	Beyond p = 0.05 cutoff	0.253664	Beyond p = 0.05 cutoff		BCAS1	0.592712	Beyond p = 0.05 cutoff		REST	-1.426	-2.7645	-7.81		BCAS1	-20.4905	-26.9322
ELOB	0.554359	Beyond p = 0.05 cutoff	0.274994	Beyond p = 0.05 cutoff		HAO2	0.592653	Beyond p = 0.05 cutoff		ELOB	38.2155	20.8415	18.1125		HAO2	-11.519	-22.6112
HPD	0.554179	Beyond p = 0.05 cutoff	-10000.3	Beyond p = 0.05 cutoff		CKAP2	0.591894	Beyond p = 0.05 cutoff		HPD	-3.082	-26.5565	-16.7905		CKAP2	-1.3175	-10.013
ZRANB1	0.554019	Beyond p = 0.05 cutoff	0.650121	Beyond p = 0.05 cutoff		SF3B1	0.59148	Beyond p = 0.05 cutoff		ZRANB1	-12.7735	5.544	-8.965		SF3B1	43.967	49.3263
PTPN13	0.554002	Beyond p = 0.05 cutoff	0.735764	Beyond p = 0.05 cutoff		ERG	0.591373	Beyond p = 0.05 cutoff		PTPN13	-8.0075	-5.896	-21.3255		ERG	-12.0105	-29.9797
CDK15	0.553625	Beyond p = 0.05 cutoff	0.165856	Beyond p = 0.05 cutoff		UGT2B4	0.590543	Beyond p = 0.05 cutoff		CDK15	-9.8795	-10.516	-26.015		UGT2B4	-16.071	-33.3205
MRAP2	0.553363	Beyond p = 0.05 cutoff	0.166392	Beyond p = 0.05 cutoff		RBM15	0.590218	Beyond p = 0.05 cutoff		MRAP2	-4.5835	-16.259	-26.4295		RBM15	-5.8195	-15.2803
GRIA3	0.552604	Beyond p = 0.05 cutoff	0.097783	Beyond p = 0.05 cutoff		PIK3CA	0.589607	Beyond p = 0.05 cutoff		GRIA3	-10.0045	-13.505	-25.515		PIK3CA	-9.9565	-17.318
ZIC4	0.55184	Beyond p = 0.05 cutoff	0.166956	Beyond p = 0.05 cutoff		PET117	0.589199	Beyond p = 0.05 cutoff		ZIC4	-18.4965	-12.9805	-32.826		PET117	12.105	-20.4062
VPS13D	0.551546	Beyond p = 0.05 cutoff	0.241199	Beyond p = 0.05 cutoff		PNRC2	0.58914	Beyond p = 0.05 cutoff		VPS13D	16.028	15.8085	-5.1075		PNRC2	-3.5705	1.7985
NFU1	0.551452	Beyond p = 0.05 cutoff	0.146195	Beyond p = 0.05 cutoff		POU2F2	0.588939	Beyond p = 0.05 cutoff		NFU1	1.1665	-6.4465	-13.2465		POU2F2	-19.779	-27.7082
KBTBD4	0.55058	Beyond p = 0.05 cutoff	0.0698965	Beyond p = 0.05 cutoff		SRP68	0.588931	Beyond p = 0.05 cutoff		KBTBD4	-7.3475	-14.228	-20.2885		SRP68	51.73	38.9778
FAM131B	0.550324	Beyond p = 0.05 cutoff	-10000.2	Beyond p = 0.05 cutoff		WFDC2	0.587757	Beyond p = 0.05 cutoff		FAM131B	-3.6435	-32.7815	-14.541		WFDC2	-15.3795	-20.2028
INO80D	0.550216	Beyond p = 0.05 cutoff	0.136029	Beyond p = 0.05 cutoff		ADAMTS3	0.587644	Beyond p = 0.05 cutoff		INO80D	-26.745	-11.4125	-16.689		ADAMTS3	-13.6615	-22.035
GYPC	0.549814	Beyond p = 0.05 cutoff	-10000.3	Beyond p = 0.05 cutoff		LCN15	0.587326	Beyond p = 0.05 cutoff		GYPC	1.23	-23.959	-39.956		LCN15	-7.3065	-19.0145
ZNF19	0.54955	Beyond p = 0.05 cutoff	-10000	Beyond p = 0.05 cutoff		SNHG28	0.586825	Beyond p = 0.05 cutoff		ZNF19	-7.147	-19.308	-25.0445		SNHG28	-19.0695	-34.199
SMPD3	0.54922	Beyond p = 0.05 cutoff	0.355339	Beyond p = 0.05 cutoff		RNF4	0.58644	Beyond p = 0.05 cutoff		SMPD3	-21.594	1.1575	-42.366		RNF4	19.5385	14.326
DYDC1	0.54891	Beyond p = 0.05 cutoff	0.436617	Beyond p = 0.05 cutoff		NCL	0.58593	Beyond p = 0.05 cutoff		DYDC1	-3.815	-26.176	-29.0155		NCL	69.9035	49.4502
GTF2E2	0.548214	Beyond p = 0.05 cutoff	0.503883	Beyond p = 0.05 cutoff		NCDN	0.585777	Beyond p = 0.05 cutoff		GTF2E2	-10.1435	2.462	-6.3235		NCDN	1.898	-4.46175
COPS2	0.547553	Beyond p = 0.05 cutoff	0.55329	Beyond p = 0.05 cutoff		BCL9L	0.585286	Beyond p = 0.05 cutoff		COPS2	18.62	24.8405	-1.653		BCL9L	-14.465	-21.2745
YY1AP1	0.547226	Beyond p = 0.05 cutoff	-10000.1	Beyond p = 0.05 cutoff		IFNAR1	0.585028	Beyond p = 0.05 cutoff		YY1AP1	-10.9505	-22.255	-25.391		IFNAR1	-17.9225	-23.471
ZFAND3	0.546456	Beyond p = 0.05 cutoff	0.137315	Beyond p = 0.05 cutoff		UBTD1	0.584655	Beyond p = 0.05 cutoff		ZFAND3	-18.9885	-25.8435	-35.0615		UBTD1	3.8685	-9.02125
MRPL45	0.546041	Beyond p = 0.05 cutoff	0.263253	Beyond p = 0.05 cutoff		ZNF654	0.583294	Beyond p = 0.05 cutoff		MRPL45	14.2555	-0.3185	-17.796		ZNF654	-17.2035	-26.1998
CLASRP	0.546009	Beyond p = 0.05 cutoff	0.85032	1		PRG2	0.582967	Beyond p = 0.05 cutoff		CLASRP	0.1455	7.1135	-19.2545		PRG2	-9.365	-27.1807
DCD	0.545831	Beyond p = 0.05 cutoff	0.247541	Beyond p = 0.05 cutoff		VPS4A	0.582193	Beyond p = 0.05 cutoff		DCD	-16.3345	-19.1515	-28.534		VPS4A	-11.9965	-11.691
POLA2	0.545337	Beyond p = 0.05 cutoff	0.535014	Beyond p = 0.05 cutoff		PRR19	0.582099	Beyond p = 0.05 cutoff		POLA2	10.44	30.0645	20.639		PRR19	-13.9865	-25.9402
ATRIP	0.545144	Beyond p = 0.05 cutoff	0.443482	Beyond p = 0.05 cutoff		GUSB	0.582096	Beyond p = 0.05 cutoff		ATRIP	18.6315	8.5715	-2.041		GUSB	-0.4085	-15.1135
KAT2A	0.545092	Beyond p = 0.05 cutoff	0.251443	Beyond p = 0.05 cutoff		AFG3L2	0.581386	Beyond p = 0.05 cutoff		KAT2A	-19.7215	-6.6405	-15.4475		AFG3L2	51.756	60.6232
PIPOX	0.544791	Beyond p = 0.05 cutoff	-10000.1	Beyond p = 0.05 cutoff		VPS45	0.581095	Beyond p = 0.05 cutoff		PIPOX	-7.285	-21.7865	-18.263		VPS45	54.276	31.527
DOCK10	0.544767	Beyond p = 0.05 cutoff	0.684251	Beyond p = 0.05 cutoff		TBC1D10B	0.580791	Beyond p = 0.05 cutoff		DOCK10	-7.989	-0.053	-11.2765		TBC1D10B	-7.1075	-8.22125
SAMD14	0.544337	Beyond p = 0.05 cutoff	0.129569	Beyond p = 0.05 cutoff		GTPBP10	0.580772	Beyond p = 0.05 cutoff		SAMD14	-2.9785	-11.5485	-17.0585		GTPBP10	-14.0465	-18.8107
SCGB1C1	0.543544	Beyond p = 0.05 cutoff	0.028284	Beyond p = 0.05 cutoff		NDUFA13	0.580771	Beyond p = 0.05 cutoff		SCGB1C1	-27.108	-13.9625	-12.3445		NDUFA13	29.8265	25.0557
CDCA5	0.543543	Beyond p = 0.05 cutoff	1.06164	2		CFH	0.580722	Beyond p = 0.05 cutoff		CDCA5	20.375	28.813	6.412		CFH	-15.778	-24.9435
PAGE1	0.542648	Beyond p = 0.05 cutoff	0.324699	Beyond p = 0.05 cutoff		SCN1B	0.579614	Beyond p = 0.05 cutoff		PAGE1	-12.13	-20.035	-35.651		SCN1B	-19.314	-25.0192
PDE8A	0.542048	Beyond p = 0.05 cutoff	0.21151	Beyond p = 0.05 cutoff		UGT2A3	0.578909	Beyond p = 0.05 cutoff		PDE8A	-30.8585	-9.2545	-23.828		UGT2A3	-16.265	-24.2538
SLC2A1	0.541884	Beyond p = 0.05 cutoff	0.181825	Beyond p = 0.05 cutoff		IL18R1	0.578654	Beyond p = 0.05 cutoff		SLC2A1	-7.3275	-11.2265	-27.5225		IL18R1	-17.3895	-22.6475
NCL	0.541736	Beyond p = 0.05 cutoff	0.599844	Beyond p = 0.05 cutoff		MCAT	0.578536	Beyond p = 0.05 cutoff		NCL	15.802	16.9625	4.38		MCAT	5.7355	4.9355
KRT7	0.541292	Beyond p = 0.05 cutoff	0.128588	Beyond p = 0.05 cutoff		SNX32	0.577224	Beyond p = 0.05 cutoff		KRT7	-7.918	-13.1615	-17.7855		SNX32	-7.92	-19.1125
DNASE2	0.541286	Beyond p = 0.05 cutoff	-9999.94	Beyond p = 0.05 cutoff		APOC4	0.576713	Beyond p = 0.05 cutoff		DNASE2	-13.9885	-28.1575	-32.5195		APOC4	-20.4835	-26.0915
SUCLG2	0.541199	Beyond p = 0.05 cutoff	0.145139	Beyond p = 0.05 cutoff		ATP5PD	0.576522	Beyond p = 0.05 cutoff		SUCLG2	-7.4735	-11.0555	-18.878		ATP5PD	10.888	-0.075
KCNMB3	0.541025	Beyond p = 0.05 cutoff	-10000	Beyond p = 0.05 cutoff		CPSF4	0.576127	Beyond p = 0.05 cutoff		KCNMB3	-5.9305	-16.256	-21.275		CPSF4	67.6505	43.3933
EBNA1BP2	0.540932	Beyond p = 0.05 cutoff	0.296619	Beyond p = 0.05 cutoff		ANGPTL4	0.575927	Beyond p = 0.05 cutoff		EBNA1BP2	31.1325	15.6955	19.5835		ANGPTL4	-12.023	-25.2273
FXYD1	0.540608	Beyond p = 0.05 cutoff	0.138163	Beyond p = 0.05 cutoff		PHF21B	0.575765	Beyond p = 0.05 cutoff		FXYD1	-5.101	-23.4125	-18.025		PHF21B	-19.536	-29.8427
TNC	0.540479	Beyond p = 0.05 cutoff	0.602576	Beyond p = 0.05 cutoff		RASGRP4	0.575703	Beyond p = 0.05 cutoff		TNC	-28.951	-7.5855	-27.486		RASGRP4	-7.1215	-15.447
CTSO	0.539928	Beyond p = 0.05 cutoff	0.12737	Beyond p = 0.05 cutoff		RBM26	0.574903	Beyond p = 0.05 cutoff		CTSO	-25.271	-17.171	-42.361		RBM26	-5.111	-13.162
CCDC125	0.538961	Beyond p = 0.05 cutoff	0.201464	Beyond p = 0.05 cutoff		ASCC3	0.574791	Beyond p = 0.05 cutoff		CCDC125	-0.0745	-12.3425	-16.489		ASCC3	34.7505	23.6292
AFMID	0.53885	Beyond p = 0.05 cutoff	0.512127	Beyond p = 0.05 cutoff		KRTAP13-4	0.574726	Beyond p = 0.05 cutoff		AFMID	-5.3265	-5.948	-15.489		KRTAP13-4	-5.97	-12.9962
UBE2L3	0.537558	Beyond p = 0.05 cutoff	0.591015	Beyond p = 0.05 cutoff		OCIAD2	0.574397	Beyond p = 0.05 cutoff		UBE2L3	9.7925	10.8055	-9.11		OCIAD2	-23.6835	-36.3447
BOLA3	0.537375	Beyond p = 0.05 cutoff	0.307692	Beyond p = 0.05 cutoff		MTA2	0.573515	Beyond p = 0.05 cutoff		BOLA3	-3.7955	-5.5115	-13.539		MTA2	8.8715	-5.672
ZNF286A	0.53717	Beyond p = 0.05 cutoff	-9999.91	Beyond p = 0.05 cutoff		NADK2	0.572973	Beyond p = 0.05 cutoff		ZNF286A	-3.132	-14.155	-28.5085		NADK2	12.402	-10.03
CCDC134	0.536414	Beyond p = 0.05 cutoff	0.376598	Beyond p = 0.05 cutoff		CHRM5	0.572557	Beyond p = 0.05 cutoff		CCDC134	-7.6635	-9.127	-18.7045		CHRM5	-8.934	-22.2095
SMAGP	0.535278	Beyond p = 0.05 cutoff	0.141991	Beyond p = 0.05 cutoff		PRPF19	0.571497	Beyond p = 0.05 cutoff		SMAGP	-9.6205	-18.684	-26.5295		PRPF19	155.62	131.514
EIF2A	0.534684	Beyond p = 0.05 cutoff	0.192488	Beyond p = 0.05 cutoff		GLYAT	0.571352	Beyond p = 0.05 cutoff		EIF2A	6.127	-7.8475	-14.5035		GLYAT	-21.5445	-25.4267
VSIR	0.534088	Beyond p = 0.05 cutoff	0.209934	Beyond p = 0.05 cutoff		LRR1	0.571281	Beyond p = 0.05 cutoff		VSIR	2.918	-5.597	-5.1165		LRR1	134.863	117.868
POMP	0.533778	Beyond p = 0.05 cutoff	0.193562	Beyond p = 0.05 cutoff		WDR89	0.57123	Beyond p = 0.05 cutoff		POMP	31.687	17.731	14.797		WDR89	11.594	-17.2707
DNAJC16	0.533574	Beyond p = 0.05 cutoff	-0.0112776	Beyond p = 0.05 cutoff		GEMIN8	0.570569	Beyond p = 0.05 cutoff		DNAJC16	-28.532	-18.3995	-17.239		GEMIN8	87.023	52.2308
PRNT	0.53341	Beyond p = 0.05 cutoff	0.357001	Beyond p = 0.05 cutoff		CIP2A	0.569921	Beyond p = 0.05 cutoff		PRNT	-24.572	-8.42	-40.014		CIP2A	5.801	1.719
CCDC12	0.533229	Beyond p = 0.05 cutoff	0.279117	Beyond p = 0.05 cutoff		NDUFAB1	0.569149	Beyond p = 0.05 cutoff		CCDC12	-3.8565	-6.568	-15.5335		NDUFAB1	76.832	53.1645
PKD2L1	0.533082	Beyond p = 0.05 cutoff	0.147587	Beyond p = 0.05 cutoff		MARK4	0.569007	Beyond p = 0.05 cutoff		PKD2L1	-6.0005	-23.613	-15.825		MARK4	-20.544	-34.6745
SS18L2	0.532889	Beyond p = 0.05 cutoff	0.301296	Beyond p = 0.05 cutoff		ATP2A2	0.568968	Beyond p = 0.05 cutoff		SS18L2	41.034	9.5645	36.182		ATP2A2	163.264	149.769
CD207	0.532695	Beyond p = 0.05 cutoff	-10000.1	Beyond p = 0.05 cutoff		RNASE1	0.568953	Beyond p = 0.05 cutoff		CD207	-3.9945	-29.2525	-25.145		RNASE1	-15.023	-27.0705
ZPLD1	0.531821	Beyond p = 0.05 cutoff	-10000	Beyond p = 0.05 cutoff		SNRNP40	0.56814	Beyond p = 0.05 cutoff		ZPLD1	-18.634	-25.6775	-30.773		SNRNP40	41.739	13.653
PTH2R	0.531396	Beyond p = 0.05 cutoff	0.277356	Beyond p = 0.05 cutoff		GDPD5	0.567615	Beyond p = 0.05 cutoff		PTH2R	-33.5605	-7.052	-21.431		GDPD5	-7.979	-29.036
CARD6	0.531124	Beyond p = 0.05 cutoff	0.205687	Beyond p = 0.05 cutoff		PDE7A	0.566778	Beyond p = 0.05 cutoff		CARD6	-15.14	-14.051	-23.668		PDE7A	-2.24	-4.67875
OR1K1	0.530913	Beyond p = 0.05 cutoff	-10000.1	Beyond p = 0.05 cutoff		CYC1	0.566318	Beyond p = 0.05 cutoff		OR1K1	-11.9605	-48.518	-36.964		CYC1	-13.1145	-22.2267
LSM14A	0.530474	Beyond p = 0.05 cutoff	-10000	Beyond p = 0.05 cutoff		SLC7A6	0.566014	Beyond p = 0.05 cutoff		LSM14A	-0.6415	-15.014	-16.831		SLC7A6	-17.2065	-22.9208
CWC27	0.530369	Beyond p = 0.05 cutoff	0.389581	Beyond p = 0.05 cutoff		ZIM3	0.565672	Beyond p = 0.05 cutoff		CWC27	-7.2175	-6.095	-23.3725		ZIM3	-13.12	-22.2303
GIPR	0.530224	Beyond p = 0.05 cutoff	-9999.99	Beyond p = 0.05 cutoff		SHARPIN	0.565497	Beyond p = 0.05 cutoff		GIPR	-14.965	-13.5045	-27.115		SHARPIN	-10.2885	-17.8753
ARHGAP8	0.529824	Beyond p = 0.05 cutoff	0.333878	Beyond p = 0.05 cutoff		NUP50	0.565363	Beyond p = 0.05 cutoff		ARHGAP8	-8.5245	-10.95	-39.599		NUP50	24.477	36.1153
C4orf17	0.529808	Beyond p = 0.05 cutoff	-10000.1	Beyond p = 0.05 cutoff		KRT10	0.564694	Beyond p = 0.05 cutoff		C4orf17	-29.1185	-20.908	-22.4845		KRT10	-14.553	-21.213
WNT9A	0.529573	Beyond p = 0.05 cutoff	-10000.1	Beyond p = 0.05 cutoff		PRDM11	0.564456	Beyond p = 0.05 cutoff		WNT9A	-7.371	-24.185	-19.472		PRDM11	-14.331	-24.6835
NPHP1	0.529076	Beyond p = 0.05 cutoff	0.0456806	Beyond p = 0.05 cutoff		UBE3D	0.564002	Beyond p = 0.05 cutoff		NPHP1	-4.2465	-19.042	-15.476		UBE3D	-0.3815	-17.7538
DEFB121	0.528013	Beyond p = 0.05 cutoff	0.321743	Beyond p = 0.05 cutoff		EIF3J	0.562812	Beyond p = 0.05 cutoff		DEFB121	-28.0045	-6.919	-20.7905		EIF3J	60.1125	18.0553
LMNB1	0.527518	Beyond p = 0.05 cutoff	0.230891	Beyond p = 0.05 cutoff		CYB5R4	0.561959	Beyond p = 0.05 cutoff		LMNB1	12.2515	1.081	0.3755		CYB5R4	20.9045	-16.0508
COPS5	0.526892	Beyond p = 0.05 cutoff	0.387269	Beyond p = 0.05 cutoff		SULF2	0.561423	Beyond p = 0.05 cutoff		COPS5	65.894	28.7355	14.542		SULF2	-19.0935	-31.258
VENTX	0.526833	Beyond p = 0.05 cutoff	-10000.2	Beyond p = 0.05 cutoff		KCNS3	0.560785	Beyond p = 0.05 cutoff		VENTX	6.787	-36.422	-5.644		KCNS3	-20.46	-38.3342
UNC119	0.526648	Beyond p = 0.05 cutoff	0.0713177	Beyond p = 0.05 cutoff		RPS8	0.560762	Beyond p = 0.05 cutoff		UNC119	-7.3635	-23.922	-24.6305		RPS8	108.653	115.352
TBCD	0.526149	Beyond p = 0.05 cutoff	0.235175	Beyond p = 0.05 cutoff		DDX11	0.560593	Beyond p = 0.05 cutoff		TBCD	31.3435	6.303	19.754		DDX11	124.652	83.1658
SYT12	0.525665	Beyond p = 0.05 cutoff	-10000	Beyond p = 0.05 cutoff		DLGAP3	0.560253	Beyond p = 0.05 cutoff		SYT12	-25.824	-9.337	-19.1055		DLGAP3	-3.243	-16.4363
RPE	0.525371	Beyond p = 0.05 cutoff	0.140835	Beyond p = 0.05 cutoff		DRG1	0.560098	Beyond p = 0.05 cutoff		RPE	6.557	-8.596	-5.3855		DRG1	-5.8335	-15.8595
MAP3K7	0.524559	Beyond p = 0.05 cutoff	-10000.5	Beyond p = 0.05 cutoff		IL36B	0.560006	Beyond p = 0.05 cutoff		MAP3K7	-0.285	-43.7145	-17.5345		IL36B	-9.376	-19.7658
ZUP1	0.524495	Beyond p = 0.05 cutoff	-10000	Beyond p = 0.05 cutoff		IFIT1B	0.55997	Beyond p = 0.05 cutoff		ZUP1	-2.975	-12.599	-13.383		IFIT1B	-16.303	-21.882
TWNK	0.523605	Beyond p = 0.05 cutoff	0.37662	Beyond p = 0.05 cutoff		SMIM21	0.559817	Beyond p = 0.05 cutoff		TWNK	5.037	1.0805	-3.7745		SMIM21	-21.872	-27.6792
GATD1	0.523263	Beyond p = 0.05 cutoff	-9999.95	Beyond p = 0.05 cutoff		TGFBR2	0.559714	Beyond p = 0.05 cutoff		GATD1	-5.317	-20.478	-29.347		TGFBR2	-15.2585	-39.959
TREM2	0.522316	Beyond p = 0.05 cutoff	0.387928	Beyond p = 0.05 cutoff		RBM34	0.559498	Beyond p = 0.05 cutoff		TREM2	-9.9275	-9.3785	-35.475		RBM34	-8.937	-16.616
NUTM1	0.522182	Beyond p = 0.05 cutoff	0.201671	Beyond p = 0.05 cutoff		KCNK1	0.559047	Beyond p = 0.05 cutoff		NUTM1	-10.334	-8.7415	-28.686		KCNK1	-21.0035	-31.782
MUL1	0.522006	Beyond p = 0.05 cutoff	0.234016	Beyond p = 0.05 cutoff		HEATR3	0.558685	Beyond p = 0.05 cutoff		MUL1	0.39	-4.956	-10.008		HEATR3	40.4905	14.1092
TRAPPC9	0.521871	Beyond p = 0.05 cutoff	0.0404345	Beyond p = 0.05 cutoff		PPFIA1	0.557672	Beyond p = 0.05 cutoff		TRAPPC9	-4.428	-14.104	-16.6855		PPFIA1	-20.7685	-19.5027
DTD2	0.521648	Beyond p = 0.05 cutoff	0.0361579	Beyond p = 0.05 cutoff		CNTN5	0.557312	Beyond p = 0.05 cutoff		DTD2	-3.742	-18.907	-19.6425		CNTN5	-17.7855	-29.766
CABS1	0.521546	Beyond p = 0.05 cutoff	0.0636072	Beyond p = 0.05 cutoff		SENP5	0.55723	Beyond p = 0.05 cutoff		CABS1	-9.1665	-26.255	-18.8995		SENP5	-16.941	-22.76
TSSK1B	0.521412	Beyond p = 0.05 cutoff	0.238079	Beyond p = 0.05 cutoff		OR10R2	0.556849	Beyond p = 0.05 cutoff		TSSK1B	-7.8585	-9.235	-16.1095		OR10R2	-12.284	-23.571
KMT5C	0.521176	Beyond p = 0.05 cutoff	-10000.4	Beyond p = 0.05 cutoff		NDUFS7	0.556378	Beyond p = 0.05 cutoff		KMT5C	2.9985	-20.13	-38.8235		NDUFS7	-19.3325	-37.655
SNX32	0.52105	Beyond p = 0.05 cutoff	0.29334	Beyond p = 0.05 cutoff		CHST14	0.556195	Beyond p = 0.05 cutoff		SNX32	-1.1495	-9.9295	-16.602		CHST14	-14.0365	-27.2538
ANKRD35	0.520563	Beyond p = 0.05 cutoff	-10000.1	Beyond p = 0.05 cutoff		SLA2	0.556146	Beyond p = 0.05 cutoff		ANKRD35	-6.7265	-14.648	-18.37		SLA2	-17.43	-30.979
ERCC8	0.518949	Beyond p = 0.05 cutoff	0.0862591	Beyond p = 0.05 cutoff		TFF2	0.555045	Beyond p = 0.05 cutoff		ERCC8	-2.7875	-10.3985	-14.285		TFF2	-13.912	-23.8377
PLPPR1	0.518903	Beyond p = 0.05 cutoff	0.36852	Beyond p = 0.05 cutoff		C5orf22	0.554903	Beyond p = 0.05 cutoff		PLPPR1	-2.9045	-3.225	-13.858		C5orf22	-12.863	-25.755
PARP15	0.518751	Beyond p = 0.05 cutoff	0.181204	Beyond p = 0.05 cutoff		FRMD7	0.55488	Beyond p = 0.05 cutoff		PARP15	-4.1085	-7.167	-19.3595		FRMD7	-18.768	-29.963
LCE6A	0.518508	Beyond p = 0.05 cutoff	0.131789	Beyond p = 0.05 cutoff		TRIM2	0.554667	Beyond p = 0.05 cutoff		LCE6A	-7.3345	-24.0605	-22.326		TRIM2	-8.7815	-28.6855
ATP6V1G1	0.518433	Beyond p = 0.05 cutoff	0.675652	Beyond p = 0.05 cutoff		GABRE	0.554365	Beyond p = 0.05 cutoff		ATP6V1G1	1.3065	13.1865	-10.7755		GABRE	-16.818	-31.0245
COG6	0.518265	Beyond p = 0.05 cutoff	0.207305	Beyond p = 0.05 cutoff		WRAP53	0.554279	Beyond p = 0.05 cutoff		COG6	-3.788	-9.744	-16.8145		WRAP53	65.641	43.7152
ZNF57	0.51826	Beyond p = 0.05 cutoff	-10000.1	Beyond p = 0.05 cutoff		MICB	0.553416	Beyond p = 0.05 cutoff		ZNF57	-10.9225	-19.2	-23.0625		MICB	-15.551	-23.1145
MRPL23	0.51768	Beyond p = 0.05 cutoff	0.114779	Beyond p = 0.05 cutoff		RBMXL3	0.553237	Beyond p = 0.05 cutoff		MRPL23	-37.5915	-40.579	-16.116		RBMXL3	-4.411	-13.913
OPN1SW	0.5173	Beyond p = 0.05 cutoff	0.0592826	Beyond p = 0.05 cutoff		HNRNPAB	0.552595	Beyond p = 0.05 cutoff		OPN1SW	-3.5865	-20.324	-26.93		HNRNPAB	-9.5405	-22.6752
DPH2	0.517122	Beyond p = 0.05 cutoff	0.390526	Beyond p = 0.05 cutoff		ARMC2	0.551661	Beyond p = 0.05 cutoff		DPH2	9.8605	3.7775	1.0145		ARMC2	-15.7195	-29.349
GLRX5	0.516316	Beyond p = 0.05 cutoff	0.372023	Beyond p = 0.05 cutoff		FBXO22	0.551582	Beyond p = 0.05 cutoff		GLRX5	-10.3625	-28.7715	-20.75		FBXO22	-20.5925	-31.0568
SUCLA2	0.516205	Beyond p = 0.05 cutoff	0.676256	Beyond p = 0.05 cutoff		KNSTRN	0.551535	Beyond p = 0.05 cutoff		SUCLA2	-9.7945	-8.4725	-25.639		KNSTRN	-14.131	-23.3968
NOS2	0.515814	Beyond p = 0.05 cutoff	0.185166	Beyond p = 0.05 cutoff		DIS3L	0.550414	Beyond p = 0.05 cutoff		NOS2	-10.6215	-15.6955	-23.2855		DIS3L	-0.725	-9.939
HMGN2	0.513655	Beyond p = 0.05 cutoff	0.104268	Beyond p = 0.05 cutoff		SCO1	0.549911	Beyond p = 0.05 cutoff		HMGN2	-16.7495	-24.28	-24.4335		SCO1	-15.369	-11.4965
DHRS11	0.512671	Beyond p = 0.05 cutoff	0.0268814	Beyond p = 0.05 cutoff		ATAD1	0.548116	Beyond p = 0.05 cutoff		DHRS11	-1.1415	-20.4665	-8.84		ATAD1	-10.562	-6.4085
ZNF566	0.512395	Beyond p = 0.05 cutoff	0.33558	Beyond p = 0.05 cutoff		GADD45GIP1	0.548112	Beyond p = 0.05 cutoff		ZNF566	-3.637	-7.513	-22.4545		GADD45GIP1	1.6625	-10.2523
VBP1	0.512364	Beyond p = 0.05 cutoff	0.230095	Beyond p = 0.05 cutoff		MSRB1	0.548022	Beyond p = 0.05 cutoff		VBP1	13.931	-4.659	-4.4815		MSRB1	-7.4605	-18.0008
CRY1	0.511869	Beyond p = 0.05 cutoff	0.46765	Beyond p = 0.05 cutoff		SLC9A2	0.547574	Beyond p = 0.05 cutoff		CRY1	-9.039	-6.0755	-18.601		SLC9A2	-14.47	-22.5165
RAD51D	0.511209	Beyond p = 0.05 cutoff	0.722588	Beyond p = 0.05 cutoff		TADA3	0.547172	Beyond p = 0.05 cutoff		RAD51D	22.327	25.5985	11.1145		TADA3	23.6055	14.56
KIFBP	0.510605	Beyond p = 0.05 cutoff	0.141429	Beyond p = 0.05 cutoff		TMEM187	0.546721	Beyond p = 0.05 cutoff		KIFBP	2.1985	-9.347	-6.877		TMEM187	-14.6745	-28.1878
LINC02694	0.51058	Beyond p = 0.05 cutoff	0.339583	Beyond p = 0.05 cutoff		DNAAF1	0.546593	Beyond p = 0.05 cutoff		LINC02694	1.224	-5.5105	-22.8345		DNAAF1	-19.207	-28.5645
KCTD12	0.51054	Beyond p = 0.05 cutoff	0.580678	Beyond p = 0.05 cutoff		EIF3M	0.546007	Beyond p = 0.05 cutoff		KCTD12	-5.611	-4.754	-28.131		EIF3M	84.5835	71.6025
MANEA	0.510209	Beyond p = 0.05 cutoff	-10000.1	Beyond p = 0.05 cutoff		RNF157	0.545553	Beyond p = 0.05 cutoff		MANEA	-32.226	-26.6195	-25.906		RNF157	-20.1105	-23.3218
KISS1R	0.509774	Beyond p = 0.05 cutoff	0.0654541	Beyond p = 0.05 cutoff		DCUN1D4	0.544589	Beyond p = 0.05 cutoff		KISS1R	-13.6725	-12.8535	-13.277		DCUN1D4	-13.729	-28.2712
RNASE3	0.509136	Beyond p = 0.05 cutoff	0.0883807	Beyond p = 0.05 cutoff		ATG12	0.544405	Beyond p = 0.05 cutoff		RNASE3	-1.6765	-14.88	-34.662		ATG12	-13.921	-10.6623
SPATA45	0.509011	Beyond p = 0.05 cutoff	-10001	Beyond p = 0.05 cutoff		DPP3	0.544241	Beyond p = 0.05 cutoff		SPATA45	-7.222	-38.5295	-25.824		DPP3	-11.6465	-14.3688
C5orf52	0.509011	Beyond p = 0.05 cutoff	0.318339	Beyond p = 0.05 cutoff		SGO1	0.543938	Beyond p = 0.05 cutoff		C5orf52	-5.8735	-13.995	-18.2445		SGO1	54.5755	25.0048
TMEM74B	0.50851	Beyond p = 0.05 cutoff	0.154769	Beyond p = 0.05 cutoff		PDCL	0.543876	Beyond p = 0.05 cutoff		TMEM74B	0.872	-7.857	-20.126		PDCL	39.0735	42.1935
MDM2	0.508029	Beyond p = 0.05 cutoff	0.217227	Beyond p = 0.05 cutoff		C2orf80	0.543815	Beyond p = 0.05 cutoff		MDM2	0.8895	-4.017	-7.283		C2orf80	-18.585	-19.9273
DCAKD	0.507526	Beyond p = 0.05 cutoff	0.534359	Beyond p = 0.05 cutoff		EZR	0.543614	Beyond p = 0.05 cutoff		DCAKD	-5.2755	-6.4355	-19.961		EZR	-10.207	-15.3965
SDR39U1	0.505811	Beyond p = 0.05 cutoff	0.0106207	Beyond p = 0.05 cutoff		DUSP6	0.543428	Beyond p = 0.05 cutoff		SDR39U1	-22.689	-14.795	-19.544		DUSP6	-21.652	-31.1008
TECPR2	0.505405	Beyond p = 0.05 cutoff	-10000.6	Beyond p = 0.05 cutoff		MBTD1	0.543037	Beyond p = 0.05 cutoff		TECPR2	-4.946	-27.217	-23.61		MBTD1	-4.5445	-6.5005
COL8A2	0.505317	Beyond p = 0.05 cutoff	-10000.3	Beyond p = 0.05 cutoff		ZNF75A	0.542538	Beyond p = 0.05 cutoff		COL8A2	-1.794	-24.1825	-16.4225		ZNF75A	-13.7675	-26.7225
C11orf91	0.505107	Beyond p = 0.05 cutoff	#N/A	#N/A		FOLR2	0.542473	Beyond p = 0.05 cutoff		C11orf91	-5.944	#N/A	-21.4005		FOLR2	-9.8105	-11.3328
KNTC1	0.504926	Beyond p = 0.05 cutoff	0.273565	Beyond p = 0.05 cutoff		CMTR2	0.542283	Beyond p = 0.05 cutoff		KNTC1	5.9095	-8.896	-27.028		CMTR2	-13.8675	-19.7742
CXCL8	0.504725	Beyond p = 0.05 cutoff	-10000.2	Beyond p = 0.05 cutoff		KMT5C	0.541203	Beyond p = 0.05 cutoff		CXCL8	-4.8735	-17.822	-26.352		KMT5C	-17.013	-23.6567
CLEC17A	0.504579	Beyond p = 0.05 cutoff	-9999.97	Beyond p = 0.05 cutoff		OR3A1	0.54016	Beyond p = 0.05 cutoff		CLEC17A	-29.1725	-20.4235	-23.9525		OR3A1	-17.334	-21.6498
TCTE1	0.504559	Beyond p = 0.05 cutoff	0.144729	Beyond p = 0.05 cutoff		HELLS	0.537799	Beyond p = 0.05 cutoff		TCTE1	-6.16	-11.886	-17.108		HELLS	-4.705	-11.4708
ZNF263	0.504	Beyond p = 0.05 cutoff	0.0929685	Beyond p = 0.05 cutoff		PCBP2	0.537719	Beyond p = 0.05 cutoff		ZNF263	-19.6665	-22.623	-3.338		PCBP2	5.848	5.90975
PABPC4	0.503839	Beyond p = 0.05 cutoff	-10000.1	Beyond p = 0.05 cutoff		GPR101	0.53752	Beyond p = 0.05 cutoff		PABPC4	-3.987	-16.0605	-11.9155		GPR101	-18.2915	-28.7475
FBXL8	0.50321	Beyond p = 0.05 cutoff	-10000.3	Beyond p = 0.05 cutoff		REXO2	0.536577	Beyond p = 0.05 cutoff		FBXL8	-4.875	-21.6875	-19.3445		REXO2	-16.7785	-22.4675
PPP1R8	0.502453	Beyond p = 0.05 cutoff	0.497266	Beyond p = 0.05 cutoff		VPS72	0.536172	Beyond p = 0.05 cutoff		PPP1R8	7.6335	27.1355	16.1425		VPS72	40.31	23.6827
SERPINF2	0.501924	Beyond p = 0.05 cutoff	-10000.3	Beyond p = 0.05 cutoff		ZFYVE9	0.53601	Beyond p = 0.05 cutoff		SERPINF2	-6.5965	-31.7425	-36.937		ZFYVE9	-15.626	-17.447
VPS52	0.501576	Beyond p = 0.05 cutoff	0.584083	Beyond p = 0.05 cutoff		SCGB2A1	0.535646	Beyond p = 0.05 cutoff		VPS52	13.793	12.512	7.436		SCGB2A1	-12.4265	-16.5873
CPA6	0.501493	Beyond p = 0.05 cutoff	-10000.2	Beyond p = 0.05 cutoff		MGRN1	0.535537	Beyond p = 0.05 cutoff		CPA6	-5.284	-19.329	-17.717		MGRN1	5.226	7.83825
COG7	0.501481	Beyond p = 0.05 cutoff	0.759693	Beyond p = 0.05 cutoff - 1		SIL1	0.535521	Beyond p = 0.05 cutoff		COG7	2.637	0.985	-19.6925		SIL1	-16.3205	-25.9967
TNFRSF13B	0.500791	Beyond p = 0.05 cutoff	-10000.2	Beyond p = 0.05 cutoff		FIS1	0.535502	Beyond p = 0.05 cutoff		TNFRSF13B	-4.2465	-23.055	-19.285		FIS1	-10.53	-28.4477
ANO5	0.499493	Beyond p = 0.05 cutoff	0.523084	Beyond p = 0.05 cutoff		RNASEH1	0.53536	Beyond p = 0.05 cutoff		ANO5	-5.4715	-4.9945	-18.3155		RNASEH1	3.1985	-6.8445
SCAND1	0.499477	Beyond p = 0.05 cutoff	0.0301474	Beyond p = 0.05 cutoff		COX17	0.535096	Beyond p = 0.05 cutoff		SCAND1	-7.647	-17.7375	-11.7525		COX17	-11.8825	-15.614
OVOL1	0.499461	Beyond p = 0.05 cutoff	0.124572	Beyond p = 0.05 cutoff		TTYH3	0.534656	Beyond p = 0.05 cutoff		OVOL1	-0.2465	-10.6265	-17.244		TTYH3	-9.804	-24.7315
WIPI1	0.499296	Beyond p = 0.05 cutoff	-9999.97	Beyond p = 0.05 cutoff		KLLN	0.533137	Beyond p = 0.05 cutoff		WIPI1	-7.389	-18.4255	-31.267		KLLN	-11.657	-19.2763
PALM	0.498783	Beyond p = 0.05 cutoff	0.130402	Beyond p = 0.05 cutoff		BRMS1L	0.533071	Beyond p = 0.05 cutoff		PALM	-4.5195	-10.17	-18.989		BRMS1L	-7.0825	-18.9025
TMEM45B	0.498605	Beyond p = 0.05 cutoff	-10000.4	Beyond p = 0.05 cutoff		CCDC105	0.532522	Beyond p = 0.05 cutoff		TMEM45B	-6.2945	-25.27	-21.6705		CCDC105	-15.25	-23.4258
FBXO11	0.498424	Beyond p = 0.05 cutoff	0.265683	Beyond p = 0.05 cutoff		LRRC36	0.531995	Beyond p = 0.05 cutoff		FBXO11	-8.5095	-12.474	-24.6615		LRRC36	-10.561	-22.0347
ANTXR2	0.497266	Beyond p = 0.05 cutoff	-10000.2	Beyond p = 0.05 cutoff		ANGPTL2	0.531644	Beyond p = 0.05 cutoff		ANTXR2	-10.0015	-23.2105	-31.0445		ANGPTL2	-16.3775	-27.3197
PKP2	0.497261	Beyond p = 0.05 cutoff	0.154723	Beyond p = 0.05 cutoff		RBL1	0.530295	Beyond p = 0.05 cutoff		PKP2	-8.3705	-14.8375	-39.9345		RBL1	-8.6575	-24.605
CHCHD3	0.497035	Beyond p = 0.05 cutoff	-10000	Beyond p = 0.05 cutoff		ARHGEF7	0.529969	Beyond p = 0.05 cutoff		CHCHD3	0.6705	-18.2295	-15.7445		ARHGEF7	42.0345	40.752
FCER1G	0.495452	Beyond p = 0.05 cutoff	0.0584533	Beyond p = 0.05 cutoff		SFN	0.529956	Beyond p = 0.05 cutoff		FCER1G	-16.0825	-15.926	-24.742		SFN	-8.1295	-22.445
SETX	0.495005	Beyond p = 0.05 cutoff	0.206077	Beyond p = 0.05 cutoff		EFCAB10	0.529494	Beyond p = 0.05 cutoff		SETX	-11.801	-18.783	-45.1605		EFCAB10	-17.1405	-25.399
BDH2	0.494921	Beyond p = 0.05 cutoff	-10000	Beyond p = 0.05 cutoff		OR8J3	0.528395	Beyond p = 0.05 cutoff		BDH2	-25.09	-17.7625	-22.4135		OR8J3	-11.8845	-27.6708
OFD1	0.493995	Beyond p = 0.05 cutoff	0.0740907	Beyond p = 0.05 cutoff		PROX2	0.528275	Beyond p = 0.05 cutoff		OFD1	-38.9925	-14.97	-29.431		PROX2	2.9695	-17.403
RPAP2	0.493917	Beyond p = 0.05 cutoff	0.194449	Beyond p = 0.05 cutoff		C8orf86	0.528189	Beyond p = 0.05 cutoff		RPAP2	3.651	-9.597	-7.9395		C8orf86	-14.978	-22.1477
ZNF706	0.493899	Beyond p = 0.05 cutoff	0.295238	Beyond p = 0.05 cutoff		CCS	0.528094	Beyond p = 0.05 cutoff		ZNF706	-2.4525	-3.7935	-9.2375		CCS	-0.5795	-18.9892
NAPEPLD	0.493105	Beyond p = 0.05 cutoff	-10000	Beyond p = 0.05 cutoff		MEAF6	0.528052	Beyond p = 0.05 cutoff		NAPEPLD	-4.864	-13.3715	-18.237		MEAF6	31.0665	23.1185
DTX2	0.492735	Beyond p = 0.05 cutoff	0.148259	Beyond p = 0.05 cutoff		SAP18	0.527951	Beyond p = 0.05 cutoff		DTX2	-0.2915	-21.133	-12.017		SAP18	62.6275	42.2137
FRMPD2	0.492122	Beyond p = 0.05 cutoff	-10000.1	Beyond p = 0.05 cutoff		CFL1	0.527477	Beyond p = 0.05 cutoff		FRMPD2	-9.059	-22.1215	-26.9545		CFL1	11.2685	-12.624
CCDC155	0.492061	Beyond p = 0.05 cutoff	0.591368	Beyond p = 0.05 cutoff		SEPTIN5	0.527264	Beyond p = 0.05 cutoff		CCDC155	-21.0175	-9.092	-27.063		SEPTIN5	-14.079	-19.2282
DKK2	0.491325	Beyond p = 0.05 cutoff	0.577703	Beyond p = 0.05 cutoff		CDK12	0.527151	Beyond p = 0.05 cutoff		DKK2	-10.249	-6.3275	-24.1295		CDK12	22.6025	9.81425
XPO1	0.490996	Beyond p = 0.05 cutoff	0.404557	Beyond p = 0.05 cutoff		HDAC8	0.527017	Beyond p = 0.05 cutoff		XPO1	69.3775	50.645	47.7265		HDAC8	1.067	-20.9375
KPNA6	0.49055	Beyond p = 0.05 cutoff	0.0569817	Beyond p = 0.05 cutoff		GPC5	0.526412	Beyond p = 0.05 cutoff		KPNA6	0.189	-10.864	-15.9055		GPC5	-19.89	-30.448
DOK1	0.48987	Beyond p = 0.05 cutoff	-10000.1	Beyond p = 0.05 cutoff		CD3EAP	0.526195	Beyond p = 0.05 cutoff		DOK1	-1.313	-16.979	-18.626		CD3EAP	44.3135	36.6707
ATL2	0.488908	Beyond p = 0.05 cutoff	0.254909	Beyond p = 0.05 cutoff		HBM	0.525816	Beyond p = 0.05 cutoff		ATL2	17.205	6.4605	12.2705		HBM	-18.1815	-29.9498
IZUMO2	0.488797	Beyond p = 0.05 cutoff	0.10548	Beyond p = 0.05 cutoff		IL36G	0.525517	Beyond p = 0.05 cutoff		IZUMO2	-8.5505	-14.163	-14.477		IL36G	-20.209	-20.3773
UBE2U	0.487864	Beyond p = 0.05 cutoff	0.29971	Beyond p = 0.05 cutoff		DNAJC16	0.525322	Beyond p = 0.05 cutoff		UBE2U	-13.7245	-11.1435	-19.8575		DNAJC16	-9.3175	-10.3555
UPF3A	0.487031	Beyond p = 0.05 cutoff	0.173157	Beyond p = 0.05 cutoff		PIGG	0.524555	Beyond p = 0.05 cutoff		UPF3A	-22.5385	-31.936	-26.4765		PIGG	-17.0365	-27.7145
MSANTD3	0.486222	Beyond p = 0.05 cutoff	0.259972	Beyond p = 0.05 cutoff		UBALD2	0.524227	Beyond p = 0.05 cutoff		MSANTD3	-6.124	-6.5985	-18.8455		UBALD2	-3.705	-14.6925
MAPK10	0.486169	Beyond p = 0.05 cutoff	-9999.91	Beyond p = 0.05 cutoff		TMEM53	0.523545	Beyond p = 0.05 cutoff		MAPK10	-10.1535	-21.162	-34.227		TMEM53	-16.4295	-21.0443
SIDT1	0.486121	Beyond p = 0.05 cutoff	0.0865309	Beyond p = 0.05 cutoff		PGLS	0.523218	Beyond p = 0.05 cutoff		SIDT1	-20.7245	-17.0525	-20.875		PGLS	7.3295	-6.98925
SP110	0.485916	Beyond p = 0.05 cutoff	0.389476	Beyond p = 0.05 cutoff		CBFA2T3	0.52269	Beyond p = 0.05 cutoff		SP110	-19.5705	-1.916	-14.749		CBFA2T3	-17.3695	-31.8768
FBXO21	0.485913	Beyond p = 0.05 cutoff	0.162449	Beyond p = 0.05 cutoff		ISX	0.522226	Beyond p = 0.05 cutoff		FBXO21	-13.7955	-10.077	-21.4455		ISX	-13.2955	-25.0212
CWC25	0.485884	Beyond p = 0.05 cutoff	1.00254	2		BAIAP2	0.522164	Beyond p = 0.05 cutoff		CWC25	-12.0495	-1.8395	4.3685		BAIAP2	-6.3095	-25.619
MVB12A	0.485768	Beyond p = 0.05 cutoff	0.0463426	Beyond p = 0.05 cutoff		CYLD	0.522079	Beyond p = 0.05 cutoff		MVB12A	-11.99	-14.909	-28.08		CYLD	-10.7815	-33.4688
ATP5PD	0.485307	Beyond p = 0.05 cutoff	0.600765	Beyond p = 0.05 cutoff		MRPL44	0.52146	Beyond p = 0.05 cutoff		ATP5PD	-11.5735	5.2035	-8.352		MRPL44	3.0065	-8.5405
SLC35B3	0.484555	Beyond p = 0.05 cutoff	-10000.2	Beyond p = 0.05 cutoff		ATP8B3	0.520326	Beyond p = 0.05 cutoff		SLC35B3	-28.4695	-38.4105	-40.105		ATP8B3	-15.18	-23.3682
ZIC3	0.4844	Beyond p = 0.05 cutoff	-10000.2	Beyond p = 0.05 cutoff		TXNL1	0.520255	Beyond p = 0.05 cutoff		ZIC3	-28.297	-22.9155	-27.04		TXNL1	-4.7585	-23.5375
SGK3	0.484281	Beyond p = 0.05 cutoff	-10000.1	Beyond p = 0.05 cutoff		MKLN1	0.519505	Beyond p = 0.05 cutoff		SGK3	-13.739	-22.206	-22.0155		MKLN1	-5.2985	-18.371
WFDC9	0.483216	Beyond p = 0.05 cutoff	0.434069	Beyond p = 0.05 cutoff		DNAJC24	0.519433	Beyond p = 0.05 cutoff		WFDC9	-5.105	-3.915	-13.361		DNAJC24	37.388	25.2967
NDST4	0.482721	Beyond p = 0.05 cutoff	0.157917	Beyond p = 0.05 cutoff		MTO1	0.518835	Beyond p = 0.05 cutoff		NDST4	-24.6185	-13.046	-21.0195		MTO1	-8.3705	-18.456
TEDC1	0.482683	Beyond p = 0.05 cutoff	0.280921	Beyond p = 0.05 cutoff		EARS2	0.518616	Beyond p = 0.05 cutoff		TEDC1	-14.354	5.388	7.3675		EARS2	-2.7115	-8.1375
KIF5A	0.482633	Beyond p = 0.05 cutoff	0.365188	Beyond p = 0.05 cutoff		ZFAT	0.518295	Beyond p = 0.05 cutoff		KIF5A	-8.307	-5.813	-17.3425		ZFAT	-6.6905	-20.4357
CYB561D1	0.482587	Beyond p = 0.05 cutoff	-10000.1	Beyond p = 0.05 cutoff		RPAP1	0.518	Beyond p = 0.05 cutoff		CYB561D1	-29.1985	-25.4445	-25.67		RPAP1	53.409	59.0667
TMEM215	0.482342	Beyond p = 0.05 cutoff	0.390909	Beyond p = 0.05 cutoff		NKX2-1	0.517805	Beyond p = 0.05 cutoff		TMEM215	3.0735	2.228	-15.5405		NKX2-1	-0.5185	-37.6555
CLPP	0.48199	Beyond p = 0.05 cutoff	0.0945844	Beyond p = 0.05 cutoff		MCM7	0.517562	Beyond p = 0.05 cutoff		CLPP	-28.649	-16.6585	-22.5795		MCM7	67.3495	44.3453
SLF1	0.481355	Beyond p = 0.05 cutoff	1.17204	2		WDR26	0.517245	Beyond p = 0.05 cutoff		SLF1	-9.573	1.8905	-25.963		WDR26	-11.3895	-7.484
CDKL2	0.481166	Beyond p = 0.05 cutoff	0.00576713	Beyond p = 0.05 cutoff		UCHL5	0.51693	Beyond p = 0.05 cutoff		CDKL2	-2.7735	-17.574	-17.392		UCHL5	4.159	-6.886
KIAA0232	0.480764	Beyond p = 0.05 cutoff	0.0895081	Beyond p = 0.05 cutoff		NDUFA2	0.516872	Beyond p = 0.05 cutoff		KIAA0232	-5.807	-15.4705	-33.9365		NDUFA2	-16.786	-19.183
RCSD1	0.48046	Beyond p = 0.05 cutoff	-10000	Beyond p = 0.05 cutoff		SLC5A3	0.5167	Beyond p = 0.05 cutoff		RCSD1	-9.815	-21.902	-30.831		SLC5A3	-12.2745	-19.8223
KIF3C	0.480362	Beyond p = 0.05 cutoff	-10000.1	Beyond p = 0.05 cutoff		URB2	0.516378	Beyond p = 0.05 cutoff		KIF3C	-31.017	-17.122	-27.1		URB2	51.4655	52.9522
TRAPPC6B	0.480135	Beyond p = 0.05 cutoff	-10000.1	Beyond p = 0.05 cutoff		NMNAT1	0.516094	Beyond p = 0.05 cutoff		TRAPPC6B	-13.014	-21.3	-30.604		NMNAT1	-10.279	-27.3803
SMIM7	0.479897	Beyond p = 0.05 cutoff	0.0545548	Beyond p = 0.05 cutoff		SLC25A43	0.515789	Beyond p = 0.05 cutoff		SMIM7	-21.8295	-14.4965	1.5675		SLC25A43	6.3275	-9.611
TBX3	0.479501	Beyond p = 0.05 cutoff	-10000.1	Beyond p = 0.05 cutoff		GMPS	0.515731	Beyond p = 0.05 cutoff		TBX3	-17.332	-33.6135	-28.995		GMPS	49.7935	36.6897
FOXC2	0.479222	Beyond p = 0.05 cutoff	0.259386	Beyond p = 0.05 cutoff		UBE2M	0.515444	Beyond p = 0.05 cutoff		FOXC2	-18.91	-1.663	-1.4125		UBE2M	39.1635	22.1432
MGAT4C	0.478726	Beyond p = 0.05 cutoff	-10000.5	Beyond p = 0.05 cutoff		ARGLU1	0.515408	Beyond p = 0.05 cutoff		MGAT4C	-6.5805	-25.667	-30.317		ARGLU1	20.838	19.379
NDUFAF7	0.478675	Beyond p = 0.05 cutoff	0.305489	Beyond p = 0.05 cutoff		NPHS2	0.515285	Beyond p = 0.05 cutoff		NDUFAF7	-8.21	-17.355	-17.515		NPHS2	-22.222	-28.919
TXNL1	0.478367	Beyond p = 0.05 cutoff	1.04672	2		CKM	0.514893	Beyond p = 0.05 cutoff		TXNL1	-4.959	1.564	-17.305		CKM	-21.4465	-28.9168
SUCO	0.478361	Beyond p = 0.05 cutoff	0.290146	Beyond p = 0.05 cutoff		ETV1	0.513779	Beyond p = 0.05 cutoff		SUCO	15.8495	7.222	5.301		ETV1	-18.756	-25.6122
FGF7	0.478147	Beyond p = 0.05 cutoff	0.127536	Beyond p = 0.05 cutoff		B9D2	0.513371	Beyond p = 0.05 cutoff		FGF7	-11.6425	-16.9425	-27.025		B9D2	-9.0085	-24.2063
HNRNPA3	0.477747	Beyond p = 0.05 cutoff	0.230517	Beyond p = 0.05 cutoff		NCOA5	0.513169	Beyond p = 0.05 cutoff		HNRNPA3	-8.042	-6.6245	-14.9775		NCOA5	-16.304	-19.33
SLC24A3	0.477693	Beyond p = 0.05 cutoff	-10000.3	Beyond p = 0.05 cutoff		PLD4	0.512747	Beyond p = 0.05 cutoff		SLC24A3	-34.587	-25.4185	-19.6565		PLD4	-20.036	-28.4513
STAG2	0.47746	Beyond p = 0.05 cutoff	-9999.95	Beyond p = 0.05 cutoff		EXO5	0.512376	Beyond p = 0.05 cutoff		STAG2	-12.44	-21.4615	-23.9615		EXO5	-8.1855	-15.3823
SMIM21	0.477458	Beyond p = 0.05 cutoff	0.650573	Beyond p = 0.05 cutoff		CTDSP2	0.512142	Beyond p = 0.05 cutoff		SMIM21	-21.9475	-7.113	-26.3325		CTDSP2	-11.5965	-23.4718
GTDC1	0.476322	Beyond p = 0.05 cutoff	-10000.1	Beyond p = 0.05 cutoff		WDR88	0.511573	Beyond p = 0.05 cutoff		GTDC1	-9.698	-19.1555	-17.02		WDR88	-14.251	-27.038
HIF1AN	0.476157	Beyond p = 0.05 cutoff	0.563562	Beyond p = 0.05 cutoff		COMT	0.511563	Beyond p = 0.05 cutoff		HIF1AN	-1.678	-2.4265	-16.0975		COMT	-3.356	-20.2802
LRRC29	0.476006	Beyond p = 0.05 cutoff	-10000.1	Beyond p = 0.05 cutoff		CCDC144A	0.511341	Beyond p = 0.05 cutoff		LRRC29	-8.583	-18.7925	-22.0005		CCDC144A	-5.3815	-5.52025
KCTD2	0.475835	Beyond p = 0.05 cutoff	-10000	Beyond p = 0.05 cutoff		RBM23	0.511213	Beyond p = 0.05 cutoff		KCTD2	-33.3985	-18.2255	-22.5905		RBM23	-13.862	-29.0167
SPINK5	0.475703	Beyond p = 0.05 cutoff	-9999.9	Beyond p = 0.05 cutoff		CORO1C	0.510757	Beyond p = 0.05 cutoff		SPINK5	-12.9585	-29.9695	-33.3195		CORO1C	-14.951	-29.601
MAOA	0.475349	Beyond p = 0.05 cutoff	-10000	Beyond p = 0.05 cutoff		ADAM33	0.510525	Beyond p = 0.05 cutoff		MAOA	-9.85	-21.943	-31.1335		ADAM33	-14.434	-18.1445
KLK9	0.475273	Beyond p = 0.05 cutoff	0.338153	Beyond p = 0.05 cutoff		CENPU	0.51051	Beyond p = 0.05 cutoff		KLK9	-3.1755	-6.7275	-25.4795		CENPU	7.2155	-16.168
PNLIPRP3	0.475061	Beyond p = 0.05 cutoff	-10000.1	Beyond p = 0.05 cutoff		ATF4	0.509611	Beyond p = 0.05 cutoff		PNLIPRP3	-10.5665	-16.64	-23.4545		ATF4	19.142	7.47025
OXSM	0.473991	Beyond p = 0.05 cutoff	0.537415	Beyond p = 0.05 cutoff		CDC25B	0.509586	Beyond p = 0.05 cutoff		OXSM	16.236	13.6085	8.2695		CDC25B	5.357	1.42475
SCGB2B2	0.473856	Beyond p = 0.05 cutoff	0.215405	Beyond p = 0.05 cutoff		MAML2	0.50944	Beyond p = 0.05 cutoff		SCGB2B2	-3.0745	-8.9985	-22.5425		MAML2	-13.4895	-25.3583
NR3C1	0.473673	Beyond p = 0.05 cutoff	0.129907	Beyond p = 0.05 cutoff		SEC31A	0.509248	Beyond p = 0.05 cutoff		NR3C1	-6.311	-9.04	-17.4855		SEC31A	-14.759	-30.8045
BIVM	0.473248	Beyond p = 0.05 cutoff	0.341204	Beyond p = 0.05 cutoff		HELZ2	0.509132	Beyond p = 0.05 cutoff		BIVM	-4.5295	-6.877	-17.717		HELZ2	-10.052	-22.5673
NACC1	0.473002	Beyond p = 0.05 cutoff	0.12077	Beyond p = 0.05 cutoff		SART1	0.508727	Beyond p = 0.05 cutoff		NACC1	-24.6355	-4.876	-2.236		SART1	16.7145	6.95625
COX7A2	0.472074	Beyond p = 0.05 cutoff	0.376577	Beyond p = 0.05 cutoff		LARP7	0.508552	Beyond p = 0.05 cutoff		COX7A2	-0.0775	-20.0215	-7.8055		LARP7	-14.2375	-23.2865
CD3EAP	0.471626	Beyond p = 0.05 cutoff	0.281778	Beyond p = 0.05 cutoff		HSCB	0.507922	Beyond p = 0.05 cutoff		CD3EAP	-0.908	6.0565	11.4245		HSCB	129.579	124.901
CDH13	0.47161	Beyond p = 0.05 cutoff	0.0756801	Beyond p = 0.05 cutoff		GPR26	0.50742	Beyond p = 0.05 cutoff		CDH13	-3.7375	-14.3765	-8.4455		GPR26	-12.6045	-32.1427
HAGH	0.471502	Beyond p = 0.05 cutoff	0.125381	Beyond p = 0.05 cutoff		UQCRFS1	0.507368	Beyond p = 0.05 cutoff		HAGH	-6.1885	-10.7405	-16.6025		UQCRFS1	-0.8935	-14.4335
CPS1	0.471032	Beyond p = 0.05 cutoff	0.242046	Beyond p = 0.05 cutoff		BAZ1B	0.506988	Beyond p = 0.05 cutoff		CPS1	-9.927	-9.4305	-29.461		BAZ1B	29.283	3.10675
BAZ2B	0.470805	Beyond p = 0.05 cutoff	0.205814	Beyond p = 0.05 cutoff		TULP2	0.506519	Beyond p = 0.05 cutoff		BAZ2B	-6.4705	-11.263	-15.913		TULP2	-7.2965	-19.9808
EFHC2	0.470296	Beyond p = 0.05 cutoff	0.163614	Beyond p = 0.05 cutoff		FAM234B	0.505472	Beyond p = 0.05 cutoff		EFHC2	-5.314	-11.599	-14.949		FAM234B	-13.6535	-30.5158
PLD2	0.470268	Beyond p = 0.05 cutoff	-10000	Beyond p = 0.05 cutoff		FTSJ3	0.505434	Beyond p = 0.05 cutoff		PLD2	-7.23	-18.1465	-26.6455		FTSJ3	159.109	136.381
GLYCTK	0.470021	Beyond p = 0.05 cutoff	-10000.1	Beyond p = 0.05 cutoff		LNX2	0.50517	Beyond p = 0.05 cutoff		GLYCTK	-9.962	-20.5965	-24.598		LNX2	-16.4975	-27.1722
TNFSF14	0.469109	Beyond p = 0.05 cutoff	-10000.1	Beyond p = 0.05 cutoff		NFATC2IP	0.504906	Beyond p = 0.05 cutoff		TNFSF14	-9.523	-18.524	-24.6755		NFATC2IP	-0.8495	-17.6285
CSNK2A3	0.468912	Beyond p = 0.05 cutoff	0.0387883	Beyond p = 0.05 cutoff		SRC	0.504638	Beyond p = 0.05 cutoff		CSNK2A3	-1.6555	-11.125	-12.275		SRC	-11.3615	-17.1842
CTSE	0.468327	Beyond p = 0.05 cutoff	-9999.98	Beyond p = 0.05 cutoff		FAM120A	0.50448	Beyond p = 0.05 cutoff		CTSE	-21.5835	-16.7705	-27.572		FAM120A	-0.971	1.117
GABRE	0.467839	Beyond p = 0.05 cutoff	-10000.5	Beyond p = 0.05 cutoff		SLC4A7	0.502639	Beyond p = 0.05 cutoff		GABRE	-9.3045	-26.7445	-29.935		SLC4A7	-1.1685	-11.075
CCDC61	0.467625	Beyond p = 0.05 cutoff	0.539406	Beyond p = 0.05 cutoff		ARF4	0.502637	Beyond p = 0.05 cutoff		CCDC61	-2.9	-9.385	-33.876		ARF4	141.445	148.889
ZCCHC4	0.467325	Beyond p = 0.05 cutoff	-9999.99	Beyond p = 0.05 cutoff		RPL36A	0.5016	Beyond p = 0.05 cutoff		ZCCHC4	-2.7845	-13.5665	-17.3135		RPL36A	-3.648	-13.7205
SERINC2	0.466846	Beyond p = 0.05 cutoff	0.178411	Beyond p = 0.05 cutoff		GLRX5	0.501527	Beyond p = 0.05 cutoff		SERINC2	-4.006	-7.3685	-13.6515		GLRX5	2.041	-8.169
PRKAA1	0.466495	Beyond p = 0.05 cutoff	-9999.96	Beyond p = 0.05 cutoff		RNF32	0.50118	Beyond p = 0.05 cutoff		PRKAA1	-9.593	-19.64	-34.081		RNF32	-15.612	-23.4477
ACSM3	0.466308	Beyond p = 0.05 cutoff	0.0701451	Beyond p = 0.05 cutoff		FOXN2	0.500709	Beyond p = 0.05 cutoff		ACSM3	-11.871	-16.7865	-40.358		FOXN2	-16.347	-27.668
PTDSS1	0.466144	Beyond p = 0.05 cutoff	0.633846	Beyond p = 0.05 cutoff		CPEB4	0.500033	Beyond p = 0.05 cutoff		PTDSS1	-9.0525	-4.2395	-14.8485		CPEB4	-20.5	-36.5403
SLC26A7	0.466066	Beyond p = 0.05 cutoff	-9999.99	Beyond p = 0.05 cutoff		PAFAH1B2	0.499674	Beyond p = 0.05 cutoff		SLC26A7	-11.9585	-18.414	-26.0445		PAFAH1B2	-10.618	-19.603
PLAAT1	0.46481	Beyond p = 0.05 cutoff	-10000	Beyond p = 0.05 cutoff		APC	0.499624	Beyond p = 0.05 cutoff		PLAAT1	-29.767	-16.818	-23.41		APC	-7.7895	-13.7342
PIGT	0.46428	Beyond p = 0.05 cutoff	0.518117	Beyond p = 0.05 cutoff		THSD1	0.499237	Beyond p = 0.05 cutoff		PIGT	-22.267	-22.623	-19.3505		THSD1	-15.375	-29.0192
CAMKK1	0.464119	Beyond p = 0.05 cutoff	0.145203	Beyond p = 0.05 cutoff		THAP6	0.499216	Beyond p = 0.05 cutoff		CAMKK1	-21.2185	-6.734	-17.3305		THAP6	-19.6585	-28.7087
C20orf27	0.463933	Beyond p = 0.05 cutoff	-9999.95	Beyond p = 0.05 cutoff		KBTBD2	0.498939	Beyond p = 0.05 cutoff		C20orf27	-13.75	-18.72	-23.8555		KBTBD2	-14.7295	-22.68
CMTM2	0.46363	Beyond p = 0.05 cutoff	-10000.2	Beyond p = 0.05 cutoff		CDK5R1	0.498268	Beyond p = 0.05 cutoff		CMTM2	-6.5585	-36.7245	-15.6165		CDK5R1	-16.4355	-14.8488
ZDHHC6	0.463397	Beyond p = 0.05 cutoff	0.180514	Beyond p = 0.05 cutoff		MRPL19	0.497329	Beyond p = 0.05 cutoff		ZDHHC6	-4.0785	-7.764	-20.9165		MRPL19	1.4835	-6.06725
PRSS42P	0.463265	Beyond p = 0.05 cutoff	0.00242093	Beyond p = 0.05 cutoff		RHOV	0.496538	Beyond p = 0.05 cutoff		PRSS42P	-2.949	-17.363	-12.3875		RHOV	-8.7505	-18.255
C1QL4	0.462866	Beyond p = 0.05 cutoff	0.352133	Beyond p = 0.05 cutoff		SPIN1	0.496352	Beyond p = 0.05 cutoff		C1QL4	-1.229	-5.2605	-18.1455		SPIN1	-10.331	-18.9518
A2ML1	0.462862	Beyond p = 0.05 cutoff	0.185756	Beyond p = 0.05 cutoff		PATJ	0.496163	Beyond p = 0.05 cutoff		A2ML1	-11.783	-19.4245	-25.3025		PATJ	-18.502	-24.0085
TMEM38B	0.462477	Beyond p = 0.05 cutoff	-10000.1	Beyond p = 0.05 cutoff		IQCN	0.495932	Beyond p = 0.05 cutoff		TMEM38B	-9.3685	-22.666	-50.1585		IQCN	-11.401	-14.5218
PYCARD-AS1	0.462159	Beyond p = 0.05 cutoff	0.403277	Beyond p = 0.05 cutoff		OTUB1	0.49518	Beyond p = 0.05 cutoff		PYCARD-AS1	-31.059	-27.015	-25.6785		OTUB1	-6.8965	-14.1835
GRIN2C	0.460846	Beyond p = 0.05 cutoff	-9999.94	Beyond p = 0.05 cutoff		GMFB	0.494379	Beyond p = 0.05 cutoff		GRIN2C	-10.2785	-20.36	-31.811		GMFB	-17.9375	-20.939
ADNP	0.460641	Beyond p = 0.05 cutoff	-10000.1	Beyond p = 0.05 cutoff		AP1G2	0.494312	Beyond p = 0.05 cutoff		ADNP	-0.9365	-21.4895	-26.1555		AP1G2	-4.0245	-9.189
MREG	0.460519	Beyond p = 0.05 cutoff	0.328523	Beyond p = 0.05 cutoff		SLC25A26	0.494199	Beyond p = 0.05 cutoff		MREG	-7.2075	-7.6125	-14.1305		SLC25A26	14.1345	3.842
ARHGAP17	0.460497	Beyond p = 0.05 cutoff	0.148132	Beyond p = 0.05 cutoff		TIFAB	0.494054	Beyond p = 0.05 cutoff		ARHGAP17	-33.197	-12.5005	-19.7255		TIFAB	-6.567	-17.8682
C16orf71	0.460407	Beyond p = 0.05 cutoff	0.215452	Beyond p = 0.05 cutoff		INPP5K	0.494002	Beyond p = 0.05 cutoff		C16orf71	-8.0245	-8.502	-18.6695		INPP5K	7.7595	10.0488
AZIN1	0.460386	Beyond p = 0.05 cutoff	0.286352	Beyond p = 0.05 cutoff		SNX27	0.493634	Beyond p = 0.05 cutoff		AZIN1	-5.836	-13.4765	-17.458		SNX27	-7.929	-12.4987
GDF1	0.460354	Beyond p = 0.05 cutoff	-10000	Beyond p = 0.05 cutoff		SPC24	0.493276	Beyond p = 0.05 cutoff		GDF1	-2.752	-10.785	-12.8		SPC24	35.0735	42.2268
C6orf201	0.460295	Beyond p = 0.05 cutoff	0.230948	Beyond p = 0.05 cutoff		CWF19L2	0.49325	Beyond p = 0.05 cutoff		C6orf201	-12.196	-12.0565	-23.088		CWF19L2	13.877	13.303
PRC1	0.46024	Beyond p = 0.05 cutoff	0.475457	Beyond p = 0.05 cutoff		TXNDC8	0.493202	Beyond p = 0.05 cutoff		PRC1	18.089	9.317	6.7955		TXNDC8	-13.5605	-18.466
DGKI	0.46015	Beyond p = 0.05 cutoff	1.1617	2		NGRN	0.492984	Beyond p = 0.05 cutoff		DGKI	-21.912	1.5165	-27.1215		NGRN	-4.5875	-15.1382
MRPL49	0.459901	Beyond p = 0.05 cutoff	0.0610149	Beyond p = 0.05 cutoff		PDIA3	0.492766	Beyond p = 0.05 cutoff		MRPL49	-3.616	-15.815	-11.272		PDIA3	-9.0615	-8.85
ST3GAL4	0.459661	Beyond p = 0.05 cutoff	-9999.96	Beyond p = 0.05 cutoff		ZMYM2	0.49272	Beyond p = 0.05 cutoff		ST3GAL4	-6.817	-26.326	-24.653		ZMYM2	-20.8995	-30.75
LCN1	0.459248	Beyond p = 0.05 cutoff	0.241059	Beyond p = 0.05 cutoff		RCC1	0.492589	Beyond p = 0.05 cutoff		LCN1	-17.537	-15.8495	-15.4105		RCC1	169.201	136.753
PBLD	0.459174	Beyond p = 0.05 cutoff	0.105989	Beyond p = 0.05 cutoff		UAP1	0.492356	Beyond p = 0.05 cutoff		PBLD	-6.7975	-12.669	-23.801		UAP1	-16.7355	-23.0143
POM121L2	0.459052	Beyond p = 0.05 cutoff	-10000.3	Beyond p = 0.05 cutoff		TEDC2	0.492176	Beyond p = 0.05 cutoff		POM121L2	-3.9175	-23.2735	-17.032		TEDC2	20.6385	17.8648
SMIM1	0.459025	Beyond p = 0.05 cutoff	-10000.1	Beyond p = 0.05 cutoff		MAL	0.491854	Beyond p = 0.05 cutoff		SMIM1	-5.4845	-18.342	-16.3305		MAL	-15.3095	-28.105
NFKBIE	0.458928	Beyond p = 0.05 cutoff	-10000	Beyond p = 0.05 cutoff		CHAMP1	0.491307	Beyond p = 0.05 cutoff		NFKBIE	-6.135	-17.016	-19.1965		CHAMP1	-17.3515	-20.427
SRRM5	0.458461	Beyond p = 0.05 cutoff	-10000	Beyond p = 0.05 cutoff		MCMBP	0.491286	Beyond p = 0.05 cutoff		SRRM5	-3.1685	-34.82	-21.8195		MCMBP	76.8825	41.1298
TTC4	0.458244	Beyond p = 0.05 cutoff	0.467891	Beyond p = 0.05 cutoff		WDR63	0.491078	Beyond p = 0.05 cutoff		TTC4	19.1895	8.2845	-18.1165		WDR63	-13.653	-16.7375
TEX33	0.457898	Beyond p = 0.05 cutoff	0.277398	Beyond p = 0.05 cutoff		COX6B1	0.489331	Beyond p = 0.05 cutoff		TEX33	-0.4755	-2.587	-11.8375		COX6B1	-11.4	-19.8087
RASL11B	0.45773	Beyond p = 0.05 cutoff	0.102526	Beyond p = 0.05 cutoff		EPX	0.489206	Beyond p = 0.05 cutoff		RASL11B	-37.4265	-12.6795	-27.912		EPX	-11.7905	-24.039
JMY	0.457212	Beyond p = 0.05 cutoff	-10000.2	Beyond p = 0.05 cutoff		NFU1	0.488906	Beyond p = 0.05 cutoff		JMY	-6.687	-22.702	-29.595		NFU1	-2.923	-14.4207
SLC25A43	0.456889	Beyond p = 0.05 cutoff	-10000.1	Beyond p = 0.05 cutoff		MOCS1	0.488809	Beyond p = 0.05 cutoff		SLC25A43	-9.6795	-17.8815	-33.2875		MOCS1	-16.469	-24.4625
KLRB1	0.456722	Beyond p = 0.05 cutoff	-10000.1	Beyond p = 0.05 cutoff		C2orf68	0.488796	Beyond p = 0.05 cutoff		KLRB1	-4.393	-18.616	-50.5535		C2orf68	-16.3445	-20.318
BHLHA15	0.456514	Beyond p = 0.05 cutoff	0.160679	Beyond p = 0.05 cutoff		SIGLEC6	0.488481	Beyond p = 0.05 cutoff		BHLHA15	3.795	-7.651	-8.4315		SIGLEC6	17.934	-1.6965
CYP11B1	0.456403	Beyond p = 0.05 cutoff	0.486025	Beyond p = 0.05 cutoff		F2RL1	0.488397	Beyond p = 0.05 cutoff		CYP11B1	-26.6835	-6.6405	-40.935		F2RL1	-20.1695	-26.4453
PDZD7	0.456024	Beyond p = 0.05 cutoff	0.07785	Beyond p = 0.05 cutoff		PPA2	0.488337	Beyond p = 0.05 cutoff		PDZD7	0.855	-10.4165	-10.817		PPA2	-10.263	-20.229
VIM	0.455376	Beyond p = 0.05 cutoff	-10000.1	Beyond p = 0.05 cutoff		FKBP10	0.487696	Beyond p = 0.05 cutoff		VIM	-17.222	-17.0235	-19.224		FKBP10	-14.7985	-14.6143
DLD	0.455263	Beyond p = 0.05 cutoff	0.431454	Beyond p = 0.05 cutoff		RER1	0.487351	Beyond p = 0.05 cutoff		DLD	-20.7605	-4.7225	-11.2655		RER1	-7.162	-0.6965
STRC	0.454949	Beyond p = 0.05 cutoff	-9999.97	Beyond p = 0.05 cutoff		YARS1	0.487188	Beyond p = 0.05 cutoff		STRC	-10.521	-19.6605	-30.7805		YARS1	138.28	145.875
CTBP2	0.454748	Beyond p = 0.05 cutoff	-0.0206315	Beyond p = 0.05 cutoff		RIN1	0.486862	Beyond p = 0.05 cutoff		CTBP2	-1.767	-17.3515	-13.552		RIN1	-15.224	-25.4105
ANKRD46	0.454082	Beyond p = 0.05 cutoff	0.311313	Beyond p = 0.05 cutoff		COX15	0.486351	Beyond p = 0.05 cutoff		ANKRD46	-8.3415	-12.8235	-26.3275		COX15	-11.129	-11.3042
ZNF683	0.454029	Beyond p = 0.05 cutoff	0.134072	Beyond p = 0.05 cutoff		DEFB130A	0.485799	Beyond p = 0.05 cutoff		ZNF683	1.2585	-11.7285	-19.7725		DEFB130A	-9.3895	-7.34675
PLA2G4A	0.453857	Beyond p = 0.05 cutoff	-10000.3	Beyond p = 0.05 cutoff		MTCH2	0.485762	Beyond p = 0.05 cutoff		PLA2G4A	-8.4775	-26.2815	-25.6485		MTCH2	-12.8005	-11.3025
SCAMP5	0.453741	Beyond p = 0.05 cutoff	-9999.99	Beyond p = 0.05 cutoff		DKKL1	0.48552	Beyond p = 0.05 cutoff		SCAMP5	-2.5775	-31.318	-19.1965		DKKL1	-15.9465	-21.4103
PPP3R2	0.453635	Beyond p = 0.05 cutoff	0.36153	Beyond p = 0.05 cutoff		SLC30A9	0.484262	Beyond p = 0.05 cutoff		PPP3R2	-5.926	-9.1115	-30.219		SLC30A9	-13.3755	-20.0297
PRDM9	0.453616	Beyond p = 0.05 cutoff	#N/A	#N/A		ATP5IF1	0.484221	Beyond p = 0.05 cutoff		PRDM9	-9.2125	#N/A	-26.849		ATP5IF1	-13.0085	-11.296
TTC9C	0.453406	Beyond p = 0.05 cutoff	0.235885	Beyond p = 0.05 cutoff		SLC31A2	0.483366	Beyond p = 0.05 cutoff		TTC9C	-3.991	-9.693	-22.288		SLC31A2	-16.399	-31.7375
MEGF9	0.453219	Beyond p = 0.05 cutoff	0.19157	Beyond p = 0.05 cutoff		ALYREF	0.483117	Beyond p = 0.05 cutoff		MEGF9	-0.777	-6.052	-5.904		ALYREF	41.8585	47.4595
FAM149B1	0.452906	Beyond p = 0.05 cutoff	-10000.3	Beyond p = 0.05 cutoff		STK11	0.482867	Beyond p = 0.05 cutoff		FAM149B1	-17.4165	-36.628	-39.399		STK11	52.802	35.8162
HLA-DPB1	0.452521	Beyond p = 0.05 cutoff	-10000.1	Beyond p = 0.05 cutoff		METTL3	0.48281	Beyond p = 0.05 cutoff		HLA-DPB1	-7.4855	-17.528	-35.1835		METTL3	119.985	83.9583
KNG1	0.452392	Beyond p = 0.05 cutoff	0.0504591	Beyond p = 0.05 cutoff		ROMO1	0.482779	Beyond p = 0.05 cutoff		KNG1	-29.3125	-13.779	-20.672		ROMO1	92.185	87.6928
EIF3D	0.45236	Beyond p = 0.05 cutoff	0.339663	Beyond p = 0.05 cutoff		PURA	0.482416	Beyond p = 0.05 cutoff		EIF3D	30.9215	15.478	14.6555		PURA	-21.469	-34.9955
PDGFRB	0.452079	Beyond p = 0.05 cutoff	0.908032	1		TBCCD1	0.482334	Beyond p = 0.05 cutoff		PDGFRB	-7.968	-1.4415	-23.07		TBCCD1	-7.9225	-13.9965
IK	0.451096	Beyond p = 0.05 cutoff	0.553272	Beyond p = 0.05 cutoff		DOCK7	0.481894	Beyond p = 0.05 cutoff		IK	17.9875	15.255	9.5145		DOCK7	39.531	50.678
RGS7	0.451021	Beyond p = 0.05 cutoff	0.127686	Beyond p = 0.05 cutoff		OR8K5	0.481634	Beyond p = 0.05 cutoff		RGS7	-25.511	-31.0135	-42.516		OR8K5	-18.657	-31.6958
SERPINA9	0.450967	Beyond p = 0.05 cutoff	0.346085	Beyond p = 0.05 cutoff		INTS10	0.481597	Beyond p = 0.05 cutoff		SERPINA9	-7.6855	-14.6195	-19.354		INTS10	6.1025	4.4185
ETHE1	0.450735	Beyond p = 0.05 cutoff	-10000.4	Beyond p = 0.05 cutoff		DIDO1	0.480382	Beyond p = 0.05 cutoff		ETHE1	-18.902	-35.723	-10.193		DIDO1	24.1525	6.21925
RAB33B	0.4507	Beyond p = 0.05 cutoff	0.28844	Beyond p = 0.05 cutoff		EBNA1BP2	0.48006	Beyond p = 0.05 cutoff		RAB33B	-10.7055	-5.718	-22.531		EBNA1BP2	21.828	28.1103
GRK1	0.450014	Beyond p = 0.05 cutoff	-10000	Beyond p = 0.05 cutoff		ZNF394	0.479957	Beyond p = 0.05 cutoff		GRK1	-16.663	-19.2265	-27.3475		ZNF394	-10.6315	-20.2895
MORC2	0.448907	Beyond p = 0.05 cutoff	-10000.1	Beyond p = 0.05 cutoff		CEP85	0.47955	Beyond p = 0.05 cutoff		MORC2	-6.709	-16.007	-18.562		CEP85	-16.0195	-17.085
SEMA4G	0.448075	Beyond p = 0.05 cutoff	0.461675	Beyond p = 0.05 cutoff		ASH1L	0.478856	Beyond p = 0.05 cutoff		SEMA4G	-26.378	-3.0375	-14.2865		ASH1L	-10.7905	-18.7583
TRIM43	0.447969	Beyond p = 0.05 cutoff	0.486615	Beyond p = 0.05 cutoff		OXCT2	0.478848	Beyond p = 0.05 cutoff		TRIM43	7.719	4.0405	-0.096		OXCT2	0.528	-2.935
AMPD2	0.447754	Beyond p = 0.05 cutoff	0.376053	Beyond p = 0.05 cutoff		MST1	0.478734	Beyond p = 0.05 cutoff		AMPD2	-10.4815	-11.0265	-21.3945		MST1	33.358	20.7028
PRICKLE4	0.447617	Beyond p = 0.05 cutoff	0.184207	Beyond p = 0.05 cutoff		FAM117A	0.478509	Beyond p = 0.05 cutoff		PRICKLE4	-9.317	-6.972	-22.6345		FAM117A	-6.6895	-14.4705
HOXD9	0.447102	Beyond p = 0.05 cutoff	0.052589	Beyond p = 0.05 cutoff		WDR5	0.478375	Beyond p = 0.05 cutoff		HOXD9	-13.744	-13.877	-11.1765		WDR5	128.404	121.74
OR2AT4	0.44672	Beyond p = 0.05 cutoff	-10000.2	Beyond p = 0.05 cutoff		C10orf62	0.4782	Beyond p = 0.05 cutoff		OR2AT4	-9.3105	-25.254	-43.0705		C10orf62	-14.612	-21.8705
YIPF2	0.44668	Beyond p = 0.05 cutoff	0.196692	Beyond p = 0.05 cutoff		ASXL1	0.477973	Beyond p = 0.05 cutoff		YIPF2	-27.1925	-3.037	-7.267		ASXL1	-8.1695	-21.4552
CLIC2	0.446578	Beyond p = 0.05 cutoff	-10000.2	Beyond p = 0.05 cutoff		DNAJC8	0.477635	Beyond p = 0.05 cutoff		CLIC2	-11.2405	-32.3645	-24.8705		DNAJC8	39.8385	24.5145
OR1D2	0.44643	Beyond p = 0.05 cutoff	0.356418	Beyond p = 0.05 cutoff		NDUFA9	0.477616	Beyond p = 0.05 cutoff		OR1D2	-8.441	-11.0015	-24.947		NDUFA9	-24.142	-27.3233
CASTOR1	0.446347	Beyond p = 0.05 cutoff	-0.02965	Beyond p = 0.05 cutoff		CA11	0.477549	Beyond p = 0.05 cutoff		CASTOR1	-33.512	-22.857	-18.753		CA11	-11.4645	-19.0158
PCK1	0.445755	Beyond p = 0.05 cutoff	0.0672406	Beyond p = 0.05 cutoff		PSENEN	0.47736	Beyond p = 0.05 cutoff		PCK1	-15.3045	-24.093	-39.89		PSENEN	-3.886	-11.2878
PEAR1	0.445384	Beyond p = 0.05 cutoff	-10000.1	Beyond p = 0.05 cutoff		HS6ST1	0.477272	Beyond p = 0.05 cutoff		PEAR1	-8.154	-19.1925	-22.484		HS6ST1	-6.707	-6.31375
PGAP3	0.445303	Beyond p = 0.05 cutoff	-10000.2	Beyond p = 0.05 cutoff		HDGF	0.477203	Beyond p = 0.05 cutoff		PGAP3	-3.5245	-19.584	-22.921		HDGF	-13.0935	-23.256
DIS3	0.44498	Beyond p = 0.05 cutoff	0.199705	Beyond p = 0.05 cutoff		PICALM	0.477094	Beyond p = 0.05 cutoff		DIS3	-6.549	7.339	14.3915		PICALM	-1.661	-8.50675
ATP8B2	0.444728	Beyond p = 0.05 cutoff	0.159048	Beyond p = 0.05 cutoff		OR8B12	0.476901	Beyond p = 0.05 cutoff		ATP8B2	-1.733	-27.485	-12.497		OR8B12	-18.838	-27.4043
DEFA5	0.444386	Beyond p = 0.05 cutoff	0.141611	Beyond p = 0.05 cutoff		FILIP1	0.476806	Beyond p = 0.05 cutoff		DEFA5	-9.015	-10.0055	-20.3435		FILIP1	-11.9985	-29.0645
TWF1	0.44438	Beyond p = 0.05 cutoff	0.0745411	Beyond p = 0.05 cutoff		CNNM3	0.47663	Beyond p = 0.05 cutoff		TWF1	-17.5495	-8.1765	-6.435		CNNM3	-23.442	-28.6073
SRD5A3	0.442454	Beyond p = 0.05 cutoff	0.531937	Beyond p = 0.05 cutoff		IDH3A	0.476063	Beyond p = 0.05 cutoff		SRD5A3	5.543	5.29	-4.2215		IDH3A	-12.4855	-19.416
NEXMIF	0.442357	Beyond p = 0.05 cutoff	-10000	Beyond p = 0.05 cutoff		PRPF4B	0.475911	Beyond p = 0.05 cutoff		NEXMIF	-22.7305	-31.0625	-32.9745		PRPF4B	8.0125	1.043
RTEL1	0.441502	Beyond p = 0.05 cutoff	0.850057	1		CYP2R1	0.475709	Beyond p = 0.05 cutoff		RTEL1	18.6365	25.8475	-4.4745		CYP2R1	-22.861	-36.186
KIAA0586	0.441029	Beyond p = 0.05 cutoff	0.0732294	Beyond p = 0.05 cutoff		BAG3	0.475225	Beyond p = 0.05 cutoff		KIAA0586	-11.1115	-14.854	-17.0335		BAG3	-10.732	-16.666
SMIM12	0.440879	Beyond p = 0.05 cutoff	-9999.9	Beyond p = 0.05 cutoff		UBA3	0.474864	Beyond p = 0.05 cutoff		SMIM12	-26.205	-23.795	-49.541		UBA3	31.225	13.8942
OTUB1	0.440727	Beyond p = 0.05 cutoff	-10000.2	Beyond p = 0.05 cutoff		ZNF432	0.474814	Beyond p = 0.05 cutoff		OTUB1	-1.2315	-19.789	-13.733		ZNF432	-15.317	-22.7042
MAPK6	0.440724	Beyond p = 0.05 cutoff	0.547734	Beyond p = 0.05 cutoff		INSL5	0.474315	Beyond p = 0.05 cutoff		MAPK6	-10.792	-8.346	-23.9475		INSL5	-12.0955	-24.3085
NPEPPS	0.439212	Beyond p = 0.05 cutoff	0.296057	Beyond p = 0.05 cutoff		ZNF660	0.474278	Beyond p = 0.05 cutoff		NPEPPS	0.212	-4.9195	-15.8205		ZNF660	-18.423	-30.7568
TAC3	0.439011	Beyond p = 0.05 cutoff	0.106959	Beyond p = 0.05 cutoff		ZBBX	0.473983	Beyond p = 0.05 cutoff		TAC3	-27.1395	-10.1215	-27.5105		ZBBX	-16.6185	-26.3998
RPL27	0.438999	Beyond p = 0.05 cutoff	0.526821	Beyond p = 0.05 cutoff		IRF2	0.473387	Beyond p = 0.05 cutoff		RPL27	49.0595	47.833	49.194		IRF2	-11.2755	-23.029
GPATCH4	0.438147	Beyond p = 0.05 cutoff	0.0307634	Beyond p = 0.05 cutoff		NANOS1	0.47288	Beyond p = 0.05 cutoff		GPATCH4	5.1565	-22.2105	-8.5805		NANOS1	-13.3135	-27.3092
CSDE1	0.437604	Beyond p = 0.05 cutoff	0.162834	Beyond p = 0.05 cutoff		ANKRD52	0.472785	Beyond p = 0.05 cutoff		CSDE1	-0.872	-5.7265	-8.6595		ANKRD52	36.3995	13.3532
MPV17L	0.437365	Beyond p = 0.05 cutoff	0.895414	1		FUT2	0.472744	Beyond p = 0.05 cutoff		MPV17L	-19.3695	-1.447	-24.1665		FUT2	-13.799	-28.1947
MYO16	0.43727	Beyond p = 0.05 cutoff	-10000.2	Beyond p = 0.05 cutoff		EIF3L	0.472718	Beyond p = 0.05 cutoff		MYO16	-10.535	-22.441	-27.795		EIF3L	1.8185	-13.929
KATNB1	0.437155	Beyond p = 0.05 cutoff	0.0453817	Beyond p = 0.05 cutoff		CARMIL3	0.472603	Beyond p = 0.05 cutoff		KATNB1	1.5925	-16.1105	-7.917		CARMIL3	-22.886	-28.6713
LENG8	0.436269	Beyond p = 0.05 cutoff	0.237324	Beyond p = 0.05 cutoff		KRTAP6-1	0.472129	Beyond p = 0.05 cutoff		LENG8	-6.211	-7.7795	-21.1915		KRTAP6-1	-16.4295	-20.1695
TRAPPC11	0.436166	Beyond p = 0.05 cutoff	0.259516	Beyond p = 0.05 cutoff		COPA	0.472128	Beyond p = 0.05 cutoff		TRAPPC11	57.0515	42.6285	52.339		COPA	118.744	132.941
IRF3	0.436141	Beyond p = 0.05 cutoff	0.370613	Beyond p = 0.05 cutoff		TANC1	0.4721	Beyond p = 0.05 cutoff		IRF3	-7.952	-7.4125	-40.702		TANC1	-21.5	-25.6343
TSR3	0.436022	Beyond p = 0.05 cutoff	0.245211	Beyond p = 0.05 cutoff		MCM4	0.472077	Beyond p = 0.05 cutoff		TSR3	12.437	11.21	11.6415		MCM4	63.1235	50.5375
SPIN1	0.435645	Beyond p = 0.05 cutoff	0.234479	Beyond p = 0.05 cutoff		ATP13A4	0.472062	Beyond p = 0.05 cutoff		SPIN1	-2.8075	-8.651	-14.4215		ATP13A4	-17.386	-26.1423
RNF141	0.435565	Beyond p = 0.05 cutoff	-10000.1	Beyond p = 0.05 cutoff		BCL6	0.471736	Beyond p = 0.05 cutoff		RNF141	-6.911	-19.8765	-14.8665		BCL6	-11.8675	-13.4157
NIBAN3	0.435051	Beyond p = 0.05 cutoff	0.214587	Beyond p = 0.05 cutoff		MAP3K10	0.471525	Beyond p = 0.05 cutoff		NIBAN3	-8.688	-30.6775	-23.4635		MAP3K10	-19.7675	-30.525
CD1B	0.434725	Beyond p = 0.05 cutoff	-10000	Beyond p = 0.05 cutoff		PID1	0.471364	Beyond p = 0.05 cutoff		CD1B	-13.67	-30.7845	-20.8675		PID1	-13.9835	-25.7655
PANK3	0.434219	Beyond p = 0.05 cutoff	-10000.2	Beyond p = 0.05 cutoff		LY6D	0.471154	Beyond p = 0.05 cutoff		PANK3	-24.8175	-34.7665	-8.907		LY6D	-14.4135	-24.8152
ZBTB17	0.432876	Beyond p = 0.05 cutoff	0.751241	Beyond p = 0.05 cutoff - 1		SIK3	0.47102	Beyond p = 0.05 cutoff		ZBTB17	2.611	12.5835	-7.6275		SIK3	-9.103	-21.4932
KLHL1	0.432866	Beyond p = 0.05 cutoff	-9999.98	Beyond p = 0.05 cutoff		POP4	0.470851	Beyond p = 0.05 cutoff		KLHL1	-11.7445	-20.557	-27.1165		POP4	52.19	33.6818
IGFBP5	0.432346	Beyond p = 0.05 cutoff	0.0266407	Beyond p = 0.05 cutoff		DCLRE1B	0.470667	Beyond p = 0.05 cutoff		IGFBP5	-5.6235	-29.501	-17.0905		DCLRE1B	73.205	61.64
GIGYF2	0.432213	Beyond p = 0.05 cutoff	1.41483	3		EGF	0.470608	Beyond p = 0.05 cutoff		GIGYF2	2.8775	23.8125	-7.384		EGF	-21.1745	-30.9975
ZNF41	0.431904	Beyond p = 0.05 cutoff	-10000.8	Beyond p = 0.05 cutoff		THAP12	0.470179	Beyond p = 0.05 cutoff		ZNF41	-6.283	-29.1405	-16.236		THAP12	74.7895	67.8037
SUMO1	0.431879	Beyond p = 0.05 cutoff	0.226218	Beyond p = 0.05 cutoff		GTPBP4	0.470037	Beyond p = 0.05 cutoff		SUMO1	-4.694	-6.0525	-20.2955		GTPBP4	100.779	90.097
SLC25A14	0.431483	Beyond p = 0.05 cutoff	-10000	Beyond p = 0.05 cutoff		NSL1	0.469954	Beyond p = 0.05 cutoff		SLC25A14	-7.812	-15.4615	-15.615		NSL1	32.6	25.0433
EIF4E2	0.431202	Beyond p = 0.05 cutoff	#N/A	#N/A		METRNL	0.469555	Beyond p = 0.05 cutoff		EIF4E2	-9.1465	#N/A	-15.391		METRNL	-18.1895	-25.8337
SHC4	0.431094	Beyond p = 0.05 cutoff	0.299497	Beyond p = 0.05 cutoff		RBBP8	0.469454	Beyond p = 0.05 cutoff		SHC4	-26.8655	-8.289	-19.167		RBBP8	7.65	8.9525
MAGOH	0.430847	Beyond p = 0.05 cutoff	0.331112	Beyond p = 0.05 cutoff		TAL2	0.469307	Beyond p = 0.05 cutoff		MAGOH	40.845	43.3315	39.961		TAL2	-14.586	-21.264
ORC3	0.430827	Beyond p = 0.05 cutoff	0.437697	Beyond p = 0.05 cutoff		KDM1A	0.46912	Beyond p = 0.05 cutoff		ORC3	35.0005	30.8565	22.31		KDM1A	-8.8215	-21.7467
SLC10A6	0.429726	Beyond p = 0.05 cutoff	-10000.3	Beyond p = 0.05 cutoff		OR6B1	0.469065	Beyond p = 0.05 cutoff		SLC10A6	-11.652	-25.3665	-31.936		OR6B1	-16.5935	-28.6928
DSCAM	0.429429	Beyond p = 0.05 cutoff	0.247238	Beyond p = 0.05 cutoff		NUBPL	0.468027	Beyond p = 0.05 cutoff		DSCAM	-12.693	-6.26	-24.0715		NUBPL	-20.211	-32.3888
PDZD9	0.429181	Beyond p = 0.05 cutoff	-9999.98	Beyond p = 0.05 cutoff		PRORP	0.467973	Beyond p = 0.05 cutoff		PDZD9	-10	-16.607	-21.8825		PRORP	0.304	-8.575
IGSF23	0.429018	Beyond p = 0.05 cutoff	-9999.99	Beyond p = 0.05 cutoff		RASGEF1B	0.467806	Beyond p = 0.05 cutoff		IGSF23	-29.517	-17.374	-24.0435		RASGEF1B	-15.881	-22.7508
NKX6-2	0.428613	Beyond p = 0.05 cutoff	-10000.2	Beyond p = 0.05 cutoff		LEF1	0.467623	Beyond p = 0.05 cutoff		NKX6-2	-9.5885	-21.642	-16.918		LEF1	-18.343	-26.7188
ASCL3	0.428528	Beyond p = 0.05 cutoff	-10000.5	Beyond p = 0.05 cutoff		MPND	0.467453	Beyond p = 0.05 cutoff		ASCL3	-30.553	-35.9775	-19.9885		MPND	-11.1565	-24.4552
CDK2AP2	0.428331	Beyond p = 0.05 cutoff	0.223656	Beyond p = 0.05 cutoff		SPINT2	0.467204	Beyond p = 0.05 cutoff		CDK2AP2	-25.5685	-19.263	-34.6495		SPINT2	-21.567	-28.6633
CERCAM	0.428092	Beyond p = 0.05 cutoff	0.0900002	Beyond p = 0.05 cutoff		GSTO2	0.467162	Beyond p = 0.05 cutoff		CERCAM	-11.115	-14.9345	-21.499		GSTO2	-12.8925	-16.8478
PNPLA1	0.42765	Beyond p = 0.05 cutoff	-10000	Beyond p = 0.05 cutoff		TXNDC17	0.466921	Beyond p = 0.05 cutoff		PNPLA1	-30.0525	-21.483	-21.647		TXNDC17	46.3835	32.706
IL12B	0.427156	Beyond p = 0.05 cutoff	-10000.1	Beyond p = 0.05 cutoff		FAM189B	0.466915	Beyond p = 0.05 cutoff		IL12B	-12.182	-19.4065	-29.932		FAM189B	-19.2	-21.437
FBXL20	0.427148	Beyond p = 0.05 cutoff	0.164143	Beyond p = 0.05 cutoff		CLBA1	0.466701	Beyond p = 0.05 cutoff		FBXL20	-4.097	-13.6935	-16.571		CLBA1	-25.3865	-30.8897
SSBP3	0.42684	Beyond p = 0.05 cutoff	-10000	Beyond p = 0.05 cutoff		ARPC1B	0.466279	Beyond p = 0.05 cutoff		SSBP3	-10.105	-15.56	-26.1425		ARPC1B	-17.889	-27.1262
KRT23	0.42516	Beyond p = 0.05 cutoff	-10000.5	Beyond p = 0.05 cutoff		MFF	0.466059	Beyond p = 0.05 cutoff		KRT23	-27.883	-33.3945	-36.405		MFF	-22.0295	-19.756
ZC3H3	0.425033	Beyond p = 0.05 cutoff	0.346439	Beyond p = 0.05 cutoff		RCOR1	0.466023	Beyond p = 0.05 cutoff		ZC3H3	15.238	7.4965	7.8135		RCOR1	-10.6525	-27.834
PFN4	0.425011	Beyond p = 0.05 cutoff	0.0943303	Beyond p = 0.05 cutoff		EDRF1	0.463875	Beyond p = 0.05 cutoff		PFN4	-37.0965	-16.118	-18.1255		EDRF1	-9.9035	-12.3727
ATP13A1	0.424478	Beyond p = 0.05 cutoff	0.402137	Beyond p = 0.05 cutoff		AGMO	0.463686	Beyond p = 0.05 cutoff		ATP13A1	-5.1475	-5.296	-13.0645		AGMO	-12.9565	-21.643
CDT1	0.424437	Beyond p = 0.05 cutoff	0.424437	Beyond p = 0.05 cutoff		FCHSD1	0.463429	Beyond p = 0.05 cutoff		CDT1	7.9025	8.8285	31.701		FCHSD1	-19.256	-16.3637
SERF2	0.424384	Beyond p = 0.05 cutoff	0.313112	Beyond p = 0.05 cutoff		THOC3	0.463185	Beyond p = 0.05 cutoff		SERF2	-1.715	-8.1845	-17.625		THOC3	135.957	122.955
STH	0.424068	Beyond p = 0.05 cutoff	0.184883	Beyond p = 0.05 cutoff		TPRXL	0.463126	Beyond p = 0.05 cutoff		STH	-7.9125	-9.9335	-17.0065		TPRXL	-29.451	-22.6193
TSFM	0.423865	Beyond p = 0.05 cutoff	0.458693	Beyond p = 0.05 cutoff		PLAGL1	0.462965	Beyond p = 0.05 cutoff		TSFM	-17.6495	7.8175	-4.2585		PLAGL1	-11.7535	-17.6095
OLIG3	0.423777	Beyond p = 0.05 cutoff	0.111996	Beyond p = 0.05 cutoff		AKR1B1	0.462534	Beyond p = 0.05 cutoff		OLIG3	-8.5175	-10.863	-14.3225		AKR1B1	-17.0395	-23.8968
JOSD1	0.423711	Beyond p = 0.05 cutoff	-0.0594567	Beyond p = 0.05 cutoff		TMEM250	0.462505	Beyond p = 0.05 cutoff		JOSD1	-0.2635	-15.6355	-7.769		TMEM250	-15.42	-24.9468
CAMSAP3	0.423692	Beyond p = 0.05 cutoff	-9999.87	Beyond p = 0.05 cutoff		E2F2	0.462474	Beyond p = 0.05 cutoff		CAMSAP3	-8.278	-12.8935	-50.234		E2F2	-18.601	-24.746
PDCL3	0.423475	Beyond p = 0.05 cutoff	0.0890869	Beyond p = 0.05 cutoff		NDUFS8	0.462192	Beyond p = 0.05 cutoff		PDCL3	4.0845	-4.4755	-4.639		NDUFS8	-6.5325	-24.9288
FOXF1	0.423279	Beyond p = 0.05 cutoff	-10000.1	Beyond p = 0.05 cutoff		GPT	0.46177	Beyond p = 0.05 cutoff		FOXF1	-31.7045	-21.0705	-19.175		GPT	-14.8815	-20.7085
STK32A	0.423023	Beyond p = 0.05 cutoff	-10000.2	Beyond p = 0.05 cutoff		CLDN10	0.461626	Beyond p = 0.05 cutoff		STK32A	-11.262	-20.4025	-29.9235		CLDN10	-20.453	-32.047
RGMB	0.422839	Beyond p = 0.05 cutoff	0.163679	Beyond p = 0.05 cutoff		BMP2K	0.461388	Beyond p = 0.05 cutoff		RGMB	-8.235	-37.291	-25.8595		BMP2K	-0.4545	-17.3117
MARF1	0.422821	Beyond p = 0.05 cutoff	-10000.1	Beyond p = 0.05 cutoff		VEZF1	0.461287	Beyond p = 0.05 cutoff		MARF1	-10.0235	-16.896	-31.5285		VEZF1	5.6975	-20.2815
EDEM3	0.422774	Beyond p = 0.05 cutoff	0.151103	Beyond p = 0.05 cutoff		AKAP13	0.461242	Beyond p = 0.05 cutoff		EDEM3	-1.661	-14.793	-9.041		AKAP13	-8.3195	-16.417
PTPRF	0.42199	Beyond p = 0.05 cutoff	0.614944	Beyond p = 0.05 cutoff		ZNF8	0.461207	Beyond p = 0.05 cutoff		PTPRF	-30.384	0.0075	-19.521		ZNF8	-14.2185	-27.3535
CRYBB1	0.421988	Beyond p = 0.05 cutoff	0.117261	Beyond p = 0.05 cutoff		DMTF1	0.46119	Beyond p = 0.05 cutoff		CRYBB1	-4.298	-21.9855	-19.1305		DMTF1	-16.1525	-34.9027
TSPAN1	0.421675	Beyond p = 0.05 cutoff	0.199479	Beyond p = 0.05 cutoff		SGCE	0.461178	Beyond p = 0.05 cutoff		TSPAN1	-27.3385	-17.763	-21.4085		SGCE	-17.8805	-27.2475
KCNA1	0.420493	Beyond p = 0.05 cutoff	-9999.98	Beyond p = 0.05 cutoff		TMSB10	0.46102	Beyond p = 0.05 cutoff		KCNA1	-12.387	-16.4415	-25.0095		TMSB10	-15.963	-18.247
HOXC6	0.420031	Beyond p = 0.05 cutoff	-10000.1	Beyond p = 0.05 cutoff		OR9G1	0.460983	Beyond p = 0.05 cutoff		HOXC6	-7.694	-16.946	-15.833		OR9G1	-5.3625	-19.652
ITPKB	0.419976	Beyond p = 0.05 cutoff	-10000.2	Beyond p = 0.05 cutoff		ZMAT2	0.460908	Beyond p = 0.05 cutoff		ITPKB	-34.812	-22.6765	-49.323		ZMAT2	37.948	23.0805
DNAJC10	0.419153	Beyond p = 0.05 cutoff	0.192533	Beyond p = 0.05 cutoff		CDC27	0.460657	Beyond p = 0.05 cutoff		DNAJC10	-17.183	-23.034	-6.6565		CDC27	72.4455	75.1243
CENPQ	0.418964	Beyond p = 0.05 cutoff	0.127664	Beyond p = 0.05 cutoff		ECHDC2	0.460269	Beyond p = 0.05 cutoff		CENPQ	-2.8905	-9.316	-13.938		ECHDC2	-11.717	-17.5297
FABP9	0.418947	Beyond p = 0.05 cutoff	-10000.2	Beyond p = 0.05 cutoff		MYH11	0.460244	Beyond p = 0.05 cutoff		FABP9	-10.3905	-26.7565	-25.2785		MYH11	-16.5355	-33.412
SEMG2	0.417946	Beyond p = 0.05 cutoff	0.0220802	Beyond p = 0.05 cutoff		QPCTL	0.460053	Beyond p = 0.05 cutoff		SEMG2	-5.476	-30.176	-38.6535		QPCTL	-16.863	-18.983
UNK	0.417818	Beyond p = 0.05 cutoff	0.180122	Beyond p = 0.05 cutoff		MCL1	0.459597	Beyond p = 0.05 cutoff		UNK	-3.105	-11.689	-11.002		MCL1	-10.2235	-30.6205
ZBTB2	0.417274	Beyond p = 0.05 cutoff	0.0959962	Beyond p = 0.05 cutoff		HUS1B	0.459538	Beyond p = 0.05 cutoff		ZBTB2	-2.205	-10.5435	-16.1745		HUS1B	-12.646	-26.331
RPS6KC1	0.417165	Beyond p = 0.05 cutoff	0.549454	Beyond p = 0.05 cutoff		AMER1	0.459341	Beyond p = 0.05 cutoff		RPS6KC1	-9.6775	-5.5905	-18.282		AMER1	-21.8575	-33.6028
UQCRFS1	0.416812	Beyond p = 0.05 cutoff	0.449823	Beyond p = 0.05 cutoff		ARF1	0.459283	Beyond p = 0.05 cutoff		UQCRFS1	-4.824	-3.4555	-12.9975		ARF1	5.414	10.9328
DPH1	0.416501	Beyond p = 0.05 cutoff	0.370127	Beyond p = 0.05 cutoff		DSCC1	0.459163	Beyond p = 0.05 cutoff		DPH1	9.6795	-1.245	-2.78		DSCC1	130.339	111.604
CRACR2A	0.415571	Beyond p = 0.05 cutoff	-10000	Beyond p = 0.05 cutoff		SEC61B	0.458769	Beyond p = 0.05 cutoff		CRACR2A	-11.144	-14.2905	-32.555		SEC61B	21.0125	18.8863
FAM183BP	0.415294	Beyond p = 0.05 cutoff	0.219562	Beyond p = 0.05 cutoff		LRRC66	0.458462	Beyond p = 0.05 cutoff		FAM183BP	-6.1245	-27.547	-19.838		LRRC66	-20.727	-25.7465
KYNU	0.415174	Beyond p = 0.05 cutoff	0.737707	Beyond p = 0.05 cutoff		EIF3B	0.458073	Beyond p = 0.05 cutoff		KYNU	-9.734	-2.7515	-22.2035		EIF3B	132.21	131.131
KCNA6	0.415077	Beyond p = 0.05 cutoff	-9999.98	Beyond p = 0.05 cutoff		CYFIP1	0.45803	Beyond p = 0.05 cutoff		KCNA6	-3.5115	-24.754	-29.5015		CYFIP1	25.022	41.3807
CLSTN3	0.415069	Beyond p = 0.05 cutoff	0.107817	Beyond p = 0.05 cutoff		GRAMD1A	0.457587	Beyond p = 0.05 cutoff		CLSTN3	-9.1545	-39.3545	-24.817		GRAMD1A	-15.92	-27.5538
NOA1	0.414993	Beyond p = 0.05 cutoff	0.300634	Beyond p = 0.05 cutoff		CENPL	0.45718	Beyond p = 0.05 cutoff		NOA1	-17.144	-0.3825	-9.745		CENPL	36.5635	26.425
ALYREF	0.414964	Beyond p = 0.05 cutoff	0.32951	Beyond p = 0.05 cutoff		HELQ	0.456667	Beyond p = 0.05 cutoff		ALYREF	25.6065	24.2595	15.421		HELQ	-13.324	-24.3403
RPL7	0.414893	Beyond p = 0.05 cutoff	0.282344	Beyond p = 0.05 cutoff		ANKRD34C	0.456249	Beyond p = 0.05 cutoff		RPL7	18.015	10.873	10.9585		ANKRD34C	-23.12	-27.1698
SUPV3L1	0.414755	Beyond p = 0.05 cutoff	0.402753	Beyond p = 0.05 cutoff		TRIM66	0.455558	Beyond p = 0.05 cutoff		SUPV3L1	14.4825	7.37	4.9645		TRIM66	-17.553	-25.7782
ATP10D	0.414697	Beyond p = 0.05 cutoff	-10000	Beyond p = 0.05 cutoff		TRIM56	0.4551	Beyond p = 0.05 cutoff		ATP10D	-10.3745	-18.938	-28.4025		TRIM56	-14.7825	-23.3362
LGI4	0.414655	Beyond p = 0.05 cutoff	0.196457	Beyond p = 0.05 cutoff		C1RL	0.454787	Beyond p = 0.05 cutoff		LGI4	-8.961	-11.6315	-25.662		C1RL	-15.425	-29.231
OGFRL1	0.414591	Beyond p = 0.05 cutoff	-10000.1	Beyond p = 0.05 cutoff		TRIB1	0.454603	Beyond p = 0.05 cutoff		OGFRL1	-9.6965	-19.216	-29.4325		TRIB1	-10.413	-11.2803
UBE2R2	0.414228	Beyond p = 0.05 cutoff	-9999.83	Beyond p = 0.05 cutoff		KRTAP12-3	0.454484	Beyond p = 0.05 cutoff		UBE2R2	-25.0395	-10.2255	-33.868		KRTAP12-3	-13.169	-26.7063
SLITRK3	0.413902	Beyond p = 0.05 cutoff	0.688645	Beyond p = 0.05 cutoff		SFI1	0.454394	Beyond p = 0.05 cutoff		SLITRK3	-4.836	-3.5795	-26.5005		SFI1	-0.8175	-13.7795
PRSS21	0.413809	Beyond p = 0.05 cutoff	-10000.3	Beyond p = 0.05 cutoff		TTC33	0.454133	Beyond p = 0.05 cutoff		PRSS21	-5.1145	-43.5875	-16.9575		TTC33	-13.7385	-23.5415
ZNF438	0.413565	Beyond p = 0.05 cutoff	-10000.3	Beyond p = 0.05 cutoff		PELO	0.453252	Beyond p = 0.05 cutoff		ZNF438	-29.226	-23.5185	-15.4765		PELO	23.397	21.9172
CSMD3	0.413314	Beyond p = 0.05 cutoff	0.0282525	Beyond p = 0.05 cutoff		CTSG	0.452872	Beyond p = 0.05 cutoff		CSMD3	-24.0695	-17.173	-12.6175		CTSG	-14.6065	-21.912
DCLRE1C	0.413028	Beyond p = 0.05 cutoff	0.0769397	Beyond p = 0.05 cutoff		USP18	0.45231	Beyond p = 0.05 cutoff		DCLRE1C	-6.226	-13.197	-23.06		USP18	-11.9845	-18.0555
CABLES1	0.412476	Beyond p = 0.05 cutoff	0.0988976	Beyond p = 0.05 cutoff		ITPRIPL2	0.452011	Beyond p = 0.05 cutoff		CABLES1	-37.2455	-14.9545	-12.64		ITPRIPL2	-14.741	-29.5185
XAB2	0.412189	Beyond p = 0.05 cutoff	0.339918	Beyond p = 0.05 cutoff		GAREM2	0.451993	Beyond p = 0.05 cutoff		XAB2	22.2945	17.8225	8.9025		GAREM2	-14.825	-23.8513
ERN1	0.411873	Beyond p = 0.05 cutoff	-10000.1	Beyond p = 0.05 cutoff		CCDC158	0.451963	Beyond p = 0.05 cutoff		ERN1	-11.366	-19.1265	-29.3715		CCDC158	-16.56	-25.4795
ARNTL	0.411613	Beyond p = 0.05 cutoff	-10000.3	Beyond p = 0.05 cutoff		SMYD2	0.451357	Beyond p = 0.05 cutoff		ARNTL	-8.3815	-24.9635	-16.572		SMYD2	-17.693	-20.4922
LRFN1	0.411201	Beyond p = 0.05 cutoff	0.135423	Beyond p = 0.05 cutoff		POLG	0.451299	Beyond p = 0.05 cutoff		LRFN1	-10.6635	-13.4385	-20.53		POLG	-1.8295	-11.2033
C4orf50	0.411047	Beyond p = 0.05 cutoff	-10000.5	Beyond p = 0.05 cutoff		ZNF428	0.451295	Beyond p = 0.05 cutoff		C4orf50	-27.196	-27.3825	-19.2695		ZNF428	-14.9945	-29.748
ZNF585A	0.410802	Beyond p = 0.05 cutoff	0.72633	Beyond p = 0.05 cutoff		OR5M9	0.451212	Beyond p = 0.05 cutoff		ZNF585A	-16.1235	-1.9205	-22.09		OR5M9	-19.5045	-29.935
PARS2	0.410427	Beyond p = 0.05 cutoff	0.463069	Beyond p = 0.05 cutoff		WDFY1	0.450759	Beyond p = 0.05 cutoff		PARS2	-25.424	-2.7495	-16.546		WDFY1	-9.9925	-22.9455
C1orf52	0.410191	Beyond p = 0.05 cutoff	0.00528893	Beyond p = 0.05 cutoff		MITF	0.450223	Beyond p = 0.05 cutoff		C1orf52	-19.9235	-16.027	-10.564		MITF	-2.9435	-13.2137
PAX5	0.409871	Beyond p = 0.05 cutoff	-10000.1	Beyond p = 0.05 cutoff		HASPIN	0.449898	Beyond p = 0.05 cutoff		PAX5	-9.316	-19.436	-16.9555		HASPIN	-6.243	-6.42275
RRAS	0.409506	Beyond p = 0.05 cutoff	0.300346	Beyond p = 0.05 cutoff		RDH13	0.449576	Beyond p = 0.05 cutoff		RRAS	-6.381	-6.9625	-22.644		RDH13	-20.264	-30.9765
DRC3	0.409441	Beyond p = 0.05 cutoff	0.194684	Beyond p = 0.05 cutoff		H1-0	0.449099	Beyond p = 0.05 cutoff		DRC3	-29.671	-15.291	-24.943		H1-0	-9.5985	-9.09125
ZNF185	0.409379	Beyond p = 0.05 cutoff	-10000.1	Beyond p = 0.05 cutoff		PRPF38B	0.448403	Beyond p = 0.05 cutoff		ZNF185	-5.1375	-19.6385	-15.973		PRPF38B	76.0365	58.1095
DOHH	0.408961	Beyond p = 0.05 cutoff	0.357733	Beyond p = 0.05 cutoff		PRRC2B	0.448218	Beyond p = 0.05 cutoff		DOHH	49.8555	10.309	29.827		PRRC2B	-14.611	-12.0318
GJB2	0.408343	Beyond p = 0.05 cutoff	0.0729026	Beyond p = 0.05 cutoff		LYPD5	0.447589	Beyond p = 0.05 cutoff		GJB2	-15.038	-17.6025	-20.5225		LYPD5	-17.923	-24.2712
UBR4	0.40794	Beyond p = 0.05 cutoff	0.46712	Beyond p = 0.05 cutoff		FKBP6	0.447492	Beyond p = 0.05 cutoff		UBR4	25.1335	18.612	12.1065		FKBP6	2.568	-9.54125
CYP3A5	0.407545	Beyond p = 0.05 cutoff	0.0208938	Beyond p = 0.05 cutoff		ZNF772	0.447169	Beyond p = 0.05 cutoff		CYP3A5	-5.4515	-12.786	-16.1955		ZNF772	-17.6445	-28.954
FASTKD1	0.407264	Beyond p = 0.05 cutoff	0.0976327	Beyond p = 0.05 cutoff		NDUFA10	0.446798	Beyond p = 0.05 cutoff		FASTKD1	-28.475	-12.372	-14.6435		NDUFA10	-15.789	-21.7963
CFL2	0.407259	Beyond p = 0.05 cutoff	-10000	Beyond p = 0.05 cutoff		LRRC10	0.446787	Beyond p = 0.05 cutoff		CFL2	-10.1725	-19.361	-21.625		LRRC10	-15.2425	-21.0153
FSIP1	0.40715	Beyond p = 0.05 cutoff	-10000.1	Beyond p = 0.05 cutoff		FOLR1	0.446599	Beyond p = 0.05 cutoff		FSIP1	-10.371	-18.23	-20.4265		FOLR1	-15.504	-24.9187
ASAP1	0.407105	Beyond p = 0.05 cutoff	0.0911519	Beyond p = 0.05 cutoff		CEP170	0.446328	Beyond p = 0.05 cutoff		ASAP1	-9.844	-15.6405	-26.5145		CEP170	-19.3015	-28.743
CLUAP1	0.406952	Beyond p = 0.05 cutoff	0.997467	2		RBBP4	0.445661	Beyond p = 0.05 cutoff		CLUAP1	-14.334	4.297	-13.705		RBBP4	117.084	79.4795
PPEF2	0.406718	Beyond p = 0.05 cutoff	0.0206063	Beyond p = 0.05 cutoff		BET1	0.445605	Beyond p = 0.05 cutoff		PPEF2	-31.5515	-11.2405	-12.104		BET1	20.3735	6.7645
PDHA2	0.406424	Beyond p = 0.05 cutoff	0.329606	Beyond p = 0.05 cutoff		CEP192	0.445516	Beyond p = 0.05 cutoff		PDHA2	-19.89	-23.9985	-21.8175		CEP192	6.3555	20.8992
GDPD3	0.405967	Beyond p = 0.05 cutoff	0.0653208	Beyond p = 0.05 cutoff		ZC3H15	0.445497	Beyond p = 0.05 cutoff		GDPD3	-24.026	-9.846	-7.246		ZC3H15	-18.882	-25.84
KCNMB1	0.405958	Beyond p = 0.05 cutoff	0.617245	Beyond p = 0.05 cutoff		STEAP3	0.445324	Beyond p = 0.05 cutoff		KCNMB1	-31.1845	-4.554	-47.6085		STEAP3	-15.683	-26.7497
PRSS16	0.405531	Beyond p = 0.05 cutoff	-9999.96	Beyond p = 0.05 cutoff		MED21	0.44482	Beyond p = 0.05 cutoff		PRSS16	-3.8115	-7.8085	-7.3195		MED21	32.9015	29.816
KLHDC10	0.404893	Beyond p = 0.05 cutoff	0.425315	Beyond p = 0.05 cutoff		TMEM230	0.444603	Beyond p = 0.05 cutoff		KLHDC10	-24.6565	-6.2535	-15.417		TMEM230	-15.9435	-19.4243
RBM44	0.404418	Beyond p = 0.05 cutoff	0.0798698	Beyond p = 0.05 cutoff		RC3H1	0.444584	Beyond p = 0.05 cutoff		RBM44	-1.567	-8.4815	-25.551		RC3H1	3.191	-9.0885
SMTN	0.4043	Beyond p = 0.05 cutoff	0.474215	Beyond p = 0.05 cutoff		OR1D5	0.444336	Beyond p = 0.05 cutoff		SMTN	-4.7165	-23.855	-10.9255		OR1D5	-12.2595	-13.7188
CDPF1	0.404132	Beyond p = 0.05 cutoff	0.16401	Beyond p = 0.05 cutoff		LURAP1L	0.444154	Beyond p = 0.05 cutoff		CDPF1	-8.881	-14.223	-29.0195		LURAP1L	-19.7335	-26.9255
ARAP3	0.403993	Beyond p = 0.05 cutoff	0.206178	Beyond p = 0.05 cutoff		DCTN4	0.444068	Beyond p = 0.05 cutoff		ARAP3	-9.396	-7.0255	-26.75		DCTN4	28.229	26.079
MOGAT1	0.403986	Beyond p = 0.05 cutoff	-10000.1	Beyond p = 0.05 cutoff		TTYH1	0.44389	Beyond p = 0.05 cutoff		MOGAT1	-27.065	-17.7265	-46.3955		TTYH1	-19.34	-29.8292
RPP25	0.403875	Beyond p = 0.05 cutoff	-10000.5	Beyond p = 0.05 cutoff		ACOD1	0.443515	Beyond p = 0.05 cutoff		RPP25	-11.0405	-23.2735	-28.711		ACOD1	-22.5385	-33.2758
WBP2NL	0.403661	Beyond p = 0.05 cutoff	0.184054	Beyond p = 0.05 cutoff		GUCY1A2	0.443428	Beyond p = 0.05 cutoff		WBP2NL	-28.6325	-12.3075	-11.291		GUCY1A2	-19.018	-27.5
AIFM1	0.403378	Beyond p = 0.05 cutoff	0.811381	1		RBM25	0.443369	Beyond p = 0.05 cutoff		AIFM1	18.399	24.374	15.2245		RBM25	47.834	56.512
NDNF	0.403368	Beyond p = 0.05 cutoff	0.039529	Beyond p = 0.05 cutoff		MANBAL	0.442401	Beyond p = 0.05 cutoff		NDNF	-35.1235	-28.676	-34.945		MANBAL	-3.079	-14.6593
TMCO1	0.402977	Beyond p = 0.05 cutoff	0.216093	Beyond p = 0.05 cutoff		CSRNP1	0.442392	Beyond p = 0.05 cutoff		TMCO1	-18.9655	-15.277	-23.81		CSRNP1	-16.6325	-29.6545
VPS39	0.402791	Beyond p = 0.05 cutoff	-10000.2	Beyond p = 0.05 cutoff		AKTIP	0.442083	Beyond p = 0.05 cutoff		VPS39	-28.2555	-37.4015	-58.4495		AKTIP	-13.0825	-23.3253
SERPINB12	0.402614	Beyond p = 0.05 cutoff	-10000.1	Beyond p = 0.05 cutoff		CFAP299	0.442042	Beyond p = 0.05 cutoff		SERPINB12	-5.9315	-15.2495	-25.3925		CFAP299	-18.7715	-30.722
SLC26A3	0.402506	Beyond p = 0.05 cutoff	-10000.3	Beyond p = 0.05 cutoff		RPRD2	0.441788	Beyond p = 0.05 cutoff		SLC26A3	-8.209	-22.505	-27.811		RPRD2	-10.944	-7.8565
SERPINA3	0.40244	Beyond p = 0.05 cutoff	0.471918	Beyond p = 0.05 cutoff		RPIA	0.441734	Beyond p = 0.05 cutoff		SERPINA3	-31.9555	-12.3195	-24.103		RPIA	19.3765	3.681
ZNF853	0.401857	Beyond p = 0.05 cutoff	-9999.97	Beyond p = 0.05 cutoff		ZNF699	0.441733	Beyond p = 0.05 cutoff		ZNF853	-11.8045	-17.633	-19.5185		ZNF699	-24.0995	-31.653
G6PC2	0.401784	Beyond p = 0.05 cutoff	0.992371	2		PDCD5	0.441585	Beyond p = 0.05 cutoff		G6PC2	-22.3405	-0.048	-20.1505		PDCD5	56.57	41.2642
PET100	0.401714	Beyond p = 0.05 cutoff	0.713497	Beyond p = 0.05 cutoff		MRPL42	0.44143	Beyond p = 0.05 cutoff		PET100	-6.974	2.163	-33.403		MRPL42	5.367	-1.54375
BMS1	0.400867	Beyond p = 0.05 cutoff	0.342864	Beyond p = 0.05 cutoff		CYP2F1	0.441215	Beyond p = 0.05 cutoff		BMS1	-5.5685	3.2845	-1.8005		CYP2F1	-19.545	-30.169
ADIG	0.400768	Beyond p = 0.05 cutoff	0.182355	Beyond p = 0.05 cutoff		HERC4	0.441174	Beyond p = 0.05 cutoff		ADIG	-24.215	-11.139	-32.6745		HERC4	1.3645	-4.98475
RPL14	0.400657	Beyond p = 0.05 cutoff	0.193939	Beyond p = 0.05 cutoff		ACO2	0.440432	Beyond p = 0.05 cutoff		RPL14	58.678	39.9975	43.812		ACO2	5.7925	-5.1725
TADA2A	0.400584	Beyond p = 0.05 cutoff	0.331901	Beyond p = 0.05 cutoff		EWSR1	0.439916	Beyond p = 0.05 cutoff		TADA2A	3.9695	5.37	-2.7315		EWSR1	23.22	23.0448
ZNF155	0.400442	Beyond p = 0.05 cutoff	-10000.4	Beyond p = 0.05 cutoff		FECH	0.439071	Beyond p = 0.05 cutoff		ZNF155	0.2115	-23.12	-5.362		FECH	-12.864	-20.5795
MRPL20	0.40041	Beyond p = 0.05 cutoff	0.183331	Beyond p = 0.05 cutoff		NEURL1	0.438644	Beyond p = 0.05 cutoff		MRPL20	2.4115	-3.695	-2.944		NEURL1	-12.749	-18.663
TMEM233	0.400363	Beyond p = 0.05 cutoff	0.0998085	Beyond p = 0.05 cutoff		BCAS4	0.438578	Beyond p = 0.05 cutoff		TMEM233	-21.959	-24.8655	-35.4725		BCAS4	-17.9205	-24.0865
TBX6	0.399866	Beyond p = 0.05 cutoff	0.163547	Beyond p = 0.05 cutoff		SNAP23	0.438181	Beyond p = 0.05 cutoff		TBX6	-13.737	-22.0635	-17.5975		SNAP23	-11.3525	-11.9213
LUC7L3	0.399621	Beyond p = 0.05 cutoff	0.201875	Beyond p = 0.05 cutoff		CEP57	0.438139	Beyond p = 0.05 cutoff		LUC7L3	17.62	19.7175	39.2625		CEP57	-1.661	-5.134
HPS1	0.399158	Beyond p = 0.05 cutoff	0.0807742	Beyond p = 0.05 cutoff		ARHGAP11A	0.438101	Beyond p = 0.05 cutoff		HPS1	-4.5575	-15.6665	-14.105		ARHGAP11A	-11.3545	-12.9605
LARP7	0.398599	Beyond p = 0.05 cutoff	-10000.1	Beyond p = 0.05 cutoff		SLC27A3	0.438078	Beyond p = 0.05 cutoff		LARP7	-6.631	-21.218	-13.8515		SLC27A3	-1.463	-14.34
GON7	0.398204	Beyond p = 0.05 cutoff	-10000.3	Beyond p = 0.05 cutoff		CHRM1	0.437985	Beyond p = 0.05 cutoff		GON7	12.377	-20.965	-6.909		CHRM1	-9.0115	-22.207
CDC25A	0.397604	Beyond p = 0.05 cutoff	0.186952	Beyond p = 0.05 cutoff		DRD5	0.43751	Beyond p = 0.05 cutoff		CDC25A	-1.768	-7.686	-6.6615		DRD5	55.4485	37.3385
TSPO	0.397588	Beyond p = 0.05 cutoff	0.542163	Beyond p = 0.05 cutoff		RAB33B	0.437447	Beyond p = 0.05 cutoff		TSPO	-12.4465	-5.58	-23.591		RAB33B	-12.711	-25.4522
ZNF280C	0.396825	Beyond p = 0.05 cutoff	0.0760522	Beyond p = 0.05 cutoff		TTI1	0.43727	Beyond p = 0.05 cutoff		ZNF280C	-34.2245	-15.822	-26.0765		TTI1	104.005	105.569
PRORP	0.396325	Beyond p = 0.05 cutoff	0.207878	Beyond p = 0.05 cutoff		TEX36	0.437149	Beyond p = 0.05 cutoff		PRORP	-14.375	-4.789	-14.507		TEX36	-16.7495	-24.0665
UBLCP1	0.39628	Beyond p = 0.05 cutoff	0.105845	Beyond p = 0.05 cutoff		KNDC1	0.436799	Beyond p = 0.05 cutoff		UBLCP1	-27.936	-34.1325	-44.85		KNDC1	-18.1495	-23.2228
SYNPO2L	0.396093	Beyond p = 0.05 cutoff	0.565876	Beyond p = 0.05 cutoff		CLTA	0.436752	Beyond p = 0.05 cutoff		SYNPO2L	-2.8925	0.0415	-41.06		CLTA	-15.9745	-27.5203
TLE1	0.395878	Beyond p = 0.05 cutoff	-10000.4	Beyond p = 0.05 cutoff		BZW1	0.436679	Beyond p = 0.05 cutoff		TLE1	-22.2365	-43.969	-23.7835		BZW1	-2.765	-5.0505
TEX43	0.395792	Beyond p = 0.05 cutoff	0.28343	Beyond p = 0.05 cutoff		COPS4	0.436393	Beyond p = 0.05 cutoff		TEX43	-3.718	-4.54	-11.836		COPS4	89.97	53.2825
MELK	0.395158	Beyond p = 0.05 cutoff	0.0593796	Beyond p = 0.05 cutoff		DCPS	0.43615	Beyond p = 0.05 cutoff		MELK	-6.2235	-16.355	-11.2715		DCPS	35.5055	15.709
LTC4S	0.395091	Beyond p = 0.05 cutoff	-9999.98	Beyond p = 0.05 cutoff		SPATA2	0.435534	Beyond p = 0.05 cutoff		LTC4S	-32.6455	-30.2195	-35.7045		SPATA2	-19.4595	-29.9067
ZRANB2	0.395057	Beyond p = 0.05 cutoff	0.314952	Beyond p = 0.05 cutoff		LRP5	0.435456	Beyond p = 0.05 cutoff		ZRANB2	-22.2225	-3.088	-15.54		LRP5	-13.487	-18.8923
WDR83OS	0.394925	Beyond p = 0.05 cutoff	-10000.5	Beyond p = 0.05 cutoff		DTX2	0.435355	Beyond p = 0.05 cutoff		WDR83OS	-9.2215	-29.1905	-10.0005		DTX2	-2.8995	-10.3522
MBP	0.39438	Beyond p = 0.05 cutoff	-10000.3	Beyond p = 0.05 cutoff		B3GNT7	0.435338	Beyond p = 0.05 cutoff		MBP	-7.482	-26.6315	-16.987		B3GNT7	-9.692	-26.879
DCPS	0.394006	Beyond p = 0.05 cutoff	0.415821	Beyond p = 0.05 cutoff		SENP6	0.434996	Beyond p = 0.05 cutoff		DCPS	1.411	5.5475	0.1425		SENP6	18.3085	12.1323
ST6GALNAC1	0.393899	Beyond p = 0.05 cutoff	0.130291	Beyond p = 0.05 cutoff		BTBD10	0.43486	Beyond p = 0.05 cutoff		ST6GALNAC1	-5.7465	-13.508	-13.3235		BTBD10	-19.9165	-21.2928
CDO1	0.393822	Beyond p = 0.05 cutoff	-10000.4	Beyond p = 0.05 cutoff		PGLYRP4	0.434551	Beyond p = 0.05 cutoff		CDO1	-3.672	-26.841	-42.524		PGLYRP4	-9.0315	-20.7682
PTPRC	0.393467	Beyond p = 0.05 cutoff	0.0979099	Beyond p = 0.05 cutoff		CTC1	0.434404	Beyond p = 0.05 cutoff		PTPRC	-5.36	-37.222	-39.908		CTC1	151.179	113.985
LBHD1	0.393331	Beyond p = 0.05 cutoff	0.0366253	Beyond p = 0.05 cutoff		C10orf105	0.433712	Beyond p = 0.05 cutoff		LBHD1	5.745	-11.3625	-8.9685		C10orf105	-12.377	-18.9252
BTAF1	0.393242	Beyond p = 0.05 cutoff	-10000.2	Beyond p = 0.05 cutoff		NOVA2	0.432557	Beyond p = 0.05 cutoff		BTAF1	-21.1855	-14.715	-16.01		NOVA2	-7.1545	-18.9178
BID	0.392927	Beyond p = 0.05 cutoff	0.171595	Beyond p = 0.05 cutoff		TROAP	0.432282	Beyond p = 0.05 cutoff		BID	-2.253	-10.822	-8.7915		TROAP	-5.108	-18.818
PKN1	0.392915	Beyond p = 0.05 cutoff	0.138659	Beyond p = 0.05 cutoff		RXRG	0.432111	Beyond p = 0.05 cutoff		PKN1	-3.2755	-6.891	-9.765		RXRG	-10.268	-18.648
PLB1	0.392697	Beyond p = 0.05 cutoff	0.0642606	Beyond p = 0.05 cutoff		SLC39A3	0.432046	Beyond p = 0.05 cutoff		PLB1	-6.1535	-13.0685	-18.936		SLC39A3	-19.2935	-29.7993
PHACTR2	0.392289	Beyond p = 0.05 cutoff	-10000.1	Beyond p = 0.05 cutoff		GPR182	0.431772	Beyond p = 0.05 cutoff		PHACTR2	-35.3385	-20.032	-24.8975		GPR182	-12.2975	-23.9402
SLC25A39	0.392018	Beyond p = 0.05 cutoff	-10000.2	Beyond p = 0.05 cutoff		UTP3	0.431546	Beyond p = 0.05 cutoff		SLC25A39	-7.4775	-19.54	-25.9035		UTP3	29.3975	35.4828
DENND1C	0.39113	Beyond p = 0.05 cutoff	0.0265504	Beyond p = 0.05 cutoff		DGCR2	0.430958	Beyond p = 0.05 cutoff		DENND1C	-27.3785	-18.0155	-16.564		DGCR2	-18.326	-27.3568
SULT1B1	0.390546	Beyond p = 0.05 cutoff	0.200934	Beyond p = 0.05 cutoff		RHBDF1	0.430836	Beyond p = 0.05 cutoff		SULT1B1	-7.348	-11.4075	-23.9825		RHBDF1	-15.2235	-25.807
C17orf47	0.390199	Beyond p = 0.05 cutoff	0.16425	Beyond p = 0.05 cutoff		STK35	0.430599	Beyond p = 0.05 cutoff		C17orf47	-7.2275	-14.3915	-13.862		STK35	-9.19	-23.893
TBXAS1	0.390188	Beyond p = 0.05 cutoff	0.184797	Beyond p = 0.05 cutoff		OR4D10	0.430571	Beyond p = 0.05 cutoff		TBXAS1	-28.208	-16.646	-46.4045		OR4D10	-8.5435	-32.0513
SQOR	0.389999	Beyond p = 0.05 cutoff	-10000.1	Beyond p = 0.05 cutoff		NDUFS1	0.430064	Beyond p = 0.05 cutoff		SQOR	-34.821	-18.8475	-30.519		NDUFS1	-14.6785	-21.2578
PHLPP2	0.389983	Beyond p = 0.05 cutoff	-10000.1	Beyond p = 0.05 cutoff		MICALCL	0.429847	Beyond p = 0.05 cutoff		PHLPP2	-3.9115	-20.361	-20.0055		MICALCL	-11.436	-13.9428
SNAI2	0.389695	Beyond p = 0.05 cutoff	-10000.1	Beyond p = 0.05 cutoff		CCL21	0.429723	Beyond p = 0.05 cutoff		SNAI2	-10.798	-39.4695	-30.2355		CCL21	-16.078	-25.7797
AACS	0.389146	Beyond p = 0.05 cutoff	-10000.2	Beyond p = 0.05 cutoff		SLC38A10	0.429707	Beyond p = 0.05 cutoff		AACS	-6.788	-18.9855	-18.245		SLC38A10	-5.5945	-20.8223
C19orf25	0.388603	Beyond p = 0.05 cutoff	0.237202	Beyond p = 0.05 cutoff		TATDN3	0.429509	Beyond p = 0.05 cutoff		C19orf25	16.778	36.9385	33.127		TATDN3	-17.154	-25.1968
TEX14	0.388455	Beyond p = 0.05 cutoff	-10000.9	Beyond p = 0.05 cutoff		MRAS	0.429337	Beyond p = 0.05 cutoff		TEX14	-15.2175	-33.852	-21.75		MRAS	-8.4725	-13.6325
CALM3	0.388413	Beyond p = 0.05 cutoff	-9999.95	Beyond p = 0.05 cutoff		FREM2	0.429089	Beyond p = 0.05 cutoff		CALM3	-5.496	-18.041	-31.3085		FREM2	-17.578	-29.9943
NOD2	0.388276	Beyond p = 0.05 cutoff	-10000.1	Beyond p = 0.05 cutoff		RPUSD3	0.429048	Beyond p = 0.05 cutoff		NOD2	-38.4825	-14.0855	-17.532		RPUSD3	-14.8265	-24.7445
STIP1	0.388265	Beyond p = 0.05 cutoff	-10000.8	Beyond p = 0.05 cutoff		FGF8	0.429021	Beyond p = 0.05 cutoff		STIP1	-9.716	-40.841	-30.597		FGF8	-20.906	-23.9243
PATE2	0.388202	Beyond p = 0.05 cutoff	0.146934	Beyond p = 0.05 cutoff		SLF1	0.429014	Beyond p = 0.05 cutoff		PATE2	-36.297	-11.305	-16.676		SLF1	-16.4525	-23.6307
CHRNA7	0.388184	Beyond p = 0.05 cutoff	-10000.5	Beyond p = 0.05 cutoff		KCNC4	0.429014	Beyond p = 0.05 cutoff		CHRNA7	-26.1815	-39.298	-36.4195		KCNC4	-2.954	-21.756
WWOX	0.388182	Beyond p = 0.05 cutoff	-10000	Beyond p = 0.05 cutoff		DDIAS	0.428981	Beyond p = 0.05 cutoff		WWOX	-8.213	-17.902	-23.1335		DDIAS	-16.8015	-17.291
SIK2	0.387952	Beyond p = 0.05 cutoff	0.228671	Beyond p = 0.05 cutoff		CGGBP1	0.428963	Beyond p = 0.05 cutoff		SIK2	-9.427	-11.845	-24.855		CGGBP1	-16.447	-26.753
MICOS13	0.38715	Beyond p = 0.05 cutoff	0.391575	Beyond p = 0.05 cutoff		LAG3	0.428358	Beyond p = 0.05 cutoff		MICOS13	-16.797	-5.9005	-29.192		LAG3	-18.0975	-20.6683
UBQLN3	0.386734	Beyond p = 0.05 cutoff	-10000.1	Beyond p = 0.05 cutoff		AIM2	0.428229	Beyond p = 0.05 cutoff		UBQLN3	-37.273	-33.097	-20.404		AIM2	-19.958	-23.893
OR51E1	0.386701	Beyond p = 0.05 cutoff	-9999.95	Beyond p = 0.05 cutoff		ISCA2	0.427797	Beyond p = 0.05 cutoff		OR51E1	-30.765	-17.304	-24.165		ISCA2	8.9885	-14.9198
SLC30A5	0.386437	Beyond p = 0.05 cutoff	0.0522861	Beyond p = 0.05 cutoff		COX11	0.427658	Beyond p = 0.05 cutoff		SLC30A5	-7.186	-13.3395	-20.5815		COX11	-10.8895	-19.724
NDUFB8	0.386214	Beyond p = 0.05 cutoff	0.144423	Beyond p = 0.05 cutoff		BDKRB1	0.427474	Beyond p = 0.05 cutoff		NDUFB8	6.7365	-2.8675	-5.9265		BDKRB1	-17.7225	-24.8167
NLRP6	0.386011	Beyond p = 0.05 cutoff	0.294555	Beyond p = 0.05 cutoff		BCS1L	0.427264	Beyond p = 0.05 cutoff		NLRP6	-9.628	-10.393	-25.9605		BCS1L	-14.068	-11.3588
TCERG1	0.385999	Beyond p = 0.05 cutoff	0.660907	Beyond p = 0.05 cutoff		CFAP36	0.427147	Beyond p = 0.05 cutoff		TCERG1	-15.7755	-12.844	-24.937		CFAP36	-14.167	-11.8505
TP53I3	0.385699	Beyond p = 0.05 cutoff	-10000	Beyond p = 0.05 cutoff		SGSM1	0.427022	Beyond p = 0.05 cutoff		TP53I3	-12.5355	-24.26	-26.3925		SGSM1	-10.437	-20.231
STK31	0.385216	Beyond p = 0.05 cutoff	-10000.6	Beyond p = 0.05 cutoff		ABCA2	0.426433	Beyond p = 0.05 cutoff		STK31	-30.148	-25.814	-29.8935		ABCA2	-10.1415	-20.6062
KDM1A	0.385134	Beyond p = 0.05 cutoff	0.169947	Beyond p = 0.05 cutoff		TGS1	0.426425	Beyond p = 0.05 cutoff		KDM1A	-5.7255	-15.74	-24.854		TGS1	26.091	24.0802
MMS19	0.38463	Beyond p = 0.05 cutoff	0.255553	Beyond p = 0.05 cutoff		ZNF30	0.42638	Beyond p = 0.05 cutoff		MMS19	5.1405	17.7385	23.275		ZNF30	-19.8345	-26.9215
SCARB1	0.384587	Beyond p = 0.05 cutoff	-10000	Beyond p = 0.05 cutoff		RASGEF1A	0.426105	Beyond p = 0.05 cutoff		SCARB1	-7.935	-16.227	-13.945		RASGEF1A	-16.796	-26.5945
NEK1	0.383957	Beyond p = 0.05 cutoff	1.141	2		TEF	0.425825	Beyond p = 0.05 cutoff		NEK1	-4.857	-1.489	-22.7965		TEF	-16.923	-21.5098
C9orf47	0.383928	Beyond p = 0.05 cutoff	0.062495	Beyond p = 0.05 cutoff		FBXW5	0.425821	Beyond p = 0.05 cutoff		C9orf47	-22.5685	-15.5595	-26.549		FBXW5	-11.7255	-12.7937
ELOA	0.383911	Beyond p = 0.05 cutoff	-9999.98	Beyond p = 0.05 cutoff		DBNL	0.425604	Beyond p = 0.05 cutoff		ELOA	-11.9195	-23.6125	-25.552		DBNL	-10.0335	-27.7265
PA2G4	0.383707	Beyond p = 0.05 cutoff	0.216096	Beyond p = 0.05 cutoff		C11orf21	0.425546	Beyond p = 0.05 cutoff		PA2G4	-14.2	-19.876	-20.108		C11orf21	-19.601	-26.4172
RFC4	0.3837	Beyond p = 0.05 cutoff	0.331824	Beyond p = 0.05 cutoff		GKN1	0.425149	Beyond p = 0.05 cutoff		RFC4	7.7065	14.1555	10.8405		GKN1	-24.1625	-27.9275
PENK	0.383527	Beyond p = 0.05 cutoff	-9999.97	Beyond p = 0.05 cutoff		JPH4	0.425068	Beyond p = 0.05 cutoff		PENK	-15.142	-18.3265	-36.885		JPH4	-18.721	-27.5775
CCDC47	0.383513	Beyond p = 0.05 cutoff	0.220246	Beyond p = 0.05 cutoff		SLK	0.424926	Beyond p = 0.05 cutoff		CCDC47	-36.41	-6.5	-13.1015		SLK	-6.1845	-9.5305
MAPK14	0.38323	Beyond p = 0.05 cutoff	0.236053	Beyond p = 0.05 cutoff		PPP2R3C	0.423946	Beyond p = 0.05 cutoff		MAPK14	-3.2665	-8.922	-13.189		PPP2R3C	14.5285	14.5905
DRC7	0.383031	Beyond p = 0.05 cutoff	-10000.3	Beyond p = 0.05 cutoff		DCK	0.423872	Beyond p = 0.05 cutoff		DRC7	-20.371	-22.8805	-12.7475		DCK	-23.9105	-29.7087
AMPD1	0.382976	Beyond p = 0.05 cutoff	0.21241	Beyond p = 0.05 cutoff		APOBR	0.423758	Beyond p = 0.05 cutoff		AMPD1	-8.47	-27.436	-30.0625		APOBR	-13.092	-35.954
PLA2G2F	0.3829	Beyond p = 0.05 cutoff	0.187666	Beyond p = 0.05 cutoff		NADK	0.423507	Beyond p = 0.05 cutoff		PLA2G2F	-10.7735	-12.0685	-24.637		NADK	-4.5735	-12.831
RAG1	0.382684	Beyond p = 0.05 cutoff	0.261118	Beyond p = 0.05 cutoff		CDV3	0.422927	Beyond p = 0.05 cutoff		RAG1	-10.3495	-9.9275	-25.2945		CDV3	-18.42	-22.194
SACS	0.382661	Beyond p = 0.05 cutoff	0.138278	Beyond p = 0.05 cutoff		CENPT	0.42265	Beyond p = 0.05 cutoff		SACS	-7.332	-10.7665	-15.9565		CENPT	14.1925	5.49675
CCDC39	0.382657	Beyond p = 0.05 cutoff	-10000.1	Beyond p = 0.05 cutoff		SLC25A33	0.42221	Beyond p = 0.05 cutoff		CCDC39	-14.719	-25.233	-35.499		SLC25A33	-0.8755	-2.64275
PRIMPOL	0.382314	Beyond p = 0.05 cutoff	-10000	Beyond p = 0.05 cutoff		PLXND1	0.422182	Beyond p = 0.05 cutoff		PRIMPOL	-9.119	-18.1105	-30.937		PLXND1	-17.4435	-29.2523
DAP3	0.382147	Beyond p = 0.05 cutoff	0.211838	Beyond p = 0.05 cutoff		IL1F10	0.421529	Beyond p = 0.05 cutoff		DAP3	-1.61	-5.525	-5.7145		IL1F10	-8.829	-18.166
GPR174	0.382059	Beyond p = 0.05 cutoff	0.7728	1		ILDR2	0.421232	Beyond p = 0.05 cutoff		GPR174	-24.151	-28.798	-41.9165		ILDR2	-19.4825	-31.3595
WBP1	0.381852	Beyond p = 0.05 cutoff	0.611206	Beyond p = 0.05 cutoff		ZNF594	0.421185	Beyond p = 0.05 cutoff		WBP1	3.132	5.7415	-3.237		ZNF594	-10.9855	-19.237
C17orf50	0.381809	Beyond p = 0.05 cutoff	0.185602	Beyond p = 0.05 cutoff		CDCA7	0.420986	Beyond p = 0.05 cutoff		C17orf50	-29.117	-9.8345	-39.7055		CDCA7	-21.94	-26.4498
IQCN	0.381757	Beyond p = 0.05 cutoff	0.0418383	Beyond p = 0.05 cutoff		NOP56	0.42079	Beyond p = 0.05 cutoff		IQCN	-7.069	-29.5535	-32.111		NOP56	110.314	97.5378
FZR1	0.381551	Beyond p = 0.05 cutoff	0.350976	Beyond p = 0.05 cutoff		GLRX3	0.420398	Beyond p = 0.05 cutoff		FZR1	1.7355	4.9335	8.944		GLRX3	27.8975	25.4138
CBX4	0.381544	Beyond p = 0.05 cutoff	-9999.94	Beyond p = 0.05 cutoff		PLCG2	0.420177	Beyond p = 0.05 cutoff		CBX4	-9.2845	-15.5105	-24.199		PLCG2	-14.9615	-20.4325
PHF21A	0.380902	Beyond p = 0.05 cutoff	0.165826	Beyond p = 0.05 cutoff		TRIM40	0.419846	Beyond p = 0.05 cutoff		PHF21A	-29.9475	-10.6255	-16.47		TRIM40	-14.8215	-22.6558
TMEM106A	0.380192	Beyond p = 0.05 cutoff	0.107959	Beyond p = 0.05 cutoff		ACTA1	0.419798	Beyond p = 0.05 cutoff		TMEM106A	-8.0585	-10.9295	-21.9515		ACTA1	-17.172	-18.574
AK1	0.379865	Beyond p = 0.05 cutoff	0.184074	Beyond p = 0.05 cutoff		HERC5	0.41948	Beyond p = 0.05 cutoff		AK1	-12.1475	-36.715	-25.843		HERC5	-12.7725	-29.9065
SPDL1	0.379857	Beyond p = 0.05 cutoff	0.256688	Beyond p = 0.05 cutoff		TRIM24	0.419409	Beyond p = 0.05 cutoff		SPDL1	25.2955	12.1885	5.8995		TRIM24	-12.1305	-20.2345
ALKBH8	0.379606	Beyond p = 0.05 cutoff	0.20541	Beyond p = 0.05 cutoff		TIMM44	0.418981	Beyond p = 0.05 cutoff		ALKBH8	4.475	-6.685	-12.8855		TIMM44	48.859	54.6123
RPH3AL	0.37948	Beyond p = 0.05 cutoff	-10000.3	Beyond p = 0.05 cutoff		IL17RA	0.418783	Beyond p = 0.05 cutoff		RPH3AL	-15.805	-32.621	-28.2345		IL17RA	-16.0485	-30.0332
C6orf47	0.379396	Beyond p = 0.05 cutoff	-10000.2	Beyond p = 0.05 cutoff		WNT7A	0.418616	Beyond p = 0.05 cutoff		C6orf47	-5.0195	-24.2135	-18.5775		WNT7A	-19.0185	-25.5568
VPS26C	0.379021	Beyond p = 0.05 cutoff	0.0625093	Beyond p = 0.05 cutoff		BSCL2	0.417839	Beyond p = 0.05 cutoff		VPS26C	-0.8955	-8.4915	-27.044		BSCL2	-16.569	-19.9157
DBNDD1	0.378987	Beyond p = 0.05 cutoff	0.219755	Beyond p = 0.05 cutoff		PDSS2	0.417634	Beyond p = 0.05 cutoff		DBNDD1	-12.914	-11.9895	-22.1705		PDSS2	-18.094	-22.0535
PSME3	0.378567	Beyond p = 0.05 cutoff	0.0560288	Beyond p = 0.05 cutoff		CPVL	0.417106	Beyond p = 0.05 cutoff		PSME3	11.4345	-13.025	9.919		CPVL	-16.1365	-27.7452
IL1A	0.378331	Beyond p = 0.05 cutoff	-10000.5	Beyond p = 0.05 cutoff		MICOS13	0.417102	Beyond p = 0.05 cutoff		IL1A	-5.781	-42.9665	-35.1545		MICOS13	1.325	-8.1535
AC007040.11	0.378242	Beyond p = 0.05 cutoff	#N/A	#N/A		GPHA2	0.416944	Beyond p = 0.05 cutoff		AC007040.11	-4.385	#N/A	-16.517		GPHA2	-15.3125	-21.9303
TNRC6A	0.377965	Beyond p = 0.05 cutoff	0.227632	Beyond p = 0.05 cutoff		TADA2A	0.416882	Beyond p = 0.05 cutoff		TNRC6A	7.6065	-0.385	-2.675		TADA2A	26.431	16.0242
GMPS	0.377785	Beyond p = 0.05 cutoff	0.0962804	Beyond p = 0.05 cutoff		SLC45A1	0.41631	Beyond p = 0.05 cutoff		GMPS	-7.0735	-15.712	-16.543		SLC45A1	-16.637	-27.503
AADACL3	0.3777	Beyond p = 0.05 cutoff	0.174142	Beyond p = 0.05 cutoff		PPP1R8	0.416255	Beyond p = 0.05 cutoff		AADACL3	-5.9155	-9.57	-16.1445		PPP1R8	98.6845	74.7668
LINS1	0.37722	Beyond p = 0.05 cutoff	0.652572	Beyond p = 0.05 cutoff		MYO3B	0.415958	Beyond p = 0.05 cutoff		LINS1	-10.3775	-5.7105	-19.866		MYO3B	-13.56	-26.4808
FOXJ3	0.376821	Beyond p = 0.05 cutoff	0.0569507	Beyond p = 0.05 cutoff		RDH5	0.4159	Beyond p = 0.05 cutoff		FOXJ3	-21.585	-27.2205	-10.5735		RDH5	-11.989	-20.983
NPTX1	0.376591	Beyond p = 0.05 cutoff	-10000.2	Beyond p = 0.05 cutoff		TMEM135	0.415772	Beyond p = 0.05 cutoff		NPTX1	-9.231	-41.9325	-22.733		TMEM135	-14.875	-25.4758
MACROD1	0.376317	Beyond p = 0.05 cutoff	0.45627	Beyond p = 0.05 cutoff		PNRC1	0.415586	Beyond p = 0.05 cutoff		MACROD1	-6.0865	-6.944	-21.3035		PNRC1	-12.2065	-13.7225
TEKT4	0.376221	Beyond p = 0.05 cutoff	0.163611	Beyond p = 0.05 cutoff		MTA1	0.415413	Beyond p = 0.05 cutoff		TEKT4	2.856	-24.8865	-10.9945		MTA1	-5.243	-14.5237
APEX1	0.376176	Beyond p = 0.05 cutoff	0.0610388	Beyond p = 0.05 cutoff		UGP2	0.415107	Beyond p = 0.05 cutoff		APEX1	-4.879	-12.4275	-13.364		UGP2	-11.7075	-16.4005
FAM171B	0.375933	Beyond p = 0.05 cutoff	-9999.98	Beyond p = 0.05 cutoff		KIAA2013	0.414681	Beyond p = 0.05 cutoff		FAM171B	-12.567	-14.732	-24.838		KIAA2013	10.274	-5.5445
TOR1AIP1	0.375788	Beyond p = 0.05 cutoff	0.344828	Beyond p = 0.05 cutoff		CCNB1IP1	0.414606	Beyond p = 0.05 cutoff		TOR1AIP1	0.8355	-4.804	-11.3835		CCNB1IP1	-21.9285	-24.783
TRMO	0.3757	Beyond p = 0.05 cutoff	-10000.1	Beyond p = 0.05 cutoff		RRP9	0.414143	Beyond p = 0.05 cutoff		TRMO	-8.518	-38.319	-44.7435		RRP9	17.075	36.0585
C19orf53	0.375401	Beyond p = 0.05 cutoff	0.128408	Beyond p = 0.05 cutoff		MTHFD1	0.41409	Beyond p = 0.05 cutoff		C19orf53	15.0105	2.9125	1.0335		MTHFD1	-13.521	-17.8302
GPCPD1	0.375302	Beyond p = 0.05 cutoff	0.0806698	Beyond p = 0.05 cutoff		ZNF747	0.41394	Beyond p = 0.05 cutoff		GPCPD1	-24.94	-12.7165	-28.4265		ZNF747	-19.183	-31.2883
TFF1	0.375249	Beyond p = 0.05 cutoff	0.00573711	Beyond p = 0.05 cutoff		ABCF1	0.41368	Beyond p = 0.05 cutoff		TFF1	-5.685	-15.904	-20.325		ABCF1	56.2225	46.5042
CDSN	0.375203	Beyond p = 0.05 cutoff	0.262452	Beyond p = 0.05 cutoff		PHF10	0.413383	Beyond p = 0.05 cutoff		CDSN	-12.208	-12.4665	-28.7805		PHF10	-9.745	-22.3693
SHPRH	0.375065	Beyond p = 0.05 cutoff	0.262904	Beyond p = 0.05 cutoff		TTC6	0.413383	Beyond p = 0.05 cutoff		SHPRH	-14.8745	-9.8315	-8.0175		TTC6	-20.0615	-22.1653
GCFC2	0.374891	Beyond p = 0.05 cutoff	0.0298023	Beyond p = 0.05 cutoff		TOMM22	0.412771	Beyond p = 0.05 cutoff		GCFC2	2.39	-13.189	-8.375		TOMM22	48.9525	50.1957
IFIT1	0.374777	Beyond p = 0.05 cutoff	0.187685	Beyond p = 0.05 cutoff		G0S2	0.412743	Beyond p = 0.05 cutoff		IFIT1	-7.117	-9.86	-10.7255		G0S2	-24.2345	-36.2305
ETAA1	0.374528	Beyond p = 0.05 cutoff	0.225249	Beyond p = 0.05 cutoff		TMEM132E	0.412723	Beyond p = 0.05 cutoff		ETAA1	-12.57	-11.511	-37.079		TMEM132E	-18.298	-26.6863
CDC26	0.374425	Beyond p = 0.05 cutoff	0.281302	Beyond p = 0.05 cutoff		SOBP	0.412568	Beyond p = 0.05 cutoff		CDC26	6.1385	5.2895	-0.6375		SOBP	-18.254	-24.0985
GJB6	0.374403	Beyond p = 0.05 cutoff	-10000.2	Beyond p = 0.05 cutoff		TET1	0.412244	Beyond p = 0.05 cutoff		GJB6	-11.2665	-23.498	-23.5105		TET1	-19.163	-21.5145
LRRC56	0.374284	Beyond p = 0.05 cutoff	-9999.98	Beyond p = 0.05 cutoff		PRKCSH	0.411543	Beyond p = 0.05 cutoff		LRRC56	-10.465	-19.809	-27.2605		PRKCSH	1.2155	-15.7265
GK2	0.37426	Beyond p = 0.05 cutoff	0.10471	Beyond p = 0.05 cutoff		TEX35	0.411398	Beyond p = 0.05 cutoff		GK2	-36.0785	-16.4785	-29.888		TEX35	4.629	-8.6575
VN1R1	0.374248	Beyond p = 0.05 cutoff	-10000.2	Beyond p = 0.05 cutoff		GCN1	0.411147	Beyond p = 0.05 cutoff		VN1R1	-12.3135	-23.377	-22.5965		GCN1	37.409	31.1197
CLEC16A	0.374223	Beyond p = 0.05 cutoff	0.404037	Beyond p = 0.05 cutoff		CMTM2	0.410072	Beyond p = 0.05 cutoff		CLEC16A	-7.979	-7.902	-16.2435		CMTM2	-18.735	-21.861
NUDT13	0.374119	Beyond p = 0.05 cutoff	0.0317986	Beyond p = 0.05 cutoff		CPOX	0.409951	Beyond p = 0.05 cutoff		NUDT13	-2.4125	-13.3035	-8.2005		CPOX	-16.69	-17.842
CFAP206	0.374018	Beyond p = 0.05 cutoff	0.0356175	Beyond p = 0.05 cutoff		WDR31	0.409892	Beyond p = 0.05 cutoff		CFAP206	-9.465	-16.6535	-17.01		WDR31	-11.7005	-23.4432
MBD4	0.373678	Beyond p = 0.05 cutoff	-9999.96	Beyond p = 0.05 cutoff		RAD51B	0.409774	Beyond p = 0.05 cutoff		MBD4	-9.8145	-19.917	-23.8985		RAD51B	4.5695	12.2575
MTCH2	0.373672	Beyond p = 0.05 cutoff	-0.0122363	Beyond p = 0.05 cutoff		LSM11	0.409086	Beyond p = 0.05 cutoff		MTCH2	-4.77	-14.545	-16.425		LSM11	63.421	54.9255
ELL2	0.372879	Beyond p = 0.05 cutoff	-10000	Beyond p = 0.05 cutoff		USP10	0.408772	Beyond p = 0.05 cutoff		ELL2	-26.317	-18.9775	-45.146		USP10	29.1195	26.5413
PLA1A	0.372552	Beyond p = 0.05 cutoff	0.265758	Beyond p = 0.05 cutoff		RB1CC1	0.408725	Beyond p = 0.05 cutoff		PLA1A	-12.4205	-12.0285	-23.2195		RB1CC1	-9.544	-17.4262
SLC19A1	0.372465	Beyond p = 0.05 cutoff	0.323749	Beyond p = 0.05 cutoff		GPR137	0.408461	Beyond p = 0.05 cutoff		SLC19A1	-13.2445	-13.009	-27.5875		GPR137	-14.356	-16.3407
S100A14	0.372372	Beyond p = 0.05 cutoff	0.288641	Beyond p = 0.05 cutoff		FBRSL1	0.408445	Beyond p = 0.05 cutoff		S100A14	-8.1915	-9.0145	-45.8655		FBRSL1	-10.075	-16.1713
COQ4	0.372109	Beyond p = 0.05 cutoff	0.124757	Beyond p = 0.05 cutoff		APOL1	0.407925	Beyond p = 0.05 cutoff		COQ4	-5.2845	-9.497	-10.3295		APOL1	-15.9665	-16.7243
PRPF3	0.372088	Beyond p = 0.05 cutoff	0.405015	Beyond p = 0.05 cutoff		BCAS2	0.407834	Beyond p = 0.05 cutoff		PRPF3	13.24	7.857	-16.1185		BCAS2	39.069	42.3837
ZNF792	0.371741	Beyond p = 0.05 cutoff	0.202776	Beyond p = 0.05 cutoff		NPEPPS	0.407819	Beyond p = 0.05 cutoff		ZNF792	-8.516	-25.431	-20.638		NPEPPS	5.551	-5.76825
GPR151	0.371699	Beyond p = 0.05 cutoff	0.524819	Beyond p = 0.05 cutoff		RPL26L1	0.40777	Beyond p = 0.05 cutoff		GPR151	-26.8275	-6.5695	-28.44		RPL26L1	-11.4495	-19.3315
CIP2A	0.371168	Beyond p = 0.05 cutoff	0.317348	Beyond p = 0.05 cutoff		EPB41L3	0.407385	Beyond p = 0.05 cutoff		CIP2A	-4.774	-5.671	-19.635		EPB41L3	-21.9415	-29.9492
SMIM20	0.370667	Beyond p = 0.05 cutoff	-10000.3	Beyond p = 0.05 cutoff		CLC	0.406684	Beyond p = 0.05 cutoff		SMIM20	-28.901	-21.452	-27.824		CLC	-13.741	-29.3012
RBP1	0.370633	Beyond p = 0.05 cutoff	0.203591	Beyond p = 0.05 cutoff		NEXN	0.406422	Beyond p = 0.05 cutoff		RBP1	-11.2825	-12.163	-31.19		NEXN	-16.269	-21.8287
ADH1B	0.370546	Beyond p = 0.05 cutoff	-9999.97	Beyond p = 0.05 cutoff		MRPS31	0.406262	Beyond p = 0.05 cutoff		ADH1B	-6.5375	-18.511	-16.2035		MRPS31	12.9395	-9.678
ZKSCAN3	0.370504	Beyond p = 0.05 cutoff	0.159367	Beyond p = 0.05 cutoff		SLC13A4	0.405821	Beyond p = 0.05 cutoff		ZKSCAN3	-8.281	-13.2815	-18.599		SLC13A4	-13.136	-33.9335
DMP1	0.370481	Beyond p = 0.05 cutoff	0.128487	Beyond p = 0.05 cutoff		CD7	0.405761	Beyond p = 0.05 cutoff		DMP1	-16.614	-14.594	-25.417		CD7	-6.001	-8.14625
TIMM44	0.370413	Beyond p = 0.05 cutoff	0.577484	Beyond p = 0.05 cutoff		MAP2K3	0.405751	Beyond p = 0.05 cutoff		TIMM44	25.199	26.353	14.265		MAP2K3	-0.176	-10.4322
NEURL4	0.370391	Beyond p = 0.05 cutoff	0.929276	1		CD83	0.405479	Beyond p = 0.05 cutoff		NEURL4	-1.275	0.353	-12.5075		CD83	-16.5125	-20.798
TBC1D24	0.369994	Beyond p = 0.05 cutoff	0.419993	Beyond p = 0.05 cutoff		MRPL9	0.405174	Beyond p = 0.05 cutoff		TBC1D24	-12.5155	-4.6375	-24.603		MRPL9	-5.797	-15.1007
HSPA6	0.369954	Beyond p = 0.05 cutoff	0.322732	Beyond p = 0.05 cutoff		JADE1	0.405167	Beyond p = 0.05 cutoff		HSPA6	-2.254	-2.027	-35.2215		JADE1	-16.888	-21.267
BNIP3	0.369564	Beyond p = 0.05 cutoff	0.045424	Beyond p = 0.05 cutoff		ZBTB45	0.405008	Beyond p = 0.05 cutoff		BNIP3	-1.976	-10.4595	-10.119		ZBTB45	2.7495	-5.049
DBF4	0.369315	Beyond p = 0.05 cutoff	0.780786	1		CCNA1	0.404691	Beyond p = 0.05 cutoff		DBF4	-6.3845	10.0275	-33.3075		CCNA1	-19.15	-23.4315
NLRP4	0.369242	Beyond p = 0.05 cutoff	0.159505	Beyond p = 0.05 cutoff		MGAT5	0.404647	Beyond p = 0.05 cutoff		NLRP4	-22.0225	-12.495	-26.4625		MGAT5	-17.3665	-20.8663
ASAP3	0.369061	Beyond p = 0.05 cutoff	0.246685	Beyond p = 0.05 cutoff		SLFN13	0.404555	Beyond p = 0.05 cutoff		ASAP3	-3.0235	-6.259	-10.3615		SLFN13	-20.21	-24.247
OR2F2	0.368636	Beyond p = 0.05 cutoff	#N/A	#N/A		MOV10L1	0.404337	Beyond p = 0.05 cutoff		OR2F2	-25.825	#N/A	-22.745		MOV10L1	-10.0475	-17.6517
ATP5F1A	0.368557	Beyond p = 0.05 cutoff	0.52952	Beyond p = 0.05 cutoff		SLC37A3	0.404253	Beyond p = 0.05 cutoff		ATP5F1A	6.0835	8.6635	-0.1175		SLC37A3	-17.63	-30.741
SLC11A2	0.368437	Beyond p = 0.05 cutoff	0.141919	Beyond p = 0.05 cutoff		ZNF618	0.403809	Beyond p = 0.05 cutoff		SLC11A2	14.431	-8.1655	4.4555		ZNF618	-12.3185	-26.8275
CSN2	0.367864	Beyond p = 0.05 cutoff	0.143003	Beyond p = 0.05 cutoff		ADAM2	0.403582	Beyond p = 0.05 cutoff		CSN2	-10.485	-32.5755	-29.2595		ADAM2	-15.578	-23.3272
THOC5	0.367506	Beyond p = 0.05 cutoff	0.513619	Beyond p = 0.05 cutoff		USP7	0.403345	Beyond p = 0.05 cutoff		THOC5	15.045	16.9675	11.9095		USP7	-0.241	-14.845
FBXL5	0.367212	Beyond p = 0.05 cutoff	-10000.4	Beyond p = 0.05 cutoff		BRICD5	0.403327	Beyond p = 0.05 cutoff		FBXL5	-30.0905	-34.9175	-24.503		BRICD5	-14.535	-22.3472
GPD1	0.36716	Beyond p = 0.05 cutoff	-10000	Beyond p = 0.05 cutoff		ZNF2	0.403195	Beyond p = 0.05 cutoff		GPD1	-11.032	-19.4715	-19.697		ZNF2	-20.7245	-25.9535
DPM1	0.367145	Beyond p = 0.05 cutoff	0.0638237	Beyond p = 0.05 cutoff		S100A7L2	0.402737	Beyond p = 0.05 cutoff		DPM1	1.732	-6.909	-1.5085		S100A7L2	-15.724	-22.0635
FMR1NB	0.367103	Beyond p = 0.05 cutoff	0.3498	Beyond p = 0.05 cutoff		SPINDOC	0.402304	Beyond p = 0.05 cutoff		FMR1NB	-10.959	-10.607	-21.464		SPINDOC	-7.661	-15.5975
FLAD1	0.366812	Beyond p = 0.05 cutoff	-10000	Beyond p = 0.05 cutoff		RPS19	0.402096	Beyond p = 0.05 cutoff		FLAD1	-6.9525	-20.8225	-17.1035		RPS19	125.401	127.239
IGSF3	0.366694	Beyond p = 0.05 cutoff	0.220473	Beyond p = 0.05 cutoff		PGAP1	0.401694	Beyond p = 0.05 cutoff		IGSF3	-2.9655	-6.0525	-15.219		PGAP1	-17.1265	-22.0785
SDCCAG8	0.366371	Beyond p = 0.05 cutoff	-9999.98	Beyond p = 0.05 cutoff		DTX3L	0.401326	Beyond p = 0.05 cutoff		SDCCAG8	-12.8965	-15.504	-30.5245		DTX3L	-20.7985	-19.87
NSMCE4A	0.36623	Beyond p = 0.05 cutoff	0.301709	Beyond p = 0.05 cutoff		DNAJC11	0.401279	Beyond p = 0.05 cutoff		NSMCE4A	12.7995	5.978	-7.5395		DNAJC11	4.641	5.514
MYO3A	0.366071	Beyond p = 0.05 cutoff	-10000.3	Beyond p = 0.05 cutoff		DNM2	0.401204	Beyond p = 0.05 cutoff		MYO3A	-19.922	-35.596	-19.2305		DNM2	96.678	70.8552
ERGIC3	0.365926	Beyond p = 0.05 cutoff	0.306219	Beyond p = 0.05 cutoff		CCT5	0.401112	Beyond p = 0.05 cutoff		ERGIC3	-5.518	-9.4975	-19.52		CCT5	148.116	148.987
SAMD4A	0.365417	Beyond p = 0.05 cutoff	-10000.1	Beyond p = 0.05 cutoff		TMEM248	0.401109	Beyond p = 0.05 cutoff		SAMD4A	-7.077	-19.3075	-16.081		TMEM248	-15.0825	-22.813
MTA2	0.36536	Beyond p = 0.05 cutoff	-0.0337319	Beyond p = 0.05 cutoff		NFKB2	0.400546	Beyond p = 0.05 cutoff		MTA2	6.5655	-17.0335	-3.652		NFKB2	-25.25	-29.4395
PPP2CB	0.365269	Beyond p = 0.05 cutoff	0.12906	Beyond p = 0.05 cutoff		VBP1	0.400494	Beyond p = 0.05 cutoff		PPP2CB	-4.174	-10.742	-13.2545		VBP1	42.3745	29.9372
ZBTB4	0.36517	Beyond p = 0.05 cutoff	0.237706	Beyond p = 0.05 cutoff		BMS1	0.400457	Beyond p = 0.05 cutoff		ZBTB4	-26.6455	-31.927	-43.08		BMS1	86.0425	73.604
SERPINB10	0.365024	Beyond p = 0.05 cutoff	0.242767	Beyond p = 0.05 cutoff		SPDEF	0.40044	Beyond p = 0.05 cutoff		SERPINB10	-32.5635	-7.2365	-23.565		SPDEF	-17.1565	-22.413
ATP5F1C	0.364929	Beyond p = 0.05 cutoff	0.194834	Beyond p = 0.05 cutoff		DYNAP	0.400222	Beyond p = 0.05 cutoff		ATP5F1C	-6.8075	-5.3165	-13.3165		DYNAP	-21.402	-24.4503
TRPM7	0.364787	Beyond p = 0.05 cutoff	0.254512	Beyond p = 0.05 cutoff		FRS3	0.400181	Beyond p = 0.05 cutoff		TRPM7	-12.449	-9.3955	-23.9315		FRS3	-20.591	-18.769
TOR1A	0.3643	Beyond p = 0.05 cutoff	-10000	Beyond p = 0.05 cutoff		TMPRSS11A	0.400135	Beyond p = 0.05 cutoff		TOR1A	-9.3075	-12.87	-25.7835		TMPRSS11A	-19.7355	-26.1585
FMO1	0.364238	Beyond p = 0.05 cutoff	0.197418	Beyond p = 0.05 cutoff		OR4N4	0.399643	Beyond p = 0.05 cutoff		FMO1	-29.0485	-10.951	-30.542		OR4N4	-11.059	-22.7078
CTSA	0.364182	Beyond p = 0.05 cutoff	0.130947	Beyond p = 0.05 cutoff		CHTF8	0.398918	Beyond p = 0.05 cutoff		CTSA	-12.9645	-15.8845	-25.35		CHTF8	50.386	51.5433
HNRNPD	0.364118	Beyond p = 0.05 cutoff	0.686107	Beyond p = 0.05 cutoff		KANK3	0.398657	Beyond p = 0.05 cutoff		HNRNPD	1.272	8.1345	-4.9455		KANK3	-15.1875	-21.224
ZNF823	0.363889	Beyond p = 0.05 cutoff	-10000.1	Beyond p = 0.05 cutoff		ZNF10	0.398348	Beyond p = 0.05 cutoff		ZNF823	-35.914	-19.916	-20.843		ZNF10	-16.0515	-26.8625
CBY1	0.363838	Beyond p = 0.05 cutoff	-9999.96	Beyond p = 0.05 cutoff		ERICH2	0.397908	Beyond p = 0.05 cutoff		CBY1	-11.11	-19.0575	-37.724		ERICH2	-23.894	-29.3498
ZNF485	0.363567	Beyond p = 0.05 cutoff	0.168911	Beyond p = 0.05 cutoff		OR56A3	0.397808	Beyond p = 0.05 cutoff		ZNF485	-15.2305	-13.521	-23.2095		OR56A3	-9.883	-19.342
AGMAT	0.363015	Beyond p = 0.05 cutoff	0.100045	Beyond p = 0.05 cutoff		NOL8	0.397495	Beyond p = 0.05 cutoff		AGMAT	-8.478	-10.192	-13.6375		NOL8	33.184	32.5192
CRYBA4	0.362664	Beyond p = 0.05 cutoff	-10000.1	Beyond p = 0.05 cutoff		CDK5R2	0.397322	Beyond p = 0.05 cutoff		CRYBA4	-31.392	-25.4425	-24.8115		CDK5R2	-15.3125	-23.7112
CDH20	0.362541	Beyond p = 0.05 cutoff	0.401963	Beyond p = 0.05 cutoff		E2F3	0.396904	Beyond p = 0.05 cutoff		CDH20	-43.9305	-9.3985	-22.392		E2F3	32.914	6.66825
DMTF1	0.362217	Beyond p = 0.05 cutoff	0.173801	Beyond p = 0.05 cutoff		TSPEAR	0.396829	Beyond p = 0.05 cutoff		DMTF1	-5.9555	-21.979	-16.321		TSPEAR	-17.779	-27.263
BCL10	0.362179	Beyond p = 0.05 cutoff	0.395366	Beyond p = 0.05 cutoff		PPIE	0.396719	Beyond p = 0.05 cutoff		BCL10	-7.069	-4.0395	-16.254		PPIE	31.2825	21.7425
UBE2T	0.362042	Beyond p = 0.05 cutoff	-10000.2	Beyond p = 0.05 cutoff		PGLYRP1	0.396039	Beyond p = 0.05 cutoff		UBE2T	-1.429	-22.5185	-7.7995		PGLYRP1	-11.872	-24.095
SNW1	0.36203	Beyond p = 0.05 cutoff	0.412953	Beyond p = 0.05 cutoff		MRPL22	0.395976	Beyond p = 0.05 cutoff		SNW1	12.8895	13.9515	4.63		MRPL22	-0.1855	-0.55875
OR5K4	0.361974	Beyond p = 0.05 cutoff	-10000.1	Beyond p = 0.05 cutoff		CYP27B1	0.395656	Beyond p = 0.05 cutoff		OR5K4	-16.2625	-12.895	-8.0545		CYP27B1	-13.597	-17.39
HNRNPU	0.361912	Beyond p = 0.05 cutoff	0.356859	Beyond p = 0.05 cutoff		SKOR2	0.395067	Beyond p = 0.05 cutoff		HNRNPU	49.671	41.628	38.609		SKOR2	-16.917	-24.7117
ECHS1	0.361761	Beyond p = 0.05 cutoff	0.226978	Beyond p = 0.05 cutoff		LRRC4	0.395018	Beyond p = 0.05 cutoff		ECHS1	2.755	-1.609	-4.1425		LRRC4	-18.986	-25.0407
DDX5	0.361641	Beyond p = 0.05 cutoff	0.936013	1		ZNF570	0.395011	Beyond p = 0.05 cutoff		DDX5	3.4775	8.4425	-7.297		ZNF570	-15.3625	-22.8695
TRPC4AP	0.361466	Beyond p = 0.05 cutoff	-10000.1	Beyond p = 0.05 cutoff		S100A14	0.394814	Beyond p = 0.05 cutoff		TRPC4AP	-6.815	-18.8485	-23.3365		S100A14	-14.8385	-20.814
HARS2	0.361342	Beyond p = 0.05 cutoff	0.178314	Beyond p = 0.05 cutoff		TAF1B	0.394745	Beyond p = 0.05 cutoff		HARS2	-12.8745	-7.258	-0.2075		TAF1B	51.743	34.8362
XYLT2	0.361315	Beyond p = 0.05 cutoff	0.0834763	Beyond p = 0.05 cutoff		SEMA6B	0.394608	Beyond p = 0.05 cutoff		XYLT2	3.504	-7.3755	-5.1355		SEMA6B	-9.524	-16.7387
ATP9A	0.361282	Beyond p = 0.05 cutoff	-9999.97	Beyond p = 0.05 cutoff		SUMO3	0.394355	Beyond p = 0.05 cutoff		ATP9A	-5.6345	-35.834	-17.154		SUMO3	-19.2465	-28.0605
IL10	0.36084	Beyond p = 0.05 cutoff	-10000	Beyond p = 0.05 cutoff		N6AMT1	0.39422	Beyond p = 0.05 cutoff		IL10	-9.791	-36.9965	-46.552		N6AMT1	75.8005	53.1295
TADA2B	0.360786	Beyond p = 0.05 cutoff	0.114491	Beyond p = 0.05 cutoff		TRANK1	0.394174	Beyond p = 0.05 cutoff		TADA2B	-8.183	-18.952	-9.092		TRANK1	-17.0665	-24.7162
AP003774.4	0.360774	Beyond p = 0.05 cutoff	0.6239	Beyond p = 0.05 cutoff		ACTG2	0.39416	Beyond p = 0.05 cutoff		AP003774.4	-7.6295	0.676	-13.038		ACTG2	-17.932	-28.0945
TTBK2	0.36069	Beyond p = 0.05 cutoff	-10000	Beyond p = 0.05 cutoff		POT1	0.394136	Beyond p = 0.05 cutoff		TTBK2	-16.5585	-25.2725	-26.077		POT1	106.418	82.0353
CDC5L	0.360598	Beyond p = 0.05 cutoff	0.463474	Beyond p = 0.05 cutoff		RHBDL3	0.394058	Beyond p = 0.05 cutoff		CDC5L	39.0675	26.5815	29.4935		RHBDL3	-9.866	-27.9462
NLN	0.360557	Beyond p = 0.05 cutoff	0.0827712	Beyond p = 0.05 cutoff		SCMH1	0.39404	Beyond p = 0.05 cutoff		NLN	-4.5685	-12.3235	-18.0415		SCMH1	-20.882	-29.4375
RBP7	0.360388	Beyond p = 0.05 cutoff	0.0877237	Beyond p = 0.05 cutoff		MLYCD	0.393914	Beyond p = 0.05 cutoff		RBP7	-10.663	-17.053	-20.849		MLYCD	-17.563	-20.172
STAP1	0.360252	Beyond p = 0.05 cutoff	-10000	Beyond p = 0.05 cutoff		ATG14	0.393184	Beyond p = 0.05 cutoff		STAP1	-25.6175	-29.8375	-26.3555		ATG14	-22.1985	-37.2368
FAM168A	0.359947	Beyond p = 0.05 cutoff	0.225198	Beyond p = 0.05 cutoff		WDHD1	0.392983	Beyond p = 0.05 cutoff		FAM168A	-10.9125	-14.3905	-24.2485		WDHD1	105.385	93.0923
DOCK6	0.359932	Beyond p = 0.05 cutoff	-10000.3	Beyond p = 0.05 cutoff		TECPR2	0.392842	Beyond p = 0.05 cutoff		DOCK6	-4.9105	-23.9955	-23.886		TECPR2	-20.7615	-24.1653
NECTIN1	0.359781	Beyond p = 0.05 cutoff	-9999.96	Beyond p = 0.05 cutoff		DENR	0.392551	Beyond p = 0.05 cutoff		NECTIN1	-31.2675	-19.2055	-69.612		DENR	57.098	52.0105
SPHK2	0.359637	Beyond p = 0.05 cutoff	0.296346	Beyond p = 0.05 cutoff		MPC2	0.392501	Beyond p = 0.05 cutoff		SPHK2	-29.1065	-11.6075	-24.5105		MPC2	-20.641	-32.8118
DNAJC30	0.359634	Beyond p = 0.05 cutoff	-10000.1	Beyond p = 0.05 cutoff		HDAC4	0.392432	Beyond p = 0.05 cutoff		DNAJC30	-26.9735	-34.811	-36.5815		HDAC4	-24.407	-32.1235
PMAIP1	0.359554	Beyond p = 0.05 cutoff	0.152119	Beyond p = 0.05 cutoff		SCAMP4	0.392093	Beyond p = 0.05 cutoff		PMAIP1	-10.4815	-14.65	-27.9895		SCAMP4	-7.1215	-9.47525
GNGT2	0.359404	Beyond p = 0.05 cutoff	-10000.1	Beyond p = 0.05 cutoff		FAM118B	0.391959	Beyond p = 0.05 cutoff		GNGT2	-6.3675	-18.8815	-23.232		FAM118B	-2.806	-29.4045
S1PR5	0.359341	Beyond p = 0.05 cutoff	-10000.3	Beyond p = 0.05 cutoff		MORC1	0.391732	Beyond p = 0.05 cutoff		S1PR5	-33.4325	-24.6505	-16.6065		MORC1	-18.0655	-27.1092
POP7	0.359281	Beyond p = 0.05 cutoff	0.352775	Beyond p = 0.05 cutoff		RTN2	0.39168	Beyond p = 0.05 cutoff		POP7	24.942	50.942	23.6785		RTN2	-12.441	-32.1213
CAMK2B	0.35927	Beyond p = 0.05 cutoff	0.121554	Beyond p = 0.05 cutoff		GAN	0.39158	Beyond p = 0.05 cutoff		CAMK2B	-10.984	-21.951	-22.4655		GAN	-13.8945	-9.04225
SLC35D2	0.359173	Beyond p = 0.05 cutoff	-10000	Beyond p = 0.05 cutoff		RABEP1	0.390613	Beyond p = 0.05 cutoff		SLC35D2	-4.639	-19.985	-21.748		RABEP1	-17.168	-29.4617
USF1	0.359145	Beyond p = 0.05 cutoff	-9999.99	Beyond p = 0.05 cutoff		AGFG2	0.39025	Beyond p = 0.05 cutoff		USF1	-14.782	-22.576	-34.037		AGFG2	-11.1245	-18.7553
PLEKHM3	0.35914	Beyond p = 0.05 cutoff	0.592592	Beyond p = 0.05 cutoff		GJA1	0.390125	Beyond p = 0.05 cutoff		PLEKHM3	-12.0045	-8.6545	-29.092		GJA1	-18.5485	-33.3942
GTF3C1	0.358785	Beyond p = 0.05 cutoff	0.317308	Beyond p = 0.05 cutoff		PARM1	0.389975	Beyond p = 0.05 cutoff		GTF3C1	34.0725	34.595	38.5215		PARM1	-18.682	-26.1065
BEAN1	0.358758	Beyond p = 0.05 cutoff	0.358279	Beyond p = 0.05 cutoff		FADS3	0.389886	Beyond p = 0.05 cutoff		BEAN1	-21.056	-11.839	-26.8295		FADS3	-19.167	-34.0412
CUZD1	0.358504	Beyond p = 0.05 cutoff	0.0758637	Beyond p = 0.05 cutoff		FANCM	0.389807	Beyond p = 0.05 cutoff		CUZD1	-8.92	-14.849	-20.7765		FANCM	2.8175	-4.10675
RADIL	0.358246	Beyond p = 0.05 cutoff	-10000.1	Beyond p = 0.05 cutoff		TRIT1	0.389562	Beyond p = 0.05 cutoff		RADIL	-7.6175	-20.791	-13.436		TRIT1	-8.3565	-7.78
LRATD2	0.358126	Beyond p = 0.05 cutoff	-10000.1	Beyond p = 0.05 cutoff		PPIL2	0.389492	Beyond p = 0.05 cutoff		LRATD2	-15.322	-34.269	-11.393		PPIL2	97.8415	92.017
WDR17	0.358018	Beyond p = 0.05 cutoff	-9999.92	Beyond p = 0.05 cutoff		DAGLB	0.389256	Beyond p = 0.05 cutoff		WDR17	-10.172	-17.505	-23.7285		DAGLB	-13.1885	-15.8878
E2F6	0.357811	Beyond p = 0.05 cutoff	0.236508	Beyond p = 0.05 cutoff		RPL7A	0.388858	Beyond p = 0.05 cutoff		E2F6	-2.371	-5.573	-19.1135		RPL7A	81.222	54.0647
MPST	0.357607	Beyond p = 0.05 cutoff	-10000	Beyond p = 0.05 cutoff		EIF2A	0.388816	Beyond p = 0.05 cutoff		MPST	-34.9465	-25.3365	-9.5425		EIF2A	-3.689	-2.58
SLC25A32	0.357509	Beyond p = 0.05 cutoff	-9999.98	Beyond p = 0.05 cutoff		SOD2	0.388719	Beyond p = 0.05 cutoff		SLC25A32	-6.668	-18.138	-22.263		SOD2	30.2355	28.4593
SHLD1	0.357141	Beyond p = 0.05 cutoff	1.0014	2		POLR3H	0.388637	Beyond p = 0.05 cutoff		SHLD1	-9.66	-2.6615	-20.948		POLR3H	164.699	178.62
CAMK1G	0.356942	Beyond p = 0.05 cutoff	-9999.97	Beyond p = 0.05 cutoff		TCTN1	0.388556	Beyond p = 0.05 cutoff		CAMK1G	-6.7905	-13.8315	-20.558		TCTN1	-13.782	-13.148
IRF2BP1	0.356643	Beyond p = 0.05 cutoff	-9999.94	Beyond p = 0.05 cutoff		ARMC9	0.388477	Beyond p = 0.05 cutoff		IRF2BP1	-31.5785	-15.4405	-18.2195		ARMC9	-16.9365	-24.087
ZNF573	0.356612	Beyond p = 0.05 cutoff	-10000.1	Beyond p = 0.05 cutoff		MYH4	0.388461	Beyond p = 0.05 cutoff		ZNF573	-5.507	-15.858	-20.0605		MYH4	-20.812	-23.2078
AKIRIN2	0.356065	Beyond p = 0.05 cutoff	0.421072	Beyond p = 0.05 cutoff		FLYWCH1	0.388348	Beyond p = 0.05 cutoff		AKIRIN2	17.193	18.7015	10.9335		FLYWCH1	-2.74	-8.6715
DUPD1	0.356028	Beyond p = 0.05 cutoff	-10000	Beyond p = 0.05 cutoff		KRIT1	0.388334	Beyond p = 0.05 cutoff		DUPD1	-32.164	-15.758	-18.9895		KRIT1	-9.896	-21.0532
ALDH1L2	0.355886	Beyond p = 0.05 cutoff	0.271504	Beyond p = 0.05 cutoff		ZNF606	0.388157	Beyond p = 0.05 cutoff		ALDH1L2	-8.646	-3.4065	-17.503		ZNF606	-14.9085	-20.707
REXO1	0.355452	Beyond p = 0.05 cutoff	0.701143	Beyond p = 0.05 cutoff		TMEM121	0.387942	Beyond p = 0.05 cutoff		REXO1	-16.312	2.6615	-24.9045		TMEM121	-14.5765	-19.3655
RBM17	0.355282	Beyond p = 0.05 cutoff	0.246271	Beyond p = 0.05 cutoff		SMC6	0.387553	Beyond p = 0.05 cutoff		RBM17	1.135	-10.5305	17.3465		SMC6	123.372	117.864
SHROOM1	0.355187	Beyond p = 0.05 cutoff	-10000	Beyond p = 0.05 cutoff		PIGZ	0.387553	Beyond p = 0.05 cutoff		SHROOM1	-7.952	-16.6685	-17.352		PIGZ	-17.18	-22.1432
LAMC3	0.355003	Beyond p = 0.05 cutoff	-10000.2	Beyond p = 0.05 cutoff		C2orf42	0.387524	Beyond p = 0.05 cutoff		LAMC3	-7.6265	-23.323	-56.5135		C2orf42	-16.0175	-28.4788
SERPINB13	0.35499	Beyond p = 0.05 cutoff	0.281236	Beyond p = 0.05 cutoff		XRN1	0.38738	Beyond p = 0.05 cutoff		SERPINB13	-9.2655	-14.6325	-24.544		XRN1	64.6915	55.6885
TMEM242	0.354988	Beyond p = 0.05 cutoff	0.191816	Beyond p = 0.05 cutoff		NFE2L1	0.387312	Beyond p = 0.05 cutoff		TMEM242	-8.7605	-2.4965	-7.61		NFE2L1	-15.8295	-15.568
UTY	0.354218	Beyond p = 0.05 cutoff	0.183304	Beyond p = 0.05 cutoff		CAPRIN2	0.387106	Beyond p = 0.05 cutoff		UTY	-14.5105	-14.814	-39.9715		CAPRIN2	-6.0805	-15.644
SNRPD1	0.354077	Beyond p = 0.05 cutoff	0.20479	Beyond p = 0.05 cutoff		MPV17	0.387084	Beyond p = 0.05 cutoff		SNRPD1	49.6495	38.257	31.8385		MPV17	-18.676	-17.75
SPATA13	0.354044	Beyond p = 0.05 cutoff	0.175772	Beyond p = 0.05 cutoff		TTLL5	0.387075	Beyond p = 0.05 cutoff		SPATA13	-7.3055	-10.839	-36.818		TTLL5	-13.848	-20.1127
H4C9	0.353744	Beyond p = 0.05 cutoff	-10000.3	Beyond p = 0.05 cutoff		CCNA2	0.386737	Beyond p = 0.05 cutoff		H4C9	-16.0435	-28.9885	-28.4915		CCNA2	94.9915	89.7472
WTAP	0.353717	Beyond p = 0.05 cutoff	0.648111	Beyond p = 0.05 cutoff		LY6H	0.386693	Beyond p = 0.05 cutoff		WTAP	8.8155	10.121	-0.941		LY6H	-22.1165	-24.274
VSIG1	0.353608	Beyond p = 0.05 cutoff	-9999.89	Beyond p = 0.05 cutoff		XRCC2	0.386396	Beyond p = 0.05 cutoff		VSIG1	-30.8885	-14.0525	-23.7885		XRCC2	38.065	31.0798
ASTE1	0.353209	Beyond p = 0.05 cutoff	-10000.1	Beyond p = 0.05 cutoff		FAM9C	0.385921	Beyond p = 0.05 cutoff		ASTE1	-11.4195	-18.0965	-20.0245		FAM9C	-20.6125	-36.8855
TNFRSF6B	0.353156	Beyond p = 0.05 cutoff	-10000.2	Beyond p = 0.05 cutoff		PRM1	0.385866	Beyond p = 0.05 cutoff		TNFRSF6B	-8.9165	-33.566	-28.125		PRM1	-16.839	-31.6238
REX1BD	0.352985	Beyond p = 0.05 cutoff	0.378613	Beyond p = 0.05 cutoff		TMEM106C	0.385707	Beyond p = 0.05 cutoff		REX1BD	-19.49	-13.8475	-13.3885		TMEM106C	-13.8165	-21.6182
ILKAP	0.352731	Beyond p = 0.05 cutoff	-9999.93	Beyond p = 0.05 cutoff		DPH2	0.385409	Beyond p = 0.05 cutoff		ILKAP	-31.542	-13.386	-49.787		DPH2	57.3505	45.9462
FAM178B	0.352515	Beyond p = 0.05 cutoff	-10000.1	Beyond p = 0.05 cutoff		ASIP	0.385376	Beyond p = 0.05 cutoff		FAM178B	0.4075	-16.427	-6.952		ASIP	-14.558	-23.8615
ST8SIA3	0.352173	Beyond p = 0.05 cutoff	0.191207	Beyond p = 0.05 cutoff		NDUFV1	0.385362	Beyond p = 0.05 cutoff		ST8SIA3	-25.5595	-14.2545	-18.1345		NDUFV1	-16.5165	-24.7252
PGAP1	0.351354	Beyond p = 0.05 cutoff	-10000.1	Beyond p = 0.05 cutoff		TMEM204	0.385223	Beyond p = 0.05 cutoff		PGAP1	-5.346	-17.102	-17.605		TMEM204	-7.019	-19.4645
ATP5MC2	0.351188	Beyond p = 0.05 cutoff	0.222768	Beyond p = 0.05 cutoff		HADHA	0.384788	Beyond p = 0.05 cutoff		ATP5MC2	4.8165	-30.314	-5.8545		HADHA	-11.5055	-22.4288
VTA1	0.351069	Beyond p = 0.05 cutoff	-10000.1	Beyond p = 0.05 cutoff		DUOX2	0.384656	Beyond p = 0.05 cutoff		VTA1	-5.9495	-19.5025	-15.3785		DUOX2	-19.566	-31.478
TERF1	0.350856	Beyond p = 0.05 cutoff	0.330266	Beyond p = 0.05 cutoff		YWHAQ	0.384643	Beyond p = 0.05 cutoff		TERF1	-0.6185	-2.3405	-7.2035		YWHAQ	-12.8305	-29.0162
EIF4H	0.350655	Beyond p = 0.05 cutoff	-10000.1	Beyond p = 0.05 cutoff		FCGR1A	0.384551	Beyond p = 0.05 cutoff		EIF4H	-26.686	-13.195	-6.648		FCGR1A	10.2345	40.4615
FCN1	0.350427	Beyond p = 0.05 cutoff	0.00483326	Beyond p = 0.05 cutoff		FAM120C	0.384291	Beyond p = 0.05 cutoff		FCN1	-4.215	-16.298	-21.96		FAM120C	-16.096	-26.4145
DACT3	0.350418	Beyond p = 0.05 cutoff	0.438752	Beyond p = 0.05 cutoff		E2F1	0.384288	Beyond p = 0.05 cutoff		DACT3	-16.851	-31.827	-28.215		E2F1	-15.2205	-24.3265
C2orf68	0.35039	Beyond p = 0.05 cutoff	0.135869	Beyond p = 0.05 cutoff		SLC10A3	0.384281	Beyond p = 0.05 cutoff		C2orf68	-14.0705	-6.71	-30.9485		SLC10A3	-15.357	-27.0185
SLC38A2	0.350334	Beyond p = 0.05 cutoff	0.723188	Beyond p = 0.05 cutoff		MYO7B	0.384086	Beyond p = 0.05 cutoff		SLC38A2	-2.69	-19.1105	-20.3215		MYO7B	-17.2595	-19.3332
PRPF31	0.349869	Beyond p = 0.05 cutoff	0.256391	Beyond p = 0.05 cutoff		RPS10	0.38404	Beyond p = 0.05 cutoff		PRPF31	4.994	3.9455	16.5335		RPS10	21.971	15.7505
AFP	0.349846	Beyond p = 0.05 cutoff	-10000.3	Beyond p = 0.05 cutoff		ELF2	0.383803	Beyond p = 0.05 cutoff		AFP	-5.278	-21.7955	-24.592		ELF2	-12.8385	-19.3173
TAS2R5	0.349539	Beyond p = 0.05 cutoff	-10000.6	Beyond p = 0.05 cutoff		CLMP	0.383785	Beyond p = 0.05 cutoff		TAS2R5	-6.8995	-41.786	-14.5775		CLMP	-16.095	-30.5712
MARCO	0.349472	Beyond p = 0.05 cutoff	-10000.1	Beyond p = 0.05 cutoff		PRPS2	0.383751	Beyond p = 0.05 cutoff		MARCO	-29.282	-35.477	-39.531		PRPS2	-17.5105	-23.266
FAN1	0.349394	Beyond p = 0.05 cutoff	-10000.5	Beyond p = 0.05 cutoff		PLEKHA8	0.383122	Beyond p = 0.05 cutoff		FAN1	-5.218	-26.7165	-20.9615		PLEKHA8	-18.2	-23.997
TNFSF18	0.34914	Beyond p = 0.05 cutoff	0.146119	Beyond p = 0.05 cutoff		APH1A	0.38278	Beyond p = 0.05 cutoff		TNFSF18	-14.1405	-13.463	-23.3525		APH1A	-13.0665	-20.8543
XKR3	0.349023	Beyond p = 0.05 cutoff	-10000.1	Beyond p = 0.05 cutoff		MCM5	0.382114	Beyond p = 0.05 cutoff		XKR3	-5.275	-15.922	-16.525		MCM5	102.759	112.981
SRGN	0.348792	Beyond p = 0.05 cutoff	0.234394	Beyond p = 0.05 cutoff		RALGAPA1	0.382016	Beyond p = 0.05 cutoff		SRGN	-9.1425	-7.426	-14.405		RALGAPA1	-17.746	-24.9198
AQP4	0.348653	Beyond p = 0.05 cutoff	-9999.92	Beyond p = 0.05 cutoff		IDH1	0.381958	Beyond p = 0.05 cutoff		AQP4	-36.982	-16.7865	-27.81		IDH1	-16.2305	-20.62
RANBP3	0.347871	Beyond p = 0.05 cutoff	-10000.1	Beyond p = 0.05 cutoff		NIPBL	0.381815	Beyond p = 0.05 cutoff		RANBP3	-8.057	-15.75	-17.443		NIPBL	37.9015	27.012
CRYZL1	0.347791	Beyond p = 0.05 cutoff	0.238186	Beyond p = 0.05 cutoff		ODF4	0.381737	Beyond p = 0.05 cutoff		CRYZL1	-7.0175	-8.8835	-15.2815		ODF4	-14.4515	-15.5058
METTL18	0.34759	Beyond p = 0.05 cutoff	0.0757725	Beyond p = 0.05 cutoff		RAB3IP	0.38141	Beyond p = 0.05 cutoff		METTL18	-9.7175	-14.605	-17.8285		RAB3IP	-14.1555	-25.39
MOG	0.347475	Beyond p = 0.05 cutoff	-9999.99	Beyond p = 0.05 cutoff		ARL6IP1	0.381376	Beyond p = 0.05 cutoff		MOG	-12.815	-16.724	-22.3325		ARL6IP1	-16.0275	-12.1547
B3GAT3	0.346984	Beyond p = 0.05 cutoff	0.206845	Beyond p = 0.05 cutoff		ZNF285	0.38129	Beyond p = 0.05 cutoff		B3GAT3	2.638	-15.636	-3.001		ZNF285	2.4505	-15.3
C10orf71	0.346632	Beyond p = 0.05 cutoff	0.11853	Beyond p = 0.05 cutoff		MFSD5	0.380857	Beyond p = 0.05 cutoff		C10orf71	-10.111	-13.4425	-31.182		MFSD5	-7.074	-11.795
SLC25A48	0.34644	Beyond p = 0.05 cutoff	-9999.94	Beyond p = 0.05 cutoff		RHPN1	0.380837	Beyond p = 0.05 cutoff		SLC25A48	-5.5	-16.275	-20.568		RHPN1	-8.486	-15.5723
BAG4	0.346394	Beyond p = 0.05 cutoff	0.0936976	Beyond p = 0.05 cutoff		MTX1	0.38075	Beyond p = 0.05 cutoff		BAG4	-5.188	-11.5405	-13.421		MTX1	-14.5195	-11.4537
SMC1A	0.346197	Beyond p = 0.05 cutoff	0.279942	Beyond p = 0.05 cutoff		RFPL3S	0.380702	Beyond p = 0.05 cutoff		SMC1A	36.9205	37.9785	45.3765		RFPL3S	-13.9295	-21.902
PAX9	0.345775	Beyond p = 0.05 cutoff	-10000.1	Beyond p = 0.05 cutoff		AP3S1	0.380531	Beyond p = 0.05 cutoff		PAX9	-7.778	-17.5915	-14.608		AP3S1	-14.459	-22.5865
RPS27L	0.345533	Beyond p = 0.05 cutoff	-10000.1	Beyond p = 0.05 cutoff		ARID4A	0.380219	Beyond p = 0.05 cutoff		RPS27L	-8.7775	-14.561	-20.368		ARID4A	-21.0325	-28.691
LRIG2	0.34552	Beyond p = 0.05 cutoff	0.191416	Beyond p = 0.05 cutoff		NSRP1	0.380161	Beyond p = 0.05 cutoff		LRIG2	-21.455	-1.578	-20.5165		NSRP1	0.3305	13.6725
HAUS3	0.34542	Beyond p = 0.05 cutoff	0.471232	Beyond p = 0.05 cutoff		POLR3D	0.380136	Beyond p = 0.05 cutoff		HAUS3	13.1865	15.701	2.3105		POLR3D	8.2545	25.5815
COX4I1	0.345292	Beyond p = 0.05 cutoff	0.217654	Beyond p = 0.05 cutoff		AP2B1	0.380022	Beyond p = 0.05 cutoff		COX4I1	-9.8315	-7.456	-7.784		AP2B1	5.005	-2.364
SPRR2G	0.345231	Beyond p = 0.05 cutoff	0.296815	Beyond p = 0.05 cutoff		LSMEM2	0.37975	Beyond p = 0.05 cutoff		SPRR2G	-20.063	-20.849	-27.643		LSMEM2	-11.9435	-22.4378
CHRNB2	0.345092	Beyond p = 0.05 cutoff	-10000.1	Beyond p = 0.05 cutoff		PTPRF	0.379412	Beyond p = 0.05 cutoff		CHRNB2	-3.5645	-18.4125	-13.813		PTPRF	-10.438	-8.60075
SERPINC1	0.345027	Beyond p = 0.05 cutoff	-9999.89	Beyond p = 0.05 cutoff		IPMK	0.379277	Beyond p = 0.05 cutoff		SERPINC1	-9.269	-14.7575	-17.3425		IPMK	-13.271	-16.323
BCL2L14	0.344391	Beyond p = 0.05 cutoff	-10000	Beyond p = 0.05 cutoff		SURF4	0.379018	Beyond p = 0.05 cutoff		BCL2L14	-21.184	-34.8665	-33.0385		SURF4	-7.75	-12.7078
CORO1C	0.343959	Beyond p = 0.05 cutoff	0.0785868	Beyond p = 0.05 cutoff		PCBP1	0.378934	Beyond p = 0.05 cutoff		CORO1C	-10.187	-14.93	-42.5325		PCBP1	71.927	63.4273
CENPL	0.34395	Beyond p = 0.05 cutoff	#N/A	#N/A		PIWIL1	0.378711	Beyond p = 0.05 cutoff		CENPL	7.1175	#N/A	-2.597		PIWIL1	-20.7005	-26.5153
PARN	0.343913	Beyond p = 0.05 cutoff	0.309813	Beyond p = 0.05 cutoff		BECN1	0.378289	Beyond p = 0.05 cutoff		PARN	2.0215	1.612	-3.5205		BECN1	2.653	-3.9975
CALCOCO1	0.343818	Beyond p = 0.05 cutoff	-10000.1	Beyond p = 0.05 cutoff		DYRK1B	0.378181	Beyond p = 0.05 cutoff		CALCOCO1	-8.276	-25.6135	-34.4845		DYRK1B	-13.4915	-20.7177
AKT2	0.343799	Beyond p = 0.05 cutoff	0.228219	Beyond p = 0.05 cutoff		RPL14	0.37814	Beyond p = 0.05 cutoff		AKT2	-13.7605	-31.9275	-27.1445		RPL14	140.967	140.201
QSOX1	0.343724	Beyond p = 0.05 cutoff	-9999.99	Beyond p = 0.05 cutoff		ALDH16A1	0.378107	Beyond p = 0.05 cutoff		QSOX1	-9.4775	-16.489	-34.167		ALDH16A1	-16.376	-21.1943
TOMM22	0.34362	Beyond p = 0.05 cutoff	0.267719	Beyond p = 0.05 cutoff		COL23A1	0.377853	Beyond p = 0.05 cutoff		TOMM22	28.7695	13.007	15.2725		COL23A1	-20.466	-26.4868
DDX42	0.343273	Beyond p = 0.05 cutoff	0.332887	Beyond p = 0.05 cutoff		ABRAXAS1	0.377566	Beyond p = 0.05 cutoff		DDX42	26.032	20.755	18.972		ABRAXAS1	-15.7235	-18.2653
GGCX	0.342854	Beyond p = 0.05 cutoff	0.203617	Beyond p = 0.05 cutoff		MSMO1	0.377481	Beyond p = 0.05 cutoff		GGCX	-9.743	-13.435	-11.6355		MSMO1	-19.796	-27.1825
C8orf31	0.342835	Beyond p = 0.05 cutoff	0.0537722	Beyond p = 0.05 cutoff		PRCC	0.377292	Beyond p = 0.05 cutoff		C8orf31	2.8435	-11.123	-14.9115		PRCC	7.9545	3.97025
PSTK	0.342685	Beyond p = 0.05 cutoff	0.910166	1		PHOX2A	0.377127	Beyond p = 0.05 cutoff		PSTK	26.218	36.3375	19.0145		PHOX2A	-15.416	-29.3278
MRPL37	0.34268	Beyond p = 0.05 cutoff	0.270381	Beyond p = 0.05 cutoff		NAA40	0.377084	Beyond p = 0.05 cutoff		MRPL37	6.562	0.2905	0.2945		NAA40	2.12	0.44325
CAPG	0.342424	Beyond p = 0.05 cutoff	0.0842511	Beyond p = 0.05 cutoff		C17orf75	0.377033	Beyond p = 0.05 cutoff		CAPG	-9.208	-15.0855	-19.881		C17orf75	-7.4355	-13.5192
GLRA2	0.342307	Beyond p = 0.05 cutoff	0.065851	Beyond p = 0.05 cutoff		FAM214B	0.376702	Beyond p = 0.05 cutoff		GLRA2	-8.757	-16.1025	-15.095		FAM214B	-10.652	-15.1173
ZNF789	0.342223	Beyond p = 0.05 cutoff	-10000.1	Beyond p = 0.05 cutoff		MFGE8	0.37664	Beyond p = 0.05 cutoff		ZNF789	-0.324	-46.945	-9.248		MFGE8	-24.1275	-32.1013
UBA3	0.342173	Beyond p = 0.05 cutoff	0.407253	Beyond p = 0.05 cutoff		CDC40	0.376604	Beyond p = 0.05 cutoff		UBA3	12.3055	19.8595	10.4655		CDC40	46.4955	45.1235
PWP1	0.342122	Beyond p = 0.05 cutoff	0.506063	Beyond p = 0.05 cutoff		SMC1A	0.376017	Beyond p = 0.05 cutoff		PWP1	12.902	12.3345	3.9775		SMC1A	115.412	95.5555
SAFB2	0.341886	Beyond p = 0.05 cutoff	0.155068	Beyond p = 0.05 cutoff		IQCG	0.375873	Beyond p = 0.05 cutoff		SAFB2	0.4435	-6.571	-9.007		IQCG	-15.7705	-28.6068
GKN2	0.341609	Beyond p = 0.05 cutoff	-10000.2	Beyond p = 0.05 cutoff		ST3GAL3	0.375822	Beyond p = 0.05 cutoff		GKN2	-7.086	-20.904	-21.462		ST3GAL3	-24.7675	-25.2357
GEM	0.341497	Beyond p = 0.05 cutoff	-10000	Beyond p = 0.05 cutoff		TJP1	0.375639	Beyond p = 0.05 cutoff		GEM	-6.632	-19.282	-15.2805		TJP1	-9.2595	-15.5077
COL9A2	0.341413	Beyond p = 0.05 cutoff	0.42981	Beyond p = 0.05 cutoff		SLFNL1	0.37517	Beyond p = 0.05 cutoff		COL9A2	-24.5285	-6.071	-19.331		SLFNL1	0.499	-12.799
PRRC2C	0.341135	Beyond p = 0.05 cutoff	-10000	Beyond p = 0.05 cutoff		ORC4	0.375105	Beyond p = 0.05 cutoff		PRRC2C	-16.354	-20.806	-21.801		ORC4	59.4725	35.5135
TAF3	0.341124	Beyond p = 0.05 cutoff	0.403713	Beyond p = 0.05 cutoff		DDX46	0.37505	Beyond p = 0.05 cutoff		TAF3	19.2685	24.124	9.9465		DDX46	130.738	134.841
RNASEK	0.341119	Beyond p = 0.05 cutoff	0.45504	Beyond p = 0.05 cutoff		NASP	0.374496	Beyond p = 0.05 cutoff		RNASEK	13.4635	12.172	-0.1185		NASP	27.939	16.8633
TRAK2	0.341014	Beyond p = 0.05 cutoff	0.249059	Beyond p = 0.05 cutoff		DDRGK1	0.374456	Beyond p = 0.05 cutoff		TRAK2	-12.7005	-12.7485	-28.67		DDRGK1	-13.7045	-13.1725
NEURL1B	0.340773	Beyond p = 0.05 cutoff	-9999.99	Beyond p = 0.05 cutoff		GSTP1	0.374417	Beyond p = 0.05 cutoff		NEURL1B	-10.6325	-18.442	-24.9145		GSTP1	-13.3985	-16.7675
ROBO3	0.340697	Beyond p = 0.05 cutoff	-10000	Beyond p = 0.05 cutoff		WDR66	0.374263	Beyond p = 0.05 cutoff		ROBO3	-24.061	-33.381	-45.2125		WDR66	-7.3525	-18.287
SLC35E2B	0.340642	Beyond p = 0.05 cutoff	0.17046	Beyond p = 0.05 cutoff		NIPSNAP2	0.374211	Beyond p = 0.05 cutoff		SLC35E2B	-7.225	-35.9005	-22.174		NIPSNAP2	-23.9055	-21.6985
NLRP10	0.340636	Beyond p = 0.05 cutoff	-10000.1	Beyond p = 0.05 cutoff		ADAT2	0.37402	Beyond p = 0.05 cutoff		NLRP10	-3.8975	-34.415	-19.6455		ADAT2	45.846	43.259
SEZ6	0.340314	Beyond p = 0.05 cutoff	0.132851	Beyond p = 0.05 cutoff		CCDC89	0.373811	Beyond p = 0.05 cutoff		SEZ6	-12.2365	-11.3025	-17.598		CCDC89	-17.672	-27.459
KCNN3	0.339838	Beyond p = 0.05 cutoff	0.198198	Beyond p = 0.05 cutoff		ORC5	0.373778	Beyond p = 0.05 cutoff		KCNN3	-3.1765	-12.04	-22.6135		ORC5	119.541	76.758
MST1	0.339441	Beyond p = 0.05 cutoff	0.25452	Beyond p = 0.05 cutoff		COQ5	0.373586	Beyond p = 0.05 cutoff		MST1	3.0795	-1.377	-6.9625		COQ5	-7.6935	-21.473
XRCC1	0.339434	Beyond p = 0.05 cutoff	-10000.5	Beyond p = 0.05 cutoff		RNF165	0.373129	Beyond p = 0.05 cutoff		XRCC1	-0.2275	-22.121	-6.0475		RNF165	-18.4555	-28.6045
PLEK2	0.339369	Beyond p = 0.05 cutoff	0.246898	Beyond p = 0.05 cutoff		GRK1	0.373104	Beyond p = 0.05 cutoff		PLEK2	1.727	-18.35	-7.5295		GRK1	-12.9125	-16.3938
PITPNM1	0.33921	Beyond p = 0.05 cutoff	0.168461	Beyond p = 0.05 cutoff		ARHGAP23	0.373058	Beyond p = 0.05 cutoff		PITPNM1	-18.761	-7.9695	-23.715		ARHGAP23	-19.3385	-19.7168
ARHGAP12	0.339115	Beyond p = 0.05 cutoff	-10000.1	Beyond p = 0.05 cutoff		ITPK1	0.372739	Beyond p = 0.05 cutoff		ARHGAP12	-20.652	-22.5515	-28.454		ITPK1	-20.5855	-29.0575
KLHL26	0.339032	Beyond p = 0.05 cutoff	0.126826	Beyond p = 0.05 cutoff		BCL2L11	0.372726	Beyond p = 0.05 cutoff		KLHL26	-10.9835	-16.0985	-20.005		BCL2L11	-21.4365	-26.4895
SCUBE1	0.338955	Beyond p = 0.05 cutoff	#N/A	#N/A		PPP1R12C	0.372671	Beyond p = 0.05 cutoff		SCUBE1	-37.779	#N/A	-32.5655		PPP1R12C	-12.57	-22.7372
TECR	0.338828	Beyond p = 0.05 cutoff	0.155826	Beyond p = 0.05 cutoff		BFAR	0.372622	Beyond p = 0.05 cutoff		TECR	4.303	-20.639	-2.3985		BFAR	-12.047	-25.8405
PSMA6	0.338814	Beyond p = 0.05 cutoff	0.327097	Beyond p = 0.05 cutoff		PLIN4	0.372617	Beyond p = 0.05 cutoff		PSMA6	41.5255	36.44	42.7845		PLIN4	-13.208	-10.976
COX16	0.338175	Beyond p = 0.05 cutoff	-10000.1	Beyond p = 0.05 cutoff		CLUH	0.372427	Beyond p = 0.05 cutoff		COX16	-38.1195	-22.5425	-27.6725		CLUH	7.2235	-6.585
ITLN1	0.338172	Beyond p = 0.05 cutoff	0.0300479	Beyond p = 0.05 cutoff		GZMM	0.372063	Beyond p = 0.05 cutoff		ITLN1	-11.7445	-33.445	-40.3465		GZMM	-12.352	-17.28
TMEM37	0.33808	Beyond p = 0.05 cutoff	-10000.2	Beyond p = 0.05 cutoff		PLK4	0.371963	Beyond p = 0.05 cutoff		TMEM37	-8.746	-18.7295	-21.819		PLK4	50.765	44.747
OR4D2	0.33788	Beyond p = 0.05 cutoff	0.312174	Beyond p = 0.05 cutoff		FAM210A	0.371953	Beyond p = 0.05 cutoff		OR4D2	-1.7955	-12.977	-15.6505		FAM210A	44.805	24.1163
TMEM50A	0.337871	Beyond p = 0.05 cutoff	0.0854816	Beyond p = 0.05 cutoff		KRT75	0.371737	Beyond p = 0.05 cutoff		TMEM50A	-6.672	-11.8005	-15.747		KRT75	-24.266	-27.4805
ZNF212	0.337522	Beyond p = 0.05 cutoff	0.268408	Beyond p = 0.05 cutoff		GBP7	0.371458	Beyond p = 0.05 cutoff		ZNF212	-10.929	-12.6345	-28.9895		GBP7	-23.028	-27.8592
TDO2	0.33751	Beyond p = 0.05 cutoff	0.060854	Beyond p = 0.05 cutoff		SNRPC	0.371417	Beyond p = 0.05 cutoff		TDO2	-8.676	-16.456	-20.336		SNRPC	27.6225	-0.29925
ZNF10	0.337467	Beyond p = 0.05 cutoff	0.525456	Beyond p = 0.05 cutoff		CAST	0.371106	Beyond p = 0.05 cutoff		ZNF10	-5.934	-5.348	-18.1375		CAST	-17.42	-15.913
MRPL34	0.337405	Beyond p = 0.05 cutoff	0.266478	Beyond p = 0.05 cutoff		GALNT14	0.371104	Beyond p = 0.05 cutoff		MRPL34	-26.801	-10.353	-9.4415		GALNT14	-18.691	-25.5882
SELENON	0.337341	Beyond p = 0.05 cutoff	-9999.98	Beyond p = 0.05 cutoff		NBN	0.370627	Beyond p = 0.05 cutoff		SELENON	-11.532	-14.401	-22.2155		NBN	6.346	3.021
NR6A1	0.337316	Beyond p = 0.05 cutoff	-10000.1	Beyond p = 0.05 cutoff		JMJD6	0.369878	Beyond p = 0.05 cutoff		NR6A1	-6.708	-25.9735	-10.163		JMJD6	-3.022	-3.27125
PPP1R12A	0.337275	Beyond p = 0.05 cutoff	0.271205	Beyond p = 0.05 cutoff		AK4	0.369816	Beyond p = 0.05 cutoff		PPP1R12A	60.4385	39.423	58.4625		AK4	-7.7145	-12.7645
COA5	0.337227	Beyond p = 0.05 cutoff	0.101721	Beyond p = 0.05 cutoff		ESR1	0.369793	Beyond p = 0.05 cutoff		COA5	-4.1805	-13.5755	-10.1755		ESR1	-23.4855	-31.8158
RER1	0.337143	Beyond p = 0.05 cutoff	0.300785	Beyond p = 0.05 cutoff		PGLYRP3	0.369695	Beyond p = 0.05 cutoff		RER1	7.6185	6.4715	4.449		PGLYRP3	-16.1485	-20.3758
APOBEC4	0.337091	Beyond p = 0.05 cutoff	-10000.3	Beyond p = 0.05 cutoff		COG8	0.36964	Beyond p = 0.05 cutoff		APOBEC4	-3.803	-21.136	-38.542		COG8	25.5345	27.891
MAX	0.337084	Beyond p = 0.05 cutoff	0.257732	Beyond p = 0.05 cutoff		POLA1	0.369612	Beyond p = 0.05 cutoff		MAX	24.6035	15.964	18.903		POLA1	43.621	38.8877
NDUFC1	0.337081	Beyond p = 0.05 cutoff	-10000.1	Beyond p = 0.05 cutoff		RETN	0.369452	Beyond p = 0.05 cutoff		NDUFC1	-1.282	-15.791	-15.5845		RETN	-19.07	-22.3723
SRRM2	0.336907	Beyond p = 0.05 cutoff	0.0804805	Beyond p = 0.05 cutoff		CD2BP2	0.368951	Beyond p = 0.05 cutoff		SRRM2	-6.9395	-11.9565	-34.115		CD2BP2	-10.9305	-10.1598
RAB24	0.336903	Beyond p = 0.05 cutoff	-10000.1	Beyond p = 0.05 cutoff		RPL36	0.368903	Beyond p = 0.05 cutoff		RAB24	-12.81	-21.4545	-31.352		RPL36	118.288	107.834
GEMIN6	0.336697	Beyond p = 0.05 cutoff	0.300132	Beyond p = 0.05 cutoff		PLEKHM3	0.368519	Beyond p = 0.05 cutoff		GEMIN6	13.339	10.3395	5.679		PLEKHM3	-19.822	-22.7778
SHD	0.336622	Beyond p = 0.05 cutoff	0.261274	Beyond p = 0.05 cutoff		CDK2AP1	0.368336	Beyond p = 0.05 cutoff		SHD	-28.627	-15.21	-27.7595		CDK2AP1	-11.617	-20.2987
ALG5	0.336381	Beyond p = 0.05 cutoff	0.712635	Beyond p = 0.05 cutoff		USP39	0.368266	Beyond p = 0.05 cutoff		ALG5	-17.7195	3.646	-11.1475		USP39	37.4445	23.126
CCDC115	0.336321	Beyond p = 0.05 cutoff	0.624831	Beyond p = 0.05 cutoff		ABCB8	0.368151	Beyond p = 0.05 cutoff		CCDC115	14.6415	19.6465	11.843		ABCB8	-19.226	-26.1562
GPANK1	0.336245	Beyond p = 0.05 cutoff	-10000.5	Beyond p = 0.05 cutoff		C15orf39	0.368033	Beyond p = 0.05 cutoff		GPANK1	-6.4215	-31.632	-19.0235		C15orf39	-20.485	-29.9737
SLC10A7	0.335183	Beyond p = 0.05 cutoff	0.117712	Beyond p = 0.05 cutoff		TSR3	0.36785	Beyond p = 0.05 cutoff		SLC10A7	-5.5795	-8.7185	-14.115		TSR3	16.7495	4.8275
IL1R1	0.335052	Beyond p = 0.05 cutoff	0.150755	Beyond p = 0.05 cutoff		TP53I11	0.367765	Beyond p = 0.05 cutoff		IL1R1	-8.706	-10.378	-22.5525		TP53I11	-17.666	-26.2673
ATP6V1D	0.335049	Beyond p = 0.05 cutoff	0.35778	Beyond p = 0.05 cutoff		ZNF629	0.36772	Beyond p = 0.05 cutoff		ATP6V1D	1.5915	-0.8015	-27.829		ZNF629	-19.36	-21.3055
GID8	0.334988	Beyond p = 0.05 cutoff	0.119788	Beyond p = 0.05 cutoff		ACER2	0.367661	Beyond p = 0.05 cutoff		GID8	-8.9425	-23.3145	1.9065		ACER2	-16.1775	-25.0377
RARS1	0.334947	Beyond p = 0.05 cutoff	0.328397	Beyond p = 0.05 cutoff		KRT38	0.367656	Beyond p = 0.05 cutoff		RARS1	12.853	10.0085	18.266		KRT38	-22.759	-28.7018
CCNH	0.334881	Beyond p = 0.05 cutoff	0.357763	Beyond p = 0.05 cutoff		SVEP1	0.367314	Beyond p = 0.05 cutoff		CCNH	13.6325	18.574	13.5795		SVEP1	-16.7965	-24.0655
CAPN1	0.334447	Beyond p = 0.05 cutoff	0.0737187	Beyond p = 0.05 cutoff		KAT6A	0.367272	Beyond p = 0.05 cutoff		CAPN1	-7.631	-13.3595	-18.9575		KAT6A	5.2615	-19.7767
ETNK1	0.334229	Beyond p = 0.05 cutoff	-10000.1	Beyond p = 0.05 cutoff		ATCAY	0.367216	Beyond p = 0.05 cutoff		ETNK1	-10.8885	-23.636	-24.733		ATCAY	-15.113	-23.3863
SEC24D	0.334227	Beyond p = 0.05 cutoff	-10000	Beyond p = 0.05 cutoff		B3GNT2	0.367186	Beyond p = 0.05 cutoff		SEC24D	-16.995	-21.854	-27.46		B3GNT2	-11.2675	-15.3835
CEP128	0.334029	Beyond p = 0.05 cutoff	-10000.3	Beyond p = 0.05 cutoff		SLC5A4	0.367055	Beyond p = 0.05 cutoff		CEP128	-27.661	-24.624	-30.2545		SLC5A4	-20.186	-26.1767
SFTPD	0.333929	Beyond p = 0.05 cutoff	-10000	Beyond p = 0.05 cutoff		PRDM10	0.366919	Beyond p = 0.05 cutoff		SFTPD	-6.439	-18.559	-25.2565		PRDM10	33.2105	12.571
AOPEP	0.333923	Beyond p = 0.05 cutoff	-9999.98	Beyond p = 0.05 cutoff		KREMEN2	0.366907	Beyond p = 0.05 cutoff		AOPEP	-12.504	-19.029	-24.76		KREMEN2	2.0105	-10.0512
MDK	0.333138	Beyond p = 0.05 cutoff	-10000.1	Beyond p = 0.05 cutoff		DDX23	0.366704	Beyond p = 0.05 cutoff		MDK	-30.9575	-20.8875	-26.1855		DDX23	22.8275	17.3158
MYOG	0.33238	Beyond p = 0.05 cutoff	0.179532	Beyond p = 0.05 cutoff		OR5J2	0.366672	Beyond p = 0.05 cutoff		MYOG	-29.5405	-8.9855	-18.9935		OR5J2	-14.7295	-22.658
ADPRHL1	0.332169	Beyond p = 0.05 cutoff	-10000.4	Beyond p = 0.05 cutoff		TOP2A	0.366528	Beyond p = 0.05 cutoff		ADPRHL1	-23.4385	-43.856	-17.52		TOP2A	142.888	163.382
E2F4	0.332149	Beyond p = 0.05 cutoff	0.110739	Beyond p = 0.05 cutoff		EYA3	0.366356	Beyond p = 0.05 cutoff		E2F4	-13.6435	-10.2725	-18.7575		EYA3	-14.3805	-14.9507
C1QTNF1	0.332107	Beyond p = 0.05 cutoff	0.420053	Beyond p = 0.05 cutoff		NDUFS2	0.366294	Beyond p = 0.05 cutoff		C1QTNF1	-7.034	-5.1205	-15.8155		NDUFS2	-19.211	-24.543
ATP13A3	0.331896	Beyond p = 0.05 cutoff	-10000.1	Beyond p = 0.05 cutoff		DDX55	0.366045	Beyond p = 0.05 cutoff		ATP13A3	-14.7285	-20.1865	-24.932		DDX55	108.583	124.062
DNAJC22	0.331538	Beyond p = 0.05 cutoff	-10000.2	Beyond p = 0.05 cutoff		SLC30A4	0.36592	Beyond p = 0.05 cutoff		DNAJC22	-8.681	-22.153	-24.7345		SLC30A4	-22.9875	-35.267
LRRC27	0.331524	Beyond p = 0.05 cutoff	0.106519	Beyond p = 0.05 cutoff		MBIP	0.365802	Beyond p = 0.05 cutoff		LRRC27	-13.046	-12.0305	-17.8335		MBIP	-15.164	-15.3245
DLAT	0.331426	Beyond p = 0.05 cutoff	0.136679	Beyond p = 0.05 cutoff		TRMT10A	0.365726	Beyond p = 0.05 cutoff		DLAT	-20.6645	-24.5175	-24.6285		TRMT10A	-11.5635	-19.9495
LMTK3	0.331133	Beyond p = 0.05 cutoff	0.224319	Beyond p = 0.05 cutoff		ALG2	0.365706	Beyond p = 0.05 cutoff		LMTK3	-10.815	-13.209	-37.6805		ALG2	103.66	122.913
FAT4	0.330972	Beyond p = 0.05 cutoff	0.248361	Beyond p = 0.05 cutoff		CRK	0.365496	Beyond p = 0.05 cutoff		FAT4	-0.1165	-10.6605	-16.9215		CRK	-4.3955	-0.8045
FDPS	0.330467	Beyond p = 0.05 cutoff	-10000.3	Beyond p = 0.05 cutoff		GNA14	0.365398	Beyond p = 0.05 cutoff		FDPS	-2.197	-20.5425	-15.427		GNA14	-17.8825	-27.0475
CBX5	0.330261	Beyond p = 0.05 cutoff	-10000.8	Beyond p = 0.05 cutoff		RPP21	0.365217	Beyond p = 0.05 cutoff		CBX5	-8.3395	-41.1665	-37.5895		RPP21	131.363	126.764
TFAP4	0.330105	Beyond p = 0.05 cutoff	0.25207	Beyond p = 0.05 cutoff		TMEM199	0.364793	Beyond p = 0.05 cutoff		TFAP4	-0.771	-6.2955	-17.928		TMEM199	28.5185	20.0585
RPL13	0.32994	Beyond p = 0.05 cutoff	0.400807	Beyond p = 0.05 cutoff		MTERF3	0.364706	Beyond p = 0.05 cutoff		RPL13	40.853	54.9235	70.852		MTERF3	-8.293	-11.9965
UBE2W	0.329769	Beyond p = 0.05 cutoff	0.267563	Beyond p = 0.05 cutoff		ARRDC1	0.364115	Beyond p = 0.05 cutoff		UBE2W	-5.6115	-7.077	-20.086		ARRDC1	-16.8305	-24.2218
MARCHF5	0.329726	Beyond p = 0.05 cutoff	0.749711	Beyond p = 0.05 cutoff		RTN4IP1	0.364046	Beyond p = 0.05 cutoff		MARCHF5	-10.0375	-4.4025	-19.741		RTN4IP1	-19.161	-19.1363
SERP1	0.329365	Beyond p = 0.05 cutoff	-10000.2	Beyond p = 0.05 cutoff		PRRG2	0.36399	Beyond p = 0.05 cutoff		SERP1	-2.964	-19.657	-11.0225		PRRG2	-14.8635	-16.8358
OR6K6	0.328997	Beyond p = 0.05 cutoff	0.179579	Beyond p = 0.05 cutoff		WNT9A	0.36395	Beyond p = 0.05 cutoff		OR6K6	-4.8295	-8.121	-18.4635		WNT9A	-22.508	-29.114
SPCS2	0.328402	Beyond p = 0.05 cutoff	0.297784	Beyond p = 0.05 cutoff		PABPC3	0.363465	Beyond p = 0.05 cutoff		SPCS2	16.947	9.2395	10.072		PABPC3	-14.786	-25
CPT1A	0.328245	Beyond p = 0.05 cutoff	-10000	Beyond p = 0.05 cutoff		ZNF7	0.36321	Beyond p = 0.05 cutoff		CPT1A	-15.5945	-22.663	-23.834		ZNF7	-10.5205	-24.081
RAP2A	0.328155	Beyond p = 0.05 cutoff	-10000	Beyond p = 0.05 cutoff		ZNF45	0.363191	Beyond p = 0.05 cutoff		RAP2A	-33.6935	-19.0505	-33.311		ZNF45	-17.9925	-25.786
RAI14	0.327947	Beyond p = 0.05 cutoff	0.114075	Beyond p = 0.05 cutoff		C19orf81	0.362987	Beyond p = 0.05 cutoff		RAI14	-34.228	-12.983	-25.27		C19orf81	-14.992	-27.7978
H2BC12	0.327673	Beyond p = 0.05 cutoff	0.270013	Beyond p = 0.05 cutoff		WNT2B	0.362816	Beyond p = 0.05 cutoff		H2BC12	1.307	-2.4035	-5.2505		WNT2B	-20.776	-27.7653
XRN1	0.327602	Beyond p = 0.05 cutoff	0.297235	Beyond p = 0.05 cutoff		CELA1	0.362684	Beyond p = 0.05 cutoff		XRN1	2.2655	0.197	-9.946		CELA1	-17.2695	-19.4965
THAP12	0.327527	Beyond p = 0.05 cutoff	0.356682	Beyond p = 0.05 cutoff		FSCN1	0.362421	Beyond p = 0.05 cutoff		THAP12	18.3285	12.164	12.181		FSCN1	-18.9105	-20.1845
C9orf24	0.32728	Beyond p = 0.05 cutoff	-10000.2	Beyond p = 0.05 cutoff		ASPN	0.362354	Beyond p = 0.05 cutoff		C9orf24	-8.4485	-20.153	-17.1215		ASPN	-25.0775	-27.048
EIF5B	0.327233	Beyond p = 0.05 cutoff	0.310994	Beyond p = 0.05 cutoff		TTF2	0.362352	Beyond p = 0.05 cutoff		EIF5B	2.9775	4.462	-0.1505		TTF2	-10.204	-5.8505
ESRP1	0.327178	Beyond p = 0.05 cutoff	0.285836	Beyond p = 0.05 cutoff		METTL27	0.362344	Beyond p = 0.05 cutoff		ESRP1	-10.7855	-11.082	-22.7495		METTL27	-12.4915	-19.81
C6orf58	0.326873	Beyond p = 0.05 cutoff	-10000.2	Beyond p = 0.05 cutoff		KCNJ4	0.362156	Beyond p = 0.05 cutoff		C6orf58	-31.0105	-21.789	-33.2695		KCNJ4	-8.2025	-13.8175
UBE2E1	0.326742	Beyond p = 0.05 cutoff	-10000.2	Beyond p = 0.05 cutoff		MSMB	0.362076	Beyond p = 0.05 cutoff		UBE2E1	-7.9355	-26.069	-22.6515		MSMB	-10.066	-15.1493
OR5M8	0.326234	Beyond p = 0.05 cutoff	-10000	Beyond p = 0.05 cutoff		GALNT2	0.362009	Beyond p = 0.05 cutoff		OR5M8	-28.539	-17.7405	-22.6515		GALNT2	-25.5515	-36.66
RPAIN	0.326081	Beyond p = 0.05 cutoff	0.309273	Beyond p = 0.05 cutoff		GPATCH3	0.361934	Beyond p = 0.05 cutoff		RPAIN	-14.4385	4.0145	2.53		GPATCH3	-16.205	-20.9357
TUBB3	0.325995	Beyond p = 0.05 cutoff	-10000.2	Beyond p = 0.05 cutoff		KLHDC8A	0.361793	Beyond p = 0.05 cutoff		TUBB3	-27.5725	-25.065	-26.8425		KLHDC8A	3.708	-9.61375
HMGCS1	0.325769	Beyond p = 0.05 cutoff	0.241004	Beyond p = 0.05 cutoff		TCERG1	0.361674	Beyond p = 0.05 cutoff		HMGCS1	-1.433	-0.4235	-1.2025		TCERG1	-1.176	-6.854
PFAS	0.325733	Beyond p = 0.05 cutoff	0.213292	Beyond p = 0.05 cutoff		RBM28	0.361639	Beyond p = 0.05 cutoff		PFAS	-30.5585	-5.3915	-17.582		RBM28	16.468	9.59125
MAPK8	0.325609	Beyond p = 0.05 cutoff	-10000.3	Beyond p = 0.05 cutoff		UGT8	0.361238	Beyond p = 0.05 cutoff		MAPK8	-6.921	-27.803	-18.5765		UGT8	-21.445	-27.3047
FAT2	0.325481	Beyond p = 0.05 cutoff	-10000.5	Beyond p = 0.05 cutoff		CAPS2	0.361095	Beyond p = 0.05 cutoff		FAT2	-1.2915	-25.8455	-32.155		CAPS2	-20.3595	-20.7495
PREX2	0.325044	Beyond p = 0.05 cutoff	0.14146	Beyond p = 0.05 cutoff		GALNT13	0.361091	Beyond p = 0.05 cutoff		PREX2	-23.983	-21.275	-32.991		GALNT13	-22.2085	-26.5167
SKA3	0.324916	Beyond p = 0.05 cutoff	0.190506	Beyond p = 0.05 cutoff		NDUFB11	0.361007	Beyond p = 0.05 cutoff		SKA3	38.345	31.6995	33.881		NDUFB11	-15.7345	-13.9025
ROMO1	0.324913	Beyond p = 0.05 cutoff	0.415397	Beyond p = 0.05 cutoff		ZSWIM7	0.360992	Beyond p = 0.05 cutoff		ROMO1	34.259	30.153	25.2005		ZSWIM7	-22.093	-23.094
H2BC1	0.324901	Beyond p = 0.05 cutoff	0.0865102	Beyond p = 0.05 cutoff		PTRH2	0.360896	Beyond p = 0.05 cutoff		H2BC1	-11.088	-18.1135	-23.426		PTRH2	-8.91	-8.94525
CD2BP2	0.324664	Beyond p = 0.05 cutoff	0.0256775	Beyond p = 0.05 cutoff		PCDHGA9	0.360635	Beyond p = 0.05 cutoff		CD2BP2	-1.0155	-21.2385	-13.164		PCDHGA9	-12.949	-20.9782
PPP2R1A	0.324594	Beyond p = 0.05 cutoff	0.184799	Beyond p = 0.05 cutoff		INO80D	0.360502	Beyond p = 0.05 cutoff		PPP2R1A	36.993	14.595	31.9195		INO80D	-14.1845	-32.5712
MYO1C	0.324582	Beyond p = 0.05 cutoff	0.361002	Beyond p = 0.05 cutoff		TOP1	0.360419	Beyond p = 0.05 cutoff		MYO1C	-25.9445	-4.362	-16.823		TOP1	34.721	13.5043
IRAK1	0.324361	Beyond p = 0.05 cutoff	-10000	Beyond p = 0.05 cutoff		SMG6	0.360369	Beyond p = 0.05 cutoff		IRAK1	-14.83	-39.66	-28.389		SMG6	13.5435	8.128
ATP5ME	0.324107	Beyond p = 0.05 cutoff	-10000.1	Beyond p = 0.05 cutoff		EDNRB	0.360366	Beyond p = 0.05 cutoff		ATP5ME	-18.6985	-34.085	-36.294		EDNRB	-25.3065	-29.7765
NUP35	0.324094	Beyond p = 0.05 cutoff	0.437309	Beyond p = 0.05 cutoff		SMG7	0.359975	Beyond p = 0.05 cutoff		NUP35	1.9175	5.8085	0.6345		SMG7	10.5955	24.418
GJA10	0.323913	Beyond p = 0.05 cutoff	-10000.2	Beyond p = 0.05 cutoff		CEACAM6	0.359957	Beyond p = 0.05 cutoff		GJA10	-8.1255	-29.3715	-12.0325		CEACAM6	-12.5555	-22.418
CPLANE2	0.323804	Beyond p = 0.05 cutoff	-10000	Beyond p = 0.05 cutoff		NEURL4	0.359911	Beyond p = 0.05 cutoff		CPLANE2	-8.9235	-17.7895	-23.568		NEURL4	-18.3615	-24.8173
VPS35L	0.323544	Beyond p = 0.05 cutoff	0.345008	Beyond p = 0.05 cutoff		CHMP4C	0.359364	Beyond p = 0.05 cutoff		VPS35L	-22.339	-0.521	-6.8145		CHMP4C	-20.21	-18.4292
MARCHF4	0.32345	Beyond p = 0.05 cutoff	-10000.1	Beyond p = 0.05 cutoff		IRF7	0.359268	Beyond p = 0.05 cutoff		MARCHF4	-20.9245	-20.113	-26.101		IRF7	-13.8545	-18.177
TLK2	0.323269	Beyond p = 0.05 cutoff	0.281574	Beyond p = 0.05 cutoff		ADHFE1	0.359182	Beyond p = 0.05 cutoff		TLK2	9.2025	2.1115	4.948		ADHFE1	-17.5075	-24.1705
HPS3	0.323139	Beyond p = 0.05 cutoff	-10000.7	Beyond p = 0.05 cutoff		APEX1	0.359112	Beyond p = 0.05 cutoff		HPS3	-12.183	-30.0255	-42.281		APEX1	-13.6925	-23.8768
KATNAL1	0.322997	Beyond p = 0.05 cutoff	0.216706	Beyond p = 0.05 cutoff		OR8U1	0.359047	Beyond p = 0.05 cutoff		KATNAL1	-15.328	-11.2885	-28.96		OR8U1	-16.5475	-27.9
PPP6R1	0.322981	Beyond p = 0.05 cutoff	0.226767	Beyond p = 0.05 cutoff		MFSD14A	0.359004	Beyond p = 0.05 cutoff		PPP6R1	-1.0455	-1.1015	-13.6225		MFSD14A	-20.1905	-21.6988
CREB3	0.322891	Beyond p = 0.05 cutoff	-10000	Beyond p = 0.05 cutoff		ZC3H7A	0.35874	Beyond p = 0.05 cutoff		CREB3	-5.689	-17.469	-15.696		ZC3H7A	-20.0585	-30.731
LYRM9	0.322778	Beyond p = 0.05 cutoff	-10000	Beyond p = 0.05 cutoff		EPB41L4A	0.358644	Beyond p = 0.05 cutoff		LYRM9	-18.088	-28.9485	-25.312		EPB41L4A	-4.616	-32.1927
TMEM98	0.322711	Beyond p = 0.05 cutoff	-10000.1	Beyond p = 0.05 cutoff		HBP1	0.358497	Beyond p = 0.05 cutoff		TMEM98	-10.3365	-16.69	-20.387		HBP1	-12.959	-26.6582
MRPS18A	0.32255	Beyond p = 0.05 cutoff	0.223415	Beyond p = 0.05 cutoff		HYAL4	0.358402	Beyond p = 0.05 cutoff		MRPS18A	11.426	2.9055	7.9945		HYAL4	-26.527	-23.014
SVOPL	0.322376	Beyond p = 0.05 cutoff	-9999.98	Beyond p = 0.05 cutoff		TOMM70	0.357979	Beyond p = 0.05 cutoff		SVOPL	-14.2905	-18.8965	-31.1355		TOMM70	41.447	24.0508
HNRNPH2	0.322209	Beyond p = 0.05 cutoff	0.432154	Beyond p = 0.05 cutoff		SLF2	0.357879	Beyond p = 0.05 cutoff		HNRNPH2	-6.36	-3.9445	-14.3535		SLF2	-3.141	-8.987
NOVA2	0.322073	Beyond p = 0.05 cutoff	0.0673828	Beyond p = 0.05 cutoff		INPP5A	0.357771	Beyond p = 0.05 cutoff		NOVA2	-28.9935	-12.3535	-13.257		INPP5A	-10.625	-15.3488
TMEM208	0.322037	Beyond p = 0.05 cutoff	-10000.6	Beyond p = 0.05 cutoff		SMPDL3B	0.357597	Beyond p = 0.05 cutoff		TMEM208	-35.616	-28.869	-24.6725		SMPDL3B	1.584	-3.0835
DRAP1	0.32198	Beyond p = 0.05 cutoff	0.142768	Beyond p = 0.05 cutoff		POMP	0.357572	Beyond p = 0.05 cutoff		DRAP1	21.728	-23.6875	-13.1765		POMP	30.553	27.4355
AFF2	0.321829	Beyond p = 0.05 cutoff	-10000.1	Beyond p = 0.05 cutoff		TMEM181	0.357538	Beyond p = 0.05 cutoff		AFF2	-3.021	-18.118	-25.303		TMEM181	-19.5075	-27.3463
PFDN1	0.321561	Beyond p = 0.05 cutoff	0.333384	Beyond p = 0.05 cutoff		AASDH	0.357531	Beyond p = 0.05 cutoff		PFDN1	6.951	6.0715	3.759		AASDH	-18.3255	-25.4445
SLC16A9	0.321337	Beyond p = 0.05 cutoff	-10000	Beyond p = 0.05 cutoff		STX5	0.356647	Beyond p = 0.05 cutoff		SLC16A9	-22.0995	-33.029	-25.3945		STX5	37.89	39.3578
FNIP2	0.321296	Beyond p = 0.05 cutoff	0.187357	Beyond p = 0.05 cutoff		TMEM242	0.356287	Beyond p = 0.05 cutoff		FNIP2	-6.8075	-38.6605	-24.0815		TMEM242	-10.2675	-6.15375
TMEM202	0.321104	Beyond p = 0.05 cutoff	0.293848	Beyond p = 0.05 cutoff		PLCXD2	0.356276	Beyond p = 0.05 cutoff		TMEM202	-11.011	-11.375	-27.9355		PLCXD2	-18.275	-18.0577
MACF1	0.320806	Beyond p = 0.05 cutoff	-10001	Beyond p = 0.05 cutoff		CRLS1	0.356221	Beyond p = 0.05 cutoff		MACF1	-7.39	-40.962	-31.9275		CRLS1	40.6875	21.3278
TBC1D29P	0.320794	Beyond p = 0.05 cutoff	0.00182702	Beyond p = 0.05 cutoff		C19orf38	0.356182	Beyond p = 0.05 cutoff		TBC1D29P	-8.809	-21.6215	-19.732		C19orf38	-8.9375	-14.2843
GNL2	0.32052	Beyond p = 0.05 cutoff	0.276239	Beyond p = 0.05 cutoff		PHOSPHO2	0.356155	Beyond p = 0.05 cutoff		GNL2	-0.155	10.794	15.3695		PHOSPHO2	-25.939	-23.6245
C20orf85	0.320375	Beyond p = 0.05 cutoff	-10000.2	Beyond p = 0.05 cutoff		CACNB3	0.356015	Beyond p = 0.05 cutoff		C20orf85	-6.568	-22.9165	-16.48		CACNB3	-12.4625	-10.153
ZNF322	0.320372	Beyond p = 0.05 cutoff	0.0415084	Beyond p = 0.05 cutoff		TPRN	0.35579	Beyond p = 0.05 cutoff		ZNF322	-7.88	-12.9665	-15.584		TPRN	-20.0505	-20.3465
C2orf16	0.320349	Beyond p = 0.05 cutoff	0.354403	Beyond p = 0.05 cutoff		CYTH2	0.355652	Beyond p = 0.05 cutoff		C2orf16	-10.1975	-9.0035	-25.3905		CYTH2	-15.1315	-17.0072
WDFY3	0.320311	Beyond p = 0.05 cutoff	0.305027	Beyond p = 0.05 cutoff		TMEM186	0.355534	Beyond p = 0.05 cutoff		WDFY3	-3.412	0.7205	-2.9545		TMEM186	-15.319	-28.6683
SLC30A2	0.319948	Beyond p = 0.05 cutoff	-10000	Beyond p = 0.05 cutoff		PALB2	0.35553	Beyond p = 0.05 cutoff		SLC30A2	-24.839	-22.679	-12.649		PALB2	22.8485	9.5175
RMDN2	0.319682	Beyond p = 0.05 cutoff	0.113608	Beyond p = 0.05 cutoff		SLC22A6	0.355451	Beyond p = 0.05 cutoff		RMDN2	-17.6295	-13.1705	-28.809		SLC22A6	-17.954	-22.4668
ARAP2	0.319675	Beyond p = 0.05 cutoff	-10000.2	Beyond p = 0.05 cutoff		ARHGAP26	0.355315	Beyond p = 0.05 cutoff		ARAP2	-11.5965	-23.564	-26.06		ARHGAP26	-24.5805	-17.7112
MGAM	0.319409	Beyond p = 0.05 cutoff	-10000.1	Beyond p = 0.05 cutoff		TEDC1	0.355264	Beyond p = 0.05 cutoff		MGAM	-13.243	-20.5935	-19.377		TEDC1	54.531	50.65
NXPE3	0.319326	Beyond p = 0.05 cutoff	-10000.2	Beyond p = 0.05 cutoff		CMPK1	0.355248	Beyond p = 0.05 cutoff		NXPE3	-22.6465	-28.0465	-31.028		CMPK1	47.3065	58.151
RAB21	0.31932	Beyond p = 0.05 cutoff	0.238655	Beyond p = 0.05 cutoff		ATRN	0.355096	Beyond p = 0.05 cutoff		RAB21	-4.1995	-1.797	-5.7005		ATRN	-9.129	-5.937
MFSD5	0.319318	Beyond p = 0.05 cutoff	-10000.5	Beyond p = 0.05 cutoff		ADGRE1	0.355013	Beyond p = 0.05 cutoff		MFSD5	-2.0355	-30.1235	-17.8535		ADGRE1	-14.8365	-20.2398
GPAA1	0.319242	Beyond p = 0.05 cutoff	-10000.2	Beyond p = 0.05 cutoff		OGFOD3	0.354972	Beyond p = 0.05 cutoff		GPAA1	-5.364	-21.154	-12.978		OGFOD3	-17.635	-26.379
KRT25	0.318987	Beyond p = 0.05 cutoff	-10000	Beyond p = 0.05 cutoff		EBPL	0.354905	Beyond p = 0.05 cutoff		KRT25	-6.1215	-39.09	-48.9515		EBPL	-12.4895	-28.3317
RAB1B	0.318888	Beyond p = 0.05 cutoff	0.253957	Beyond p = 0.05 cutoff		EFTUD2	0.354802	Beyond p = 0.05 cutoff		RAB1B	0.5965	-5.3845	-8.14		EFTUD2	120.703	92.832
RBBP6	0.31887	Beyond p = 0.05 cutoff	0.286972	Beyond p = 0.05 cutoff		SENP7	0.354774	Beyond p = 0.05 cutoff		RBBP6	18.3865	14.2385	8.934		SENP7	11.114	-6.3475
OR11A1	0.318757	Beyond p = 0.05 cutoff	-10000.1	Beyond p = 0.05 cutoff		H4C3	0.354438	Beyond p = 0.05 cutoff		OR11A1	-6.027	-24.449	-21.883		H4C3	-13.296	-15.056
NOTO	0.318729	Beyond p = 0.05 cutoff	0.296181	Beyond p = 0.05 cutoff		CRYZL1	0.354388	Beyond p = 0.05 cutoff		NOTO	-25.9075	-24.1	-34.1105		CRYZL1	-20.087	-26.1355
PLCB3	0.318685	Beyond p = 0.05 cutoff	0.342435	Beyond p = 0.05 cutoff		DNAI2	0.354342	Beyond p = 0.05 cutoff		PLCB3	-26.335	2.935	-19.1685		DNAI2	-15.504	-19.7925
HDDC2	0.318427	Beyond p = 0.05 cutoff	0.185317	Beyond p = 0.05 cutoff		KCNE2	0.35427	Beyond p = 0.05 cutoff		HDDC2	-20.7785	-24.1485	-13.0665		KCNE2	-15.9345	-25.5685
LGALS4	0.318219	Beyond p = 0.05 cutoff	0.14143	Beyond p = 0.05 cutoff		ZNF706	0.354174	Beyond p = 0.05 cutoff		LGALS4	-7.7565	-12.162	-21.949		ZNF706	-4.194	-19.9037
DNMT3B	0.318123	Beyond p = 0.05 cutoff	0.0306	Beyond p = 0.05 cutoff		PLD2	0.353987	Beyond p = 0.05 cutoff		DNMT3B	-1.5165	-13.9925	-5.937		PLD2	-20.962	-23.8938
EEF1G	0.318047	Beyond p = 0.05 cutoff	0.366558	Beyond p = 0.05 cutoff		TRIM67	0.353892	Beyond p = 0.05 cutoff		EEF1G	22.71	21.9895	20.2955		TRIM67	-18.716	-26.9153
NAP1L2	0.317654	Beyond p = 0.05 cutoff	0.300679	Beyond p = 0.05 cutoff		ZNF425	0.353795	Beyond p = 0.05 cutoff		NAP1L2	-28.38	-29.186	-48.0915		ZNF425	-18.458	-23.2685
OR4C5	0.317638	Beyond p = 0.05 cutoff	-10000.5	Beyond p = 0.05 cutoff		NIP7	0.353793	Beyond p = 0.05 cutoff		OR4C5	-8.618	-33.0835	-15.098		NIP7	96.6815	79.8307
RS1	0.317453	Beyond p = 0.05 cutoff	-10000.1	Beyond p = 0.05 cutoff		RAET1G	0.353776	Beyond p = 0.05 cutoff		RS1	-11.76	-20.2195	-28.532		RAET1G	-21.5155	-31.5615
HCN1	0.31743	Beyond p = 0.05 cutoff	0.145234	Beyond p = 0.05 cutoff		VPS13D	0.353628	Beyond p = 0.05 cutoff		HCN1	-20.013	-11.0315	-23.4485		VPS13D	44.476	38.5887
TRAF7	0.317422	Beyond p = 0.05 cutoff	0.177299	Beyond p = 0.05 cutoff		CTD-2616J11.4	0.353614	Beyond p = 0.05 cutoff		TRAF7	-2.2235	-22.9895	-8.0175		CTD-2616J11.4	-16.1895	-26.399
RBFOX2	0.317072	Beyond p = 0.05 cutoff	#N/A	#N/A		ZNF691	0.353508	Beyond p = 0.05 cutoff		RBFOX2	0.7895	#N/A	-0.0155		ZNF691	-16.921	-18.4788
OR4N5	0.317035	Beyond p = 0.05 cutoff	-10000.1	Beyond p = 0.05 cutoff		IRGC	0.3534	Beyond p = 0.05 cutoff		OR4N5	-29.4235	-20.8255	-13.418		IRGC	-25.574	-22.1235
IPO5	0.316993	Beyond p = 0.05 cutoff	0.468777	Beyond p = 0.05 cutoff		LSM10	0.35325	Beyond p = 0.05 cutoff		IPO5	-3.3705	3.943	-3.231		LSM10	119.23	117.097
CLBA1	0.316911	Beyond p = 0.05 cutoff	0.0222364	Beyond p = 0.05 cutoff		AHCYL1	0.353045	Beyond p = 0.05 cutoff		CLBA1	-4.5995	-37.814	-11.9565		AHCYL1	-10.133	-14.4578
TUBD1	0.316744	Beyond p = 0.05 cutoff	1.30129	3		ESCO1	0.35272	Beyond p = 0.05 cutoff		TUBD1	6.8025	21.435	0.0825		ESCO1	-10.114	-15.2118
SHOC1	0.316666	Beyond p = 0.05 cutoff	-10000.2	Beyond p = 0.05 cutoff		NDUFB7	0.352695	Beyond p = 0.05 cutoff		SHOC1	-20.7765	-30.7045	-9.822		NDUFB7	11.5675	12.5625
STX8	0.316481	Beyond p = 0.05 cutoff	0.0224477	Beyond p = 0.05 cutoff		C1orf87	0.352666	Beyond p = 0.05 cutoff		STX8	-25.316	-31.609	-26.063		C1orf87	-15.82	-25.0027
PPRC1	0.316459	Beyond p = 0.05 cutoff	0.564672	Beyond p = 0.05 cutoff		KIF4B	0.352564	Beyond p = 0.05 cutoff		PPRC1	12.4485	15.1675	8.872		KIF4B	-23.1225	-27.2802
ZNF699	0.316005	Beyond p = 0.05 cutoff	0.105289	Beyond p = 0.05 cutoff		SHE	0.352439	Beyond p = 0.05 cutoff		ZNF699	-26.307	-16.531	-28.7685		SHE	-9.0445	-19.7722
HOMER2	0.31599	Beyond p = 0.05 cutoff	#N/A	#N/A		WDR43	0.352402	Beyond p = 0.05 cutoff		HOMER2	0.194	#N/A	-16.7885		WDR43	122.796	128.685
TSC22D2	0.315887	Beyond p = 0.05 cutoff	0.981097	2		SAE1	0.352319	Beyond p = 0.05 cutoff		TSC22D2	-6.4805	-1.676	-20.423		SAE1	90.4915	67.6265
PRKRA	0.315728	Beyond p = 0.05 cutoff	-9999.92	Beyond p = 0.05 cutoff		FOXN3	0.352198	Beyond p = 0.05 cutoff		PRKRA	-1.1345	-27.098	-41.373		FOXN3	-20.1695	-28.1388
LRRC52	0.315515	Beyond p = 0.05 cutoff	-10000.3	Beyond p = 0.05 cutoff		LACTBL1	0.352191	Beyond p = 0.05 cutoff		LRRC52	-24.2355	-36.6745	-28.9125		LACTBL1	-12.374	-19.2948
ABCA3	0.315427	Beyond p = 0.05 cutoff	0.0543642	Beyond p = 0.05 cutoff		CDH24	0.352171	Beyond p = 0.05 cutoff		ABCA3	-9.3485	-18.8555	-19.1425		CDH24	-19.3805	-28.2425
FAM53A	0.315398	Beyond p = 0.05 cutoff	0.331693	Beyond p = 0.05 cutoff		RCC2	0.352146	Beyond p = 0.05 cutoff		FAM53A	-11.279	-15.4465	-25.02		RCC2	-13.8575	-15.0002
RAG2	0.315145	Beyond p = 0.05 cutoff	0.166118	Beyond p = 0.05 cutoff		ASB2	0.352049	Beyond p = 0.05 cutoff		RAG2	-5.9815	-11.454	-27.305		ASB2	-18.3	-18.501
NOC3L	0.315022	Beyond p = 0.05 cutoff	0.260361	Beyond p = 0.05 cutoff		QDPR	0.351911	Beyond p = 0.05 cutoff		NOC3L	1.7985	-7.5845	12.771		QDPR	-24.5725	-29.603
IL32	0.315019	Beyond p = 0.05 cutoff	0.245056	Beyond p = 0.05 cutoff		VANGL2	0.351613	Beyond p = 0.05 cutoff		IL32	-8.8735	-10.3445	-21.9135		VANGL2	-15.89	-27.3233
THBD	0.314818	Beyond p = 0.05 cutoff	-10000.1	Beyond p = 0.05 cutoff		C1QTNF8	0.351558	Beyond p = 0.05 cutoff		THBD	-4.853	-42.571	-16.948		C1QTNF8	-10.339	-24.8755
NAPG	0.314804	Beyond p = 0.05 cutoff	0.187364	Beyond p = 0.05 cutoff		SHC2	0.351495	Beyond p = 0.05 cutoff		NAPG	18.1665	1.4455	13.681		SHC2	-18.4785	-26.0263
GPX4	0.314757	Beyond p = 0.05 cutoff	0.179663	Beyond p = 0.05 cutoff		F12	0.351487	Beyond p = 0.05 cutoff		GPX4	50.91	22.135	52.3285		F12	-0.4255	-15.0717
ATP2B1	0.31447	Beyond p = 0.05 cutoff	0.222998	Beyond p = 0.05 cutoff		C21orf62-AS1	0.351447	Beyond p = 0.05 cutoff		ATP2B1	-8.295	-9.1955	-17.4335		C21orf62-AS1	-19.7935	-28.5577
FAM76A	0.314147	Beyond p = 0.05 cutoff	0.636473	Beyond p = 0.05 cutoff		ADA	0.351413	Beyond p = 0.05 cutoff		FAM76A	-2.196	0.4955	-11.7105		ADA	-18.899	-25.4877
NUP210	0.314092	Beyond p = 0.05 cutoff	0.107304	Beyond p = 0.05 cutoff		UBE2I	0.351309	Beyond p = 0.05 cutoff		NUP210	-6.345	-13.821	-35.1165		UBE2I	118.772	110.306
MRPL27	0.31391	Beyond p = 0.05 cutoff	0.299404	Beyond p = 0.05 cutoff		SAMD4A	0.351096	Beyond p = 0.05 cutoff		MRPL27	-18.204	-0.928	-4.9275		SAMD4A	-14.105	-21.071
MNS1	0.313814	Beyond p = 0.05 cutoff	0.710554	Beyond p = 0.05 cutoff		OSBPL1A	0.351082	Beyond p = 0.05 cutoff		MNS1	-16.204	-3.277	-22.4795		OSBPL1A	-20.4755	-25.4975
IBA57-DT	0.313744	Beyond p = 0.05 cutoff	-10000.1	Beyond p = 0.05 cutoff		IGF1R	0.351062	Beyond p = 0.05 cutoff		IBA57-DT	-10.3745	-16.2605	-14.9905		IGF1R	-20.4835	-27.605
TEDC2	0.313671	Beyond p = 0.05 cutoff	0.153163	Beyond p = 0.05 cutoff		UQCC1	0.350433	Beyond p = 0.05 cutoff		TEDC2	3.83	-8.412	1.7885		UQCC1	-21.3295	-29.8148
CCL15	0.313184	Beyond p = 0.05 cutoff	-10000.6	Beyond p = 0.05 cutoff		DPH5	0.350386	Beyond p = 0.05 cutoff		CCL15	-13.565	-32.846	-23.736		DPH5	69.1665	66.0015
CELA2B	0.313181	Beyond p = 0.05 cutoff	0.264738	Beyond p = 0.05 cutoff		NPPA	0.350325	Beyond p = 0.05 cutoff		CELA2B	0.948	-19.002	-25.029		NPPA	-19.846	-22.2385
TTC36	0.313126	Beyond p = 0.05 cutoff	0.103146	Beyond p = 0.05 cutoff		CNOT3	0.350193	Beyond p = 0.05 cutoff		TTC36	-9.6145	-15.8805	-30.821		CNOT3	102.007	78.66
MRPS30	0.313098	Beyond p = 0.05 cutoff	0.151582	Beyond p = 0.05 cutoff		POLR2C	0.350007	Beyond p = 0.05 cutoff		MRPS30	5.394	-18.232	3.0015		POLR2C	140.476	155.149
LGR5	0.313088	Beyond p = 0.05 cutoff	0.050226	Beyond p = 0.05 cutoff		EIF5	0.349963	Beyond p = 0.05 cutoff		LGR5	-13.3385	-17.764	-24.28		EIF5	55.9125	43.0535
ORC5	0.312775	Beyond p = 0.05 cutoff	0.524054	Beyond p = 0.05 cutoff		PWWP3A	0.34978	Beyond p = 0.05 cutoff		ORC5	32.4005	24.0165	24.1505		PWWP3A	-14.086	-24.1608
AGK	0.312711	Beyond p = 0.05 cutoff	-10000.2	Beyond p = 0.05 cutoff		REG4	0.349614	Beyond p = 0.05 cutoff		AGK	-5.6815	-19.8195	-13.937		REG4	-10.686	-17.635
TRIM55	0.312677	Beyond p = 0.05 cutoff	-10000.2	Beyond p = 0.05 cutoff		SNIP1	0.349501	Beyond p = 0.05 cutoff		TRIM55	-39.3305	-25.769	-37.126		SNIP1	9.0145	17.0493
AMTN	0.312373	Beyond p = 0.05 cutoff	0.160685	Beyond p = 0.05 cutoff		PAXBP1	0.349393	Beyond p = 0.05 cutoff		AMTN	-10.444	-15.5405	-30.453		PAXBP1	23.6495	41.8267
SLC45A2	0.312266	Beyond p = 0.05 cutoff	0.602738	Beyond p = 0.05 cutoff		ZBTB17	0.349337	Beyond p = 0.05 cutoff		SLC45A2	-7.9465	-2.458	-14.9255		ZBTB17	25.069	22.2482
ALDH1A1	0.312218	Beyond p = 0.05 cutoff	0.216579	Beyond p = 0.05 cutoff		IL18BP	0.349319	Beyond p = 0.05 cutoff		ALDH1A1	-9.551	-10.5095	-20.124		IL18BP	-15.3995	-22.0987
MRPL14	0.312172	Beyond p = 0.05 cutoff	0.249984	Beyond p = 0.05 cutoff		ATP10D	0.349304	Beyond p = 0.05 cutoff		MRPL14	-2.3105	-5.8985	-6.9705		ATP10D	-27.8035	-30.641
SFT2D2	0.312147	Beyond p = 0.05 cutoff	-10000.2	Beyond p = 0.05 cutoff		UNC13A	0.348962	Beyond p = 0.05 cutoff		SFT2D2	-30.955	-24.92	-20.547		UNC13A	-22.564	-27.8573
CYB561A3	0.311901	Beyond p = 0.05 cutoff	0.122443	Beyond p = 0.05 cutoff		ENY2	0.348734	Beyond p = 0.05 cutoff		CYB561A3	-4.6225	-28.6845	-14.327		ENY2	44.981	20.6665
NRN1L	0.31173	Beyond p = 0.05 cutoff	0.14257	Beyond p = 0.05 cutoff		CCDC153	0.348652	Beyond p = 0.05 cutoff		NRN1L	-7.854	-12.1495	-18.693		CCDC153	-14.8745	-21.4612
MFAP1	0.311674	Beyond p = 0.05 cutoff	0.641882	Beyond p = 0.05 cutoff		TXLNA	0.348554	Beyond p = 0.05 cutoff		MFAP1	-2.1375	21.05	10.796		TXLNA	-11.751	-19.5622
SURF4	0.311498	Beyond p = 0.05 cutoff	0.0882844	Beyond p = 0.05 cutoff		RPL11	0.348384	Beyond p = 0.05 cutoff		SURF4	0.272	-12.536	-3.822		RPL11	107.519	110.804
TULP1	0.311434	Beyond p = 0.05 cutoff	1.07889	2		SZRD1	0.348127	Beyond p = 0.05 cutoff		TULP1	-21.9975	-17.358	-23.413		SZRD1	-8.4035	-16.5983
FOXN3	0.311195	Beyond p = 0.05 cutoff	-10000	Beyond p = 0.05 cutoff		SDAD1	0.348095	Beyond p = 0.05 cutoff		FOXN3	-42.5425	-16.9775	-25.977		SDAD1	62.0365	54.0403
YTHDC2	0.311106	Beyond p = 0.05 cutoff	0.268996	Beyond p = 0.05 cutoff		RPL7	0.347814	Beyond p = 0.05 cutoff		YTHDC2	-19.3	-12.004	-31.3005		RPL7	66.5955	61.5328
PCDH8	0.310917	Beyond p = 0.05 cutoff	-10000.6	Beyond p = 0.05 cutoff		PRSS55	0.347677	Beyond p = 0.05 cutoff		PCDH8	-7.3735	-33.937	-23.321		PRSS55	-19.3765	-26.6288
SUMO4	0.310781	Beyond p = 0.05 cutoff	-10000.1	Beyond p = 0.05 cutoff		SON	0.347601	Beyond p = 0.05 cutoff		SUMO4	-31.648	-17.1235	-24.081		SON	-7.879	-6.904
PVR	0.310711	Beyond p = 0.05 cutoff	-10000.1	Beyond p = 0.05 cutoff		TRIM63	0.347473	Beyond p = 0.05 cutoff		PVR	-22.816	-17.1305	-4.5865		TRIM63	-20.8405	-20.947
MED22	0.310559	Beyond p = 0.05 cutoff	0.0206632	Beyond p = 0.05 cutoff		AASDHPPT	0.347191	Beyond p = 0.05 cutoff		MED22	5.606	-9.653	-1.589		AASDHPPT	86.7985	74.703
OR6N1	0.310423	Beyond p = 0.05 cutoff	0.209425	Beyond p = 0.05 cutoff		ZCCHC10	0.347154	Beyond p = 0.05 cutoff		OR6N1	-1.7615	-5.663	-20.9785		ZCCHC10	-15.4235	-15.4277
HAO2	0.310351	Beyond p = 0.05 cutoff	-10000.1	Beyond p = 0.05 cutoff		GPR68	0.346985	Beyond p = 0.05 cutoff		HAO2	-8.1695	-16.503	-11.5405		GPR68	-21.9165	-29.0688
CENPA	0.310283	Beyond p = 0.05 cutoff	0.551418	Beyond p = 0.05 cutoff		SLC2A1	0.34687	Beyond p = 0.05 cutoff		CENPA	12.243	19.2885	4.7775		SLC2A1	-0.6225	1.30525
EXOSC10	0.309931	Beyond p = 0.05 cutoff	0.302057	Beyond p = 0.05 cutoff		GPRIN1	0.346503	Beyond p = 0.05 cutoff		EXOSC10	8.051	6.321	1.469		GPRIN1	-23.9465	-29.8098
CHIT1	0.309858	Beyond p = 0.05 cutoff	0.194685	Beyond p = 0.05 cutoff		EIF2AK4	0.345974	Beyond p = 0.05 cutoff		CHIT1	-8.7275	-8.3795	-18.5865		EIF2AK4	47.778	35.8462
ALX4	0.309833	Beyond p = 0.05 cutoff	0.164119	Beyond p = 0.05 cutoff		ITGB7	0.3459	Beyond p = 0.05 cutoff		ALX4	-13.1265	-14.0255	-19.5775		ITGB7	-21.4985	-19.5015
IGBP1	0.309707	Beyond p = 0.05 cutoff	0.197315	Beyond p = 0.05 cutoff		TREML4	0.345766	Beyond p = 0.05 cutoff		IGBP1	29.867	18.012	24.8895		TREML4	-18.399	-16.7213
THYN1	0.30965	Beyond p = 0.05 cutoff	-10000.1	Beyond p = 0.05 cutoff		TMEM119	0.345668	Beyond p = 0.05 cutoff		THYN1	-11.113	-19.1115	-25.6065		TMEM119	-24.1105	-24.495
TMEM8B	0.309623	Beyond p = 0.05 cutoff	0.101346	Beyond p = 0.05 cutoff		NOL6	0.345642	Beyond p = 0.05 cutoff		TMEM8B	-13.092	-13.569	-20.0495		NOL6	154.5	139.414
CKM	0.309525	Beyond p = 0.05 cutoff	-10000.1	Beyond p = 0.05 cutoff		CCIN	0.34562	Beyond p = 0.05 cutoff		CKM	-9.7705	-19.4135	-12.151		CCIN	-17.671	-23.498
PHOX2A	0.309469	Beyond p = 0.05 cutoff	0.18844	Beyond p = 0.05 cutoff		MRPL49	0.345297	Beyond p = 0.05 cutoff		PHOX2A	-10.0785	-7.8405	-20.8445		MRPL49	-5.7845	1.642
ANKRD34A	0.309027	Beyond p = 0.05 cutoff	-10000.5	Beyond p = 0.05 cutoff		EFNA3	0.344959	Beyond p = 0.05 cutoff		ANKRD34A	-6.8885	-31.1005	-40.223		EFNA3	-1.9115	-3.10725
UBE2A	0.30902	Beyond p = 0.05 cutoff	1.15844	2		COQ6	0.34495	Beyond p = 0.05 cutoff		UBE2A	-4.245	5.9155	-10.4305		COQ6	-14.4305	-21.7935
IAH1	0.308747	Beyond p = 0.05 cutoff	-0.085867	Beyond p = 0.05 cutoff		AP1G1	0.344871	Beyond p = 0.05 cutoff		IAH1	0.227	-20.3585	-4.997		AP1G1	-12.076	-9.2415
EIF3K	0.308739	Beyond p = 0.05 cutoff	0.56672	Beyond p = 0.05 cutoff		SDHAF4	0.344752	Beyond p = 0.05 cutoff		EIF3K	3.2835	7.3635	-0.4295		SDHAF4	-14.8685	-22.6305
ACOT8	0.308736	Beyond p = 0.05 cutoff	0.123631	Beyond p = 0.05 cutoff		GLIS1	0.34442	Beyond p = 0.05 cutoff		ACOT8	-7.23	-13.409	-25.7455		GLIS1	-24.186	-22.6825
TLR9	0.308723	Beyond p = 0.05 cutoff	0.245434	Beyond p = 0.05 cutoff		YPEL5	0.343841	Beyond p = 0.05 cutoff		TLR9	-21.1995	-23.5025	-6.8005		YPEL5	-0.139	-3.6795
FOXD2	0.308595	Beyond p = 0.05 cutoff	-10000.2	Beyond p = 0.05 cutoff		SMU1	0.343789	Beyond p = 0.05 cutoff		FOXD2	-10.285	-22.361	-18.2475		SMU1	122.199	147.053
KPNA4	0.308473	Beyond p = 0.05 cutoff	0.349546	Beyond p = 0.05 cutoff		WDR70	0.343305	Beyond p = 0.05 cutoff		KPNA4	-0.5325	-3.9195	-29.0785		WDR70	67.142	64.3162
SLC7A6	0.30839	Beyond p = 0.05 cutoff	0.0723543	Beyond p = 0.05 cutoff		MXRA8	0.343263	Beyond p = 0.05 cutoff		SLC7A6	-3.596	-14.7595	-43.249		MXRA8	-13.334	-12.9205
KLK3	0.30837	Beyond p = 0.05 cutoff	#N/A	#N/A		FAU	0.343256	Beyond p = 0.05 cutoff		KLK3	-16.433	#N/A	-15.934		FAU	128.042	124.503
PHF5A	0.308276	Beyond p = 0.05 cutoff	0.205653	Beyond p = 0.05 cutoff		PRMT7	0.343237	Beyond p = 0.05 cutoff		PHF5A	57.0145	46.701	74.692		PRMT7	-13.6255	-19.1835
DEXI	0.308238	Beyond p = 0.05 cutoff	0.317104	Beyond p = 0.05 cutoff		CHRNB3	0.343039	Beyond p = 0.05 cutoff		DEXI	2.874	2.348	-5.358		CHRNB3	-18.6665	-28.698
RAMP2	0.308147	Beyond p = 0.05 cutoff	0.257262	Beyond p = 0.05 cutoff		MSL2	0.343037	Beyond p = 0.05 cutoff		RAMP2	-18.097	-17.4185	-9.461		MSL2	-16.2515	-20.9017
ASCC1	0.308092	Beyond p = 0.05 cutoff	-10000	Beyond p = 0.05 cutoff		ZBTB43	0.342897	Beyond p = 0.05 cutoff		ASCC1	-26.465	-34.014	-30.6285		ZBTB43	-11.7125	-18.9575
MZT1	0.307972	Beyond p = 0.05 cutoff	0.264249	Beyond p = 0.05 cutoff		RPP40	0.342817	Beyond p = 0.05 cutoff		MZT1	12.7435	10.212	8.75		RPP40	88.006	54.678
SLC4A10	0.30784	Beyond p = 0.05 cutoff	0.215554	Beyond p = 0.05 cutoff		GEMIN7	0.342569	Beyond p = 0.05 cutoff		SLC4A10	-9.9685	-11.85	-46.2325		GEMIN7	141.76	124.505
PIGO	0.307822	Beyond p = 0.05 cutoff	0.0790028	Beyond p = 0.05 cutoff		TRIM42	0.342512	Beyond p = 0.05 cutoff		PIGO	-10.124	-13.652	-17.119		TRIM42	-19.72	-29.7985
MTERF4	0.307746	Beyond p = 0.05 cutoff	-10000.2	Beyond p = 0.05 cutoff		HSP90AA1	0.342372	Beyond p = 0.05 cutoff		MTERF4	-10.1905	-24.0995	-26.187		HSP90AA1	-11.6255	-22.4232
CAPN3	0.307669	Beyond p = 0.05 cutoff	-9999.97	Beyond p = 0.05 cutoff		SAMD10	0.34236	Beyond p = 0.05 cutoff		CAPN3	-5.877	-15.762	-17.403		SAMD10	-14.8595	-19.182
CCDC117	0.307633	Beyond p = 0.05 cutoff	0.316663	Beyond p = 0.05 cutoff		CEP68	0.342184	Beyond p = 0.05 cutoff		CCDC117	-28.241	-8.786	-22.2795		CEP68	-16.013	-29.0685
SIRPB1	0.307563	Beyond p = 0.05 cutoff	-9999.99	Beyond p = 0.05 cutoff		HAPLN2	0.342125	Beyond p = 0.05 cutoff		SIRPB1	-15.7545	-20.433	-32.922		HAPLN2	-10.765	-2.2485
GCN1	0.307393	Beyond p = 0.05 cutoff	0.24539	Beyond p = 0.05 cutoff		SLC3A2	0.342113	Beyond p = 0.05 cutoff		GCN1	6.9585	4.8885	7.211		SLC3A2	-7.2105	-13.9875
WAC	0.307391	Beyond p = 0.05 cutoff	0.176722	Beyond p = 0.05 cutoff		HJURP	0.341922	Beyond p = 0.05 cutoff		WAC	8.7825	-3.628	1.924		HJURP	27.0685	30.2477
MYLK	0.307241	Beyond p = 0.05 cutoff	-10000.1	Beyond p = 0.05 cutoff		DRD3	0.341879	Beyond p = 0.05 cutoff		MYLK	-4.0145	-36.3705	-24.016		DRD3	-14.5065	-16.5143
TULP4	0.307017	Beyond p = 0.05 cutoff	0.290633	Beyond p = 0.05 cutoff		OR4X2	0.341773	Beyond p = 0.05 cutoff		TULP4	-35.0015	-25.182	-10.531		OR4X2	-16.923	-26.3268
TMEM187	0.306922	Beyond p = 0.05 cutoff	-10000.9	Beyond p = 0.05 cutoff		KLHL26	0.341709	Beyond p = 0.05 cutoff		TMEM187	-10.0365	-48.3245	-55.9335		KLHL26	-11.5205	-12.0255
SNRPC	0.306792	Beyond p = 0.05 cutoff	0.185244	Beyond p = 0.05 cutoff		ZIC4	0.341421	Beyond p = 0.05 cutoff		SNRPC	19.859	9.3355	8.1035		ZIC4	-14.363	-25.1337
RPL3L	0.306689	Beyond p = 0.05 cutoff	#N/A	#N/A		C3orf22	0.341407	Beyond p = 0.05 cutoff		RPL3L	-22.001	#N/A	-12.3855		C3orf22	-9.885	-18.5383
RRP9	0.306673	Beyond p = 0.05 cutoff	0.539033	Beyond p = 0.05 cutoff		SOX10	0.34085	Beyond p = 0.05 cutoff		RRP9	11.3935	8.991	3.376		SOX10	-2.153	-1.5465
UTP25	0.306424	Beyond p = 0.05 cutoff	0.94422	1		SLC33A1	0.340771	Beyond p = 0.05 cutoff		UTP25	7.163	13.9065	1.148		SLC33A1	-16.634	-20.918
FOSL1	0.306303	Beyond p = 0.05 cutoff	0.251152	Beyond p = 0.05 cutoff		HNF4A	0.340746	Beyond p = 0.05 cutoff		FOSL1	17.716	-15.963	-11.372		HNF4A	-19.2895	-23.5053
GALNT8	0.306288	Beyond p = 0.05 cutoff	#N/A	#N/A		PCDH20	0.340448	Beyond p = 0.05 cutoff		GALNT8	-26.809	#N/A	-19.26		PCDH20	-24.427	-28.0813
ZNF182	0.306186	Beyond p = 0.05 cutoff	-10000.4	Beyond p = 0.05 cutoff		KRTAP12-2	0.34008	Beyond p = 0.05 cutoff		ZNF182	-13.3125	-27.0195	-25.4825		KRTAP12-2	-15.1445	-22.9475
FAM229A	0.306144	Beyond p = 0.05 cutoff	0.00263308	Beyond p = 0.05 cutoff		POLD2	0.340017	Beyond p = 0.05 cutoff		FAM229A	-5.2545	-12.942	-11.2155		POLD2	62.439	56.663
GOSR1	0.306008	Beyond p = 0.05 cutoff	0.162606	Beyond p = 0.05 cutoff		BTN1A1	0.339953	Beyond p = 0.05 cutoff		GOSR1	-1.22	-13.404	-12.6245		BTN1A1	-20.781	-27.9567
SERPINH1	0.305916	Beyond p = 0.05 cutoff	-10000	Beyond p = 0.05 cutoff		OR4K1	0.339894	Beyond p = 0.05 cutoff		SERPINH1	-14.046	-17.2315	-21.8065		OR4K1	-21.7585	-27.9647
PLEKHJ1	0.305857	Beyond p = 0.05 cutoff	0.0931949	Beyond p = 0.05 cutoff		SMUG1	0.339871	Beyond p = 0.05 cutoff		PLEKHJ1	-21.4345	-9.5665	-17.9955		SMUG1	-21.926	-27.0145
ZSWIM1	0.305786	Beyond p = 0.05 cutoff	-10000.1	Beyond p = 0.05 cutoff		SH2B1	0.33957	Beyond p = 0.05 cutoff		ZSWIM1	-9.118	-18.82	-24.84		SH2B1	-18.701	-29.8912
CORO2A	0.305714	Beyond p = 0.05 cutoff	0.175528	Beyond p = 0.05 cutoff		ARIH1	0.339542	Beyond p = 0.05 cutoff		CORO2A	-29.7415	-26.498	-36.692		ARIH1	42.0705	32.1523
C16orf86	0.305588	Beyond p = 0.05 cutoff	-10000.2	Beyond p = 0.05 cutoff		ARMC10	0.339388	Beyond p = 0.05 cutoff		C16orf86	-14.8265	-29.564	-20.627		ARMC10	-9.7485	-19.1468
HNRNPH1	0.30552	Beyond p = 0.05 cutoff	0.589113	Beyond p = 0.05 cutoff		TDG	0.339263	Beyond p = 0.05 cutoff		HNRNPH1	5.553	16.9985	3.19		TDG	-6.447	-10.1997
HFE	0.305471	Beyond p = 0.05 cutoff	-10000.2	Beyond p = 0.05 cutoff		GSPT1	0.33921	Beyond p = 0.05 cutoff		HFE	-15.651	-28.9595	-28.916		GSPT1	28.2875	20.9857
RPP14	0.305343	Beyond p = 0.05 cutoff	0.301359	Beyond p = 0.05 cutoff		INPP5F	0.339144	Beyond p = 0.05 cutoff		RPP14	14.8525	13.8435	14.1655		INPP5F	-16.226	-18.9485
ADGRG1	0.305314	Beyond p = 0.05 cutoff	-10000.1	Beyond p = 0.05 cutoff		TTC27	0.339102	Beyond p = 0.05 cutoff		ADGRG1	-11.224	-32.01	-40.282		TTC27	105.865	96.2373
DMKN	0.305306	Beyond p = 0.05 cutoff	-0.00894856	Beyond p = 0.05 cutoff		NOL10	0.338969	Beyond p = 0.05 cutoff		DMKN	-13.835	-29.196	-32.636		NOL10	120.35	104.027
CCDC144A	0.305278	Beyond p = 0.05 cutoff	0.126101	Beyond p = 0.05 cutoff		TNFRSF1B	0.33882	Beyond p = 0.05 cutoff		CCDC144A	1.7445	-11.3155	-9.2625		TNFRSF1B	-14.314	-21.532
BLOC1S1	0.305224	Beyond p = 0.05 cutoff	-10000.3	Beyond p = 0.05 cutoff		UBE2L3	0.338339	Beyond p = 0.05 cutoff		BLOC1S1	-8.6015	-27.065	-20.6035		UBE2L3	45.0205	8.9785
IFI30	0.305205	Beyond p = 0.05 cutoff	0.0630535	Beyond p = 0.05 cutoff		PHF12	0.338266	Beyond p = 0.05 cutoff		IFI30	-22.094	-24.936	-21.723		PHF12	-5.2005	-5.78375
PELO	0.305108	Beyond p = 0.05 cutoff	0.368843	Beyond p = 0.05 cutoff		ADAM21	0.338266	Beyond p = 0.05 cutoff		PELO	4.58	5.3355	4.798		ADAM21	-13.8015	-15.4708
TMCC1	0.305104	Beyond p = 0.05 cutoff	-10000.1	Beyond p = 0.05 cutoff		PPID	0.338179	Beyond p = 0.05 cutoff		TMCC1	-13.355	-21.716	-34.895		PPID	-21.8955	-22.4093
IRS1	0.305078	Beyond p = 0.05 cutoff	-10000	Beyond p = 0.05 cutoff		CNTNAP1	0.338121	Beyond p = 0.05 cutoff		IRS1	-9.9545	-16.152	-27.972		CNTNAP1	-11.1835	-22.7285
SCRN2	0.305055	Beyond p = 0.05 cutoff	0.463098	Beyond p = 0.05 cutoff		ZNF610	0.337898	Beyond p = 0.05 cutoff		SCRN2	-29.434	-3.5345	-9.7895		ZNF610	-25.519	-23.8345
C4orf47	0.305017	Beyond p = 0.05 cutoff	0.7436	Beyond p = 0.05 cutoff		TM6SF2	0.337782	Beyond p = 0.05 cutoff		C4orf47	-20.6535	-7.547	-51.7775		TM6SF2	-12.8935	-15.54
CSNK1G2	0.30498	Beyond p = 0.05 cutoff	-10000	Beyond p = 0.05 cutoff		RNF133	0.337432	Beyond p = 0.05 cutoff		CSNK1G2	-5.948	-16.9135	-18.2705		RNF133	-21.8355	-33.0555
SYNCRIP	0.304903	Beyond p = 0.05 cutoff	0.826565	1		PDXDC1	0.337336	Beyond p = 0.05 cutoff		SYNCRIP	-16.1015	5.9875	-6.669		PDXDC1	0.9655	-7.38075
NAT10	0.304753	Beyond p = 0.05 cutoff	0.185939	Beyond p = 0.05 cutoff		TRPV5	0.337322	Beyond p = 0.05 cutoff		NAT10	38.193	11.9045	55.757		TRPV5	-20.4605	-25.491
UBXN4	0.304672	Beyond p = 0.05 cutoff	0.234266	Beyond p = 0.05 cutoff		C1orf53	0.337309	Beyond p = 0.05 cutoff		UBXN4	-14.498	-6.901	-11.6735		C1orf53	-6.1395	-21.6412
OR1I1	0.304665	Beyond p = 0.05 cutoff	0.213439	Beyond p = 0.05 cutoff		UBL5	0.337281	Beyond p = 0.05 cutoff		OR1I1	1.7735	-36.313	-16.3535		UBL5	147.657	138.955
ZNF865	0.304514	Beyond p = 0.05 cutoff	0.0636692	Beyond p = 0.05 cutoff		MCTS1	0.337108	Beyond p = 0.05 cutoff		ZNF865	0.986	-9.285	-28.4115		MCTS1	38.082	55.1247
ZNF345	0.304382	Beyond p = 0.05 cutoff	-10000	Beyond p = 0.05 cutoff		RPL35	0.336993	Beyond p = 0.05 cutoff		ZNF345	-10.9475	-12.4515	-24.1545		RPL35	22.013	45.4078
RPP25L	0.304349	Beyond p = 0.05 cutoff	0.212374	Beyond p = 0.05 cutoff		CSTB	0.336813	Beyond p = 0.05 cutoff		RPP25L	45.939	34.8255	36.8585		CSTB	-18.966	-20.7172
N4BP2L1	0.303926	Beyond p = 0.05 cutoff	0.143718	Beyond p = 0.05 cutoff		NOL11	0.336788	Beyond p = 0.05 cutoff		N4BP2L1	-26.703	-11.687	-11.293		NOL11	32.579	43.67
MFAP3	0.303807	Beyond p = 0.05 cutoff	0.249663	Beyond p = 0.05 cutoff		GOLIM4	0.336783	Beyond p = 0.05 cutoff		MFAP3	-37.5145	-12.51	-58.132		GOLIM4	-20.9985	-23.5532
TEX261	0.303449	Beyond p = 0.05 cutoff	0.295908	Beyond p = 0.05 cutoff		NCKAP1	0.336777	Beyond p = 0.05 cutoff		TEX261	-12.0745	-10.9425	-22.0395		NCKAP1	37.0275	46.0692
GPATCH2L	0.303421	Beyond p = 0.05 cutoff	-10000	Beyond p = 0.05 cutoff		CCDC28A	0.336672	Beyond p = 0.05 cutoff		GPATCH2L	-10.808	-13.7135	-21.603		CCDC28A	-9.579	-19.0658
NCK2	0.303102	Beyond p = 0.05 cutoff	0.446994	Beyond p = 0.05 cutoff		ZBTB1	0.336664	Beyond p = 0.05 cutoff		NCK2	-12.847	-13.1585	-35.1355		ZBTB1	-21.855	-39.7655
MPPED1	0.302863	Beyond p = 0.05 cutoff	-10000.3	Beyond p = 0.05 cutoff		AFP	0.3365	Beyond p = 0.05 cutoff		MPPED1	-10.0595	-24.677	-21.4215		AFP	-18.331	-32.5375
LANCL2	0.302801	Beyond p = 0.05 cutoff	0.310079	Beyond p = 0.05 cutoff		CASC4	0.336485	Beyond p = 0.05 cutoff		LANCL2	-3.999	-6.5365	-16.4835		CASC4	-21.3675	-32.4395
C7orf57	0.302743	Beyond p = 0.05 cutoff	0.0259184	Beyond p = 0.05 cutoff		HNRNPU	0.336484	Beyond p = 0.05 cutoff		C7orf57	-7.613	-18.803	-18.607		HNRNPU	99.6795	78.1
PCDHB5	0.30268	Beyond p = 0.05 cutoff	0.329325	Beyond p = 0.05 cutoff		OR5T1	0.336459	Beyond p = 0.05 cutoff		PCDHB5	-30.337	-9.3955	-18.5565		OR5T1	-23.1385	-30.2943
SHE	0.302642	Beyond p = 0.05 cutoff	0.0750389	Beyond p = 0.05 cutoff		H6PD	0.336422	Beyond p = 0.05 cutoff		SHE	-7.8995	-14.3165	-21.9675		H6PD	-15.7365	-26.7028
TPSAB1	0.302618	Beyond p = 0.05 cutoff	-10000.2	Beyond p = 0.05 cutoff		THOC7	0.335907	Beyond p = 0.05 cutoff		TPSAB1	-29.1755	-21.123	-28.3585		THOC7	106.221	82.3435
SF3B2	0.302608	Beyond p = 0.05 cutoff	0.255046	Beyond p = 0.05 cutoff		ANGEL1	0.335629	Beyond p = 0.05 cutoff		SF3B2	-16.6255	6.1925	4.513		ANGEL1	-17.625	-25.7387
PRDM10	0.302517	Beyond p = 0.05 cutoff	0.477593	Beyond p = 0.05 cutoff		MYT1	0.335522	Beyond p = 0.05 cutoff		PRDM10	3.574	-9.11	3.135		MYT1	-17.847	-27.0478
SLC13A3	0.302476	Beyond p = 0.05 cutoff	-10000.3	Beyond p = 0.05 cutoff		RRM1	0.335313	Beyond p = 0.05 cutoff		SLC13A3	-4.753	-25.916	-19.0185		RRM1	170.835	164.214
FAHD1	0.302474	Beyond p = 0.05 cutoff	0.438542	Beyond p = 0.05 cutoff		NES	0.334804	Beyond p = 0.05 cutoff		FAHD1	-7.3885	-6.1285	-31.445		NES	-15.5295	-19.1395
FERD3L	0.302463	Beyond p = 0.05 cutoff	-9999.98	Beyond p = 0.05 cutoff		CHD1L	0.334796	Beyond p = 0.05 cutoff		FERD3L	-31.9075	-9.764	-14.7195		CHD1L	-22.123	-25.7787
TJP3	0.302331	Beyond p = 0.05 cutoff	-10000	Beyond p = 0.05 cutoff		DNAJB2	0.334745	Beyond p = 0.05 cutoff		TJP3	-7.4105	-13.1695	-12.3		DNAJB2	-8.2505	-15.5702
PPP4R3B	0.302247	Beyond p = 0.05 cutoff	0.532087	Beyond p = 0.05 cutoff		PGM3	0.334567	Beyond p = 0.05 cutoff		PPP4R3B	-9.0305	-9.1375	-22.0745		PGM3	-0.1585	-2.85975
DEC1	0.302219	Beyond p = 0.05 cutoff	0.250831	Beyond p = 0.05 cutoff		ADGRL3	0.334488	Beyond p = 0.05 cutoff		DEC1	-32.428	-15.9795	-32.2545		ADGRL3	-22.1875	-28.3397
FER	0.302213	Beyond p = 0.05 cutoff	-10000.3	Beyond p = 0.05 cutoff		CCN6	0.334396	Beyond p = 0.05 cutoff		FER	-18.807	-21.2995	-36.8175		CCN6	-23.598	-28.2797
PSORS1C1	0.302153	Beyond p = 0.05 cutoff	0.325509	Beyond p = 0.05 cutoff		GJD2	0.334305	Beyond p = 0.05 cutoff		PSORS1C1	-7.098	-6.3885	-9.904		GJD2	-18.9385	-28.8717
CPLX3	0.301796	Beyond p = 0.05 cutoff	-10000	Beyond p = 0.05 cutoff		LRRK2	0.334209	Beyond p = 0.05 cutoff		CPLX3	-11.7395	-31.8075	-41.6775		LRRK2	-19.2605	-29.2145
BRPF1	0.301745	Beyond p = 0.05 cutoff	0.882525	1		RDH16	0.333923	Beyond p = 0.05 cutoff		BRPF1	-6.3385	2.7285	-18.8055		RDH16	-20.3555	-29.913
AATK	0.301598	Beyond p = 0.05 cutoff	0.154245	Beyond p = 0.05 cutoff		ANKRD2	0.333682	Beyond p = 0.05 cutoff		AATK	-10.0835	-15.2625	-37.5035		ANKRD2	-18.2315	-17.8435
RNF145	0.301578	Beyond p = 0.05 cutoff	-10000	Beyond p = 0.05 cutoff		CTPS1	0.33345	Beyond p = 0.05 cutoff		RNF145	-5.7795	-10.7205	-15.56		CTPS1	-20.1575	-16.8442
OR4F15	0.301381	Beyond p = 0.05 cutoff	-10000.2	Beyond p = 0.05 cutoff		RAB2B	0.333297	Beyond p = 0.05 cutoff		OR4F15	-15.3575	-21.932	-27.307		RAB2B	-19.8145	-24.6378
DRD5	0.301273	Beyond p = 0.05 cutoff	0.212087	Beyond p = 0.05 cutoff		C9orf78	0.333261	Beyond p = 0.05 cutoff		DRD5	12.7825	-17.4555	7.461		C9orf78	36.342	30.4095
CHKA	0.301226	Beyond p = 0.05 cutoff	0.155303	Beyond p = 0.05 cutoff		FBL	0.332985	Beyond p = 0.05 cutoff		CHKA	-32.4725	-14.1905	-24.544		FBL	168.995	180.715
SYVN1	0.301219	Beyond p = 0.05 cutoff	0.163903	Beyond p = 0.05 cutoff		SLC7A4	0.332577	Beyond p = 0.05 cutoff		SYVN1	2.201	-7.715	4.1955		SLC7A4	-19.014	-19.591
MID2	0.301215	Beyond p = 0.05 cutoff	0.121498	Beyond p = 0.05 cutoff		ZFPM1	0.332417	Beyond p = 0.05 cutoff		MID2	-10.9015	-13.801	-23.7115		ZFPM1	-13.6	-21.481
ZBTB25	0.301204	Beyond p = 0.05 cutoff	-10000.4	Beyond p = 0.05 cutoff		EDC4	0.332121	Beyond p = 0.05 cutoff		ZBTB25	-5.034	-41.826	-51.513		EDC4	5.6405	-5.53175
VAMP3	0.301165	Beyond p = 0.05 cutoff	0.264059	Beyond p = 0.05 cutoff		GPD1	0.332068	Beyond p = 0.05 cutoff		VAMP3	-8.219	-29.041	-17.0855		GPD1	-21.5455	-28.6923
NKX2-8	0.301138	Beyond p = 0.05 cutoff	-10000.2	Beyond p = 0.05 cutoff		C19orf53	0.331436	Beyond p = 0.05 cutoff		NKX2-8	-5.305	-17.5625	-20.3135		C19orf53	102.627	89.4205
GTF2H1	0.30107	Beyond p = 0.05 cutoff	0.155028	Beyond p = 0.05 cutoff		FCHO2	0.33137	Beyond p = 0.05 cutoff		GTF2H1	20.071	5.1105	16.771		FCHO2	-15.568	-9.634
BMP2	0.300996	Beyond p = 0.05 cutoff	0.451712	Beyond p = 0.05 cutoff		COX7C	0.331369	Beyond p = 0.05 cutoff		BMP2	-6.822	-18.2355	-25.8595		COX7C	-4.576	-3.6085
PRR32	0.300737	Beyond p = 0.05 cutoff	0.542855	Beyond p = 0.05 cutoff		BAG5	0.330978	Beyond p = 0.05 cutoff		PRR32	-26.9315	-9.6995	-21.708		BAG5	-23.1635	-23.2967
SP1	0.300715	Beyond p = 0.05 cutoff	0.186849	Beyond p = 0.05 cutoff		RANBP1	0.33094	Beyond p = 0.05 cutoff		SP1	-3.1725	-2.871	-11.9295		RANBP1	-2.841	9.13575
NLGN1	0.300663	Beyond p = 0.05 cutoff	0.0504169	Beyond p = 0.05 cutoff		RAD50	0.330836	Beyond p = 0.05 cutoff		NLGN1	-27.357	-17.124	-13.441		RAD50	6.1905	26.1107
ING3	0.30064	Beyond p = 0.05 cutoff	0.28907	Beyond p = 0.05 cutoff		C12orf54	0.330438	Beyond p = 0.05 cutoff		ING3	22.968	19.3855	11.7665		C12orf54	-20.7875	-28.0925
RNF19B	0.300454	Beyond p = 0.05 cutoff	-10000.2	Beyond p = 0.05 cutoff		ATXN10	0.3303	Beyond p = 0.05 cutoff		RNF19B	-8.1645	-21.3475	-16.157		ATXN10	11.118	20.58
NPLOC4	0.300376	Beyond p = 0.05 cutoff	0.724602	Beyond p = 0.05 cutoff		SRP19	0.330213	Beyond p = 0.05 cutoff		NPLOC4	3.7115	24.485	6.235		SRP19	130.892	136.832
INCA1	0.300156	Beyond p = 0.05 cutoff	0.454177	Beyond p = 0.05 cutoff		BCKDHA	0.330201	Beyond p = 0.05 cutoff		INCA1	-3.4205	-19.441	-13.0025		BCKDHA	-22.6325	-26.172
PPP4C	0.300126	Beyond p = 0.05 cutoff	0.198002	Beyond p = 0.05 cutoff		OR10H2	0.330122	Beyond p = 0.05 cutoff		PPP4C	51.4785	35.1485	48.767		OR10H2	-21.9295	-31.8535
SAMD7	0.300046	Beyond p = 0.05 cutoff	#N/A	#N/A		ARPC2	0.330018	Beyond p = 0.05 cutoff		SAMD7	-6.5975	#N/A	-14.3805		ARPC2	36.373	22.8227
PRPF4B	0.300001	Beyond p = 0.05 cutoff	0.744875	Beyond p = 0.05 cutoff		STRN	0.329622	Beyond p = 0.05 cutoff		PRPF4B	6.865	10.1725	-1.571		STRN	-11.7875	-21.384
TUBE1	0.299973	Beyond p = 0.05 cutoff	0.679491	Beyond p = 0.05 cutoff		PLAAT4	0.329529	Beyond p = 0.05 cutoff		TUBE1	-0.8695	2.739	-5.3665		PLAAT4	-21.3655	-29.0693
SV2B	0.29991	Beyond p = 0.05 cutoff	0.238833	Beyond p = 0.05 cutoff		ZNF18	0.329481	Beyond p = 0.05 cutoff		SV2B	-21.1505	-15.4615	-28.976		ZNF18	-16.573	-32.7263
STX4	0.299855	Beyond p = 0.05 cutoff	-10000	Beyond p = 0.05 cutoff		CSTF2	0.329192	Beyond p = 0.05 cutoff		STX4	-24.785	-35.007	-2.1655		CSTF2	-22.091	-38.0625
CDK12	0.299746	Beyond p = 0.05 cutoff	0.314568	Beyond p = 0.05 cutoff		CD79A	0.329148	Beyond p = 0.05 cutoff		CDK12	0.2105	-0.5425	-1.667		CD79A	-18.537	-27.7608
PPM1J	0.299579	Beyond p = 0.05 cutoff	-10000.1	Beyond p = 0.05 cutoff		CARS1	0.329148	Beyond p = 0.05 cutoff		PPM1J	-8.6345	-16.1535	-15.675		CARS1	31.4685	20.681
TMEM131L	0.299571	Beyond p = 0.05 cutoff	-10000	Beyond p = 0.05 cutoff		CACNB1	0.328958	Beyond p = 0.05 cutoff		TMEM131L	-11.7365	-18.988	-24.029		CACNB1	-18.9435	-20.3242
DLG5	0.299454	Beyond p = 0.05 cutoff	0.32562	Beyond p = 0.05 cutoff		UBXN10	0.328933	Beyond p = 0.05 cutoff		DLG5	6.3655	-26.709	-3.8555		UBXN10	-10.337	-12.0495
AGTRAP	0.299244	Beyond p = 0.05 cutoff	0.128714	Beyond p = 0.05 cutoff		C2orf16	0.32873	Beyond p = 0.05 cutoff		AGTRAP	-21.404	-23.587	-34.967		C2orf16	-23.1265	-30.634
SINHCAF	0.299184	Beyond p = 0.05 cutoff	0.316742	Beyond p = 0.05 cutoff		LIMS1	0.328465	Beyond p = 0.05 cutoff		SINHCAF	3.497	5.2045	4.099		LIMS1	51.2645	35.6912
SLC2A2	0.299095	Beyond p = 0.05 cutoff	-10000.1	Beyond p = 0.05 cutoff		DNAJC12	0.328217	Beyond p = 0.05 cutoff		SLC2A2	-12.56	-18.3225	-19.9565		DNAJC12	-9.3235	-7.7725
ITGB4	0.298981	Beyond p = 0.05 cutoff	0.145023	Beyond p = 0.05 cutoff		MYO1E	0.327879	Beyond p = 0.05 cutoff		ITGB4	-6.3125	-14.1125	-21.2665		MYO1E	-22.7885	-29.828
OAT	0.298949	Beyond p = 0.05 cutoff	0.1376	Beyond p = 0.05 cutoff		SP2	0.327845	Beyond p = 0.05 cutoff		OAT	-10.2705	-12.855	-23.8415		SP2	-0.9695	-9.30425
APH1A	0.29885	Beyond p = 0.05 cutoff	0.0407103	Beyond p = 0.05 cutoff		ALDH4A1	0.327764	Beyond p = 0.05 cutoff		APH1A	-15.4165	-13.937	-11.33		ALDH4A1	-17.6285	-20.003
HAO1	0.298802	Beyond p = 0.05 cutoff	0.621781	Beyond p = 0.05 cutoff		SLC24A4	0.327665	Beyond p = 0.05 cutoff		HAO1	-10.2855	-1.3625	-17.3355		SLC24A4	-24.956	-32.5977
LDHB	0.298658	Beyond p = 0.05 cutoff	0.0736966	Beyond p = 0.05 cutoff		ZNF200	0.327576	Beyond p = 0.05 cutoff		LDHB	-3.0055	-11.472	-9.9655		ZNF200	-10.285	-17.8242
MEAF6	0.298488	Beyond p = 0.05 cutoff	0.364788	Beyond p = 0.05 cutoff		MXRA7	0.327502	Beyond p = 0.05 cutoff		MEAF6	8.903	14.9175	10.9565		MXRA7	-14.0385	-11.0318
CPNE7	0.298439	Beyond p = 0.05 cutoff	-9999.98	Beyond p = 0.05 cutoff		ZBTB8A	0.327216	Beyond p = 0.05 cutoff		CPNE7	-34.6505	-16.5515	-26.0845		ZBTB8A	-19.3595	-23.5727
CBX2	0.298271	Beyond p = 0.05 cutoff	-10000	Beyond p = 0.05 cutoff		PPRC1	0.327211	Beyond p = 0.05 cutoff		CBX2	-2.8205	-16.7935	-28.596		PPRC1	1.8195	9.38075
FCHO1	0.298263	Beyond p = 0.05 cutoff	-10000.2	Beyond p = 0.05 cutoff		MESD	0.326947	Beyond p = 0.05 cutoff		FCHO1	-25.287	-40.812	-19.866		MESD	22.2995	19.5493
COG8	0.298185	Beyond p = 0.05 cutoff	-0.0811527	Beyond p = 0.05 cutoff		CNGB1	0.326603	Beyond p = 0.05 cutoff		COG8	-23.719	-13.472	7.572		CNGB1	-22.007	-28.2007
ACSBG2	0.298129	Beyond p = 0.05 cutoff	0.229621	Beyond p = 0.05 cutoff		ZHX2	0.326496	Beyond p = 0.05 cutoff		ACSBG2	-16.3095	-13.162	-20.9985		ZHX2	-9.375	-14.9645
SLC5A5	0.298085	Beyond p = 0.05 cutoff	0.142326	Beyond p = 0.05 cutoff		RPL38	0.326431	Beyond p = 0.05 cutoff		SLC5A5	-2.099	-9.556	-10.3215		RPL38	103.415	111.352
HDAC3	0.29796	Beyond p = 0.05 cutoff	0.540999	Beyond p = 0.05 cutoff		SNAP25	0.326363	Beyond p = 0.05 cutoff		HDAC3	17.8705	30.303	38.534		SNAP25	-21.8405	-24.932
RNF214	0.297854	Beyond p = 0.05 cutoff	-9999.95	Beyond p = 0.05 cutoff		IL17RB	0.326272	Beyond p = 0.05 cutoff		RNF214	-7.457	-15.322	-45.9415		IL17RB	-3.09	-6.161
NCF4	0.297811	Beyond p = 0.05 cutoff	0.011522	Beyond p = 0.05 cutoff		ATOH8	0.32626	Beyond p = 0.05 cutoff		NCF4	-7.2905	-22.4895	-13.4955		ATOH8	-16.8515	-28.9838
SPRN	0.297692	Beyond p = 0.05 cutoff	-10000	Beyond p = 0.05 cutoff		INO80	0.326169	Beyond p = 0.05 cutoff		SPRN	-14.9695	-22.698	-24.078		INO80	30.1395	30.1028
TRAPPC13	0.297617	Beyond p = 0.05 cutoff	0.334165	Beyond p = 0.05 cutoff		HSD11B2	0.326046	Beyond p = 0.05 cutoff		TRAPPC13	7.409	9.668	1.4015		HSD11B2	-18.7085	-19.445
RIC1	0.297422	Beyond p = 0.05 cutoff	0.282718	Beyond p = 0.05 cutoff		ZSCAN10	0.325929	Beyond p = 0.05 cutoff		RIC1	-10.7045	-5.836	-20.7085		ZSCAN10	-9.2135	-13.648
TSHR	0.297397	Beyond p = 0.05 cutoff	-10000.2	Beyond p = 0.05 cutoff		EGLN1	0.32587	Beyond p = 0.05 cutoff		TSHR	-12.066	-19.7945	-18.474		EGLN1	47.7795	30.3095
AGRP	0.297067	Beyond p = 0.05 cutoff	0.177341	Beyond p = 0.05 cutoff		PPAT	0.325854	Beyond p = 0.05 cutoff		AGRP	-5.186	-6.9195	-5.648		PPAT	-12.1415	-20.403
ZNF491	0.296841	Beyond p = 0.05 cutoff	0.0407789	Beyond p = 0.05 cutoff		GEMIN4	0.325165	Beyond p = 0.05 cutoff		ZNF491	-14.5545	-20.9715	-32.1285		GEMIN4	42.3535	39.713
TIGIT	0.296814	Beyond p = 0.05 cutoff	0.193111	Beyond p = 0.05 cutoff		FAM81B	0.325097	Beyond p = 0.05 cutoff		TIGIT	-8.9945	-14.5965	-17.155		FAM81B	-24.795	-26.7583
PITX2	0.296715	Beyond p = 0.05 cutoff	0.353521	Beyond p = 0.05 cutoff		PYURF	0.32504	Beyond p = 0.05 cutoff		PITX2	-10.3005	-5.176	-18.258		PYURF	-15.4195	-17.8675
RHBDF2	0.296646	Beyond p = 0.05 cutoff	-10000.1	Beyond p = 0.05 cutoff		DKK3	0.324919	Beyond p = 0.05 cutoff		RHBDF2	-6.9095	-28.463	-17.538		DKK3	-14.5315	-28.8517
DUOXA2	0.296364	Beyond p = 0.05 cutoff	0.298618	Beyond p = 0.05 cutoff		ANO9	0.324887	Beyond p = 0.05 cutoff		DUOXA2	-13.308	-11.4465	-28.5325		ANO9	-16.2415	-21.9815
MICU2	0.2962	Beyond p = 0.05 cutoff	-9999.95	Beyond p = 0.05 cutoff		DACT3	0.324751	Beyond p = 0.05 cutoff		MICU2	-11.726	-16.978	-30.64		DACT3	-21.56	-30.0265
MARK1	0.296065	Beyond p = 0.05 cutoff	-10000	Beyond p = 0.05 cutoff		HTT	0.32449	Beyond p = 0.05 cutoff		MARK1	-5.272	-16.0705	-18.2095		HTT	-15.85	-26.9325
RSAD1	0.295982	Beyond p = 0.05 cutoff	0.296601	Beyond p = 0.05 cutoff		PPHLN1	0.324457	Beyond p = 0.05 cutoff		RSAD1	2.7945	1.731	-0.422		PPHLN1	-16.599	-22.8083
POPDC3	0.29552	Beyond p = 0.05 cutoff	0.170873	Beyond p = 0.05 cutoff		DNAAF4	0.324112	Beyond p = 0.05 cutoff		POPDC3	-9.2545	-10.6835	-18.188		DNAAF4	-15.2865	-27.702
CWH43	0.295495	Beyond p = 0.05 cutoff	-10000.2	Beyond p = 0.05 cutoff		HSPA14	0.32405	Beyond p = 0.05 cutoff		CWH43	-8.1205	-20.4665	-20.784		HSPA14	84.037	60.9993
MED7	0.295459	Beyond p = 0.05 cutoff	0.26957	Beyond p = 0.05 cutoff		ZBTB11	0.323842	Beyond p = 0.05 cutoff		MED7	11.722	9.9425	0.44		ZBTB11	91.6375	68.2362
DDX11	0.295134	Beyond p = 0.05 cutoff	0.417796	Beyond p = 0.05 cutoff		SURF6	0.323774	Beyond p = 0.05 cutoff		DDX11	37.54	51.812	30.168		SURF6	23.6665	21.2327
TMIGD1	0.295112	Beyond p = 0.05 cutoff	-10000.2	Beyond p = 0.05 cutoff		SNRNP27	0.323679	Beyond p = 0.05 cutoff		TMIGD1	-10.9945	-23.692	-22.712		SNRNP27	33.749	24.7605
APCS	0.295086	Beyond p = 0.05 cutoff	0.111829	Beyond p = 0.05 cutoff		RFFL	0.323584	Beyond p = 0.05 cutoff		APCS	-7.306	-10.09	-18.0265		RFFL	-9.6435	-14.0977
TTI1	0.294971	Beyond p = 0.05 cutoff	0.260237	Beyond p = 0.05 cutoff		ZNF622	0.323582	Beyond p = 0.05 cutoff		TTI1	21.265	8.3535	2.018		ZNF622	42.2215	35.238
BLM	0.2949	Beyond p = 0.05 cutoff	0.439099	Beyond p = 0.05 cutoff		TIMM17A	0.323235	Beyond p = 0.05 cutoff		BLM	-22.251	-7.971	-12.269		TIMM17A	-16.248	-8.1795
CDH6	0.294851	Beyond p = 0.05 cutoff	0.193676	Beyond p = 0.05 cutoff		PRPF31	0.323074	Beyond p = 0.05 cutoff		CDH6	-9.5	-11.328	-21.0225		PRPF31	38.045	37.2167
ADGRF3	0.294835	Beyond p = 0.05 cutoff	0.154095	Beyond p = 0.05 cutoff		C4orf19	0.322886	Beyond p = 0.05 cutoff		ADGRF3	-12.3235	-16.137	-23.101		C4orf19	-14.879	-26.802
ELN	0.294673	Beyond p = 0.05 cutoff	0.0221587	Beyond p = 0.05 cutoff		ZFP41	0.322266	Beyond p = 0.05 cutoff		ELN	-8.815	-12.313	-20.2115		ZFP41	-0.9305	-10.3323
RACK1	0.294602	Beyond p = 0.05 cutoff	0.207852	Beyond p = 0.05 cutoff		C12orf40	0.322033	Beyond p = 0.05 cutoff		RACK1	43.914	25.1745	48.62		C12orf40	-17.8535	-24.743
TIA1	0.294553	Beyond p = 0.05 cutoff	-10000.2	Beyond p = 0.05 cutoff		TAF8	0.321907	Beyond p = 0.05 cutoff		TIA1	-12.21	-21.598	-23.14		TAF8	29.205	30.9743
DYNC1LI1	0.294507	Beyond p = 0.05 cutoff	0.278535	Beyond p = 0.05 cutoff		TNIP1	0.321782	Beyond p = 0.05 cutoff		DYNC1LI1	-29.26	-4.3695	-3.2115		TNIP1	-21.5795	-31.3148
CDC73	0.294376	Beyond p = 0.05 cutoff	0.249294	Beyond p = 0.05 cutoff		IGFALS	0.321696	Beyond p = 0.05 cutoff		CDC73	16.465	11.2695	8.9095		IGFALS	-18.4345	-15.7007
NEMF	0.294138	Beyond p = 0.05 cutoff	0.31933	Beyond p = 0.05 cutoff		ZNF548	0.321664	Beyond p = 0.05 cutoff		NEMF	-5.4145	-3.153	-11.973		ZNF548	-18.283	-27.6645
DUSP11	0.293825	Beyond p = 0.05 cutoff	0.0764252	Beyond p = 0.05 cutoff		ZNF830	0.321523	Beyond p = 0.05 cutoff		DUSP11	-8.9665	-17.052	-15.473		ZNF830	45.987	46.021
TMEM115	0.293816	Beyond p = 0.05 cutoff	-0.0301493	Beyond p = 0.05 cutoff		MZT2B	0.320869	Beyond p = 0.05 cutoff		TMEM115	-25.3525	-23.208	-11.4705		MZT2B	-10.3785	0.41275
PRELP	0.293626	Beyond p = 0.05 cutoff	0.0699202	Beyond p = 0.05 cutoff		HIC2	0.320851	Beyond p = 0.05 cutoff		PRELP	-11.517	-39.57	-25.0905		HIC2	-14.072	-22.2097
GNL1	0.293577	Beyond p = 0.05 cutoff	0.388448	Beyond p = 0.05 cutoff		NCAPH	0.320409	Beyond p = 0.05 cutoff		GNL1	-17.8485	-8.086	-21.2695		NCAPH	75.1035	57.206
MTSS2	0.29357	Beyond p = 0.05 cutoff	-10000	Beyond p = 0.05 cutoff		SELENBP1	0.320017	Beyond p = 0.05 cutoff		MTSS2	-15.69	-18.433	-5.2925		SELENBP1	-9.7945	-15.1067
FBXO5	0.29355	Beyond p = 0.05 cutoff	0.439532	Beyond p = 0.05 cutoff		ZNF583	0.319914	Beyond p = 0.05 cutoff		FBXO5	13.223	4.1685	3.1085		ZNF583	-23.6455	-35.6435
SYT2	0.293538	Beyond p = 0.05 cutoff	-10000.3	Beyond p = 0.05 cutoff		RBM22	0.319862	Beyond p = 0.05 cutoff		SYT2	-19.2365	-28.8355	-25.511		RBM22	56.348	53.9447
FARS2	0.293537	Beyond p = 0.05 cutoff	0.0908521	Beyond p = 0.05 cutoff		AIP	0.319816	Beyond p = 0.05 cutoff		FARS2	-4.1515	-8.0015	-0.739		AIP	-16.9005	-36.302
CCNT1	0.293454	Beyond p = 0.05 cutoff	0.27076	Beyond p = 0.05 cutoff		RIC8A	0.319811	Beyond p = 0.05 cutoff		CCNT1	1.063	-2.298	-0.7715		RIC8A	28.92	28.5918
ATP5MPL	0.29294	Beyond p = 0.05 cutoff	-10000.5	Beyond p = 0.05 cutoff		GCKR	0.319755	Beyond p = 0.05 cutoff		ATP5MPL	-9.0905	-19.2375	-17.7245		GCKR	-12.571	-28.334
TRIM13	0.292783	Beyond p = 0.05 cutoff	-10000.1	Beyond p = 0.05 cutoff		HYAL2	0.319675	Beyond p = 0.05 cutoff		TRIM13	-19.352	-34.3975	-14.752		HYAL2	-15.467	-19.5003
TMEM119	0.292755	Beyond p = 0.05 cutoff	0.339405	Beyond p = 0.05 cutoff		CFAP58	0.319368	Beyond p = 0.05 cutoff		TMEM119	-8.43	-4.41	-22.389		CFAP58	-17.1445	-17.4062
KCNK7	0.292678	Beyond p = 0.05 cutoff	0.211198	Beyond p = 0.05 cutoff		BICDL1	0.319195	Beyond p = 0.05 cutoff		KCNK7	-9.1405	-33.6655	-25.347		BICDL1	-12.037	-25.1225
ATP6V0D1	0.292488	Beyond p = 0.05 cutoff	0.454879	Beyond p = 0.05 cutoff		MAP3K7CL	0.31907	Beyond p = 0.05 cutoff		ATP6V0D1	8.4105	11.7755	9.7715		MAP3K7CL	-17.866	-21.489
BAIAP2	0.292412	Beyond p = 0.05 cutoff	0.728949	Beyond p = 0.05 cutoff		PITHD1	0.318906	Beyond p = 0.05 cutoff		BAIAP2	-10.739	-6.112	-27.195		PITHD1	-19.241	-26.4545
TLX1	0.292396	Beyond p = 0.05 cutoff	0.321569	Beyond p = 0.05 cutoff		SLC34A3	0.318852	Beyond p = 0.05 cutoff		TLX1	-32.4075	-29.34	-21.691		SLC34A3	-15.7205	-22.4127
RBBP8	0.292377	Beyond p = 0.05 cutoff	0.109892	Beyond p = 0.05 cutoff		PCDHAC2	0.318652	Beyond p = 0.05 cutoff		RBBP8	9.1755	-1.0515	7.8335		PCDHAC2	-24.4725	-25.6137
PRKAR1A	0.292327	Beyond p = 0.05 cutoff	0.456475	Beyond p = 0.05 cutoff		RP11-389E17.1	0.318625	Beyond p = 0.05 cutoff		PRKAR1A	14.3895	17.819	10.2685		RP11-389E17.1	-13.9145	-20.5678
SPATA31A6	0.292086	Beyond p = 0.05 cutoff	0.24439	Beyond p = 0.05 cutoff		TSG101	0.31858	Beyond p = 0.05 cutoff		SPATA31A6	-11.231	-7.36	-13.148		TSG101	6.7195	13.939
PTGR1	0.291919	Beyond p = 0.05 cutoff	0.925853	1		DHX8	0.318474	Beyond p = 0.05 cutoff		PTGR1	-9.4925	0.4245	-16.359		DHX8	28.552	38.952
RIPOR2	0.291894	Beyond p = 0.05 cutoff	0.122946	Beyond p = 0.05 cutoff		FAM3C	0.318324	Beyond p = 0.05 cutoff		RIPOR2	-15.354	-19.0895	-25.4075		FAM3C	-21.662	-25.0035
SCPEP1	0.29187	Beyond p = 0.05 cutoff	0.208851	Beyond p = 0.05 cutoff		MAML3	0.318193	Beyond p = 0.05 cutoff		SCPEP1	-9.693	-9.3535	-14.011		MAML3	-18.1495	-22.767
NPC1	0.291817	Beyond p = 0.05 cutoff	-10000.2	Beyond p = 0.05 cutoff		KIF4A	0.318175	Beyond p = 0.05 cutoff		NPC1	-13.3555	-23.237	-24.747		KIF4A	-15.526	-9.9555
PROZ	0.291692	Beyond p = 0.05 cutoff	0.181341	Beyond p = 0.05 cutoff		SV2B	0.318095	Beyond p = 0.05 cutoff		PROZ	-10.1375	-12.415	-29.0335		SV2B	-19.9765	-25.8298
TMEM132A	0.291512	Beyond p = 0.05 cutoff	0.035434	Beyond p = 0.05 cutoff		SLC41A1	0.318063	Beyond p = 0.05 cutoff		TMEM132A	-27.247	-14.15	-6.311		SLC41A1	-16.533	-29.815
EGLN1	0.291492	Beyond p = 0.05 cutoff	0.203945	Beyond p = 0.05 cutoff		STX18	0.317996	Beyond p = 0.05 cutoff		EGLN1	-8.342	-5.4095	12.377		STX18	7.7135	10.628
ABI1	0.291474	Beyond p = 0.05 cutoff	0.183726	Beyond p = 0.05 cutoff		CA9	0.317743	Beyond p = 0.05 cutoff		ABI1	-0.3755	-10.568	3.0985		CA9	-25.4725	-18.0245
TCAF1	0.291241	Beyond p = 0.05 cutoff	0.06261	Beyond p = 0.05 cutoff		RTTN	0.317631	Beyond p = 0.05 cutoff		TCAF1	-6.162	-12.8925	-16.966		RTTN	26.3685	26.7933
FAM110B	0.291199	Beyond p = 0.05 cutoff	0.120633	Beyond p = 0.05 cutoff		CDH6	0.317586	Beyond p = 0.05 cutoff		FAM110B	-6.4815	-9.178	-22.9745		CDH6	-20.3325	-24.994
KLC1	0.291111	Beyond p = 0.05 cutoff	0.113797	Beyond p = 0.05 cutoff		HHLA2	0.317553	Beyond p = 0.05 cutoff		KLC1	-5.2485	-12.3945	-16.8775		HHLA2	-21.7145	-26.5275
NAP1L5	0.291057	Beyond p = 0.05 cutoff	-10000.1	Beyond p = 0.05 cutoff		AATF	0.317535	Beyond p = 0.05 cutoff		NAP1L5	-39.6955	-19.113	-21.8005		AATF	26.6395	39.1653
ZNF347	0.290664	Beyond p = 0.05 cutoff	0.175372	Beyond p = 0.05 cutoff		DBR1	0.317515	Beyond p = 0.05 cutoff		ZNF347	-15.504	-13.628	-52.5295		DBR1	153.632	140.954
BBS2	0.290636	Beyond p = 0.05 cutoff	1.53424	4		BRD4	0.317419	Beyond p = 0.05 cutoff		BBS2	-35.2605	0.7135	-38.429		BRD4	17.9945	27.4465
RAD51	0.290463	Beyond p = 0.05 cutoff	0.183117	Beyond p = 0.05 cutoff		FAAH	0.317389	Beyond p = 0.05 cutoff		RAD51	36.8765	19.711	31.671		FAAH	-4.8885	-13.3425
GRAMD2A	0.290303	Beyond p = 0.05 cutoff	-0.0251869	Beyond p = 0.05 cutoff		LGI1	0.317344	Beyond p = 0.05 cutoff		GRAMD2A	-3.446	-15.123	-7.4735		LGI1	-19.5015	-21.4992
DTWD2	0.290231	Beyond p = 0.05 cutoff	-10000.2	Beyond p = 0.05 cutoff		P2RX5	0.317071	Beyond p = 0.05 cutoff		DTWD2	-3.516	-21.29	-12.606		P2RX5	-17.167	-21.1457
HADHB	0.290208	Beyond p = 0.05 cutoff	-10000.3	Beyond p = 0.05 cutoff		CDCA8	0.316948	Beyond p = 0.05 cutoff		HADHB	-8.168	-27.9145	-16.8625		CDCA8	65.8745	55.5782
LACC1	0.290133	Beyond p = 0.05 cutoff	0.912275	1		DPAGT1	0.316853	Beyond p = 0.05 cutoff		LACC1	-32.6805	-5.981	-40.9575		DPAGT1	146.209	119.752
DPT	0.290125	Beyond p = 0.05 cutoff	0.289878	Beyond p = 0.05 cutoff		RRP7A	0.316849	Beyond p = 0.05 cutoff		DPT	-18.2215	-2.6355	-11.2735		RRP7A	30.451	37.4712
COX19	0.29009	Beyond p = 0.05 cutoff	0.455795	Beyond p = 0.05 cutoff		CACTIN	0.316779	Beyond p = 0.05 cutoff		COX19	-1.6375	0.8295	-9.1075		CACTIN	12.903	25.427
KDELR1	0.290026	Beyond p = 0.05 cutoff	0.183713	Beyond p = 0.05 cutoff		GSTM3	0.316745	Beyond p = 0.05 cutoff		KDELR1	-25.0615	-10.239	-25.3085		GSTM3	-21.06	-29.3712
TTC21B	0.289936	Beyond p = 0.05 cutoff	-10000.3	Beyond p = 0.05 cutoff		BOK	0.316585	Beyond p = 0.05 cutoff		TTC21B	-13.6065	-22.3965	-19.895		BOK	-19.2735	-26.757
CARD16	0.289871	Beyond p = 0.05 cutoff	-10000.2	Beyond p = 0.05 cutoff		DUT	0.316496	Beyond p = 0.05 cutoff		CARD16	-6.2435	-17.972	-17.789		DUT	130.026	128.505
AKR1B10	0.28985	Beyond p = 0.05 cutoff	0.139301	Beyond p = 0.05 cutoff		FAM49A	0.31643	Beyond p = 0.05 cutoff		AKR1B10	-4.3735	-33.1875	-42.142		FAM49A	-25.6985	-30.7553
KCNC4	0.289827	Beyond p = 0.05 cutoff	-10000.1	Beyond p = 0.05 cutoff		UBE2O	0.316214	Beyond p = 0.05 cutoff		KCNC4	-4.3905	-15.7465	-12.6195		UBE2O	-4.991	-8.024
CNTN4	0.289797	Beyond p = 0.05 cutoff	-10000.2	Beyond p = 0.05 cutoff		CCR9	0.316091	Beyond p = 0.05 cutoff		CNTN4	-12.1295	-30.344	-27.595		CCR9	-19.0585	-26.329
RPL38	0.289726	Beyond p = 0.05 cutoff	0.240069	Beyond p = 0.05 cutoff		PTTG1	0.31608	Beyond p = 0.05 cutoff		RPL38	60.369	49.541	47.838		PTTG1	23.1365	18.6008
QPCTL	0.289594	Beyond p = 0.05 cutoff	-10000.2	Beyond p = 0.05 cutoff		BRK1	0.316068	Beyond p = 0.05 cutoff		QPCTL	-10.254	-19.5255	-12.922		BRK1	10.393	19.5708
MCL1	0.289586	Beyond p = 0.05 cutoff	0.166558	Beyond p = 0.05 cutoff		BPIFB2	0.315689	Beyond p = 0.05 cutoff		MCL1	-7.6815	-34.022	-17.3515		BPIFB2	-20.1445	-22.4725
MPPE1	0.289246	Beyond p = 0.05 cutoff	-10000.2	Beyond p = 0.05 cutoff		FLT3LG	0.315539	Beyond p = 0.05 cutoff		MPPE1	-20.362	-23.776	-17.9765		FLT3LG	-19.6295	-23.0475
ARMC6	0.289217	Beyond p = 0.05 cutoff	0.10203	Beyond p = 0.05 cutoff		NRDE2	0.31545	Beyond p = 0.05 cutoff		ARMC6	-19.3695	-6.8965	-6.3935		NRDE2	32.957	42.9405
DMAP1	0.28851	Beyond p = 0.05 cutoff	0.336645	Beyond p = 0.05 cutoff		MPP2	0.315445	Beyond p = 0.05 cutoff		DMAP1	1.446	19.421	-1.3705		MPP2	-7.0045	-17.7495
C17orf67	0.288469	Beyond p = 0.05 cutoff	-9999.97	Beyond p = 0.05 cutoff		SLAMF1	0.315233	Beyond p = 0.05 cutoff		C17orf67	-12.1425	-16.604	-24.693		SLAMF1	-21.0015	-21.462
CDK19	0.288385	Beyond p = 0.05 cutoff	-10000	Beyond p = 0.05 cutoff		ATP6V1D	0.314502	Beyond p = 0.05 cutoff		CDK19	-8.9305	-17.6985	-15.695		ATP6V1D	50.688	71.6065
PWP2	0.288281	Beyond p = 0.05 cutoff	0.473758	Beyond p = 0.05 cutoff		RABGGTB	0.314156	Beyond p = 0.05 cutoff		PWP2	44.9185	48.597	49.0935		RABGGTB	126.579	136.035
TIPIN	0.288266	Beyond p = 0.05 cutoff	0.415711	Beyond p = 0.05 cutoff		MFAP1	0.314129	Beyond p = 0.05 cutoff		TIPIN	10.213	13.6235	11.53		MFAP1	41.9605	44.5267
CDR2L	0.28826	Beyond p = 0.05 cutoff	0.414221	Beyond p = 0.05 cutoff		FN3KRP	0.314116	Beyond p = 0.05 cutoff		CDR2L	-18.609	-3.614	-14.1125		FN3KRP	-16.261	-22.6575
GSN	0.288218	Beyond p = 0.05 cutoff	0.0782507	Beyond p = 0.05 cutoff		TTC14	0.314097	Beyond p = 0.05 cutoff		GSN	-10.1975	-17.425	-23.0465		TTC14	0.66	7.6865
CNP	0.288096	Beyond p = 0.05 cutoff	0.148283	Beyond p = 0.05 cutoff		CALR	0.313962	Beyond p = 0.05 cutoff		CNP	-11.16	-12.9695	-20.548		CALR	-7.4285	-20.4892
RBM12	0.287983	Beyond p = 0.05 cutoff	0.131719	Beyond p = 0.05 cutoff		PSD2	0.313698	Beyond p = 0.05 cutoff		RBM12	-5.009	-5.8685	-14.4755		PSD2	-23.4125	-31.4275
RRP1B	0.287825	Beyond p = 0.05 cutoff	-10000	Beyond p = 0.05 cutoff		RBM46	0.31345	Beyond p = 0.05 cutoff		RRP1B	-17.381	-33.8535	-25.106		RBM46	-15.509	-23.318
NUDT6	0.287768	Beyond p = 0.05 cutoff	0.250588	Beyond p = 0.05 cutoff		SFPQ	0.313405	Beyond p = 0.05 cutoff		NUDT6	-23.895	-7.7535	-17.4535		SFPQ	26.3	37.8195
THSD7B	0.287763	Beyond p = 0.05 cutoff	-9999.98	Beyond p = 0.05 cutoff		PELP1	0.313399	Beyond p = 0.05 cutoff		THSD7B	-12.411	-17.222	-24.833		PELP1	104.466	97.9202
OXCT1	0.287733	Beyond p = 0.05 cutoff	0.0959664	Beyond p = 0.05 cutoff		MAMDC4	0.313372	Beyond p = 0.05 cutoff		OXCT1	-33.854	-14.8445	-22.456		MAMDC4	-21.487	-24.7025
NHEJ1	0.287679	Beyond p = 0.05 cutoff	0.409633	Beyond p = 0.05 cutoff		DHX35	0.313363	Beyond p = 0.05 cutoff		NHEJ1	-6.8525	-28.4275	-21.8175		DHX35	15.7255	31.5505
POLM	0.287652	Beyond p = 0.05 cutoff	0.495329	Beyond p = 0.05 cutoff		GKAP1	0.313332	Beyond p = 0.05 cutoff		POLM	-13.1155	-11.3635	-38.216		GKAP1	-20.2425	-24.4853
OR1J2	0.287622	Beyond p = 0.05 cutoff	0.472183	Beyond p = 0.05 cutoff		KIF3B	0.313142	Beyond p = 0.05 cutoff		OR1J2	-7.8445	-1.681	-16.78		KIF3B	-11.1745	-19.818
CYREN	0.287617	Beyond p = 0.05 cutoff	0.000572269	Beyond p = 0.05 cutoff		PHF21A	0.313091	Beyond p = 0.05 cutoff		CYREN	-5.9055	-13.476	-13.9575		PHF21A	-15.3935	-22.951
OGDH	0.287606	Beyond p = 0.05 cutoff	0.211481	Beyond p = 0.05 cutoff		NAT14	0.31299	Beyond p = 0.05 cutoff		OGDH	-4.022	-1.8375	5.031		NAT14	-12.062	-23.0505
CCL25	0.287529	Beyond p = 0.05 cutoff	0.491958	Beyond p = 0.05 cutoff		ALG11	0.312773	Beyond p = 0.05 cutoff		CCL25	-8.3675	-6.791	-38.2875		ALG11	52.821	59.6328
SRPRB	0.287429	Beyond p = 0.05 cutoff	0.785596	1		SMARCA5	0.312546	Beyond p = 0.05 cutoff		SRPRB	19.4995	27.4925	15.3145		SMARCA5	38.4005	27.1088
SPCS3	0.287268	Beyond p = 0.05 cutoff	0.210797	Beyond p = 0.05 cutoff		CASD1	0.312421	Beyond p = 0.05 cutoff		SPCS3	7.8335	9.3185	10.418		CASD1	-19.541	-28.212
RNF123	0.28714	Beyond p = 0.05 cutoff	0.247524	Beyond p = 0.05 cutoff		PTGES2	0.312396	Beyond p = 0.05 cutoff		RNF123	-28.384	-3.0245	-3.9975		PTGES2	-1.9335	-4.358
COMMD2	0.287069	Beyond p = 0.05 cutoff	0.192388	Beyond p = 0.05 cutoff		GTF2H1	0.312288	Beyond p = 0.05 cutoff		COMMD2	8.182	-2.175	8.201		GTF2H1	30.6135	43.1157
MYF6	0.28697	Beyond p = 0.05 cutoff	0.0765792	Beyond p = 0.05 cutoff		PRPF8	0.312287	Beyond p = 0.05 cutoff		MYF6	-42.8775	-20.9125	-36.254		PRPF8	82.4555	90.288
DMRTA1	0.286811	Beyond p = 0.05 cutoff	-10000.1	Beyond p = 0.05 cutoff		UTP23	0.312242	Beyond p = 0.05 cutoff		DMRTA1	-24.993	-17.0705	-18.458		UTP23	115.519	112.685
LZTFL1	0.286787	Beyond p = 0.05 cutoff	-10000.1	Beyond p = 0.05 cutoff		ZNF786	0.312205	Beyond p = 0.05 cutoff		LZTFL1	-6.841	-20.7695	-23.128		ZNF786	-20.8505	-22.4825
OXA1L	0.286486	Beyond p = 0.05 cutoff	0.266028	Beyond p = 0.05 cutoff		CEP135	0.312183	Beyond p = 0.05 cutoff		OXA1L	-0.0595	0.9345	-2.555		CEP135	-6.8395	-2.90525
DICER1	0.286292	Beyond p = 0.05 cutoff	0.24965	Beyond p = 0.05 cutoff		TUBB	0.31214	Beyond p = 0.05 cutoff		DICER1	16.3795	-3.6475	-4.9475		TUBB	144.114	176.961
C10orf99	0.286201	Beyond p = 0.05 cutoff	-10000	Beyond p = 0.05 cutoff		HS2ST1	0.312118	Beyond p = 0.05 cutoff		C10orf99	-8.166	-33.362	-18.129		HS2ST1	-21.546	-25.2928
RPAP1	0.286059	Beyond p = 0.05 cutoff	0.257704	Beyond p = 0.05 cutoff		MREG	0.311839	Beyond p = 0.05 cutoff		RPAP1	-8.2405	13.8875	17.3295		MREG	-12.4945	-12.3945
COX5B	0.285976	Beyond p = 0.05 cutoff	0.516437	Beyond p = 0.05 cutoff		NUP62CL	0.311756	Beyond p = 0.05 cutoff		COX5B	-12.3565	-8.758	-26.408		NUP62CL	-24.321	-26.8947
HSD17B11	0.285761	Beyond p = 0.05 cutoff	-10000.1	Beyond p = 0.05 cutoff		CCL16	0.311733	Beyond p = 0.05 cutoff		HSD17B11	-9.2295	-19.289	-22.753		CCL16	-12.815	-26.7205
RHOG	0.285683	Beyond p = 0.05 cutoff	0.129871	Beyond p = 0.05 cutoff		CAPN12	0.311478	Beyond p = 0.05 cutoff		RHOG	-19.151	-11.395	-8.243		CAPN12	-14.2735	-19.2868
PRAP1	0.285668	Beyond p = 0.05 cutoff	0.153122	Beyond p = 0.05 cutoff		GAPDH	0.31136	Beyond p = 0.05 cutoff		PRAP1	-34.7535	-11.3045	-19.056		GAPDH	136.772	134.024
MS4A8	0.285564	Beyond p = 0.05 cutoff	0.109502	Beyond p = 0.05 cutoff		MARF1	0.311203	Beyond p = 0.05 cutoff		MS4A8	-6.4955	-10.7275	-13.4145		MARF1	-19.508	-30.5472
PARD3	0.285533	Beyond p = 0.05 cutoff	-10000.9	Beyond p = 0.05 cutoff		GRK5	0.311189	Beyond p = 0.05 cutoff		PARD3	-15.6995	-35.773	-26.1635		GRK5	-12.961	-19.8998
SECISBP2L	0.285491	Beyond p = 0.05 cutoff	0.140719	Beyond p = 0.05 cutoff		TMEM126B	0.311119	Beyond p = 0.05 cutoff		SECISBP2L	-8.0295	-13.276	-28.7885		TMEM126B	-25.079	-31.0993
SARNP	0.285435	Beyond p = 0.05 cutoff	-0.007517	Beyond p = 0.05 cutoff		CCDC171	0.310929	Beyond p = 0.05 cutoff		SARNP	-3.2115	-18.958	-5.7285		CCDC171	-20.74	-22.995
TSHB	0.28542	Beyond p = 0.05 cutoff	-10000.2	Beyond p = 0.05 cutoff		KIRREL2	0.310895	Beyond p = 0.05 cutoff		TSHB	-7.4315	-24.498	-20.447		KIRREL2	-15.5315	-24.3825
MED6	0.285403	Beyond p = 0.05 cutoff	0.496817	Beyond p = 0.05 cutoff		LSG1	0.310677	Beyond p = 0.05 cutoff		MED6	12.1645	20.516	8.091		LSG1	104.689	74.668
ZNF112	0.285318	Beyond p = 0.05 cutoff	-10000.3	Beyond p = 0.05 cutoff		ECEL1	0.310657	Beyond p = 0.05 cutoff		ZNF112	-4.83	-19.795	-22.2		ECEL1	-22.3085	-27.4728
DPH6	0.284865	Beyond p = 0.05 cutoff	0.914747	1		ZNF324B	0.310623	Beyond p = 0.05 cutoff		DPH6	0.1035	-7.6515	-19.62		ZNF324B	-16.0385	-18.0615
GPS1	0.28475	Beyond p = 0.05 cutoff	0.16253	Beyond p = 0.05 cutoff		HDAC5	0.310517	Beyond p = 0.05 cutoff		GPS1	20.87	9.7175	8.326		HDAC5	8.629	-6.56925
KRTCAP2	0.284729	Beyond p = 0.05 cutoff	-10000.5	Beyond p = 0.05 cutoff		NPM2	0.310472	Beyond p = 0.05 cutoff		KRTCAP2	-15.9565	-24.293	-2.196		NPM2	-23.788	-35.613
ZNF75D	0.284718	Beyond p = 0.05 cutoff	-10000.5	Beyond p = 0.05 cutoff		ASNS	0.31043	Beyond p = 0.05 cutoff		ZNF75D	-31.1705	-28.7735	-18.408		ASNS	121.29	91.7447
MOB3A	0.284707	Beyond p = 0.05 cutoff	0.147456	Beyond p = 0.05 cutoff		DARS2	0.310313	Beyond p = 0.05 cutoff		MOB3A	-7.6795	-18.3895	-18.8595		DARS2	-9.285	-15.111
IGFL4	0.284704	Beyond p = 0.05 cutoff	0.225126	Beyond p = 0.05 cutoff		CD37	0.310229	Beyond p = 0.05 cutoff		IGFL4	-26.353	-13.0585	-22.2565		CD37	-20.54	-25.1988
DND1	0.284656	Beyond p = 0.05 cutoff	0.0575373	Beyond p = 0.05 cutoff		CDC16	0.310109	Beyond p = 0.05 cutoff		DND1	3.906	-10.095	1.5835		CDC16	134.678	116.696
E2F2	0.28459	Beyond p = 0.05 cutoff	0.124717	Beyond p = 0.05 cutoff		SLC35B2	0.31005	Beyond p = 0.05 cutoff		E2F2	-24.121	-26.448	-9.936		SLC35B2	-18.1295	-23.0648
SLC4A1AP	0.284589	Beyond p = 0.05 cutoff	-9999.92	Beyond p = 0.05 cutoff		ZAR1	0.309743	Beyond p = 0.05 cutoff		SLC4A1AP	-28.6355	-14.2045	-32.796		ZAR1	-23.8685	-33.2112
ATP6V0E1	0.284545	Beyond p = 0.05 cutoff	0.288363	Beyond p = 0.05 cutoff		SUPT6H	0.309589	Beyond p = 0.05 cutoff		ATP6V0E1	-9.4395	-10.475	-19.0815		SUPT6H	45.4805	56.7248
PBX4	0.28452	Beyond p = 0.05 cutoff	0.0639862	Beyond p = 0.05 cutoff		FAM71C	0.309564	Beyond p = 0.05 cutoff		PBX4	-38.1855	-19.255	-29.4565		FAM71C	-15.806	-30.1788
ALG8	0.284005	Beyond p = 0.05 cutoff	#N/A	#N/A		RAD23A	0.309563	Beyond p = 0.05 cutoff		ALG8	9.3225	#N/A	8.594		RAD23A	-6.1325	-11.4757
OPA3	0.283976	Beyond p = 0.05 cutoff	0.179232	Beyond p = 0.05 cutoff		TMEM175	0.309269	Beyond p = 0.05 cutoff		OPA3	-38.059	-12.82	-23.7835		TMEM175	-9.1805	-24.2295
DNER	0.283865	Beyond p = 0.05 cutoff	0.269073	Beyond p = 0.05 cutoff		ABCC6	0.308975	Beyond p = 0.05 cutoff		DNER	-33.935	-9.9095	-41.771		ABCC6	-4.602	-2.31175
USP12	0.283859	Beyond p = 0.05 cutoff	-10000.3	Beyond p = 0.05 cutoff		CATSPER2	0.308974	Beyond p = 0.05 cutoff		USP12	-8.3385	-27.977	-22.6285		CATSPER2	-15.2045	-20.3678
RNF14	0.283801	Beyond p = 0.05 cutoff	0.146274	Beyond p = 0.05 cutoff		NHEJ1	0.308935	Beyond p = 0.05 cutoff		RNF14	-10.2335	-12.625	-14.9865		NHEJ1	-15.463	-16.196
DOK6	0.283551	Beyond p = 0.05 cutoff	-10000.7	Beyond p = 0.05 cutoff		SERINC4	0.308902	Beyond p = 0.05 cutoff		DOK6	-10.9075	-31.126	-29.942		SERINC4	-15.7495	-20.2013
NME2	0.283532	Beyond p = 0.05 cutoff	0.210209	Beyond p = 0.05 cutoff		CLK4	0.30874	Beyond p = 0.05 cutoff		NME2	-17.9355	-6.5115	-5.974		CLK4	-20.783	-24.0648
CCL26	0.283503	Beyond p = 0.05 cutoff	0.077522	Beyond p = 0.05 cutoff		NAPSA	0.308702	Beyond p = 0.05 cutoff		CCL26	-1.2365	-10.192	-9.1705		NAPSA	-18.193	-22.3508
DENND6A	0.283433	Beyond p = 0.05 cutoff	0.195195	Beyond p = 0.05 cutoff		CYP7B1	0.308655	Beyond p = 0.05 cutoff		DENND6A	-4.8515	-2.5705	-17.469		CYP7B1	-20.549	-23.2993
ZNF28	0.283298	Beyond p = 0.05 cutoff	0.182685	Beyond p = 0.05 cutoff		KANSL1	0.308613	Beyond p = 0.05 cutoff		ZNF28	1.7465	2.3515	-6.1375		KANSL1	34.12	36.4177
ZNF490	0.283186	Beyond p = 0.05 cutoff	0.338775	Beyond p = 0.05 cutoff		DGAT2L6	0.308578	Beyond p = 0.05 cutoff		ZNF490	-10.3655	-12.0435	-28.4345		DGAT2L6	-18.51	-22.5813
ANKRD11	0.282934	Beyond p = 0.05 cutoff	0.284504	Beyond p = 0.05 cutoff		CCDC43	0.308553	Beyond p = 0.05 cutoff		ANKRD11	-17.3135	-23.2305	0.062		CCDC43	-3.303	-11.7105
DHX16	0.282857	Beyond p = 0.05 cutoff	0.563222	Beyond p = 0.05 cutoff		EXOSC8	0.308541	Beyond p = 0.05 cutoff		DHX16	6.846	17.539	7.8185		EXOSC8	82.831	69.2097
ZNF565	0.282835	Beyond p = 0.05 cutoff	0.543115	Beyond p = 0.05 cutoff		DDX49	0.308434	Beyond p = 0.05 cutoff		ZNF565	-9.531	-3.2005	-16.889		DDX49	129.911	120.379
SUPT16H	0.282794	Beyond p = 0.05 cutoff	0.367522	Beyond p = 0.05 cutoff		COPS8	0.308373	Beyond p = 0.05 cutoff		SUPT16H	41.6865	42.477	48.1195		COPS8	39.233	24.5285
MEX3A	0.282686	Beyond p = 0.05 cutoff	-10000.1	Beyond p = 0.05 cutoff		CARD8	0.308245	Beyond p = 0.05 cutoff		MEX3A	5.047	-17.565	-33.355		CARD8	-15.383	-19.0897
BCL6B	0.282623	Beyond p = 0.05 cutoff	0.23777	Beyond p = 0.05 cutoff		MAPKAPK3	0.308198	Beyond p = 0.05 cutoff		BCL6B	-1.091	-1.66	-9.5985		MAPKAPK3	-22.726	-24.8595
DTX3L	0.282362	Beyond p = 0.05 cutoff	-0.0109979	Beyond p = 0.05 cutoff		TSSK3	0.308101	Beyond p = 0.05 cutoff		DTX3L	-7.113	-16.115	-14.539		TSSK3	-14.206	-18.819
MED29	0.2823	Beyond p = 0.05 cutoff	0.242999	Beyond p = 0.05 cutoff		MYL3	0.307801	Beyond p = 0.05 cutoff		MED29	-0.5615	1.4875	10.506		MYL3	-18.4565	-26.5895
CEBPZ	0.282242	Beyond p = 0.05 cutoff	0.17897	Beyond p = 0.05 cutoff		EED	0.30763	Beyond p = 0.05 cutoff		CEBPZ	29.2015	24.207	29.93		EED	4.9345	-15.7825
NBPF3	0.282101	Beyond p = 0.05 cutoff	-10000.2	Beyond p = 0.05 cutoff		TUBE1	0.307615	Beyond p = 0.05 cutoff		NBPF3	-11.141	-29.6985	-16.044		TUBE1	31.4885	36.5955
EWSR1	0.281967	Beyond p = 0.05 cutoff	0.24528	Beyond p = 0.05 cutoff		SPATA2L	0.30734	Beyond p = 0.05 cutoff		EWSR1	-5.4425	0.3285	13.6415		SPATA2L	-11.684	-19.4028
SLC7A11	0.281834	Beyond p = 0.05 cutoff	1.20595	3		CHRNA1	0.307298	Beyond p = 0.05 cutoff		SLC7A11	-5.2695	2.2065	-16.641		CHRNA1	-28.3505	-30.847
WDR91	0.281767	Beyond p = 0.05 cutoff	0.141923	Beyond p = 0.05 cutoff		OR51S1	0.307292	Beyond p = 0.05 cutoff		WDR91	-7.073	-9.3535	-10.3975		OR51S1	-13.79	-16.747
SV2C	0.281702	Beyond p = 0.05 cutoff	0.161096	Beyond p = 0.05 cutoff		SRD5A3	0.307248	Beyond p = 0.05 cutoff		SV2C	-29.6415	-14.8035	-17.727		SRD5A3	62.5715	37.5558
BCLAF1	0.281574	Beyond p = 0.05 cutoff	0.170004	Beyond p = 0.05 cutoff		ERCC1	0.307242	Beyond p = 0.05 cutoff		BCLAF1	-17.4365	-5.8875	3.4525		ERCC1	1.7705	-1.35175
LIMS1	0.281301	Beyond p = 0.05 cutoff	0.193644	Beyond p = 0.05 cutoff		IL6ST	0.30696	Beyond p = 0.05 cutoff		LIMS1	27.023	2.4125	31.7225		IL6ST	-26.305	-26.369
KRT24	0.281233	Beyond p = 0.05 cutoff	0.229546	Beyond p = 0.05 cutoff		FAM32A	0.306931	Beyond p = 0.05 cutoff		KRT24	-5.261	-13.023	-29.8965		FAM32A	27.1795	32.7507
EXOC8	0.281212	Beyond p = 0.05 cutoff	0.690867	Beyond p = 0.05 cutoff		VPS16	0.306913	Beyond p = 0.05 cutoff		EXOC8	-17.2645	-7.594	-18.6815		VPS16	4.8665	4.9575
CDC25C	0.281075	Beyond p = 0.05 cutoff	0.0348533	Beyond p = 0.05 cutoff		SLC15A3	0.306847	Beyond p = 0.05 cutoff		CDC25C	-7.235	-14.1835	-11.655		SLC15A3	-17.5705	-23.9617
CRYBG1	0.281059	Beyond p = 0.05 cutoff	0.222089	Beyond p = 0.05 cutoff		CARF	0.306786	Beyond p = 0.05 cutoff		CRYBG1	-5.512	-17.224	-19.3125		CARF	-10.399	-27.0312
FAM102A	0.281053	Beyond p = 0.05 cutoff	0.153262	Beyond p = 0.05 cutoff		KLHL24	0.306754	Beyond p = 0.05 cutoff		FAM102A	-11.9925	-10.7645	-22.7185		KLHL24	-19.4945	-24.0965
TNRC18	0.280605	Beyond p = 0.05 cutoff	-9999.99	Beyond p = 0.05 cutoff		NUP58	0.306638	Beyond p = 0.05 cutoff		TNRC18	-23.3105	-31.0535	-31.4635		NUP58	17.687	20.3412
MBTPS2	0.28056	Beyond p = 0.05 cutoff	0.13951	Beyond p = 0.05 cutoff		KRT25	0.306606	Beyond p = 0.05 cutoff		MBTPS2	28.6205	0.16	24.7055		KRT25	-15.6575	-26.1242
ZNF664	0.280469	Beyond p = 0.05 cutoff	0.618321	Beyond p = 0.05 cutoff		TMEM41A	0.306597	Beyond p = 0.05 cutoff		ZNF664	-14.692	-22.9195	-27.465		TMEM41A	-18.8325	-28.0847
GFRAL	0.280421	Beyond p = 0.05 cutoff	-10000.1	Beyond p = 0.05 cutoff		UCK1	0.306547	Beyond p = 0.05 cutoff		GFRAL	-30.303	-34.861	-17.812		UCK1	-9.9215	-20.5237
PLEKHH1	0.280295	Beyond p = 0.05 cutoff	-10000.7	Beyond p = 0.05 cutoff		CDK10	0.306436	Beyond p = 0.05 cutoff		PLEKHH1	-27.996	-44.0225	-11.7805		CDK10	-13.213	-20.189
PPA1	0.280147	Beyond p = 0.05 cutoff	0.193891	Beyond p = 0.05 cutoff		DIPK1B	0.30641	Beyond p = 0.05 cutoff		PPA1	45.1575	-0.1885	52.2415		DIPK1B	-12.0515	-14.3908
GBP7	0.280117	Beyond p = 0.05 cutoff	-10000.2	Beyond p = 0.05 cutoff		RBM19	0.306402	Beyond p = 0.05 cutoff		GBP7	-15.3785	-20.454	-23.011		RBM19	60.376	63.172
AKAP8L	0.280073	Beyond p = 0.05 cutoff	-10000.3	Beyond p = 0.05 cutoff		HAPLN1	0.306228	Beyond p = 0.05 cutoff		AKAP8L	-11.5865	-20.458	-11.17		HAPLN1	-20.0415	-22.5837
VWF	0.280065	Beyond p = 0.05 cutoff	-9999.98	Beyond p = 0.05 cutoff		RHPN2	0.306023	Beyond p = 0.05 cutoff		VWF	-11.2475	-35.3185	-18.4875		RHPN2	-0.454	-19.6125
G6PC	0.280016	Beyond p = 0.05 cutoff	0.11593	Beyond p = 0.05 cutoff		GP2	0.30596	Beyond p = 0.05 cutoff		G6PC	-9.492	-13.335	-23.7405		GP2	-16.7255	-25.151
EEF1AKNMT	0.27988	Beyond p = 0.05 cutoff	-10000	Beyond p = 0.05 cutoff		SLFN12	0.305911	Beyond p = 0.05 cutoff		EEF1AKNMT	-8.6105	-18.436	-19.786		SLFN12	-23.044	-34.8237
PPIB	0.279841	Beyond p = 0.05 cutoff	0.251832	Beyond p = 0.05 cutoff		C8orf31	0.305899	Beyond p = 0.05 cutoff		PPIB	-5.258	-7.6475	-17.098		C8orf31	-20.7915	-20.3815
WDR97	0.279789	Beyond p = 0.05 cutoff	-10000.3	Beyond p = 0.05 cutoff		ZC3H3	0.305658	Beyond p = 0.05 cutoff		WDR97	-12.062	-26.6675	-22.939		ZC3H3	17.288	32.809
EHMT2	0.279705	Beyond p = 0.05 cutoff	-10000.1	Beyond p = 0.05 cutoff		AIFM1	0.305582	Beyond p = 0.05 cutoff		EHMT2	-5.6825	-18.541	-9.576		AIFM1	88.1945	84.0722
GLT8D1	0.279543	Beyond p = 0.05 cutoff	0.0792149	Beyond p = 0.05 cutoff		AOC2	0.30502	Beyond p = 0.05 cutoff		GLT8D1	-17.3645	-28.5665	-4.595		AOC2	-12.262	-26.6695
RAPGEF1	0.279527	Beyond p = 0.05 cutoff	0.0723766	Beyond p = 0.05 cutoff		ITGB1BP1	0.304907	Beyond p = 0.05 cutoff		RAPGEF1	-3.304	-8.346	-14.1085		ITGB1BP1	-17.1325	-28.566
FITM1	0.279476	Beyond p = 0.05 cutoff	-10000	Beyond p = 0.05 cutoff		QARS1	0.304818	Beyond p = 0.05 cutoff		FITM1	-7.8795	-27.3665	-8.4375		QARS1	57.568	61.2365
VPS54	0.278997	Beyond p = 0.05 cutoff	0.171759	Beyond p = 0.05 cutoff		OR10G2	0.304639	Beyond p = 0.05 cutoff		VPS54	15.8185	1.0585	-1.389		OR10G2	-13.205	-26.8825
FBXO47	0.27893	Beyond p = 0.05 cutoff	-9999.99	Beyond p = 0.05 cutoff		RNF43	0.3043	Beyond p = 0.05 cutoff		FBXO47	-12.409	-20.3345	-24.1345		RNF43	-18.1025	-26.5795
KIAA0100	0.278897	Beyond p = 0.05 cutoff	0.171614	Beyond p = 0.05 cutoff		CTRL	0.304229	Beyond p = 0.05 cutoff		KIAA0100	2.111	-4.736	2.0995		CTRL	-12.7105	-22.0125
DNAJC24	0.278826	Beyond p = 0.05 cutoff	0.256732	Beyond p = 0.05 cutoff		KCND2	0.304075	Beyond p = 0.05 cutoff		DNAJC24	-1.702	-5.578	-6.4005		KCND2	-24.2025	-26.5248
MAPK1	0.278709	Beyond p = 0.05 cutoff	0.115621	Beyond p = 0.05 cutoff		SLC22A15	0.304059	Beyond p = 0.05 cutoff		MAPK1	3.54	-6.4755	3.4555		SLC22A15	-20.73	-22.425
MRPL36	0.27867	Beyond p = 0.05 cutoff	-0.0474987	Beyond p = 0.05 cutoff		OBSL1	0.30395	Beyond p = 0.05 cutoff		MRPL36	-11.915	-24.383	1.916		OBSL1	-23.1895	-28.5553
GSK3A	0.278662	Beyond p = 0.05 cutoff	-10000	Beyond p = 0.05 cutoff		RNASE8	0.303737	Beyond p = 0.05 cutoff		GSK3A	-13.3495	-15.7	-28.768		RNASE8	-16.0695	-25.9615
CEBPD	0.278622	Beyond p = 0.05 cutoff	0.186869	Beyond p = 0.05 cutoff		FAM47B	0.303667	Beyond p = 0.05 cutoff		CEBPD	-8.691	-12.961	-25.31		FAM47B	-19.2895	-30.3335
C1QTNF4	0.278467	Beyond p = 0.05 cutoff	-10000.3	Beyond p = 0.05 cutoff		PNN	0.303644	Beyond p = 0.05 cutoff		C1QTNF4	-7.0485	-22.1435	-21.169		PNN	26.8175	20.646
ZSCAN5C	0.278371	Beyond p = 0.05 cutoff	0.068798	Beyond p = 0.05 cutoff		ZNHIT1	0.303636	Beyond p = 0.05 cutoff		ZSCAN5C	-7.2495	-15.5595	-23.3385		ZNHIT1	18.331	10.3445
CHTOP	0.278277	Beyond p = 0.05 cutoff	0.184368	Beyond p = 0.05 cutoff		EEF1A2	0.303636	Beyond p = 0.05 cutoff		CHTOP	-21.6865	-6.4715	-5.258		EEF1A2	-15.7045	-18.2147
GRSF1	0.277998	Beyond p = 0.05 cutoff	0.465394	Beyond p = 0.05 cutoff		PRSS54	0.303554	Beyond p = 0.05 cutoff		GRSF1	-6.9175	-6.86	-20.9955		PRSS54	-16.862	-21.3268
EIF2B4	0.277988	Beyond p = 0.05 cutoff	0.331669	Beyond p = 0.05 cutoff		NTNG1	0.303545	Beyond p = 0.05 cutoff		EIF2B4	4.057	6.9515	-0.8395		NTNG1	-13.407	-20.9808
TM2D1	0.277936	Beyond p = 0.05 cutoff	0.113358	Beyond p = 0.05 cutoff		IRS2	0.303454	Beyond p = 0.05 cutoff		TM2D1	-17.297	-13.4225	-29.2395		IRS2	-18.4955	-32.0797
HIGD1B	0.277877	Beyond p = 0.05 cutoff	-10000	Beyond p = 0.05 cutoff		ZNF202	0.303437	Beyond p = 0.05 cutoff		HIGD1B	-11.256	-25.098	-19.307		ZNF202	4.085	-13.6755
ARL6	0.277875	Beyond p = 0.05 cutoff	0.222374	Beyond p = 0.05 cutoff		HAUS4	0.303304	Beyond p = 0.05 cutoff		ARL6	-38.598	-13.2895	-28.384		HAUS4	59.3405	63.4363
CNOT9	0.277829	Beyond p = 0.05 cutoff	0.34902	Beyond p = 0.05 cutoff		RRP12	0.303241	Beyond p = 0.05 cutoff		CNOT9	1.4845	2.871	0.305		RRP12	12.2685	19.7982
ASIC4	0.277605	Beyond p = 0.05 cutoff	-10000.4	Beyond p = 0.05 cutoff		DKC1	0.303222	Beyond p = 0.05 cutoff		ASIC4	-31.374	-23.465	-15.1035		DKC1	173.477	180.435
ANKRD34C	0.277549	Beyond p = 0.05 cutoff	0.117433	Beyond p = 0.05 cutoff		FAM210B	0.303071	Beyond p = 0.05 cutoff		ANKRD34C	-11.7935	-19.949	-27.291		FAM210B	-24.2715	-25.8595
FCGR2A	0.277548	Beyond p = 0.05 cutoff	-10000.2	Beyond p = 0.05 cutoff		SETDB1	0.302949	Beyond p = 0.05 cutoff		FCGR2A	-5.8935	-20.595	-19.477		SETDB1	8.825	-8.474
CD84	0.277527	Beyond p = 0.05 cutoff	-10000.3	Beyond p = 0.05 cutoff		FBXL6	0.302827	Beyond p = 0.05 cutoff		CD84	-5.4655	-25.3065	-13.0835		FBXL6	-13.2025	-18.4378
GLRX3	0.277525	Beyond p = 0.05 cutoff	0.25453	Beyond p = 0.05 cutoff		SNN	0.302718	Beyond p = 0.05 cutoff		GLRX3	7.347	7.2975	5.9185		SNN	-17.75	-30.403
OR5L2	0.277523	Beyond p = 0.05 cutoff	#N/A	#N/A		ZPR1	0.302478	Beyond p = 0.05 cutoff		OR5L2	-8.7935	#N/A	-11.2175		ZPR1	86.269	53.13
PSMG1	0.277466	Beyond p = 0.05 cutoff	0.265518	Beyond p = 0.05 cutoff		NOB1	0.302454	Beyond p = 0.05 cutoff		PSMG1	15.8735	9.277	7.2495		NOB1	114.341	105.63
FBXO3	0.277446	Beyond p = 0.05 cutoff	0.152522	Beyond p = 0.05 cutoff		COL6A2	0.302398	Beyond p = 0.05 cutoff		FBXO3	-5.6435	-25.3445	-27.3075		COL6A2	-20.5935	-24.2898
PIMREG	0.277353	Beyond p = 0.05 cutoff	0.470276	Beyond p = 0.05 cutoff		ESR2	0.302309	Beyond p = 0.05 cutoff		PIMREG	-27.482	-3.619	-13.3675		ESR2	-15.777	-26.6343
TEFM	0.277105	Beyond p = 0.05 cutoff	0.145792	Beyond p = 0.05 cutoff		MROH1	0.301952	Beyond p = 0.05 cutoff		TEFM	8.0835	-4.835	6.3315		MROH1	-18.936	-28.4552
DCLRE1B	0.277086	Beyond p = 0.05 cutoff	0.395772	Beyond p = 0.05 cutoff		RPP38	0.301913	Beyond p = 0.05 cutoff		DCLRE1B	21.236	24.865	16.4705		RPP38	99.057	76.746
PKIB	0.277056	Beyond p = 0.05 cutoff	-10000.1	Beyond p = 0.05 cutoff		PFDN2	0.301899	Beyond p = 0.05 cutoff		PKIB	-10.094	-28.08	-17.272		PFDN2	41.048	42.213
TMEM196	0.277021	Beyond p = 0.05 cutoff	0.113661	Beyond p = 0.05 cutoff		SEPSECS	0.301882	Beyond p = 0.05 cutoff		TMEM196	-34.4785	-10.8395	-15.757		SEPSECS	102.381	99.6328
ATG12	0.276975	Beyond p = 0.05 cutoff	0.211281	Beyond p = 0.05 cutoff		RBM15B	0.301826	Beyond p = 0.05 cutoff		ATG12	-0.454	-4.054	-1.251		RBM15B	-14.402	-15.835
PRR5L	0.276763	Beyond p = 0.05 cutoff	0.1212	Beyond p = 0.05 cutoff		DEXI	0.301467	Beyond p = 0.05 cutoff		PRR5L	-11.8755	-12.0535	-38.876		DEXI	4.0625	3.4545
RPGRIP1L	0.276711	Beyond p = 0.05 cutoff	0.123125	Beyond p = 0.05 cutoff		ZNF560	0.3012	Beyond p = 0.05 cutoff		RPGRIP1L	-10.67	-12.443	-18.307		ZNF560	-17.5325	-27.3245
SDHAF2	0.276622	Beyond p = 0.05 cutoff	0.171883	Beyond p = 0.05 cutoff		HIPK3	0.301079	Beyond p = 0.05 cutoff		SDHAF2	-0.78	-5.449	-3.6845		HIPK3	-22.8415	-29.3188
C5orf15	0.276617	Beyond p = 0.05 cutoff	0.25656	Beyond p = 0.05 cutoff		MAPK8IP1	0.300866	Beyond p = 0.05 cutoff		C5orf15	2.2455	-3.154	-0.774		MAPK8IP1	2.464	-3.7175
RP1	0.276584	Beyond p = 0.05 cutoff	0.369871	Beyond p = 0.05 cutoff		TLE3	0.300728	Beyond p = 0.05 cutoff		RP1	-9.78	-6.993	-44.472		TLE3	-17.4155	-25.3977
MTRR	0.276414	Beyond p = 0.05 cutoff	0.294861	Beyond p = 0.05 cutoff		RSKR	0.300715	Beyond p = 0.05 cutoff		MTRR	-18.748	0.979	-7.147		RSKR	-11.1015	-14.041
FSD1L	0.276377	Beyond p = 0.05 cutoff	0.211095	Beyond p = 0.05 cutoff		DOLPP1	0.300659	Beyond p = 0.05 cutoff		FSD1L	-7.72	-12	-13.1395		DOLPP1	56.0615	20.6573
KHDRBS1	0.276376	Beyond p = 0.05 cutoff	0.91829	1		CORO2B	0.30065	Beyond p = 0.05 cutoff		KHDRBS1	-23.299	4.96	-8.7515		CORO2B	-19.7385	-28.2407
NUP58	0.276353	Beyond p = 0.05 cutoff	0.195931	Beyond p = 0.05 cutoff		IPO5	0.300542	Beyond p = 0.05 cutoff		NUP58	-3.3955	-2.0745	-0.762		IPO5	26.5505	16.8395
ZNF503	0.276318	Beyond p = 0.05 cutoff	0.173636	Beyond p = 0.05 cutoff		CENPE	0.300542	Beyond p = 0.05 cutoff		ZNF503	0.324	-8.966	-8.162		CENPE	2.2355	-5.2995
NUP107	0.276296	Beyond p = 0.05 cutoff	0.283066	Beyond p = 0.05 cutoff		ELOVL3	0.300447	Beyond p = 0.05 cutoff		NUP107	-6.5935	13.7745	11.5565		ELOVL3	-16.7935	-19.915
RHEX	0.276222	Beyond p = 0.05 cutoff	0.342691	Beyond p = 0.05 cutoff		ORC1	0.300343	Beyond p = 0.05 cutoff		RHEX	-10.7875	-21.557	-38.304		ORC1	37.054	31.4205
FAM161A	0.276158	Beyond p = 0.05 cutoff	-0.0134153	Beyond p = 0.05 cutoff		RNF8	0.300185	Beyond p = 0.05 cutoff		FAM161A	-4.868	-14.091	-15.597		RNF8	12.016	22.807
ETV2	0.276092	Beyond p = 0.05 cutoff	0.0982436	Beyond p = 0.05 cutoff		RBM39	0.300067	Beyond p = 0.05 cutoff		ETV2	-9.002	-12.044	-16.9105		RBM39	46.1605	65.5335
ALLC	0.276039	Beyond p = 0.05 cutoff	-10000	Beyond p = 0.05 cutoff		OTOP1	0.30005	Beyond p = 0.05 cutoff		ALLC	-5.169	-30.3765	-37.2965		OTOP1	11.5785	7.23475
ZNF441	0.275981	Beyond p = 0.05 cutoff	1.19747	3		POC1A	0.300018	Beyond p = 0.05 cutoff		ZNF441	-14.3985	-0.8335	-29.237		POC1A	-2.6415	7.18075
RESP18	0.27594	Beyond p = 0.05 cutoff	0.0873041	Beyond p = 0.05 cutoff		BIRC2	0.299703	Beyond p = 0.05 cutoff		RESP18	-12.777	-15.512	-30.996		BIRC2	-17.51	-35.837
HEBP1	0.275879	Beyond p = 0.05 cutoff	0.279185	Beyond p = 0.05 cutoff		ACHE	0.299655	Beyond p = 0.05 cutoff		HEBP1	-6.641	-7.3225	-16.441		ACHE	-17.721	-19.763
ATP5MC3	0.275686	Beyond p = 0.05 cutoff	0.0551496	Beyond p = 0.05 cutoff		UBR4	0.299392	Beyond p = 0.05 cutoff		ATP5MC3	-3.502	-14.5535	-9.3815		UBR4	39.077	44.417
SFPQ	0.27564	Beyond p = 0.05 cutoff	0.287848	Beyond p = 0.05 cutoff		SERPINB9	0.299248	Beyond p = 0.05 cutoff		SFPQ	12.304	19.5315	15.75		SERPINB9	-18.9275	-27.1815
CCNI2	0.275558	Beyond p = 0.05 cutoff	-9999.99	Beyond p = 0.05 cutoff		ZNHIT6	0.298979	Beyond p = 0.05 cutoff		CCNI2	-25.5115	-14.2805	-13.3325		ZNHIT6	48.28	35.4288
GJB7	0.275532	Beyond p = 0.05 cutoff	-0.0277922	Beyond p = 0.05 cutoff		GLRA1	0.298966	Beyond p = 0.05 cutoff		GJB7	-5.9325	-16.854	-13.472		GLRA1	-16.863	-23.2733
FAM200A	0.275464	Beyond p = 0.05 cutoff	0.0997418	Beyond p = 0.05 cutoff		GNPAT	0.298726	Beyond p = 0.05 cutoff		FAM200A	0.3555	-10.2405	-4.3245		GNPAT	-14.984	-25.426
OR51S1	0.275367	Beyond p = 0.05 cutoff	0.0942883	Beyond p = 0.05 cutoff		CIR1	0.298715	Beyond p = 0.05 cutoff		OR51S1	-28.0625	-10.192	-19.65		CIR1	-5.2615	-6.8455
RGS9	0.275348	Beyond p = 0.05 cutoff	-10000.4	Beyond p = 0.05 cutoff		DNAJA2	0.298583	Beyond p = 0.05 cutoff		RGS9	-10.1385	-26.494	-22.0555		DNAJA2	-9.3665	-17.3472
LETMD1	0.27529	Beyond p = 0.05 cutoff	0.251775	Beyond p = 0.05 cutoff		TMEM165	0.298572	Beyond p = 0.05 cutoff		LETMD1	-7.211	-5.5455	-11.401		TMEM165	-24.0455	-18.698
GRAMD1A	0.275279	Beyond p = 0.05 cutoff	-10000	Beyond p = 0.05 cutoff		F11R	0.298245	Beyond p = 0.05 cutoff		GRAMD1A	-5.3565	-40.061	-16.697		F11R	-14.377	-18.2245
ARL16	0.27515	Beyond p = 0.05 cutoff	0.495559	Beyond p = 0.05 cutoff		TOP3B	0.298211	Beyond p = 0.05 cutoff		ARL16	-9.3015	-23.5925	-16.2375		TOP3B	-10.914	-15.6285
CD226	0.275126	Beyond p = 0.05 cutoff	-10000.1	Beyond p = 0.05 cutoff		TCIRG1	0.298138	Beyond p = 0.05 cutoff		CD226	-10.61	-19.434	-27.897		TCIRG1	-20.622	-23.2398
TTI2	0.27508	Beyond p = 0.05 cutoff	0.0535689	Beyond p = 0.05 cutoff		GAR1	0.298033	Beyond p = 0.05 cutoff		TTI2	-12.8365	-10.08	7.278		GAR1	10.816	2.9305
EIF2AK1	0.275061	Beyond p = 0.05 cutoff	0.923541	1		STUB1	0.298016	Beyond p = 0.05 cutoff		EIF2AK1	-8.4275	3.4535	-19.6755		STUB1	13.333	19.268
GC	0.275057	Beyond p = 0.05 cutoff	-10000.1	Beyond p = 0.05 cutoff		ZNF662	0.297811	Beyond p = 0.05 cutoff		GC	-10.254	-35.2265	-39.766		ZNF662	-20.16	-27.5467
SIGLECL1	0.275053	Beyond p = 0.05 cutoff	-10000.2	Beyond p = 0.05 cutoff		MCPH1	0.2978	Beyond p = 0.05 cutoff		SIGLECL1	-8.974	-24.146	-21.872		MCPH1	23.796	32.5765
CLSPN	0.274722	Beyond p = 0.05 cutoff	0.0882793	Beyond p = 0.05 cutoff		BRCA2	0.297787	Beyond p = 0.05 cutoff		CLSPN	-12.2675	-22.869	6.888		BRCA2	10.263	6.36575
PTPA	0.274691	Beyond p = 0.05 cutoff	0.646289	Beyond p = 0.05 cutoff		NDUFA11	0.297733	Beyond p = 0.05 cutoff		PTPA	-16.176	3.506	-0.3815		NDUFA11	-15.446	-14.299
ENPP1	0.274666	Beyond p = 0.05 cutoff	0.297373	Beyond p = 0.05 cutoff		SMTNL2	0.29763	Beyond p = 0.05 cutoff		ENPP1	-13.3225	-8.0085	-26.4275		SMTNL2	-18.7765	-20.6088
ANKRD50	0.274632	Beyond p = 0.05 cutoff	-10000.2	Beyond p = 0.05 cutoff		AC007431.1	0.297563	Beyond p = 0.05 cutoff		ANKRD50	-31.972	-39.5185	-14.5395		AC007431.1	-5.869	-23.116
CCDC78	0.2744	Beyond p = 0.05 cutoff	-10000	Beyond p = 0.05 cutoff		TAF13	0.297535	Beyond p = 0.05 cutoff		CCDC78	-16.377	-21.2745	-20.488		TAF13	9.478	15.9812
FRA10AC1	0.274351	Beyond p = 0.05 cutoff	0.0553194	Beyond p = 0.05 cutoff		ILF3	0.297419	Beyond p = 0.05 cutoff		FRA10AC1	-8.591	-13.1355	-5.7155		ILF3	113.597	65.0473
SEC62	0.274315	Beyond p = 0.05 cutoff	-10000.1	Beyond p = 0.05 cutoff		SYNJ2	0.297415	Beyond p = 0.05 cutoff		SEC62	-4.7525	-34.141	-0.6985		SYNJ2	-18.273	-37.813
PSIP1	0.274232	Beyond p = 0.05 cutoff	0.25568	Beyond p = 0.05 cutoff		CD200R1L	0.297079	Beyond p = 0.05 cutoff		PSIP1	-3.3365	-4.361	-1.364		CD200R1L	-18.5185	-20.2183
ZFP42	0.274206	Beyond p = 0.05 cutoff	-10000.2	Beyond p = 0.05 cutoff		GEMIN6	0.296656	Beyond p = 0.05 cutoff		ZFP42	-31.3765	-20.713	-21.181		GEMIN6	15.3525	18.9657
MYBL2	0.27419	Beyond p = 0.05 cutoff	0.17439	Beyond p = 0.05 cutoff		LAT2	0.296652	Beyond p = 0.05 cutoff		MYBL2	-3.858	-17.7545	-12.1585		LAT2	-16.0465	-28.1585
EFR3B	0.274046	Beyond p = 0.05 cutoff	-9999.94	Beyond p = 0.05 cutoff		KIAA0513	0.296539	Beyond p = 0.05 cutoff		EFR3B	-12.5455	-16.1245	-31.812		KIAA0513	-11.0295	-19.1023
FGFR1	0.274027	Beyond p = 0.05 cutoff	0.391791	Beyond p = 0.05 cutoff		POLR3C	0.296534	Beyond p = 0.05 cutoff		FGFR1	-10.0965	-15.9015	-16.527		POLR3C	99.6205	121.473
OR4S1	0.273974	Beyond p = 0.05 cutoff	0.0452083	Beyond p = 0.05 cutoff		A1BG	0.296446	Beyond p = 0.05 cutoff		OR4S1	-10.8795	-18.0085	-21.757		A1BG	-14.2355	-20.4432
ARMH3	0.27396	Beyond p = 0.05 cutoff	-10000.2	Beyond p = 0.05 cutoff		CD164L2	0.296137	Beyond p = 0.05 cutoff		ARMH3	-0.072	-26.435	5.7375		CD164L2	-18.8905	-22.4902
GMPR2	0.273881	Beyond p = 0.05 cutoff	0.0936091	Beyond p = 0.05 cutoff		FAM106A	0.296036	Beyond p = 0.05 cutoff		GMPR2	-31.8165	-28.4805	-20.325		FAM106A	4.974	13.5457
GRM3	0.273877	Beyond p = 0.05 cutoff	-10000.2	Beyond p = 0.05 cutoff		HCFC1	0.295992	Beyond p = 0.05 cutoff		GRM3	-14.25	-38.2035	-25.069		HCFC1	33.1995	43.2385
WASF2	0.273739	Beyond p = 0.05 cutoff	0.228834	Beyond p = 0.05 cutoff		IQGAP3	0.29586	Beyond p = 0.05 cutoff		WASF2	6.1125	5.0405	5.325		IQGAP3	-10.6935	-9.884
PYURF	0.273713	Beyond p = 0.05 cutoff	0.21996	Beyond p = 0.05 cutoff		TMEM170A	0.295785	Beyond p = 0.05 cutoff		PYURF	2.4125	-5.4885	-4.6205		TMEM170A	-19.6625	-26.1352
DNAJC9	0.273655	Beyond p = 0.05 cutoff	#N/A	#N/A		EOMES	0.295609	Beyond p = 0.05 cutoff		DNAJC9	32.495	#N/A	57.1335		EOMES	-23.961	-21.131
KRT10	0.273562	Beyond p = 0.05 cutoff	0.0230444	Beyond p = 0.05 cutoff		LRIG1	0.295585	Beyond p = 0.05 cutoff		KRT10	-5.419	-14.2605	-42.074		LRIG1	-27.712	-31.214
SP2	0.273535	Beyond p = 0.05 cutoff	0.215905	Beyond p = 0.05 cutoff		GLI2	0.295558	Beyond p = 0.05 cutoff		SP2	-0.9275	-4.723	-12.911		GLI2	-24.1875	-33.1508
MED12L	0.27353	Beyond p = 0.05 cutoff	-10000	Beyond p = 0.05 cutoff		MRPL20	0.295326	Beyond p = 0.05 cutoff		MED12L	-3.1165	-15.5755	-7.178		MRPL20	0.7215	-9.594
VIP	0.273455	Beyond p = 0.05 cutoff	-9999.95	Beyond p = 0.05 cutoff		NUFIP1	0.295267	Beyond p = 0.05 cutoff		VIP	-8.725	-24.905	-32.2135		NUFIP1	28.1405	36.2133
SLC6A17	0.273408	Beyond p = 0.05 cutoff	-10000.9	Beyond p = 0.05 cutoff		MEIS1	0.295226	Beyond p = 0.05 cutoff		SLC6A17	-35.4505	-48.5275	-20.5245		MEIS1	-19.716	-29.2703
TRIM54	0.273325	Beyond p = 0.05 cutoff	-10000.2	Beyond p = 0.05 cutoff		PSMA5	0.295165	Beyond p = 0.05 cutoff		TRIM54	-7.454	-21.0675	-6.219		PSMA5	132.703	156.05
IFI35	0.273255	Beyond p = 0.05 cutoff	0.520583	Beyond p = 0.05 cutoff		C16orf96	0.295159	Beyond p = 0.05 cutoff		IFI35	-8.028	-2.318	-13.7255		C16orf96	0.333	-16.003
C2orf15	0.273142	Beyond p = 0.05 cutoff	0.290672	Beyond p = 0.05 cutoff		RPL10A	0.29515	Beyond p = 0.05 cutoff		C2orf15	-11.2135	-10.4795	-19.2185		RPL10A	87.8015	94.3187
SYCP3	0.273133	Beyond p = 0.05 cutoff	-9999.96	Beyond p = 0.05 cutoff		PLS3	0.29507	Beyond p = 0.05 cutoff		SYCP3	-27.49	-13.097	-17.5675		PLS3	-20.279	-26.0495
HMGXB4	0.273084	Beyond p = 0.05 cutoff	0.20395	Beyond p = 0.05 cutoff		FANCA	0.294899	Beyond p = 0.05 cutoff		HMGXB4	-28.229	-9.7165	-17.7115		FANCA	-14.4885	-11.1653
ARF1	0.272509	Beyond p = 0.05 cutoff	0.258737	Beyond p = 0.05 cutoff		MRPS25	0.294428	Beyond p = 0.05 cutoff		ARF1	14.5195	12.5245	14.2835		MRPS25	-11.4775	-22.692
ADAT3	0.272497	Beyond p = 0.05 cutoff	0.31646	Beyond p = 0.05 cutoff		SLC52A1	0.294408	Beyond p = 0.05 cutoff		ADAT3	4.9415	5.669	2.068		SLC52A1	-4.099	-17.3867
NUCB2	0.272494	Beyond p = 0.05 cutoff	-10000.1	Beyond p = 0.05 cutoff		ADCY8	0.294226	Beyond p = 0.05 cutoff		NUCB2	-8.783	-17.7	-24.4965		ADCY8	-8.802	-25.7398
UNC5A	0.272482	Beyond p = 0.05 cutoff	0.0614815	Beyond p = 0.05 cutoff		COG3	0.294211	Beyond p = 0.05 cutoff		UNC5A	-8.1045	-10.982	-20.7275		COG3	27.0515	21.1313
FCRL6	0.272461	Beyond p = 0.05 cutoff	-10001	Beyond p = 0.05 cutoff		AP2A2	0.29417	Beyond p = 0.05 cutoff		FCRL6	-11.742	-34.472	-17.4165		AP2A2	-12.4165	-21.997
[truncated: 16,050 more rows]

## Sheet: Fig 1c
	DepMap data used in Fig 1c
	GeneSymbol	CCNE1 AMP - med.dep	WT - med.dep	dep.FC	Wilcox p-value	t-test p-value	FDR adjusted Wilcox p-value	FDR adjusted t-test p-value
	A1BG	0.0924164	0.105417	-0.0130004	0.318591	0.262717	0.999415	0.999993
	A1CF	0.0886026	0.0647659	0.0238368	0.796562	0.855755	0.999415	0.999993
	A2M	-0.0775899	-0.0571229	-0.020467	0.0278455	0.0427287	0.891328	0.949847
	A2ML1	0.177573	0.183092	-0.00551924	0.493176	0.47833	0.999415	0.999993
	A3GALT2	-0.0400713	-0.0423169	0.00224558	0.42231	0.314041	0.999415	0.999993
	A4GALT	-0.0998584	-0.0495111	-0.0503473	0.0346335	0.0431086	0.909026	0.949847
	A4GNT	0.12738	0.113902	0.0134779	0.747971	0.839737	0.999415	0.999993
	AAAS	-0.500505	-0.501513	0.00100744	0.697967	0.724155	0.999415	0.999993
	AACS	0.0660102	0.0752832	-0.00927299	0.209574	0.220937	0.999415	0.999993
	AADAC	0.143103	0.15341	-0.0103073	0.410108	0.496759	0.999415	0.999993
	AADACL2	0.163318	0.157389	0.0059291	0.577308	0.450156	0.999415	0.999993
	AADACL3	-0.0495235	-0.0187616	-0.0307618	0.239412	0.372606	0.999415	0.999993
	AADACL4	-0.00656187	-0.0259415	0.0193796	0.778122	0.82942	0.999415	0.999993
	AADAT	0.112608	0.0454882	0.0671197	0.99813	0.999152	0.99993	0.999993
	AAED1	-0.0339799	-0.0445985	0.0106186	0.654446	0.712655	0.999415	0.999993
	AAGAB	0.0294024	0.0094183	0.0199841	0.415436	0.414129	0.999415	0.999993
	AAK1	-0.281253	-0.286717	0.00546336	0.654446	0.721095	0.999415	0.999993
	AAMDC	-0.0657373	-0.0266071	-0.0391302	0.0634603	0.0566013	0.957432	0.966762
	AAMP	-0.761911	-0.803988	0.0420774	0.662697	0.638265	0.999415	0.999993
	AANAT	-0.201472	-0.203278	0.00180567	0.288204	0.211429	0.999415	0.999993
	AAR2	-0.034964	-0.0481416	0.0131776	0.64503	0.645243	0.999415	0.999993
	AARD	-0.175631	-0.21177	0.0361395	0.89713	0.840199	0.999415	0.999993
	AARS	-1.75696	-1.68837	-0.0685915	0.0167699	0.0342886	0.890054	0.949847
	AARS2	-0.846851	-0.771186	-0.0756652	0.340881	0.430387	0.999415	0.999993
	AARSD1	-0.209519	-0.245227	0.0357081	0.805294	0.702079	0.999415	0.999993
	AASDH	-0.0138669	-0.0431165	0.0292496	0.699669	0.586633	0.999415	0.999993
	AASDHPPT	-0.506478	-0.561464	0.0549862	0.909662	0.911001	0.999415	0.999993
	AASS	0.191005	0.136171	0.0548338	0.980578	0.941887	0.999415	0.999993
	AATF	-0.651971	-0.63807	-0.013901	0.26371	0.224532	0.999415	0.999993
	AATK	-0.201651	-0.173416	-0.0282343	0.0574887	0.071246	0.957432	0.966762
	ABAT	-0.0542844	-0.0706373	0.0163529	0.608643	0.620735	0.999415	0.999993
	ABCA1	0.039679	-0.0147722	0.0544513	0.988073	0.935801	0.999415	0.999993
	ABCA10	0.254982	0.234169	0.0208126	0.905618	0.894865	0.999415	0.999993
	ABCA12	-0.118628	-0.0816172	-0.0370109	0.302033	0.408471	0.999415	0.999993
	ABCA13	0.0104722	0.000410247	0.010062	0.540293	0.480208	0.999415	0.999993
	ABCA2	-0.0238604	-0.0069941	-0.0168663	0.127703	0.152994	0.979158	0.975658
	ABCA3	-0.0468779	-0.0457609	-0.00111705	0.465143	0.429911	0.999415	0.999993
	ABCA4	-0.140032	-0.113178	-0.0268538	0.125067	0.108603	0.979158	0.968031
	ABCA5	-0.132753	-0.0716425	-0.061111	0.0109322	0.0177777	0.888782	0.890934
	ABCA6	0.157695	0.186515	-0.02882	0.0264382	0.0392814	0.890054	0.949847
	ABCA7	0.0507554	0.0634005	-0.0126451	0.489667	0.676365	0.999415	0.999993
	ABCA8	-0.0230063	-0.0256565	0.0026502	0.478368	0.407271	0.999415	0.999993
	ABCA9	0.167195	0.175994	-0.00879893	0.358616	0.562405	0.999415	0.999993
	ABCB1	-0.0346174	-0.0638248	0.0292074	0.94656	0.938819	0.999415	0.999993
	ABCB10	-0.410553	-0.443272	0.0327192	0.825351	0.86934	0.999415	0.999993
	ABCB11	0.0212094	0.0140268	0.0071826	0.460872	0.414235	0.999415	0.999993
	ABCB4	-0.0344815	-0.0241367	-0.0103448	0.631846	0.732036	0.999415	0.999993
	ABCB5	-0.000914153	-0.0243546	0.0234405	0.88184	0.925457	0.999415	0.999993
	ABCB6	-0.0706416	-0.0670472	-0.00359443	0.254531	0.296013	0.999415	0.999993
	ABCB7	-1.10903	-1.12502	0.015988	0.751586	0.817974	0.999415	0.999993
	ABCB8	0.115146	0.0921531	0.022993	0.640654	0.55006	0.999415	0.999993
	ABCB9	-0.121874	-0.122895	0.00102013	0.609531	0.65642	0.999415	0.999993
	ABCC1	0.0837421	0.0576951	0.0260469	0.79239	0.860384	0.999415	0.999993
	ABCC10	-0.171506	-0.177325	0.00581815	0.517738	0.605171	0.999415	0.999993
	ABCC11	0.142319	0.121195	0.0211238	0.789298	0.824568	0.999415	0.999993
	ABCC12	0.161114	0.115885	0.045229	0.992955	0.995193	0.999415	0.999993
	ABCC2	-0.0295462	-0.0157517	-0.0137945	0.182044	0.115678	0.99369	0.968031
	ABCC3	-0.253003	-0.261204	0.00820066	0.769002	0.847257	0.999415	0.999993
	ABCC4	0.0873815	0.0496943	0.0376872	0.979689	0.988189	0.999415	0.999993
	ABCC5	0.143642	0.116814	0.0268283	0.605398	0.628291	0.999415	0.999993
	ABCC6	-0.220514	-0.161957	-0.0585576	0.227738	0.312423	0.999415	0.999993
	ABCC8	0.0113225	0.00633666	0.00498589	0.436896	0.629121	0.999415	0.999993
	ABCC9	0.0242463	0.0455288	-0.0212825	0.112645	0.0500123	0.979158	0.965998
	ABCD1	-0.217648	-0.18691	-0.030738	0.168499	0.236826	0.99369	0.999993
	ABCD2	0.047291	0.0287257	0.0185653	0.762707	0.776633	0.999415	0.999993
	ABCD3	-0.150199	-0.132306	-0.0178932	0.242152	0.246763	0.999415	0.999993
	ABCD4	-0.191836	-0.182207	-0.00962976	0.679662	0.891096	0.999415	0.999993
	ABCE1	-1.07499	-1.10911	0.0341203	0.636993	0.761195	0.999415	0.999993
	ABCF1	-0.936809	-0.925243	-0.0115656	0.31929	0.268538	0.999415	0.999993
	ABCF2	-0.189521	-0.168314	-0.0212074	0.45428	0.325061	0.999415	0.999993
	ABCF3	0.034157	0.0229851	0.011172	0.833286	0.856543	0.999415	0.999993
	ABCG1	-0.62681	-0.548809	-0.0780008	0.0388753	0.0650226	0.909561	0.966762
	ABCG2	0.163171	0.125524	0.0376464	0.986704	0.994972	0.999415	0.999993
	ABCG4	-0.01471	0.00644795	-0.021158	0.433049	0.458974	0.999415	0.999993
	ABCG5	0.00200228	-0.0181454	0.0201477	0.80123	0.866999	0.999415	0.999993
	ABCG8	0.0117809	0.00829315	0.00348777	0.5228	0.621726	0.999415	0.999993
	ABHD1	-0.0227022	-0.0081766	-0.0145256	0.650112	0.742562	0.999415	0.999993
	ABHD10	0.0462829	0.0333878	0.0128951	0.691803	0.688396	0.999415	0.999993
	ABHD11	-0.591707	-0.649098	0.0573914	0.908864	0.933653	0.999415	0.999993
	ABHD12	-0.0278348	-0.0182431	-0.00959168	0.837645	0.91663	0.999415	0.999993
	ABHD12B	-0.0360462	-0.0741924	0.0381462	0.921168	0.948629	0.999415	0.999993
	ABHD13	-0.272455	-0.278225	0.00576994	0.560792	0.573479	0.999415	0.999993
	ABHD14A	0.000580498	-0.0185306	0.0191111	0.759981	0.647813	0.999415	0.999993
	ABHD14B	0.00532976	-0.0160908	0.0214206	0.879307	0.77903	0.999415	0.999993
	ABHD15	-0.192131	-0.168455	-0.023676	0.216678	0.246601	0.999415	0.999993
	ABHD16A	-0.189993	-0.163206	-0.0267868	0.157599	0.22544	0.99369	0.999993
	ABHD16B	-0.025653	-0.0152038	-0.0104491	0.27566	0.381865	0.999415	0.999993
	ABHD17A	-0.490064	-0.52275	0.0326868	0.824595	0.808563	0.999415	0.999993
	ABHD17B	0.119095	0.128692	-0.00959757	0.229809	0.219813	0.999415	0.999993
	ABHD17C	0.104476	0.0903078	0.0141677	0.88087	0.908582	0.999415	0.999993
	ABHD18	0.122932	0.100205	0.0227263	0.787601	0.754865	0.999415	0.999993
	ABHD2	-0.14263	-0.153385	0.0107548	0.43228	0.28864	0.999415	0.999993
	ABHD3	-0.0850118	-0.0361927	-0.0488191	0.0922627	0.276406	0.969669	0.999993
	ABHD4	0.0733293	0.058709	0.0146203	0.605774	0.625291	0.999415	0.999993
	ABHD5	0.049345	-0.0151091	0.0644541	0.992683	0.984534	0.999415	0.999993
	ABHD6	0.0696692	0.0466466	0.0230226	0.603139	0.604899	0.999415	0.999993
	ABHD8	-0.0610074	-0.048179	-0.0128283	0.46592	0.510619	0.999415	0.999993
	ABI1	-0.0293673	-0.0471231	0.0177558	0.865009	0.895588	0.999415	0.999993
	ABI2	0.0710508	0.0574136	0.0136372	0.700688	0.693291	0.999415	0.999993
	ABI3	0.0423563	0.0680077	-0.0256515	0.257362	0.240446	0.999415	0.999993
	ABI3BP	0.20896	0.145859	0.0631014	0.994237	0.991475	0.999415	0.999993
	ABL1	-0.070009	-0.100352	0.0303427	0.714127	0.826902	0.999415	0.999993
	ABL2	0.179538	0.194767	-0.0152291	0.127703	0.0972441	0.979158	0.966762
	ABLIM1	0.0268524	0.010576	0.0162764	0.772262	0.831936	0.999415	0.999993
	ABLIM2	0.0340503	0.00517752	0.0288728	0.678612	0.747174	0.999415	0.999993
	ABLIM3	0.0591532	0.0758556	-0.0167024	0.379633	0.462755	0.999415	0.999993
	ABR	-0.075375	-0.0174287	-0.0579463	0.124665	0.156097	0.979158	0.975658
	ABRA	-0.0584536	-0.11346	0.0550068	0.893943	0.896482	0.999415	0.999993
	ABRACL	0.128454	0.0978601	0.0305939	0.900076	0.898156	0.999415	0.999993
	ABRAXAS1	-0.217383	-0.207248	-0.010135	0.248319	0.206828	0.999415	0.999993
	ABRAXAS2	0.219307	0.235084	-0.0157768	0.172144	0.172814	0.99369	0.981321
	ABT1	-0.541811	-0.495255	-0.0465558	0.168617	0.256221	0.99369	0.999993
	ABTB1	0.0528188	0.0535003	-0.000681491	0.5228	0.555805	0.999415	0.999993
	ABTB2	0.0502183	0.0642261	-0.0140078	0.358981	0.448461	0.999415	0.999993
	ACAA1	-0.0173613	-0.0200472	0.00268585	0.472529	0.569336	0.999415	0.999993
	ACAA2	-0.077754	-0.0791482	0.00139416	0.590652	0.722605	0.999415	0.999993
	ACACA	-0.40505	-0.361748	-0.0433027	0.327011	0.249287	0.999415	0.999993
	ACACB	-0.0574105	-0.0765313	0.0191208	0.778704	0.677371	0.999415	0.999993
	ACAD10	0.000865123	-0.00166114	0.00252626	0.410108	0.331908	0.999415	0.999993
	ACAD11	0.0300054	0.0633805	-0.0333751	0.0198365	0.0180169	0.890054	0.890934
	ACAD8	0.254923	0.208526	0.0463976	0.937387	0.928248	0.999415	0.999993
	ACAD9	-0.289954	-0.282175	-0.00777878	0.115474	0.103928	0.979158	0.968016
	ACADL	-0.0974552	-0.104325	0.00687027	0.70475	0.662636	0.999415	0.999993
	ACADM	-0.0769365	-0.0423071	-0.0346294	0.0291194	0.0178488	0.896755	0.890934
	ACADS	-0.175368	-0.152108	-0.0232607	0.220426	0.25972	0.999415	0.999993
	ACADSB	-0.190528	-0.180681	-0.00984706	0.591412	0.722584	0.999415	0.999993
	ACADVL	-0.0476401	-0.0916712	0.0440312	0.886418	0.902196	0.999415	0.999993
	ACAN	0.0817566	0.0117803	0.0699764	0.97866	0.950357	0.999415	0.999993
	ACAP1	-0.182917	-0.175684	-0.00723301	0.585326	0.670443	0.999415	0.999993
	ACAP2	0.109236	0.142183	-0.0329466	0.106057	0.155244	0.979158	0.975658
	ACAP3	-0.193642	-0.209613	0.0159707	0.735971	0.799141	0.999415	0.999993
	ACAT1	0.172337	0.156496	0.0158416	0.683151	0.672495	0.999415	0.999993
	ACAT2	0.216232	0.200443	0.0157888	0.603139	0.666673	0.999415	0.999993
	ACBD3	-0.0234108	-0.0861494	0.0627386	0.884526	0.800503	0.999415	0.999993
	ACBD4	-0.0729934	-0.0570177	-0.0159757	0.104632	0.0688079	0.979158	0.966762
	ACBD5	0.059968	0.0273803	0.0325877	0.774029	0.846474	0.999415	0.999993
	ACBD6	0.105394	0.0773619	0.0280324	0.900247	0.969206	0.999415	0.999993
	ACBD7	0.151299	0.133864	0.0174349	0.8581	0.842566	0.999415	0.999993
	ACCS	0.090671	0.0830165	0.0076545	0.635525	0.541206	0.999415	0.999993
	ACCSL	-0.0877217	-0.0990592	0.0113375	0.185944	0.115011	0.993757	0.968031
	ACD	-0.454041	-0.476906	0.0228656	0.896322	0.928035	0.999415	0.999993
	ACE	-0.23896	-0.190747	-0.048213	0.00808344	0.00559308	0.86199	0.870684
	ACE2	0.201518	0.2002	0.00131885	0.378443	0.273879	0.999415	0.999993
	ACER1	0.134835	0.173284	-0.038449	0.161157	0.18033	0.99369	0.988653
	ACER2	0.0625072	0.051514	0.0109932	0.731155	0.764547	0.999415	0.999993
	ACER3	0.112869	0.123691	-0.0108227	0.633319	0.582665	0.999415	0.999993
	ACHE	-0.263848	-0.278734	0.0148857	0.482652	0.367674	0.999415	0.999993
	ACIN1	-0.835712	-0.834363	-0.00134907	0.382613	0.365563	0.999415	0.999993
	ACKR1	-0.143855	-0.122719	-0.0211367	0.472529	0.617895	0.999415	0.999993
	ACKR2	0.0941595	0.110674	-0.0165141	0.115474	0.0793218	0.979158	0.966762
	ACKR3	0.15081	0.116142	0.0346683	0.854334	0.8421	0.999415	0.999993
	ACKR4	-0.154046	-0.141751	-0.012295	0.1638	0.0943882	0.99369	0.966762
	ACLY	-0.389895	-0.501948	0.112053	0.57156	0.49619	0.999415	0.999993
	ACMSD	0.0775903	0.118303	-0.0407129	0.154557	0.112666	0.99369	0.968031
	ACO1	0.151896	0.133207	0.0186887	0.558479	0.5927	0.999415	0.999993
	ACO2	-1.00754	-0.610049	-0.39749	0.000163583	0.000315339	0.423423	0.585189
	ACOD1	-0.000884037	-0.0176687	0.0167846	0.757543	0.708837	0.999415	0.999993
	ACOT1	0.145911	0.163395	-0.0174847	0.30648	0.276726	0.999415	0.999993
	ACOT11	-0.0155408	-0.023833	0.00829219	0.84193	0.752489	0.999415	0.999993
	ACOT12	-0.442045	-0.479854	0.0378086	0.921884	0.961419	0.999415	0.999993
	ACOT13	-0.0837859	-0.0312009	-0.0525849	0.0275964	0.0243503	0.891328	0.9166
	ACOT2	0.10506	0.111401	-0.00634182	0.58723	0.711097	0.999415	0.999993
	ACOT4	-0.257959	-0.239656	-0.0183027	0.530971	0.635355	0.999415	0.999993
	ACOT6	-0.0560897	-0.0768418	0.0207522	0.692834	0.756205	0.999415	0.999993
	ACOT7	-0.0376224	0.0275029	-0.0651253	0.0292494	0.0330272	0.896755	0.94667
	ACOT8	-0.0733656	-0.0722442	-0.00112139	0.266592	0.155399	0.999415	0.975658
	ACOT9	0.154552	0.128935	0.0256164	0.645556	0.423231	0.999415	0.999993
	ACOX1	-0.155417	-0.106605	-0.0488125	0.209856	0.311401	0.999415	0.999993
	ACOX2	-0.0385094	-0.0545389	0.0160295	0.628155	0.544517	0.999415	0.999993
	ACOX3	-0.0496309	-0.0390088	-0.0106221	0.481873	0.457597	0.999415	0.999993
	ACOXL	-0.235257	-0.177698	-0.057559	0.0183361	0.031549	0.890054	0.938738
	ACP1	0.200258	0.138815	0.0614437	0.928642	0.933071	0.999415	0.999993
	ACP2	0.182186	0.151588	0.0305979	0.820272	0.804223	0.999415	0.999993
	ACP4	0.0371233	0.0949397	-0.0578165	0.0643164	0.0965938	0.957432	0.966762
	ACP5	0.0766415	0.0633817	0.0132597	0.605398	0.485317	0.999415	0.999993
	ACP6	-0.167964	-0.152555	-0.0154092	0.254845	0.249884	0.999415	0.999993
	ACP7	-0.170472	-0.107547	-0.0629251	0.148138	0.144723	0.992691	0.972552
	ACPP	0.018079	0.0199988	-0.0019198	0.398369	0.279411	0.999415	0.999993
	ACR	-0.164635	-0.157082	-0.00755361	0.283883	0.182038	0.999415	0.988727
	ACRBP	-0.093564	-0.036652	-0.056912	0.0675746	0.15761	0.957432	0.975658
	ACRV1	0.358668	0.3249	0.033768	0.91465	0.857705	0.999415	0.999993
	ACSBG1	0.0691229	0.0474989	0.0216241	0.798767	0.603816	0.999415	0.999993
	ACSBG2	-0.0811233	-0.0699366	-0.0111867	0.439979	0.342155	0.999415	0.999993
	ACSF2	-0.136453	-0.144137	0.00768374	0.512282	0.445539	0.999415	0.999993
	ACSF3	-0.0591824	-0.0184689	-0.0407135	0.205101	0.231699	0.999415	0.999993
	ACSL1	-0.0347323	-0.0427884	0.00805612	0.706435	0.714408	0.999415	0.999993
	ACSL3	-0.464437	-0.386004	-0.0784334	0.125672	0.121498	0.979158	0.968031
	ACSL4	-0.0092287	-0.0779649	0.0687362	0.947434	0.954794	0.999415	0.999993
	ACSL5	0.0842132	0.0779545	0.00625873	0.676157	0.593749	0.999415	0.999993
	ACSL6	-0.0507991	-0.04488	-0.00591916	0.600876	0.70485	0.999415	0.999993
	ACSM1	0.0520238	0.108899	-0.0568751	0.0402951	0.0687738	0.913775	0.966762
	ACSM2A	0.00537985	0.0538145	-0.0484346	0.0732413	0.123282	0.957432	0.968031
	ACSM2B	0.314281	0.319826	-0.00554445	0.218692	0.214875	0.999415	0.999993
	ACSM3	-0.0800327	-0.0903433	0.0103106	0.467474	0.393318	0.999415	0.999993
	ACSM4	0.170623	0.130007	0.0406162	0.740742	0.415518	0.999415	0.999993
	ACSM5	0.0890503	0.0905773	-0.00152707	0.443065	0.442782	0.999415	0.999993
	ACSM6	-0.0855559	-0.0877542	0.0021983	0.245216	0.227744	0.999415	0.999993
	ACSS1	0.0731131	0.0721011	0.00101205	0.229216	0.131919	0.999415	0.968031
	ACSS2	0.301087	0.277833	0.0232533	0.788451	0.818919	0.999415	0.999993
	ACSS3	0.0817872	0.0538428	0.0279445	0.888101	0.932786	0.999415	0.999993
	ACTA1	-0.24884	-0.27318	0.0243398	0.873315	0.899293	0.999415	0.999993
	ACTA2	0.0243767	0.0430444	-0.0186677	0.0916177	0.127158	0.969072	0.968031
	ACTB	-0.721106	-0.720253	-0.000853095	0.588972	0.549563	0.999415	0.999993
	ACTBL2	0.0472631	0.0446906	0.00257245	0.236991	0.231161	0.999415	0.999993
	ACTC1	-0.00764032	-0.0589174	0.0512771	0.980629	0.978289	0.999415	0.999993
	ACTG1	-0.432443	-0.420243	-0.0122003	0.446927	0.489486	0.999415	0.999993
	ACTG2	0.0550153	0.0608545	-0.0058392	0.46864	0.466085	0.999415	0.999993
	ACTL10	0.140694	0.117156	0.0235378	0.921741	0.958426	0.999415	0.999993
	ACTL6A	-1.36696	-1.41448	0.0475218	0.675772	0.671094	0.999415	0.999993
	ACTL6B	-0.0441738	-0.00112847	-0.0430453	0.299754	0.304861	0.999415	0.999993
	ACTL7A	-0.304401	-0.296073	-0.00832782	0.18516	0.1515	0.993757	0.975493
	ACTL7B	0.0141712	-0.0319012	0.0460724	0.872501	0.890935	0.999415	0.999993
	ACTL8	-0.101283	-0.114258	0.0129749	0.500585	0.232151	0.999415	0.999993
	ACTL9	-0.078375	-0.0550814	-0.0232936	0.223335	0.212474	0.999415	0.999993
	ACTN1	-0.206207	-0.21814	0.0119326	0.907251	0.958108	0.999415	0.999993
	ACTN2	-0.0835523	-0.118017	0.0344644	0.850729	0.777517	0.999415	0.999993
	ACTN4	-0.0459743	0.00135074	-0.047325	0.0743345	0.176402	0.957432	0.983702
	ACTR10	-0.932378	-0.912985	-0.0193931	0.492786	0.555245	0.999415	0.999993
	ACTR1A	-1.14442	-0.966553	-0.177866	0.103748	0.122248	0.979158	0.968031
	ACTR1B	-0.584698	-0.576805	-0.00789334	0.105165	0.0646894	0.979158	0.966762
	ACTR2	-1.22892	-1.22446	-0.00446078	0.331609	0.275172	0.999415	0.999993
	ACTR3	-0.50793	-0.514616	0.00668605	0.73629	0.710801	0.999415	0.999993
	ACTR3B	0.0772423	0.0837429	-0.00650054	0.293565	0.336743	0.999415	0.999993
	ACTR3C	-0.125547	-0.164974	0.0394267	0.981795	0.980188	0.999415	0.999993
	ACTR5	-0.388377	-0.451839	0.0634618	0.893171	0.92841	0.999415	0.999993
	ACTR6	-1.13188	-1.05728	-0.0745955	0.341982	0.404153	0.999415	0.999993
	ACTR8	-1.04777	-1.02002	-0.0277502	0.236237	0.125144	0.999415	0.968031
	ACTRT1	0.0326589	0.0455885	-0.0129297	0.369522	0.251345	0.999415	0.999993
	ACTRT2	0.0754498	0.076872	-0.00142214	0.591032	0.675968	0.999415	0.999993
	ACTRT3	-0.00113087	-0.0143291	0.0131982	0.670516	0.590648	0.999415	0.999993
	ACVR1	0.136347	0.12027	0.0160765	0.689391	0.735732	0.999415	0.999993
	ACVR1B	-0.0953367	-0.0749783	-0.0203584	0.283883	0.433558	0.999415	0.999993
	ACVR1C	0.0611742	0.0940488	-0.0328746	0.113959	0.144726	0.979158	0.972552
	ACVR2A	-0.0667779	-0.0645833	-0.0021946	0.301693	0.215653	0.999415	0.999993
	ACVR2B	0.157106	0.14631	0.0107953	0.729217	0.57533	0.999415	0.999993
	ACVRL1	0.027587	0.0413594	-0.0137724	0.450795	0.492954	0.999415	0.999993
	ACY1	0.0486357	0.0429913	0.00564433	0.508773	0.568532	0.999415	0.999993
	ACY3	0.0513917	0.0656108	-0.0142191	0.330192	0.25546	0.999415	0.999993
	ACYP1	-0.0597188	-0.061834	0.00211519	0.597097	0.582923	0.999415	0.999993
	ACYP2	0.111165	0.0912895	0.0198755	0.450795	0.403298	0.999415	0.999993
	ADA	0.0534508	0.0632159	-0.00976512	0.181528	0.155049	0.99369	0.975658
	ADA2	-0.0916728	-0.0677418	-0.023931	0.0669383	0.0443185	0.957432	0.951526
	ADAD1	0.0425266	0.012245	0.0302817	0.765416	0.742747	0.999415	0.999993
	ADAD2	-0.0389264	-0.076532	0.0376056	0.921455	0.724206	0.999415	0.999993
	ADAL	0.0281908	0.00937739	0.0188134	0.539905	0.432807	0.999415	0.999993
	ADAM10	0.0591941	0.00644235	0.0527517	0.917512	0.876542	0.999415	0.999993
	ADAM11	-0.455734	-0.392799	-0.0629351	0.0381403	0.0317075	0.909295	0.938738
	ADAM12	-0.101052	-0.0805581	-0.0204937	0.339091	0.517118	0.999415	0.999993
	ADAM15	-0.0619439	-0.0536789	-0.00826501	0.594067	0.719104	0.999415	0.999993
	ADAM17	0.00088725	0.0169279	-0.0160406	0.164041	0.17666	0.99369	0.983702
	ADAM18	0.170358	0.117661	0.0526968	0.968948	0.823217	0.999415	0.999993
	ADAM19	0.167673	0.194234	-0.0265602	0.141461	0.209366	0.989555	0.999993
	ADAM2	0.0653992	0.0838017	-0.0184024	0.541456	0.598828	0.999415	0.999993
	ADAM20	0.0997622	0.08898	0.0107823	0.694206	0.738545	0.999415	0.999993
	ADAM21	0.0841179	0.0451453	0.0389726	0.927301	0.893225	0.999415	0.999993
	ADAM22	-0.0154344	-0.0102242	-0.00521014	0.66626	0.791334	0.999415	0.999993
	ADAM23	0.111257	0.0829582	0.0282989	0.774029	0.576578	0.999415	0.999993
	ADAM28	0.162642	0.151387	0.0112548	0.802047	0.843339	0.999415	0.999993
	ADAM29	0.129695	0.152659	-0.022964	0.174901	0.117492	0.99369	0.968031
	ADAM30	-0.22825	-0.212431	-0.0158187	0.209574	0.145088	0.999415	0.974147
	ADAM32	0.147035	0.174678	-0.0276433	0.270136	0.174874	0.999415	0.983408
	ADAM33	-0.0528951	-0.0384518	-0.0144433	0.46126	0.445941	0.999415	0.999993
	ADAM7	0.0197177	-0.0472588	0.0669765	0.998752	0.999093	0.99993	0.999993
	ADAM8	0.199913	0.161379	0.0385331	0.929833	0.876498	0.999415	0.999993
	ADAM9	0.0466361	0.00636373	0.0402724	0.752627	0.74915	0.999415	0.999993
	ADAMDEC1	0.127359	0.123009	0.0043503	0.829348	0.753404	0.999415	0.999993
	ADAMTS1	-0.0780102	-0.0528451	-0.025165	0.402525	0.595347	0.999415	0.999993
	ADAMTS10	-0.224277	-0.232422	0.00814495	0.575394	0.64781	0.999415	0.999993
	ADAMTS12	0.159084	0.129283	0.0298011	0.838604	0.805552	0.999415	0.999993
	ADAMTS13	-0.131876	-0.104576	-0.0272998	0.153397	0.237502	0.99369	0.999993
	ADAMTS14	0.124849	0.0786688	0.0461804	0.943184	0.922235	0.999415	0.999993
	ADAMTS15	-0.00131889	-0.046682	0.0453631	0.92594	0.956089	0.999415	0.999993
	ADAMTS16	0.0219774	0.0224089	-0.000431579	0.604269	0.739569	0.999415	0.999993
	ADAMTS17	0.12804	0.104702	0.0233383	0.806637	0.803067	0.999415	0.999993
	ADAMTS18	0.0900452	0.0780197	0.0120255	0.66626	0.800797	0.999415	0.999993
	ADAMTS19	0.158551	0.189157	-0.0306059	0.265309	0.387657	0.999415	0.999993
	ADAMTS2	-0.00627591	-0.0718395	0.0655636	0.995755	0.997199	0.999783	0.999993
	ADAMTS20	0.0392283	0.0630276	-0.0237993	0.0554898	0.107532	0.957432	0.968031
	ADAMTS3	-0.0551647	-0.0613246	0.00615987	0.620739	0.636592	0.999415	0.999993
	ADAMTS4	-0.0831376	-0.0679698	-0.0151678	0.773147	0.871894	0.999415	0.999993
	ADAMTS5	0.0732842	0.10227	-0.0289856	0.241542	0.228421	0.999415	0.999993
	ADAMTS6	0.017868	-0.00404136	0.0219093	0.787601	0.845833	0.999415	0.999993
	ADAMTS7	-0.361518	-0.322309	-0.0392084	0.146786	0.13053	0.990914	0.968031
	ADAMTS8	0.0289306	0.0182184	0.0107123	0.697967	0.762592	0.999415	0.999993
	ADAMTS9	0.106091	0.0683719	0.0377195	0.965292	0.983346	0.999415	0.999993
	ADAMTSL1	-0.0247846	-0.0525858	0.0278012	0.654806	0.47638	0.999415	0.999993
	ADAMTSL2	-0.0350779	-0.00717753	-0.0279004	0.406312	0.504118	0.999415	0.999993
	ADAMTSL3	0.104158	0.100897	0.00326119	0.499415	0.54507	0.999415	0.999993
	ADAMTSL4	-0.15625	-0.127971	-0.028279	0.139065	0.223392	0.98426	0.999993
	ADAMTSL5	-0.240163	-0.22378	-0.0163831	0.654446	0.822349	0.999415	0.999993
	ADAP1	-0.0876106	-0.148802	0.0611915	0.946772	0.962684	0.999415	0.999993
	ADAP2	-0.268373	-0.234988	-0.0333856	0.152935	0.185499	0.99369	0.989866
	ADAR	-0.574943	-0.374554	-0.200389	0.0072976	0.0159683	0.859856	0.87847
	ADARB1	-0.0108484	-0.00710594	-0.00374247	0.304424	0.214488	0.999415	0.999993
	ADARB2	0.0377281	0.0572854	-0.0195573	0.0829347	0.0529453	0.957432	0.966312
	ADAT1	-0.170362	-0.23495	0.0645887	0.980257	0.98572	0.999415	0.999993
	ADAT2	-0.737439	-0.726679	-0.0107594	0.373324	0.402861	0.999415	0.999993
	ADAT3	-0.657864	-0.514283	-0.143581	0.0080188	0.0250449	0.86199	0.9166
	ADCK1	0.24622	0.227325	0.0188948	0.83157	0.771806	0.999415	0.999993
	ADCK2	-0.0137108	-0.0875899	0.0738791	0.904129	0.896643	0.999415	0.999993
	ADCK5	-0.0534172	0.015625	-0.0690422	0.0975447	0.126353	0.979158	0.968031
	ADCY1	0.0856421	0.0743568	0.0112853	0.715455	0.788783	0.999415	0.999993
	ADCY10	-0.0115909	0.0231031	-0.034694	0.258309	0.336845	0.999415	0.999993
	ADCY2	0.208251	0.159593	0.0486572	0.916766	0.921604	0.999415	0.999993
	ADCY3	-0.391883	-0.387146	-0.00473732	0.352063	0.303861	0.999415	0.999993
	ADCY4	-0.0799589	-0.168516	0.0885567	0.999335	0.999606	0.99993	0.999993
	ADCY5	0.100722	0.116311	-0.0155894	0.31303	0.387276	0.999415	0.999993
	ADCY6	0.089856	0.0914181	-0.00156211	0.206214	0.109575	0.999415	0.968031
	ADCY7	0.167025	0.170543	-0.00351836	0.480315	0.425672	0.999415	0.999993
	ADCY8	-0.00392444	-0.00678493	0.00286049	0.386348	0.369424	0.999415	0.999993
	ADCY9	0.0082244	0.054358	-0.0461336	0.0213396	0.014414	0.890054	0.873466
	ADCYAP1	0.246881	0.240891	0.00599024	0.424606	0.414712	0.999415	0.999993
	ADCYAP1R1	-0.0400435	-0.0608933	0.0208498	0.464366	0.432813	0.999415	0.999993
	ADD1	0.0869925	0.099077	-0.0120845	0.480315	0.517149	0.999415	0.999993
	ADD2	-0.0877453	-0.0810134	-0.0067319	0.540293	0.578098	0.999415	0.999993
	ADD3	0.0290308	0.0413559	-0.0123251	0.203161	0.121727	0.999415	0.968031
	ADGRA1	0.121198	0.108198	0.0130001	0.820272	0.884573	0.999415	0.999993
	ADGRA2	-0.0762637	-0.0987306	0.0224669	0.785325	0.662532	0.999415	0.999993
	ADGRA3	-0.129618	-0.135204	0.00558668	0.803404	0.843076	0.999415	0.999993
	ADGRB1	0.00514002	-0.00902572	0.0141657	0.565028	0.435468	0.999415	0.999993
	ADGRB2	-0.103542	-0.0879487	-0.0155934	0.3517	0.497118	0.999415	0.999993
	ADGRB3	0.0238755	0.0298409	-0.00596538	0.142119	0.109194	0.989555	0.968031
	ADGRD1	-0.123293	-0.106263	-0.0170296	0.450021	0.40013	0.999415	0.999993
	ADGRE1	-0.112626	-0.11073	-0.00189588	0.686624	0.823996	0.999415	0.999993
	ADGRE2	-0.203742	-0.202591	-0.00115046	0.381495	0.295827	0.999415	0.999993
	ADGRE3	0.0484167	0.0545222	-0.0061055	0.458156	0.411921	0.999415	0.999993
	ADGRE5	-0.0960001	-0.0568684	-0.0391318	0.128112	0.288132	0.979158	0.999993
	ADGRF1	0.0786727	0.0690263	0.00964645	0.714127	0.673395	0.999415	0.999993
	ADGRF3	-0.136845	-0.0821679	-0.0546773	0.027783	0.093802	0.891328	0.966762
	ADGRF4	0.00976255	-0.00675304	0.0165156	0.905123	0.884103	0.999415	0.999993
	ADGRF5	-0.221222	-0.225685	0.00446342	0.632215	0.74462	0.999415	0.999993
	ADGRG1	-0.0809296	-0.0595144	-0.0214152	0.364843	0.559651	0.999415	0.999993
	ADGRG2	0.149709	0.132534	0.0171743	0.563728	0.521632	0.999415	0.999993
	ADGRG3	-0.1366	-0.152894	0.0162942	0.590272	0.475502	0.999415	0.999993
	ADGRG4	0.0241801	0.0486906	-0.0245105	0.131346	0.109642	0.980698	0.968031
	ADGRG5	-0.000735968	-0.0186171	0.0178811	0.845675	0.822895	0.999415	0.999993
	ADGRG6	0.231394	0.220549	0.0108453	0.66341	0.58738	0.999415	0.999993
	ADGRG7	-0.0305708	-0.033371	0.00280015	0.503705	0.545442	0.999415	0.999993
	ADGRL1	0.0967965	0.115012	-0.0182155	0.562333	0.705906	0.999415	0.999993
	ADGRL2	-0.086809	-0.0587479	-0.0280611	0.0808639	0.0782841	0.957432	0.966762
	ADGRL3	-0.0202836	-0.0405741	0.0202904	0.812744	0.847015	0.999415	0.999993
	ADGRL4	0.204541	0.17413	0.0304116	0.718761	0.740064	0.999415	0.999993
	ADGRV1	0.0828729	0.0512148	0.0316581	0.805294	0.800741	0.999415	0.999993
	ADH1A	0.027892	0.0410403	-0.0131484	0.210137	0.176663	0.999415	0.983702
	ADH1B	0.032057	-0.0196042	0.0516613	0.922736	0.858572	0.999415	0.999993
	ADH4	0.0654092	0.0480721	0.0173371	0.703737	0.638524	0.999415	0.999993
	ADH5	-0.0650609	-0.0595424	-0.00551846	0.368154	0.419907	0.999415	0.999993
	ADH6	0.205925	0.226921	-0.0209962	0.329484	0.494028	0.999415	0.999993
	ADH7	0.0821567	0.0749678	0.00718885	0.541068	0.55648	0.999415	0.999993
	ADHFE1	0.175295	0.165321	0.00997357	0.459876	0.373327	0.999415	0.999993
	ADI1	-0.0481054	-0.0838592	0.0357538	0.498782	0.491006	0.999415	0.999993
	ADIG	0.0236208	0.0144279	0.00919293	0.575394	0.651145	0.999415	0.999993
	ADIPOQ	0.0930214	0.0765626	0.0164588	0.75077	0.834073	0.999415	0.999993
	ADIPOR1	-0.0057743	-0.0366842	0.0309099	0.855004	0.898916	0.999415	0.999993
	ADIPOR2	0.169573	0.131465	0.0381084	0.692834	0.609679	0.999415	0.999993
	ADIRF	-0.0242486	-0.0632682	0.0390196	0.865644	0.803156	0.999415	0.999993
	ADK	-0.0889127	-0.0889726	5.99266e-05	0.252341	0.230741	0.999415	0.999993
	ADM	0.140957	0.162207	-0.0212498	0.230106	0.265875	0.999415	0.999993
	ADM2	-0.0826007	-0.0251441	-0.0574566	0.0183361	0.0180455	0.890054	0.890934
	ADM5	-0.177584	-0.11746	-0.0601236	0.0658047	0.0789056	0.957432	0.966762
	ADNP	-0.503895	-0.462652	-0.041243	0.5228	0.486221	0.999415	0.999993
	ADNP2	0.0739549	0.0651303	0.0088246	0.670162	0.711316	0.999415	0.999993
	ADO	-0.0924943	-0.109965	0.0174706	0.622252	0.508452	0.999415	0.999993
	ADORA1	-0.010742	-0.0496304	0.0388885	0.90611	0.8979	0.999415	0.999993
	ADORA2A	-0.11666	-0.0888787	-0.0277808	0.359712	0.533674	0.999415	0.999993
	ADORA2B	-0.0421009	-0.127767	0.0856661	0.97876	0.96801	0.999415	0.999993
	ADPGK	-0.0211997	-0.0370308	0.0158311	0.764515	0.797327	0.999415	0.999993
	ADPRH	-0.225296	-0.214705	-0.0105907	0.594446	0.607613	0.999415	0.999993
	ADPRHL1	-0.19051	-0.211997	0.0214865	0.702722	0.792629	0.999415	0.999993
	ADPRHL2	-0.338725	-0.301407	-0.0373181	0.0932366	0.078389	0.972011	0.966762
	ADPRM	0.0980682	0.128636	-0.0305679	0.140805	0.222345	0.988088	0.999993
	ADRA1A	0.255682	0.238458	0.0172243	0.883763	0.933601	0.999415	0.999993
	ADRA1B	0.0844424	0.0807211	0.00372132	0.419252	0.472088	0.999415	0.999993
	ADRA1D	-0.0143767	0.0239027	-0.0382794	0.165496	0.128858	0.99369	0.968031
	ADRA2A	-0.0330461	-0.0368407	0.00379461	0.700349	0.746347	0.999415	0.999993
	ADRA2B	-0.183748	-0.153965	-0.0297834	0.303057	0.432493	0.999415	0.999993
	ADRA2C	0.0843014	0.0626832	0.0216182	0.768705	0.861562	0.999415	0.999993
	ADRB1	0.0415219	0.0591239	-0.0176019	0.439208	0.562453	0.999415	0.999993
	ADRB2	-0.0296266	-0.0622114	0.0325847	0.921168	0.848142	0.999415	0.999993
	ADRB3	0.0785118	0.0775084	0.00100341	0.730833	0.831775	0.999415	0.999993
	ADRM1	-0.460662	-0.591617	0.130954	0.985626	0.976109	0.999415	0.999993
	ADSL	-1.09644	-1.05284	-0.043593	0.160441	0.128415	0.99369	0.968031
	ADSS	-0.491962	-0.418153	-0.0738091	0.164767	0.21335	0.99369	0.999993
	ADSSL1	-0.257501	-0.245168	-0.012333	0.59293	0.593443	0.999415	0.999993
	ADTRP	-0.0184217	0.0172519	-0.0356736	0.0699041	0.186689	0.957432	0.990069
	AEBP1	-0.24097	-0.284816	0.043846	0.796839	0.725395	0.999415	0.999993
	AEBP2	-0.132913	-0.109628	-0.0232849	0.152495	0.180191	0.99369	0.988653
	AEN	0.09575	0.0619451	0.0338049	0.944401	0.970733	0.999415	0.999993
	AES	-0.234758	-0.223425	-0.0113339	0.764515	0.831102	0.999415	0.999993
	AFAP1	0.173552	0.191703	-0.0181509	0.54262	0.697104	0.999415	0.999993
	AFAP1L1	-0.0978199	-0.0687938	-0.029026	0.383359	0.575241	0.999415	0.999993
	AFAP1L2	0.011771	-0.0425222	0.0542933	0.980583	0.958819	0.999415	0.999993
	AFDN	-0.233801	-0.154378	-0.0794229	0.0368616	0.0408553	0.909026	0.949847
	AFF1	0.18374	0.163393	0.0203477	0.608643	0.774852	0.999415	0.999993
	AFF2	0.178595	0.134623	0.0439723	0.855401	0.864226	0.999415	0.999993
	AFF3	-0.202017	-0.231896	0.0298793	0.865015	0.882099	0.999415	0.999993
	AFF4	-0.0166053	-0.063881	0.0472757	0.889568	0.862438	0.999415	0.999993
	AFG1L	-0.0721424	-0.0153438	-0.0567985	0.146113	0.163895	0.990431	0.977506
	AFG3L2	-1.03784	-1.07867	0.0408336	0.832062	0.839797	0.999415	0.999993
	AFM	0.0533778	0.066497	-0.0131192	0.436511	0.51213	0.999415	0.999993
	AFMID	-0.104465	-0.06069	-0.0437751	0.0323753	0.0305559	0.909026	0.935631
	AFP	0.00684276	-0.00309947	0.00994223	0.425756	0.388932	0.999415	0.999993
	AFTPH	-0.0306563	-0.0251197	-0.00553656	0.147461	0.104252	0.992555	0.968016
	AGA	0.137436	0.132313	0.00512263	0.741375	0.869368	0.999415	0.999993
	AGAP1	-0.215235	-0.169356	-0.045879	0.143664	0.166188	0.989555	0.977506
	AGAP2	-0.352196	-0.34581	-0.0063863	0.245831	0.178096	0.999415	0.984825
	AGAP3	0.0604499	0.0848709	-0.0244211	0.33552	0.401948	0.999415	0.999993
	AGAP5	-0.665888	-0.65522	-0.0106679	0.441521	0.372046	0.999415	0.999993
	AGAP6	-0.822833	-0.807193	-0.0156403	0.397992	0.476497	0.999415	0.999993
	AGAP9	-0.278179	-0.288494	0.0103152	0.383733	0.289831	0.999415	0.999993
	AGBL1	0.0613017	0.0589249	0.00237682	0.584183	0.610979	0.999415	0.999993
	AGBL2	-0.113848	-0.147755	0.0339068	0.695234	0.472431	0.999415	0.999993
	AGBL3	-0.116434	-0.0769836	-0.0394505	0.192292	0.43043	0.997707	0.999993
	AGBL4	-0.254893	-0.339267	0.0843739	0.966693	0.973554	0.999415	0.999993
	AGBL5	-0.187236	-0.17473	-0.0125057	0.635157	0.677268	0.999415	0.999993
	AGER	0.129354	0.116125	0.0132297	0.630002	0.679438	0.999415	0.999993
	AGFG1	-0.0847831	0.00410806	-0.0888911	0.0895443	0.139715	0.966877	0.972152
	AGFG2	-0.193556	-0.222083	0.0285262	0.508773	0.354212	0.999415	0.999993
	AGGF1	0.0555727	0.0814896	-0.0259169	0.182561	0.294829	0.99369	0.999993
	AGK	0.195144	0.172919	0.0222242	0.814579	0.858825	0.999415	0.999993
	AGL	-0.138527	-0.129456	-0.00907093	0.381122	0.455223	0.999415	0.999993
	AGMAT	-0.244572	-0.194204	-0.0503677	0.0921012	0.109847	0.969669	0.968031
	AGMO	0.0684219	0.0413735	0.0270484	0.609531	0.576336	0.999415	0.999993
	AGO1	-0.40508	-0.328632	-0.0764482	0.0128686	0.0838217	0.888782	0.966762
	AGO2	-0.190537	-0.18927	-0.0012665	0.697284	0.75763	0.999415	0.999993
	AGO3	-0.112571	-0.110879	-0.00169204	0.366681	0.347276	0.999415	0.999993
	AGO4	-0.0542892	0.0033106	-0.0575998	0.0183361	0.0499257	0.890054	0.965998
	AGPAT1	-0.0445632	-0.0575182	0.012955	0.506824	0.655223	0.999415	0.999993
	AGPAT2	-0.0226556	-0.0384397	0.0157842	0.510333	0.345607	0.999415	0.999993
	AGPAT3	0.0141261	-0.00986596	0.0239921	0.79155	0.872488	0.999415	0.999993
	AGPAT4	-0.0300356	-0.00860983	-0.0214258	0.374065	0.488381	0.999415	0.999993
	AGPAT5	0.149028	0.128684	0.0203438	0.843341	0.972025	0.999415	0.999993
	AGPS	0.0638496	0.0147452	0.0491043	0.991895	0.998044	0.999415	0.999993
	AGR2	0.0514526	0.0138036	0.037649	0.954072	0.990222	0.999415	0.999993
	AGR3	0.157926	0.124104	0.0338217	0.938225	0.905571	0.999415	0.999993
	AGRN	-0.263972	-0.262526	-0.00144569	0.298633	0.448137	0.999415	0.999993
	AGRP	-0.00728575	0.00476896	-0.0120547	0.512672	0.565588	0.999415	0.999993
	AGT	-0.132901	-0.0745701	-0.0583309	0.064686	0.0763063	0.957432	0.966762
	AGTPBP1	0.233539	0.265366	-0.0318268	0.0502246	0.0330726	0.957432	0.94667
	AGTR1	-0.130488	-0.140021	0.00953341	0.578073	0.470092	0.999415	0.999993
	AGTR2	0.0582353	0.0649287	-0.0066934	0.382929	0.321863	0.999415	0.999993
	AGTRAP	0.0227219	0.0502848	-0.0275629	0.163317	0.228607	0.99369	0.999993
	AGXT	-0.125904	-0.0950258	-0.0308783	0.0639539	0.0474997	0.957432	0.965998
	AGXT2	-0.000466569	-0.0115776	0.011111	0.290972	0.183067	0.999415	0.988727
	AHCTF1	-1.03234	-1.03698	0.00464135	0.46126	0.59862	0.999415	0.999993
	AHCY	-1.00878	-0.948773	-0.060011	0.294576	0.40714	0.999415	0.999993
	AHCYL1	-0.571912	-0.460273	-0.111639	0.20041	0.234089	0.999415	0.999993
	AHCYL2	-0.0224975	-0.0241412	0.00164365	0.476421	0.509571	0.999415	0.999993
	AHDC1	-0.175618	-0.144274	-0.031344	0.160441	0.238119	0.99369	0.999993
	AHI1	-0.0694532	-0.0646397	-0.00481348	0.458544	0.510609	0.999415	0.999993
	AHNAK	-0.14472	-0.186083	0.0413626	0.795177	0.816674	0.999415	0.999993
	AHNAK2	0.232656	0.184749	0.0479078	0.833286	0.820165	0.999415	0.999993
	AHR	0.121857	0.0411192	0.0807376	0.974679	0.992835	0.999415	0.999993
	AHRR	-0.165999	-0.188457	0.0224577	0.760588	0.577985	0.999415	0.999993
	AHSA1	-0.0827156	-0.131505	0.0487894	0.748906	0.713679	0.999415	0.999993
	AHSG	0.0875299	0.0576509	0.029879	0.975645	0.982929	0.999415	0.999993
	AHSP	-0.0837601	-0.0485444	-0.0352157	0.0500225	0.0747833	0.957432	0.966762
	AICDA	-0.0292898	-5.97179e-05	-0.0292301	0.0665419	0.0496852	0.957432	0.965998
	AIDA	0.235909	0.257461	-0.0215526	0.168184	0.183247	0.99369	0.988737
	AIF1	-0.215629	-0.230286	0.0146568	0.570409	0.618303	0.999415	0.999993
	AIF1L	-0.254469	-0.247362	-0.00710716	0.367417	0.433501	0.999415	0.999993
	AIFM1	-0.858584	-0.84836	-0.0102243	0.332268	0.31653	0.999415	0.999993
	AIFM2	-0.0709788	-0.109651	0.0386722	0.72597	0.767826	0.999415	0.999993
	AIFM3	-0.216081	-0.184165	-0.0319164	0.277951	0.381737	0.999415	0.999993
	AIG1	-0.0776316	-0.0933063	0.0156747	0.825854	0.839598	0.999415	0.999993
	AIM2	0.0306307	0.0167741	0.0138566	0.48538	0.505736	0.999415	0.999993
	AIMP1	-0.0392753	-0.0974353	0.0581599	0.977899	0.988027	0.999415	0.999993
	AIMP2	-0.19706	-0.225851	0.0287911	0.853439	0.838249	0.999415	0.999993
	AIP	-0.221492	-0.284158	0.0626661	0.88976	0.930562	0.999415	0.999993
	AIPL1	-0.0579859	-0.0753283	0.0173424	0.554232	0.562139	0.999415	0.999993
	AIRE	0.125639	0.114684	0.0109554	0.662491	0.665867	0.999415	0.999993
	AJAP1	-0.0187269	-0.00390864	-0.0148183	0.300331	0.38795	0.999415	0.999993
	AJM1	-0.228865	-0.236386	0.00752099	0.621483	0.617414	0.999415	0.999993
	AJUBA	-0.150497	-0.133606	-0.0168911	0.107581	0.0216508	0.979158	0.913298
	AK1	-0.210331	-0.258311	0.0479795	0.905453	0.924505	0.999415	0.999993
	AK2	0.0705102	0.0195013	0.0510089	0.704075	0.554978	0.999415	0.999993
	AK3	0.0308646	0.0578673	-0.0270027	0.206772	0.212331	0.999415	0.999993
	AK4	-0.274258	-0.27715	0.00289216	0.826105	0.856703	0.999415	0.999993
	AK5	0.0344536	0.0289607	0.00549287	0.498635	0.426232	0.999415	0.999993
	AK6	-0.897491	-1.03201	0.134523	0.882804	0.887426	0.999415	0.999993
	AK7	-0.0875298	-0.0844932	-0.00303662	0.326659	0.279623	0.999415	0.999993
	AK8	-0.0983716	-0.11362	0.0152481	0.528638	0.480272	0.999415	0.999993
	AK9	0.0541426	0.0443595	0.00978313	0.653364	0.698295	0.999415	0.999993
	AKAIN1	0.413834	0.364484	0.0493496	0.992502	0.991122	0.999415	0.999993
	AKAP1	-0.0106016	0.019056	-0.0296575	0.0203539	0.00966625	0.890054	0.870684
	AKAP10	-0.129342	-0.0616877	-0.0676541	0.107497	0.136914	0.979158	0.970938
	AKAP11	0.103478	0.0408326	0.0626449	0.976741	0.957188	0.999415	0.999993
	AKAP12	0.00602453	-0.0139697	0.0199942	0.612529	0.387364	0.999415	0.999993
	AKAP13	0.0137237	-0.0424529	0.0561767	0.956829	0.929238	0.999415	0.999993
	AKAP14	0.0604967	0.100697	-0.0402	0.0409141	0.0469023	0.919755	0.964965
	AKAP17A	-0.0512565	-0.055011	0.00375456	0.7553	0.755457	0.999415	0.999993
	AKAP2	-0.00498039	-0.0196728	0.0146924	0.863731	0.925819	0.999415	0.999993
	AKAP3	0.0206116	-0.00475097	0.0253626	0.757237	0.487165	0.999415	0.999993
	AKAP4	0.123658	0.134147	-0.0104885	0.284144	0.222316	0.999415	0.999993
	AKAP5	0.0364032	0.0201019	0.0163013	0.949977	0.97447	0.999415	0.999993
	AKAP6	-0.0303223	-0.0544989	0.0241765	0.580748	0.495219	0.999415	0.999993
	AKAP7	-0.116435	-0.123134	0.00669919	0.384479	0.413738	0.999415	0.999993
	AKAP8	-0.0728174	-0.0805094	0.00769201	0.495126	0.359042	0.999415	0.999993
	AKAP8L	-0.135604	-0.159632	0.0240282	0.732444	0.512083	0.999415	0.999993
	AKAP9	0.0273363	0.0152572	0.012079	0.797115	0.815836	0.999415	0.999993
	AKIP1	-0.0644125	-0.0663568	0.00194429	0.526693	0.583847	0.999415	0.999993
	AKIRIN1	-0.446214	-0.376978	-0.0692356	0.0751626	0.0845193	0.957432	0.966762
	AKIRIN2	-0.828421	-0.913398	0.0849776	0.985251	0.995134	0.999415	0.999993
	AKNA	-0.0346673	-0.0619261	0.0272588	0.865856	0.869556	0.999415	0.999993
	AKNAD1	0.00328819	0.00921608	-0.00592789	0.195245	0.137697	0.999415	0.972146
	AKR1A1	-0.122374	-0.0728862	-0.0494881	0.178195	0.234051	0.99369	0.999993
	AKR1B1	0.360265	0.309884	0.050381	0.898003	0.932106	0.999415	0.999993
	AKR1B10	-0.0219306	0.0241237	-0.0460543	0.188573	0.166086	0.994634	0.977506
	AKR1B15	0.0763689	0.0881192	-0.0117503	0.373324	0.33875	0.999415	0.999993
	AKR1C1	-0.15556	-0.148027	-0.00753252	0.489277	0.38652	0.999415	0.999993
	AKR1C2	0.218268	0.223282	-0.00501416	0.683847	0.828938	0.999415	0.999993
	AKR1C3	0.0604499	0.0218387	0.0386111	0.727271	0.593701	0.999415	0.999993
	AKR1C4	0.0600906	0.0503377	0.00975296	0.473307	0.375247	0.999415	0.999993
	AKR1D1	0.0365868	0.00374567	0.0328411	0.711462	0.739636	0.999415	0.999993
	AKR1E2	0.132242	0.0953207	0.0369209	0.660552	0.688599	0.999415	0.999993
	AKR7A2	-0.0661057	-0.0911361	0.0250304	0.870861	0.885761	0.999415	0.999993
	AKR7A3	-0.3571	-0.358056	0.000955874	0.512282	0.433687	0.999415	0.999993
	AKT1	0.0216918	-0.0189048	0.0405965	0.939055	0.995508	0.999415	0.999993
	AKT1S1	0.0199616	0.0259809	-0.00601933	0.515789	0.401963	0.999415	0.999993
	AKT2	-0.211466	-0.147141	-0.0643253	0.188573	0.170007	0.994634	0.977506
	AKT3	0.0858223	0.131379	-0.0455564	0.40139	0.54568	0.999415	0.999993
	AKTIP	-0.0899293	-0.108216	0.0182871	0.752318	0.797165	0.999415	0.999993
	ALAD	-0.110653	-0.102626	-0.0080274	0.32525	0.320574	0.999415	0.999993
	ALAS1	-0.124378	-0.130639	0.00626098	0.583038	0.594592	0.999415	0.999993
	ALAS2	0.170426	0.133963	0.0364628	0.962495	0.979444	0.999415	0.999993
	ALB	0.107127	0.0843682	0.0227591	0.849362	0.585524	0.999415	0.999993
	ALCAM	-0.00330336	0.00233237	-0.00563573	0.511113	0.559337	0.999415	0.999993
	ALDH16A1	-0.0792332	-0.0499143	-0.0293189	0.192292	0.351709	0.997707	0.999993
	ALDH18A1	-0.316796	-0.298583	-0.0182131	0.247991	0.35393	0.999415	0.999993
	ALDH1A1	0.022387	0.0318748	-0.0094878	0.293565	0.48307	0.999415	0.999993
	ALDH1A2	0.0477619	0.00920668	0.0385553	0.985598	0.984292	0.999415	0.999993
	ALDH1A3	0.145129	0.169159	-0.0240302	0.329484	0.430852	0.999415	0.999993
	ALDH1B1	-0.0442003	-0.0872446	0.0430443	0.661003	0.503055	0.999415	0.999993
	ALDH1L1	-0.0671965	-0.084991	0.0177945	0.668391	0.656239	0.999415	0.999993
	ALDH1L2	0.0500054	0.0462222	0.00378321	0.661982	0.702395	0.999415	0.999993
	ALDH2	-0.0695131	-0.0736885	0.0041754	0.599232	0.541857	0.999415	0.999993
	ALDH3A1	-0.104156	-0.10047	-0.0036859	0.273054	0.240122	0.999415	0.999993
	ALDH3A2	0.0628563	0.0731531	-0.0102968	0.107204	0.0667906	0.979158	0.966762
	ALDH3B2	-0.16944	-0.144403	-0.025037	0.321738	0.306063	0.999415	0.999993
	ALDH4A1	-0.100785	-0.0508513	-0.0499335	0.142339	0.185356	0.989555	0.989866
	ALDH5A1	-0.116686	-0.0813939	-0.035292	0.294913	0.443925	0.999415	0.999993
	ALDH6A1	-0.124893	-0.165055	0.0401612	0.670162	0.711619	0.999415	0.999993
	ALDH7A1	-0.134681	-0.160003	0.0253211	0.619154	0.622196	0.999415	0.999993
	ALDH8A1	-0.112071	-0.11482	0.00274892	0.863518	0.955712	0.999415	0.999993
	ALDH9A1	0.204779	0.213455	-0.00867561	0.442149	0.491333	0.999415	0.999993
	ALDOA	-1.39279	-1.4246	0.0318106	0.322439	0.121275	0.999415	0.968031
	ALDOB	-0.0862917	-0.0566973	-0.0295944	0.294913	0.572288	0.999415	0.999993
	ALDOC	-0.185263	-0.219329	0.0340663	0.920011	0.945369	0.999415	0.999993
	ALG1	-0.95641	-1.09053	0.134125	0.989429	0.988957	0.999415	0.999993
	ALG10	-0.144512	-0.118065	-0.0264473	0.0736498	0.054106	0.957432	0.966762
	ALG10B	0.0089732	0.0414411	-0.0324679	0.632583	0.687295	0.999415	0.999993
	ALG11	-1.47251	-1.48102	0.00850257	0.521632	0.422416	0.999415	0.999993
	ALG12	-0.419121	-0.384645	-0.0344763	0.396108	0.544832	0.999415	0.999993
	ALG13	-1.50429	-1.55011	0.0458222	0.961113	0.909923	0.999415	0.999993
	ALG14	-1.03174	-1.11519	0.083449	0.904295	0.870947	0.999415	0.999993
	ALG1L	-0.796457	-0.799914	0.00345642	0.424606	0.308758	0.999415	0.999993
	ALG2	-1.52693	-1.42094	-0.105992	0.220137	0.297182	0.999415	0.999993
	ALG3	0.0650467	0.0258317	0.039215	0.765116	0.85521	0.999415	0.999993
	ALG5	-0.305923	-0.274216	-0.0317077	0.448474	0.526305	0.999415	0.999993
	ALG6	-0.347841	-0.336669	-0.0111725	0.678262	0.695299	0.999415	0.999993
	ALG8	-0.36974	-0.421947	0.0522078	0.564259	0.45527	0.999415	0.999993
	ALG9	-0.118854	-0.115771	-0.00308324	0.740109	0.900326	0.999415	0.999993
	ALK	-0.176066	-0.176747	0.000681064	0.519685	0.610719	0.999415	0.999993
	ALKAL1	0.0468895	0.0481913	-0.00130188	0.558093	0.438714	0.999415	0.999993
	ALKAL2	0.226516	0.197609	0.028907	0.626306	0.649737	0.999415	0.999993
	ALKBH1	-0.239403	-0.239289	-0.000114903	0.438536	0.313216	0.999415	0.999993
	ALKBH2	0.134275	0.121122	0.0131537	0.519885	0.448938	0.999415	0.999993
	ALKBH3	-0.049282	-0.0442956	-0.00498641	0.299754	0.3102	0.999415	0.999993
	ALKBH4	-0.188743	-0.150962	-0.0377811	0.28025	0.332646	0.999415	0.999993
	ALKBH5	-0.204133	-0.158701	-0.0454326	0.260723	0.220795	0.999415	0.999993
	ALKBH6	-0.0571821	-0.029696	-0.027486	0.40826	0.400675	0.999415	0.999993
	ALKBH7	-0.160178	-0.154544	-0.0056337	0.555391	0.474334	0.999415	0.999993
	ALKBH8	0.0267483	0.0294888	-0.00274054	0.593309	0.741453	0.999415	0.999993
	ALLC	-0.0415698	-0.0772834	0.0357136	0.955743	0.969664	0.999415	0.999993
	ALMS1	-0.0180134	-0.00302468	-0.0149887	0.114148	0.11211	0.979158	0.968031
	ALOX12	0.0971404	0.0931054	0.00403507	0.695576	0.782511	0.999415	0.999993
	ALOX12B	0.0370377	0.0247213	0.0123164	0.548818	0.538677	0.999415	0.999993
	ALOX15	-0.109313	-0.144587	0.0352735	0.720079	0.718065	0.999415	0.999993
	ALOX15B	0.16487	0.152762	0.0121073	0.66448	0.75536	0.999415	0.999993
	ALOX5	-0.0254878	-0.079013	0.0535251	0.935929	0.944932	0.999415	0.999993
	ALOX5AP	0.210488	0.197062	0.0134258	0.692834	0.771419	0.999415	0.999993
	ALOXE3	-0.18357	-0.17253	-0.0110401	0.418106	0.325295	0.999415	0.999993
	ALPG	-0.0521419	-0.012501	-0.0396409	0.202334	0.210872	0.999415	0.999993
	ALPI	-0.0272502	0.00057133	-0.0278215	0.278607	0.335812	0.999415	0.999993
	ALPK1	0.0236015	0.0460006	-0.0223991	0.139065	0.113009	0.98426	0.968031
	ALPK2	0.0689398	0.0897584	-0.0208186	0.160203	0.388464	0.99369	0.999993
	ALPK3	0.0910912	0.0869714	0.00411982	0.610656	0.405202	0.999415	0.999993
	ALPL	-0.0215833	0.0113699	-0.0329533	0.447314	0.444944	0.999415	0.999993
	ALPP	0.137646	0.112924	0.0247228	0.739792	0.789486	0.999415	0.999993
	ALS2	0.156898	0.168154	-0.0112562	0.0830841	0.115325	0.957432	0.968031
	ALS2CL	-0.0379858	-0.0419956	0.00400975	0.23219	0.113816	0.999415	0.968031
	ALS2CR12	0.00636308	-0.0248344	0.0311975	0.778704	0.741815	0.999415	0.999993
	ALX1	-0.106551	-0.139926	0.0333748	0.964305	0.987441	0.999415	0.999993
	ALX3	-0.365466	-0.368568	0.00310225	0.6483	0.537873	0.999415	0.999993
	ALX4	-0.160874	-0.158525	-0.00234862	0.546882	0.511893	0.999415	0.999993
	ALYREF	-0.746803	-0.711738	-0.0350651	0.564671	0.6657	0.999415	0.999993
	AMACR	0.0729566	0.0814639	-0.00850727	0.509163	0.606112	0.999415	0.999993
	AMBN	-0.0767688	-0.0819981	0.00522933	0.489277	0.457593	0.999415	0.999993
	AMBP	-0.0971356	-0.0814593	-0.0156763	0.512282	0.596011	0.999415	0.999993
	AMBRA1	-0.215763	-0.176779	-0.038984	0.169169	0.0356401	0.99369	0.949847
	AMD1	-0.389722	-0.346158	-0.0435645	0.236689	0.29772	0.999415	0.999993
	AMDHD1	-0.0476504	-0.0261457	-0.0215047	0.247064	0.290154	0.999415	0.999993
	AMDHD2	0.00520379	-0.00524095	0.0104447	0.297278	0.162234	0.999415	0.977506
	AMELX	0.169461	0.127874	0.041587	0.979248	0.911201	0.999415	0.999993
	AMER1	0.0953477	0.145408	-0.0500607	0.02085	0.0110537	0.890054	0.870684
	AMER2	-0.242148	-0.316714	0.0745666	0.992462	0.990534	0.999415	0.999993
	AMER3	-0.038824	-0.0844547	0.0456308	0.889214	0.779456	0.999415	0.999993
	AMFR	-0.216983	-0.249057	0.0320736	0.803404	0.892275	0.999415	0.999993
	AMH	0.0106787	0.0173471	-0.00666835	0.432664	0.377769	0.999415	0.999993
	AMHR2	0.00749163	-0.0596223	0.0671139	0.966982	0.943689	0.999415	0.999993
	AMIGO1	0.0311984	0.015404	0.0157944	0.701367	0.790785	0.999415	0.999993
	AMIGO2	0.0734044	0.0982486	-0.0248441	0.161635	0.180208	0.99369	0.988653
	AMIGO3	0.0189687	0.0409917	-0.0220229	0.139065	0.118149	0.98426	0.968031
	AMMECR1	0.0339803	0.0617189	-0.0277386	0.232539	0.201148	0.999415	0.999993
	AMMECR1L	-0.0315529	-0.018478	-0.0130748	0.226265	0.265539	0.999415	0.999993
	AMN	0.0478325	0.0170039	0.0308286	0.961697	0.962477	0.999415	0.999993
	AMN1	0.071731	0.0888246	-0.0170936	0.227443	0.180643	0.999415	0.988727
	AMOT	0.0134866	0.0449926	-0.0315061	0.145871	0.186974	0.989654	0.990268
	AMOTL1	0.0460628	0.0568525	-0.0107896	0.545333	0.65472	0.999415	0.999993
	AMOTL2	0.0828161	0.0843907	-0.00157455	0.405554	0.316564	0.999415	0.999993
	AMPD1	-0.0774761	-0.0255221	-0.051954	0.0618941	0.0917002	0.957432	0.966762
	AMPD2	-0.00798266	0.0244929	-0.0324756	0.0977133	0.142139	0.979158	0.972152
	AMPD3	-0.0120772	-0.0254643	0.0133871	0.15619	0.0893815	0.99369	0.966762
	AMPH	0.033371	-0.00137239	0.0347434	0.79239	0.71842	0.999415	0.999993
	AMT	0.137487	0.115525	0.0219624	0.962343	0.98848	0.999415	0.999993
	AMTN	0.0285078	0.0493207	-0.0208129	0.469807	0.485572	0.999415	0.999993
	AMY2A	-0.239289	-0.253296	0.0140064	0.615147	0.640451	0.999415	0.999993
	AMY2B	-0.161861	-0.15546	-0.00640056	0.462036	0.499865	0.999415	0.999993
	AMZ1	-0.0605785	-0.128197	0.0676183	0.960462	0.920025	0.999415	0.999993
	AMZ2	0.139881	0.161413	-0.0215316	0.0868858	0.0543878	0.960846	0.966762
	ANAPC1	-1.12721	-1.04245	-0.0847687	0.0280336	0.0265989	0.891328	0.9166
	ANAPC10	-0.5632	-0.574191	0.010991	0.314763	0.192998	0.999415	0.99742
	ANAPC11	-1.60422	-1.57129	-0.0329371	0.31303	0.401599	0.999415	0.999993
	ANAPC13	-0.846272	-0.800444	-0.0458283	0.331964	0.460033	0.999415	0.999993
	ANAPC15	-1.03814	-0.795972	-0.242168	0.00426987	0.008257	0.775912	0.870684
	ANAPC16	0.0184718	0.0167206	0.00175117	0.493176	0.484786	0.999415	0.999993
	ANAPC2	-1.41192	-1.35011	-0.0618094	0.258625	0.275601	0.999415	0.999993
	ANAPC4	-1.39998	-1.3458	-0.054181	0.135416	0.140989	0.982468	0.972152
	ANAPC5	-0.991266	-0.932127	-0.0591392	0.0757186	0.0427748	0.957432	0.949847
	ANAPC7	-0.262566	-0.216974	-0.0455914	0.125067	0.146519	0.979158	0.975493
	ANG	-0.185762	-0.170339	-0.0154228	0.291214	0.266828	0.999415	0.999993
	ANGEL1	-0.0499023	-0.0608729	0.0109706	0.621854	0.5311	0.999415	0.999993
	ANGEL2	-0.047197	-0.0473817	0.00018475	0.506434	0.596126	0.999415	0.999993
	ANGPT1	-0.0133866	0.00579058	-0.0191772	0.397238	0.411006	0.999415	0.999993
	ANGPT2	-0.0239887	-0.0433166	0.0193279	0.92635	0.961306	0.999415	0.999993
	ANGPT4	0.286673	0.309963	-0.0232896	0.346275	0.398632	0.999415	0.999993
	ANGPTL1	0.0742482	0.0563298	0.0179183	0.908704	0.934626	0.999415	0.999993
	ANGPTL2	0.101835	0.0959942	0.00584131	0.708786	0.633102	0.999415	0.999993
	ANGPTL3	-0.022976	-0.00617425	-0.0168017	0.360809	0.354445	0.999415	0.999993
	ANGPTL4	0.0268508	-0.0194872	0.046338	0.921311	0.871183	0.999415	0.999993
	ANGPTL5	0.124268	0.107468	0.0167992	0.684195	0.732459	0.999415	0.999993
	ANGPTL6	-0.121059	-0.162125	0.0410669	0.759068	0.680972	0.999415	0.999993
	ANGPTL7	-0.0780495	-0.0548404	-0.0232091	0.229216	0.214985	0.999415	0.999993
	ANGPTL8	-0.0318846	-0.019576	-0.0123086	0.404039	0.535373	0.999415	0.999993
	ANHX	-0.113163	-0.157458	0.0442951	0.818472	0.738094	0.999415	0.999993
	ANK1	0.114642	0.0837846	0.0308575	0.896252	0.890561	0.999415	0.999993
	ANK2	0.0918133	0.125873	-0.0340595	0.114904	0.102449	0.979158	0.966762
	ANK3	0.0191673	0.0020491	0.0171182	0.838604	0.892811	0.999415	0.999993
	ANKAR	0.121824	0.153226	-0.0314012	0.130378	0.08227	0.979158	0.966762
	ANKDD1A	-0.00712406	-0.0339273	0.0268032	0.635892	0.575596	0.999415	0.999993
	ANKDD1B	0.146637	0.11391	0.0327264	0.895899	0.9084	0.999415	0.999993
	ANKEF1	0.109952	0.107997	0.00195494	0.660552	0.62093	0.999415	0.999993
	ANKFN1	-0.0386518	-0.0386899	3.81178e-05	0.388594	0.442417	0.999415	0.999993
	ANKFY1	-0.0844932	-0.0761482	-0.00834497	0.465143	0.652513	0.999415	0.999993
	ANKH	-0.151942	-0.0923397	-0.0596021	0.344834	0.617868	0.999415	0.999993
	ANKHD1	-0.15287	-0.140387	-0.0124826	0.231593	0.148067	0.999415	0.975493
	ANKIB1	-0.0232259	-0.0574942	0.0342683	0.879503	0.927183	0.999415	0.999993
	ANKK1	0.023167	0.00346666	0.0197003	0.941033	0.922611	0.999415	0.999993
	ANKLE1	-0.15932	-0.178524	0.0192036	0.850729	0.848252	0.999415	0.999993
	ANKLE2	-1.84689	-1.83055	-0.0163427	0.438437	0.485936	0.999415	0.999993
	ANKMY1	0.0431989	0.0791842	-0.0359854	0.0892284	0.0966998	0.966877	0.966762
	ANKMY2	-0.0858796	-0.0935554	0.0076758	0.361541	0.424304	0.999415	0.999993
	ANKRA2	-0.219065	-0.167879	-0.051186	0.0135655	0.0105958	0.890054	0.870684
	ANKRD1	0.0783602	0.0707661	0.00759402	0.609815	0.540725	0.999415	0.999993
	ANKRD10	-0.0139728	-0.0474484	0.0334756	0.924281	0.962839	0.999415	0.999993
	ANKRD11	-0.64454	-0.537646	-0.106894	0.0183361	0.0111468	0.890054	0.870684
	ANKRD12	0.046406	0.0403673	0.0060387	0.467474	0.334161	0.999415	0.999993
	ANKRD13A	-0.121138	-0.0932307	-0.0279073	0.127908	0.202536	0.979158	0.999993
	ANKRD13B	0.191424	0.157481	0.0339431	0.750149	0.695714	0.999415	0.999993
	ANKRD13C	-0.0925186	-0.0558931	-0.0366255	0.429207	0.599629	0.999415	0.999993
	ANKRD13D	0.14734	0.132522	0.0148183	0.554618	0.433968	0.999415	0.999993
	ANKRD16	-0.126654	-0.119465	-0.00718929	0.333029	0.309187	0.999415	0.999993
	ANKRD17	-0.332552	-0.344318	0.0117662	0.774029	0.892218	0.999415	0.999993
	ANKRD18A	0.0372705	0.0288032	0.00846734	0.694549	0.701553	0.999415	0.999993
	ANKRD2	0.0421055	0.0146121	0.0274934	0.926487	0.960139	0.999415	0.999993
	ANKRD22	-0.198558	-0.227521	0.0289632	0.92594	0.935238	0.999415	0.999993
	ANKRD23	-0.160456	-0.199821	0.0393654	0.764214	0.764677	0.999415	0.999993
	ANKRD24	-0.32188	-0.283566	-0.0383139	0.101303	0.126152	0.979158	0.968031
	ANKRD26	0.24784	0.231898	0.0159427	0.663767	0.704645	0.999415	0.999993
	ANKRD27	-0.0326732	-0.00271639	-0.0299568	0.07406	0.0632949	0.957432	0.966762
	ANKRD28	0.106338	0.141804	-0.0354661	0.0909759	0.056366	0.968501	0.966762
	ANKRD29	0.108633	0.131925	-0.0232911	0.54417	0.74741	0.999415	0.999993
	ANKRD30A	-0.0586548	-0.0607248	0.00207004	0.40139	0.437466	0.999415	0.999993
	ANKRD30B	-0.0421009	-0.0428057	0.000704787	0.712129	0.676891	0.999415	0.999993
	ANKRD31	-0.257929	-0.317713	0.0597845	0.989618	0.985674	0.999415	0.999993
	ANKRD33	-0.0491128	-0.10812	0.0590069	0.940108	0.877561	0.999415	0.999993
	ANKRD33B	0.00767899	-0.0593241	0.0670031	0.961207	0.977432	0.999415	0.999993
	ANKRD34A	-0.0367565	-0.13411	0.0973534	0.997286	0.985214	0.99993	0.999993
	ANKRD34B	-0.0831737	-0.0905274	0.00735366	0.720408	0.764006	0.999415	0.999993
	ANKRD34C	0.0761173	0.0246968	0.0514205	0.985811	0.994548	0.999415	0.999993
	ANKRD35	-0.203533	-0.176979	-0.0265544	0.364108	0.504301	0.999415	0.999993
	ANKRD36B	-0.95957	-0.883691	-0.0758786	0.100267	0.177097	0.979158	0.984552
	ANKRD37	0.0456962	0.0395402	0.00615593	0.588752	0.626781	0.999415	0.999993
	ANKRD39	-0.229432	-0.181991	-0.0474413	0.246139	0.345955	0.999415	0.999993
	ANKRD40	-0.291614	-0.229279	-0.0623345	0.0670652	0.0896575	0.957432	0.966762
	ANKRD42	0.083203	0.0246393	0.0585636	0.981354	0.975168	0.999415	0.999993
	ANKRD44	-0.067866	-0.0410874	-0.0267786	0.370367	0.438031	0.999415	0.999993
	ANKRD45	0.133736	0.138631	-0.00489505	0.47214	0.657012	0.999415	0.999993
	ANKRD46	0.0868485	0.0780895	0.00875898	0.744841	0.625124	0.999415	0.999993
	ANKRD49	-0.714053	-0.658355	-0.0556986	0.323843	0.528021	0.999415	0.999993
	ANKRD50	-0.00616295	0.00334484	-0.00950778	0.233086	0.132671	0.999415	0.968031
	ANKRD52	-0.226301	-0.197876	-0.0284255	0.393849	0.518182	0.999415	0.999993
	ANKRD53	-0.146968	-0.132613	-0.0143544	0.363007	0.420369	0.999415	0.999993
	ANKRD54	-0.312961	-0.317769	0.00480739	0.54068	0.503953	0.999415	0.999993
	ANKRD55	-0.0261711	-0.0256344	-0.000536744	0.571944	0.611841	0.999415	0.999993
	ANKRD6	-0.0449343	-0.0057033	-0.039231	0.129964	0.128916	0.979158	0.968031
	ANKRD61	0.0879165	0.0338138	0.0541027	0.912649	0.887236	0.999415	0.999993
	ANKRD62	0.0111183	0.0229467	-0.0118284	0.520854	0.743442	0.999415	0.999993
	ANKRD65	-0.0444117	-0.0327902	-0.0116215	0.281899	0.424207	0.999415	0.999993
	ANKRD66	0.090221	0.0508527	0.0393684	0.961453	0.89474	0.999415	0.999993
	ANKRD7	-0.0453664	-0.0161214	-0.029245	0.229513	0.288441	0.999415	0.999993
	ANKRD9	-0.0465018	-0.047635	0.00113319	0.740109	0.710504	0.999415	0.999993
	ANKS1A	0.106205	0.0943126	0.0118922	0.288872	0.406002	0.999415	0.999993
	ANKS1B	0.103496	0.116813	-0.0133171	0.694206	0.820527	0.999415	0.999993
	ANKS3	-0.16485	-0.1283	-0.0365497	0.111156	0.0893855	0.979158	0.966762
	ANKS4B	-0.0077297	0.0492884	-0.0570181	0.0068741	0.0033132	0.855424	0.870684
	ANKS6	-0.493199	-0.475093	-0.0181056	0.347719	0.362407	0.999415	0.999993
	ANKZF1	-0.0461762	-0.0917469	0.0455707	0.923019	0.874048	0.999415	0.999993
	ANLN	-0.590236	-0.653107	0.0628706	0.840984	0.840126	0.999415	0.999993
	ANO1	-0.0781602	-0.0834806	0.00532034	0.56772	0.41135	0.999415	0.999993
	ANO10	0.179466	0.172978	0.006488	0.715123	0.751393	0.999415	0.999993
	ANO2	-0.0322965	-0.0642678	0.0319713	0.892323	0.902503	0.999415	0.999993
	ANO3	0.122165	0.0974544	0.0247105	0.79959	0.883945	0.999415	0.999993
	ANO4	-0.152597	-0.157099	0.00450242	0.872705	0.920316	0.999415	0.999993
	ANO5	-0.099558	-0.055851	-0.043707	0.0264382	0.0106543	0.890054	0.870684
	ANO6	0.0131204	-0.000678783	0.0137992	0.829596	0.671777	0.999415	0.999993
	ANO7	0.0806243	0.0466521	0.0339722	0.936661	0.95769	0.999415	0.999993
	ANO8	-0.0129322	-0.0230062	0.0100739	0.366681	0.274817	0.999415	0.999993
	ANO9	0.139037	0.12141	0.017627	0.686624	0.751941	0.999415	0.999993
	ANOS1	0.136157	0.107804	0.0283532	0.832241	0.674068	0.999415	0.999993
	ANP32A	-0.166374	-0.194956	0.0285821	0.79183	0.746751	0.999415	0.999993
	ANP32B	-0.147059	-0.0580993	-0.0889593	0.0137541	0.0101834	0.890054	0.870684
	ANP32D	-0.0843419	-0.0796762	-0.00466574	0.389344	0.348127	0.999415	0.999993
	ANP32E	-0.268252	-0.277585	0.00933319	0.871745	0.777159	0.999415	0.999993
	ANPEP	-0.0603497	-0.0589986	-0.00135106	0.517348	0.431039	0.999415	0.999993
	ANTXR1	0.0142676	0.0474243	-0.0331566	0.0429924	0.0441788	0.929569	0.951526
	ANTXR2	0.107881	0.107794	8.76265e-05	0.585326	0.696062	0.999415	0.999993
	ANTXRL	-0.264359	-0.319879	0.0555206	0.769597	0.763393	0.999415	0.999993
	ANXA1	0.129119	0.141502	-0.0123824	0.277951	0.239851	0.999415	0.999993
	ANXA10	0.0595377	0.0467428	0.0127949	0.759981	0.789101	0.999415	0.999993
	ANXA11	-0.0757547	-0.102117	0.0263621	0.855449	0.750985	0.999415	0.999993
	ANXA13	0.0237357	-0.00929107	0.0330267	0.808775	0.831662	0.999415	0.999993
	ANXA2	0.0649426	0.0836461	-0.0187036	0.197953	0.138368	0.999415	0.972152
	ANXA2R	-0.0543327	-0.108913	0.05458	0.955559	0.964673	0.999415	0.999993
	ANXA3	0.0766023	0.0841759	-0.00757359	0.684195	0.830926	0.999415	0.999993
	ANXA4	0.0947269	0.125615	-0.0308884	0.151096	0.151307	0.99369	0.975493
	ANXA5	0.138463	0.128299	0.0101648	0.582275	0.575881	0.999415	0.999993
	ANXA6	-0.0303937	-0.0418914	0.0114977	0.600876	0.489912	0.999415	0.999993
	ANXA7	-0.193353	-0.16211	-0.0312434	0.167448	0.169001	0.99369	0.977506
	ANXA8	0.0150281	0.00272073	0.0123073	0.818472	0.917989	0.999415	0.999993
	ANXA8L1	-0.151555	-0.173411	0.0218557	0.808509	0.786666	0.999415	0.999993
	ANXA9	-0.326267	-0.306666	-0.0196009	0.64503	0.772658	0.999415	0.999993
	AOAH	0.23196	0.284379	-0.0524194	0.140586	0.18443	0.987703	0.989805
	AOC1	-0.100981	-0.102601	0.00162015	0.820784	0.884907	0.999415	0.999993
	AOC2	-0.224727	-0.214464	-0.0102625	0.454667	0.336394	0.999415	0.999993
	AOC3	-0.193018	-0.221653	0.0286356	0.356791	0.255468	0.999415	0.999993
	AOX1	0.113997	0.109141	0.00485518	0.54068	0.428367	0.999415	0.999993
	AP1AR	0.0519781	0.0885067	-0.0365286	0.0449011	0.0396963	0.946003	0.949847
	AP1B1	-0.0887884	-0.106837	0.0180487	0.694891	0.672818	0.999415	0.999993
	AP1G1	-0.146492	-0.133559	-0.0129337	0.443451	0.423391	0.999415	0.999993
	AP1G2	-0.359909	-0.398341	0.0384323	0.82206	0.761603	0.999415	0.999993
	AP1M1	-0.164031	-0.131616	-0.0324153	0.237595	0.373472	0.999415	0.999993
	AP1M2	-0.0659142	-0.0670824	0.00116818	0.386348	0.236478	0.999415	0.999993
	AP1S1	-0.175029	-0.189065	0.014036	0.651559	0.689239	0.999415	0.999993
	AP1S2	0.290117	0.267986	0.0221308	0.857692	0.760185	0.999415	0.999993
	AP1S3	-0.237255	-0.221088	-0.0161662	0.56772	0.673838	0.999415	0.999993
	AP2A1	-0.124729	-0.0457133	-0.0790158	0.0256695	0.0277491	0.890054	0.9166
	AP2A2	0.298424	0.255724	0.0427002	0.889951	0.694258	0.999415	0.999993
	AP2B1	-0.13084	-0.109474	-0.0213654	0.392722	0.539115	0.999415	0.999993
	AP2M1	-0.957189	-0.842032	-0.115157	0.086269	0.0642147	0.960846	0.966762
	AP2S1	-1.06533	-0.94228	-0.123051	0.0422827	0.0231856	0.927196	0.913298
	AP3B1	-0.30261	-0.242666	-0.0599438	0.110971	0.0901106	0.979158	0.966762
	AP3B2	-0.0592176	-0.0506808	-0.00853682	0.389344	0.51729	0.999415	0.999993
	AP3D1	-0.0302495	-0.043153	0.0129034	0.424606	0.310098	0.999415	0.999993
	AP3M1	-0.161794	-0.141813	-0.0199811	0.443451	0.478319	0.999415	0.999993
	AP3M2	-0.211556	-0.216234	0.00467829	0.696943	0.523964	0.999415	0.999993
	AP3S1	-0.124611	-0.164563	0.0399516	0.886606	0.864764	0.999415	0.999993
	AP3S2	-0.110259	-0.148934	0.0386753	0.923582	0.954962	0.999415	0.999993
	AP4B1	0.0300214	0.0167709	0.0132505	0.73661	0.813762	0.999415	0.999993
	AP4E1	0.00921783	-0.0446494	0.0538672	0.990598	0.996363	0.999415	0.999993
	AP4M1	0.127994	0.116129	0.0118646	0.883572	0.940697	0.999415	0.999993
	AP4S1	-0.217574	-0.251394	0.03382	0.622226	0.441143	0.999415	0.999993
	AP5B1	-0.0463618	-0.0350267	-0.011335	0.583038	0.674695	0.999415	0.999993
	AP5M1	0.0630594	0.0687743	-0.00571486	0.391595	0.300027	0.999415	0.999993
	AP5S1	0.0789866	0.0556682	0.0233184	0.870861	0.902244	0.999415	0.999993
	AP5Z1	-0.062422	-0.0519114	-0.0105107	0.548044	0.669402	0.999415	0.999993
	APAF1	-0.0342658	-0.0608794	0.0266136	0.823584	0.851428	0.999415	0.999993
	APBA1	-0.0455333	-0.0274459	-0.0180875	0.381868	0.394049	0.999415	0.999993
	APBA2	-0.05902	-0.0667955	0.00777557	0.90076	0.938383	0.999415	0.999993
	APBA3	0.210513	0.158199	0.0523132	0.962743	0.976753	0.999415	0.999993
	APBB1	-0.0385019	-0.027301	-0.0112009	0.634564	0.654444	0.999415	0.999993
	APBB1IP	0.0976296	0.091601	0.00602859	0.368522	0.279179	0.999415	0.999993
	APBB2	0.0499542	0.0399093	0.0100448	0.563874	0.504236	0.999415	0.999993
	APBB3	-0.0281675	-0.0743997	0.0462322	0.932935	0.914943	0.999415	0.999993
	APC	-0.432377	-0.481005	0.048628	0.66448	0.653385	0.999415	0.999993
	APC2	-0.124967	-0.170661	0.0456942	0.97861	0.985192	0.999415	0.999993
	APCDD1	0.166488	0.201451	-0.0349628	0.124464	0.114401	0.979158	0.968031
	APCDD1L	0.201075	0.186779	0.0142959	0.907251	0.948922	0.999415	0.999993
	APCS	-0.165735	-0.18096	0.0152247	0.525525	0.511931	0.999415	0.999993
	APEH	-0.20232	-0.178256	-0.0240647	0.332674	0.237088	0.999415	0.999993
	APEX1	-0.0257006	-0.0485424	0.0228418	0.808708	0.86186	0.999415	0.999993
	APEX2	-0.337846	-0.329761	-0.00808524	0.462282	0.380913	0.999415	0.999993
	APH1A	-0.0102339	-0.0433162	0.0330824	0.860284	0.890847	0.999415	0.999993
	APH1B	-0.0204381	-0.0349339	0.0144958	0.796009	0.832536	0.999415	0.999993
	API5	-0.401548	-0.314426	-0.0871215	0.0128039	0.011594	0.888782	0.870684
	APIP	6.02629e-07	-0.00342935	0.00342995	0.366313	0.305896	0.999415	0.999993
	APLF	0.0591265	0.0405745	0.0185521	0.863089	0.820873	0.999415	0.999993
	APLN	0.205705	0.211951	-0.00624587	0.581434	0.511041	0.999415	0.999993
	APLNR	-0.141599	-0.171739	0.0301401	0.886981	0.788922	0.999415	0.999993
	APLP1	-0.265964	-0.20301	-0.0629538	0.0322339	0.0278443	0.909026	0.9166
	APLP2	0.219273	0.170984	0.0482891	0.915713	0.927632	0.999415	0.999993
	APMAP	-0.0325926	-0.0039127	-0.0286799	0.521632	0.552497	0.999415	0.999993
	APOA1	-0.00325652	-0.029126	0.0258695	0.923019	0.932577	0.999415	0.999993
	APOA2	0.00168143	0.00776592	-0.00608448	0.622226	0.652631	0.999415	0.999993
	APOA4	0.152728	0.120042	0.032686	0.847986	0.891675	0.999415	0.999993
	APOA5	0.0371056	-0.0506926	0.0877982	0.982943	0.993493	0.999415	0.999993
	APOB	0.191964	0.17668	0.0152845	0.870036	0.857748	0.999415	0.999993
	APOBEC1	-0.14244	-0.105749	-0.0366913	0.168105	0.228398	0.99369	0.999993
	APOBEC2	-0.110245	-0.121927	0.0116817	0.539517	0.42907	0.999415	0.999993
	APOBEC3A	0.00985497	0.00614632	0.00370864	0.382986	0.381219	0.999415	0.999993
	APOBEC3B	-0.130906	-0.101293	-0.0296132	0.0799885	0.0885697	0.957432	0.966762
	APOBEC3C	0.0500537	0.0315465	0.0185072	0.470973	0.44927	0.999415	0.999993
	APOBEC3D	-0.209473	-0.162987	-0.0464864	0.0799885	0.0890044	0.957432	0.966762
	APOBEC3F	0.0202029	0.0299922	-0.00978932	0.424606	0.570913	0.999415	0.999993
	APOBEC3G	-0.182524	-0.17566	-0.00686372	0.116237	0.0800745	0.979158	0.966762
	APOBEC3H	-0.0656401	-0.0399932	-0.0256469	0.18516	0.209754	0.993757	0.999993
	APOBEC4	0.121284	0.124887	-0.00360364	0.374065	0.47807	0.999415	0.999993
	APOBR	-0.102709	-0.0558707	-0.0468387	0.06071	0.0580237	0.957432	0.966762
	APOC1	-0.401314	-0.346334	-0.05498	0.203714	0.223131	0.999415	0.999993
	APOC2	-0.124389	-0.0716495	-0.0527396	0.0350096	0.0529403	0.909026	0.966312
	APOC3	0.0523612	0.051561	0.000800225	0.474086	0.495129	0.999415	0.999993
	APOC4	0.0514697	0.0489126	0.00255706	0.417343	0.303774	0.999415	0.999993
	APOD	-0.0807832	-0.0887809	0.00799765	0.438822	0.374665	0.999415	0.999993
	APOE	-0.12028	-0.104571	-0.0157094	0.122271	0.0737365	0.979158	0.966762
	APOF	-0.139194	-0.131579	-0.00761408	0.543395	0.696273	0.999415	0.999993
	APOH	0.0348869	0.0419236	-0.00703674	0.279921	0.212925	0.999415	0.999993
	APOL1	-0.0355444	-0.0163901	-0.0191543	0.188573	0.161291	0.994634	0.977072
	APOL2	-0.0800031	-0.0241016	-0.0559015	0.0210414	0.00969561	0.890054	0.870684
	APOL3	0.0951909	0.119614	-0.0244234	0.202609	0.404301	0.999415	0.999993
	APOL5	-0.142339	-0.0911808	-0.0511587	0.0627337	0.0391099	0.957432	0.949847
	APOL6	0.110737	0.123707	-0.0129709	0.387845	0.375583	0.999415	0.999993
	APOLD1	-0.168728	-0.178458	0.0097297	0.462036	0.293219	0.999415	0.999993
	APOM	-0.0850087	-0.102089	0.0170807	0.598232	0.551403	0.999415	0.999993
	APOO	0.105135	0.103663	0.00147209	0.301346	0.259514	0.999415	0.999993
	APOOL	-0.0866105	-0.0656242	-0.0209863	0.364718	0.497742	0.999415	0.999993
	APOPT1	-0.113001	-0.122617	0.00961569	0.532137	0.528121	0.999415	0.999993
	APP	0.00845813	0.0185801	-0.0101219	0.530582	0.650619	0.999415	0.999993
	APPBP2	0.0690317	0.0589272	0.0101044	0.665904	0.773198	0.999415	0.999993
	APPL1	-0.0281552	0.0168003	-0.0449556	0.0302204	0.0299914	0.896755	0.926347
	APPL2	0.17773	0.137605	0.0401254	0.99123	0.998402	0.999415	0.999993
	APRT	-0.274381	-0.243329	-0.0310517	0.402525	0.407399	0.999415	0.999993
	APTX	0.00387258	-0.0517847	0.0556573	0.965216	0.919448	0.999415	0.999993
	AQP1	0.119048	0.101268	0.0177797	0.843341	0.911826	0.999415	0.999993
	AQP10	-0.203836	-0.184737	-0.0190992	0.672989	0.793301	0.999415	0.999993
	AQP11	0.107418	0.131887	-0.0244684	0.110786	0.143815	0.979158	0.972152
	AQP12B	-0.182656	-0.209775	0.0271195	0.688354	0.694222	0.999415	0.999993
	AQP2	-0.12971	-0.136595	0.00688529	0.309919	0.282866	0.999415	0.999993
	AQP3	-0.130473	-0.109955	-0.0205174	0.650835	0.72598	0.999415	0.999993
	AQP4	0.0462265	0.0759905	-0.029764	0.319988	0.316348	0.999415	0.999993
	AQP5	-0.0795948	-0.0903333	0.0107385	0.852764	0.891419	0.999415	0.999993
	AQP6	-0.14616	-0.169292	0.0231316	0.92594	0.96877	0.999415	0.999993
	AQP7	-0.890205	-0.915891	0.0256862	0.847986	0.846747	0.999415	0.999993
	AQP8	0.0687627	0.0961304	-0.0273677	0.347719	0.401025	0.999415	0.999993
	AQP9	-0.135819	-0.178038	0.042219	0.766016	0.658909	0.999415	0.999993
	AQR	-1.01702	-1.03155	0.0145321	0.756931	0.800266	0.999415	0.999993
	AR	-0.0590252	-0.0328668	-0.0261584	0.440139	0.527827	0.999415	0.999993
	ARAF	-0.000544996	-0.00291734	0.00237235	0.267104	0.117164	0.999415	0.968031
	ARAP1	-0.0170941	-0.0407545	0.0236604	0.831816	0.77934	0.999415	0.999993
	ARAP2	0.142973	0.139089	0.0038833	0.663054	0.756762	0.999415	0.999993
	ARAP3	0.129369	0.0751857	0.0541834	0.975364	0.970452	0.999415	0.999993
	ARC	0.0591939	0.100666	-0.0414717	0.0565934	0.0543913	0.957432	0.966762
	ARCN1	-1.13353	-1.1983	0.0647751	0.918989	0.909301	0.999415	0.999993
	AREG	0.0825961	0.0474936	0.0351025	0.942736	0.890707	0.999415	0.999993
	AREL1	-0.28323	-0.269898	-0.0133317	0.318591	0.297268	0.999415	0.999993
	ARF1	-0.47104	-0.400796	-0.0702435	0.407829	0.473098	0.999415	0.999993
	ARF3	-0.295065	-0.283646	-0.0114197	0.0861153	0.049336	0.960846	0.965998
	ARF4	-0.690343	-0.684897	-0.00544547	0.394978	0.499935	0.999415	0.999993
	ARF5	-0.00926822	-0.00997014	0.000701928	0.304424	0.27522	0.999415	0.999993
	ARF6	-0.388472	-0.335921	-0.052551	0.0788324	0.0817768	0.957432	0.966762
	ARFGAP1	0.0320076	-0.00350784	0.0355154	0.848446	0.799597	0.999415	0.999993
	ARFGAP2	-0.0797733	-0.113657	0.0338837	0.942399	0.950237	0.999415	0.999993
	ARFGAP3	0.152492	0.126483	0.0260096	0.654806	0.506355	0.999415	0.999993
	ARFGEF1	-0.204765	-0.136283	-0.0684819	0.0298404	0.0983551	0.896755	0.966762
	ARFGEF2	0.020069	-0.00687545	0.0269445	0.899388	0.940498	0.999415	0.999993
	ARFGEF3	0.0237266	0.0488088	-0.0250822	0.154557	0.196586	0.99369	0.999825
	ARFIP1	0.0506546	0.0544058	-0.00375121	0.660909	0.643699	0.999415	0.999993
	ARFIP2	-0.0686254	-0.0821662	0.0135409	0.748594	0.753408	0.999415	0.999993
	ARFRP1	-0.632111	-0.717001	0.0848895	0.907899	0.911007	0.999415	0.999993
	ARG1	0.179069	0.139205	0.0398644	0.899733	0.886595	0.999415	0.999993
	ARG2	0.0617306	0.076082	-0.0143514	0.372584	0.402246	0.999415	0.999993
	ARGFX	-0.766138	-0.711839	-0.0542985	0.109132	0.17334	0.979158	0.981321
	ARGLU1	-0.844151	-0.87394	0.0297887	0.543783	0.458658	0.999415	0.999993
	ARHGAP1	-0.21613	-0.165577	-0.0505531	0.0830841	0.15513	0.957432	0.975658
	ARHGAP10	0.18482	0.198901	-0.0140812	0.530971	0.457915	0.999415	0.999993
	ARHGAP11A	-0.232622	-0.268561	0.0359386	0.874126	0.854737	0.999415	0.999993
	ARHGAP11B	-0.339832	-0.402185	0.0623528	0.963138	0.965193	0.999415	0.999993
	ARHGAP12	0.0489627	0.0534154	-0.00445277	0.451182	0.441951	0.999415	0.999993
	ARHGAP15	-0.00546296	-0.00144915	-0.00401381	0.32279	0.473394	0.999415	0.999993
	ARHGAP17	0.116395	0.0850903	0.0313052	0.52786	0.383629	0.999415	0.999993
	ARHGAP18	0.137541	0.101821	0.0357204	0.68489	0.613631	0.999415	0.999993
	ARHGAP19	-0.0198633	-0.046132	0.0262687	0.87911	0.861175	0.999415	0.999993
	ARHGAP20	0.135264	0.140046	-0.00478171	0.277951	0.247758	0.999415	0.999993
	ARHGAP21	-0.0484562	0.0124394	-0.0608957	0.0973764	0.19653	0.979158	0.999825
	ARHGAP22	0.0762346	0.0412916	0.034943	0.598988	0.405889	0.999415	0.999993
	ARHGAP23	-0.413583	-0.378595	-0.0349872	0.0528052	0.0496544	0.957432	0.965998
	ARHGAP24	0.167341	0.144173	0.0231685	0.835717	0.782604	0.999415	0.999993
	ARHGAP25	-0.047153	-0.0405285	-0.00662447	0.138416	0.0601863	0.98426	0.966762
	ARHGAP26	0.168506	0.172617	-0.00411074	0.232787	0.192542	0.999415	0.997064
	ARHGAP27	-0.0431768	-0.102133	0.0589559	0.90806	0.813576	0.999415	0.999993
	ARHGAP28	0.148171	0.11043	0.0377409	0.994253	0.994623	0.999415	0.999993
	ARHGAP29	-0.164676	-0.09345	-0.0712261	0.090816	0.0447119	0.968501	0.953451
	ARHGAP30	-0.0159435	-0.0132877	-0.00265576	0.649387	0.618772	0.999415	0.999993
	ARHGAP31	-0.0181284	-0.0256067	0.0074783	0.460872	0.401996	0.999415	0.999993
	ARHGAP32	0.196941	0.153216	0.0437244	0.983189	0.987351	0.999415	0.999993
	ARHGAP33	-0.0932378	-0.0571537	-0.0360841	0.081599	0.0511678	0.957432	0.965998
	ARHGAP35	0.2839	0.32153	-0.0376305	0.189357	0.0998693	0.995293	0.966762
	ARHGAP36	0.056136	0.0864602	-0.0303242	0.0750832	0.0617217	0.957432	0.966762
	ARHGAP39	0.0613532	0.0390711	0.0222821	0.850274	0.869625	0.999415	0.999993
	ARHGAP4	-0.0026575	0.0262139	-0.0288714	0.185037	0.144516	0.993757	0.972552
	ARHGAP44	0.233887	0.255727	-0.0218403	0.105165	0.136354	0.979158	0.969825
	ARHGAP45	-0.0539807	-0.0953118	0.0413311	0.887915	0.987741	0.999415	0.999993
	ARHGAP5	-0.127412	-0.173724	0.0463121	0.643209	0.63775	0.999415	0.999993
	ARHGAP6	0.0854751	0.0908432	-0.00536804	0.409009	0.287008	0.999415	0.999993
	ARHGAP8	-0.0928989	-0.0626661	-0.0302329	0.153166	0.337248	0.99369	0.999993
	ARHGAP9	-0.29974	-0.375362	0.0756214	0.958591	0.972992	0.999415	0.999993
	ARHGDIA	-0.151178	-0.15938	0.00820172	0.524747	0.628936	0.999415	0.999993
	ARHGDIB	0.182361	0.187526	-0.00516425	0.252029	0.173609	0.999415	0.981321
	ARHGDIG	0.00712245	0.00932476	-0.00220232	0.38075	0.25463	0.999415	0.999993
	ARHGEF1	-0.0476535	-0.0505638	0.0029103	0.509943	0.522363	0.999415	0.999993
	ARHGEF10	0.065397	0.0659524	-0.000555391	0.553845	0.648518	0.999415	0.999993
	ARHGEF10L	0.084948	0.0484902	0.0364578	0.783609	0.750504	0.999415	0.999993
	ARHGEF11	-0.221265	-0.22535	0.0040848	0.556549	0.631265	0.999415	0.999993
	ARHGEF12	0.112723	0.103197	0.00952558	0.683499	0.538314	0.999415	0.999993
	ARHGEF15	0.00105944	0.0186551	-0.0175957	0.300331	0.280645	0.999415	0.999993
	ARHGEF16	-0.201712	-0.159785	-0.0419276	0.0134978	0.0122921	0.890054	0.870684
	ARHGEF17	-0.0129833	-0.0478135	0.0348302	0.879699	0.92107	0.999415	0.999993
	ARHGEF18	0.0744852	0.0714915	0.00299365	0.618132	0.668035	0.999415	0.999993
	ARHGEF19	-0.131284	-0.101575	-0.0297088	0.0219468	0.0145382	0.890054	0.876075
	ARHGEF2	-0.180906	-0.134251	-0.0466554	0.0728345	0.109697	0.957432	0.968031
	ARHGEF25	-0.0705564	-0.0909225	0.0203662	0.741059	0.704055	0.999415	0.999993
	ARHGEF26	-0.0838104	-0.0480624	-0.0357479	0.183338	0.21392	0.99369	0.999993
	ARHGEF28	-0.184142	-0.250489	0.0663466	0.992318	0.993808	0.999415	0.999993
	ARHGEF3	0.0461522	0.0462034	-5.11907e-05	0.316501	0.205458	0.999415	0.999993
	ARHGEF33	-0.171478	-0.196649	0.025171	0.685584	0.678665	0.999415	0.999993
	ARHGEF35	0.258124	0.221208	0.0369153	0.94751	0.975472	0.999415	0.999993
	ARHGEF37	0.133487	0.129004	0.00448258	0.486159	0.539981	0.999415	0.999993
	ARHGEF38	0.154697	0.103892	0.0508045	0.990623	0.98942	0.999415	0.999993
	ARHGEF39	-0.0408587	-0.0592093	0.0183506	0.79155	0.890144	0.999415	0.999993
	ARHGEF4	0.0355583	0.00908875	0.0264695	0.905946	0.907273	0.999415	0.999993
	ARHGEF40	-0.181802	-0.19993	0.0181278	0.817439	0.89675	0.999415	0.999993
	ARHGEF5	-0.340059	-0.349963	0.00990368	0.683151	0.812525	0.999415	0.999993
	ARHGEF6	0.216707	0.203521	0.0131859	0.750341	0.747054	0.999415	0.999993
	ARHGEF7	-0.515352	-0.49235	-0.0230025	0.392346	0.496691	0.999415	0.999993
	ARHGEF9	0.0878386	0.0604616	0.027377	0.663637	0.586283	0.999415	0.999993
	ARID1A	-0.251935	-0.319707	0.0677728	0.877621	0.852703	0.999415	0.999993
	ARID1B	-0.0971847	-0.13515	0.0379657	0.95782	0.998925	0.999415	0.999993
	ARID2	-0.482727	-0.398923	-0.0838037	0.180933	0.186231	0.99369	0.989866
	ARID3A	-0.426602	-0.49111	0.0645081	0.90312	0.971071	0.999415	0.999993
	ARID3B	-0.29618	-0.266442	-0.0297381	0.169387	0.271309	0.99369	0.999993
	ARID3C	-0.19167	-0.226825	0.0351551	0.86324	0.869733	0.999415	0.999993
	ARID4A	-0.0478435	-0.0336533	-0.0141902	0.242555	0.240105	0.999415	0.999993
	ARID4B	-0.193002	-0.16068	-0.0323218	0.064337	0.056211	0.957432	0.966762
	ARID5A	-0.224877	-0.224396	-0.000480837	0.710422	0.821146	0.999415	0.999993
	ARID5B	-0.0731096	-0.0798373	0.00672766	0.533252	0.620012	0.999415	0.999993
	ARIH1	-1.36686	-1.31964	-0.0472133	0.242457	0.360749	0.999415	0.999993
	ARIH2	-0.0111517	0.06874	-0.0798917	0.0701667	0.0543998	0.957432	0.966762
	ARIH2OS	-0.0840015	-0.0610828	-0.0229187	0.410108	0.37619	0.999415	0.999993
	ARL1	0.109002	0.0422066	0.0667953	0.870036	0.855295	0.999415	0.999993
	ARL10	-0.184929	-0.130099	-0.05483	0.195515	0.260452	0.999415	0.999993
	ARL11	-0.0172072	-0.0422089	0.0250017	0.481483	0.434636	0.999415	0.999993
	ARL13A	0.0931439	0.0920165	0.00112742	0.369151	0.291255	0.999415	0.999993
	ARL13B	-0.159348	-0.133214	-0.0261338	0.350251	0.359196	0.999415	0.999993
	ARL14	0.0112827	0.0445826	-0.0332998	0.121678	0.241958	0.979158	0.999993
	ARL14EP	0.0783016	0.0730453	0.00525634	0.442679	0.375149	0.999415	0.999993
	ARL14EPL	0.134144	0.0738397	0.0603038	0.992172	0.996822	0.999415	0.999993
	ARL15	0.105397	0.0829335	0.022463	0.622226	0.504716	0.999415	0.999993
	ARL16	-0.118352	-0.0655639	-0.0527879	0.0675746	0.0479761	0.957432	0.965998
	ARL2	-1.44536	-1.47211	0.0267478	0.625565	0.531079	0.999415	0.999993
	ARL2BP	-0.0310705	-0.0542513	0.0231808	0.498376	0.574639	0.999415	0.999993
	ARL3	-0.00409391	-0.02376	0.0196661	0.819759	0.670229	0.999415	0.999993
	ARL4A	0.00205777	-0.0140692	0.0161269	0.611406	0.667779	0.999415	0.999993
	ARL4C	-0.117785	-0.0883992	-0.0293858	0.416962	0.479414	0.999415	0.999993
	ARL4D	-0.64941	-0.543586	-0.105824	0.0447164	0.0788657	0.944308	0.966762
	ARL5A	0.0583747	0.0544439	0.00393086	0.627046	0.571931	0.999415	0.999993
	ARL5B	0.122917	0.122018	0.000898695	0.426139	0.543758	0.999415	0.999993
	ARL5C	-0.212644	-0.175249	-0.0373952	0.0523853	0.0498879	0.957432	0.965998
	ARL6	0.180741	0.138895	0.0418462	0.948446	0.953799	0.999415	0.999993
	ARL6IP1	0.0179418	0.0406268	-0.0226849	0.0571516	0.0418141	0.957432	0.949847
	ARL6IP4	-0.187283	-0.184908	-0.0023752	0.264349	0.186133	0.999415	0.989866
	ARL6IP5	-0.15877	-0.142689	-0.0160815	0.466308	0.626276	0.999415	0.999993
	ARL6IP6	-0.162673	-0.167629	0.00495584	0.509553	0.524235	0.999415	0.999993
	ARL8A	-0.0606111	-0.0401462	-0.0204649	0.401012	0.477408	0.999415	0.999993
	ARL8B	-0.344435	-0.28232	-0.0621145	0.117388	0.128268	0.979158	0.968031
	ARL9	-0.0295509	-0.0692354	0.0396845	0.95962	0.952361	0.999415	0.999993
	ARMC1	0.331167	0.310786	0.0203814	0.827107	0.679622	0.999415	0.999993
	ARMC10	-0.178053	-0.181783	0.00372955	0.689736	0.672058	0.999415	0.999993
	ARMC12	-0.15244	-0.147087	-0.0053528	0.135842	0.119903	0.982468	0.968031
	ARMC2	0.015235	0.00374046	0.0114945	0.826606	0.868192	0.999415	0.999993
	ARMC3	0.125479	0.104308	0.021171	0.817439	0.893178	0.999415	0.999993
	ARMC4	0.0755466	0.0253229	0.0502237	0.929965	0.939848	0.999415	0.999993
	ARMC5	-0.433075	-0.419875	-0.0132006	0.164041	0.116035	0.99369	0.968031
	ARMC6	-0.452757	-0.471903	0.0191468	0.472529	0.391068	0.999415	0.999993
	ARMC7	-1.42347	-1.3657	-0.0577762	0.669808	0.83185	0.999415	0.999993
	ARMC8	0.0983834	0.116007	-0.0176236	0.246139	0.243959	0.999415	0.999993
	ARMC9	-0.00665432	-0.0128448	0.00619046	0.690425	0.703759	0.999415	0.999993
	ARMCX1	0.0484196	0.0587619	-0.0103423	0.452552	0.528185	0.999415	0.999993
	ARMCX2	-0.0196995	-0.0397533	0.0200538	0.586792	0.663241	0.999415	0.999993
	ARMCX3	-0.0149635	0.0179736	-0.0329372	0.0647016	0.0398105	0.957432	0.949847
	ARMCX4	0.34921	0.339976	0.00923447	0.822462	0.910942	0.999415	0.999993
	ARMCX5	0.0542749	0.0272574	0.0270175	0.700361	0.587993	0.999415	0.999993
	ARMCX6	-0.0880836	-0.123114	0.03503	0.88176	0.924421	0.999415	0.999993
	ARMH1	-0.396839	-0.311162	-0.0856772	0.00478696	0.00381229	0.775912	0.870684
	ARMH2	0.0922534	0.069989	0.0222644	0.681409	0.643674	0.999415	0.999993
	ARMH3	-0.188949	-0.230562	0.0416132	0.929041	0.969867	0.999415	0.999993
	ARMH4	-0.00950773	-0.0245732	0.0150655	0.811954	0.786956	0.999415	0.999993
	ARMS2	0.0882584	0.0528712	0.0353872	0.89748	0.84271	0.999415	0.999993
	ARMT1	0.0343817	0.0118923	0.0224894	0.8943	0.928914	0.999415	0.999993
	ARNT	0.102793	0.0166487	0.0861445	0.965366	0.920827	0.999415	0.999993
	ARNT2	0.116663	0.0982446	0.0184186	0.766615	0.820789	0.999415	0.999993
	ARNTL	-0.196901	-0.146064	-0.0508365	0.380377	0.556574	0.999415	0.999993
	ARNTL2	-0.108652	-0.101368	-0.00728373	0.321388	0.335755	0.999415	0.999993
	ARPC1A	0.0298956	-0.00047828	0.0303739	0.939642	0.967862	0.999415	0.999993
	ARPC1B	0.144315	0.146019	-0.00170437	0.69077	0.796915	0.999415	0.999993
	ARPC2	-0.445935	-0.484103	0.0381677	0.725645	0.647259	0.999415	0.999993
	ARPC3	-0.665817	-0.685099	0.0192821	0.73629	0.75683	0.999415	0.999993
	ARPC4	-0.844733	-0.768268	-0.0764644	0.109132	0.0944554	0.979158	0.966762
	ARPC5	-0.165927	-0.209787	0.0438605	0.922736	0.927492	0.999415	0.999993
	ARPC5L	-0.0264692	-0.0591577	0.0326884	0.830585	0.831676	0.999415	0.999993
	ARPIN	0.111217	0.0892057	0.0220111	0.913731	0.950487	0.999415	0.999993
	ARPP19	-0.252648	-0.300781	0.0481334	0.92088	0.874968	0.999415	0.999993
	ARPP21	0.125198	0.129139	-0.00394066	0.533692	0.611651	0.999415	0.999993
	ARR3	0.0115895	-0.00607644	0.0176659	0.459165	0.422259	0.999415	0.999993
	ARRB1	-0.112668	-0.120955	0.00828667	0.904336	0.971496	0.999415	0.999993
	ARRB2	0.105981	0.0515545	0.0544261	0.917512	0.928104	0.999415	0.999993
	ARRDC1	-0.216106	-0.207357	-0.00874932	0.407829	0.314337	0.999415	0.999993
	ARRDC2	-0.182225	-0.163004	-0.0192213	0.516569	0.600752	0.999415	0.999993
	ARRDC3	0.149552	0.157256	-0.00770438	0.253592	0.215111	0.999415	0.999993
	ARRDC4	0.0469321	0.0507937	-0.00386162	0.323843	0.32516	0.999415	0.999993
	ARRDC5	-0.194258	-0.179469	-0.0147895	0.335164	0.300185	0.999415	0.999993
	ARSA	-0.435461	-0.344108	-0.0913524	0.00246353	0.00246041	0.652831	0.870684
	ARSB	-0.334879	-0.302256	-0.0326224	0.298633	0.391701	0.999415	0.999993
	ARSD	0.272684	0.24228	0.0304041	0.821696	0.876057	0.999415	0.999993
	ARSE	0.102513	0.0472173	0.0552953	0.978803	0.982835	0.999415	0.999993
	ARSF	0.0692996	0.061149	0.00815061	0.737394	0.729765	0.999415	0.999993
	ARSG	0.318958	0.342624	-0.0236667	0.352426	0.439211	0.999415	0.999993
	ARSH	0.117708	0.0953134	0.0223945	0.870319	0.884021	0.999415	0.999993
	ARSI	-0.249737	-0.263689	0.0139521	0.648662	0.629934	0.999415	0.999993
	ARSJ	0.138958	0.133436	0.00552261	0.591791	0.577662	0.999415	0.999993
	ARSK	-0.168504	-0.1459	-0.0226036	0.230998	0.390594	0.999415	0.999993
	ART1	-0.0271285	-0.0378372	0.0107087	0.542232	0.519728	0.999415	0.999993
	ART3	-0.0672368	-0.0893571	0.0221203	0.891597	0.830244	0.999415	0.999993
	ART4	-0.0432973	-0.0345688	-0.00872853	0.177686	0.11188	0.99369	0.968031
	ART5	0.0353519	0.0152182	0.0201337	0.773735	0.745179	0.999415	0.999993
	ARTN	-0.111888	-0.0900901	-0.0217978	0.651197	0.803068	0.999415	0.999993
	ARV1	-0.195818	-0.198712	0.00289338	0.624082	0.744322	0.999415	0.999993
	ARVCF	-0.160004	-0.114709	-0.0452946	0.0847412	0.0805622	0.960846	0.966762
	ARX	0.0322242	0.00715914	0.025065	0.694539	0.693468	0.999415	0.999993
	AS3MT	-0.0407182	-0.025744	-0.0149741	0.117898	0.159302	0.979158	0.977072
	ASAH1	0.0530439	0.0283711	0.0246728	0.804215	0.800961	0.999415	0.999993
	ASAH2	0.0928361	0.116723	-0.0238873	0.20761	0.296832	0.999415	0.999993
	ASAH2B	-0.213363	-0.21032	-0.00304363	0.19877	0.178997	0.999415	0.986494
	ASAP1	0.194333	0.14197	0.0523632	0.969827	0.962452	0.999415	0.999993
	ASAP2	0.147028	0.171231	-0.0242033	0.307166	0.302577	0.999415	0.999993
	ASAP3	-0.165449	-0.130263	-0.0351866	0.129757	0.146095	0.979158	0.975493
	ASB1	0.117499	0.115007	0.00249137	0.636993	0.666777	0.999415	0.999993
	ASB10	-0.0749187	-0.0624992	-0.0124195	0.471751	0.638229	0.999415	0.999993
	ASB11	0.242645	0.204514	0.0381302	0.802943	0.728691	0.999415	0.999993
	ASB12	0.0195033	0.0174749	0.00202844	0.570288	0.384043	0.999415	0.999993
	ASB13	0.227799	0.208013	0.0197855	0.933062	0.974161	0.999415	0.999993
	ASB14	0.0554537	0.0473485	0.00810519	0.355334	0.211141	0.999415	0.999993
	ASB15	0.244697	0.292636	-0.0479396	0.0602414	0.286463	0.957432	0.999993
	ASB16	-0.254715	-0.22139	-0.033325	0.148364	0.221849	0.992691	0.999993
	ASB17	-0.0166031	-0.0229478	0.00634473	0.415817	0.396513	0.999415	0.999993
	ASB18	0.0215806	0.0308347	-0.00925412	0.20733	0.165125	0.999415	0.977506
	ASB2	0.173192	0.249379	-0.0761866	0.00661605	0.0294707	0.850186	0.925392
	ASB3	-0.00277299	0.00595038	-0.00872337	0.345194	0.334888	0.999415	0.999993
	ASB4	0.229858	0.206647	0.0232103	0.811427	0.845932	0.999415	0.999993
	ASB5	0.10901	0.107969	0.00104053	0.319639	0.272625	0.999415	0.999993
	ASB6	-0.398781	-0.384299	-0.0144823	0.0438929	0.0266958	0.935642	0.9166
	ASB7	-0.0407312	-0.0753709	0.0346397	0.866067	0.89058	0.999415	0.999993
	ASB8	-0.178829	-0.167823	-0.0110057	0.275987	0.258647	0.999415	0.999993
	ASB9	0.0731607	0.0435722	0.0295885	0.943978	0.95962	0.999415	0.999993
	ASCC1	-0.0671925	-0.148663	0.0814707	0.984261	0.975549	0.999415	0.999993
	ASCC2	0.039314	0.0295218	0.00979225	0.424606	0.362652	0.999415	0.999993
[truncated: 17,025 more rows]

## Sheet: Fig 1d
	Clonogenic survival assays of the indicated RPE1-hTERT p53-/- Cas9 cell lines transduced with lentivirus expressing LacZ-sg1 or PKMYT1-sg4 and doxycycline-inducible sgRNA-resistant FLAG alone (-), FLAG-PKMYT1 or FLAG-PKMYT1-N238A
[truncated: 6 more rows]
