# Supplementary material for: CCNE1 amplification is synthetic lethal with PKMYT1 kinase inhibition
Source: Nature. 2022 Apr 20;604(7907):749–56. doi: 10.1038/s41586-022-04638-9 (PMC9046089; doi:10.1038/s41586-022-04638-9)
Supplement: Supplementary file 9 — Source Data Fig. 2 [file 41586_2022_4638_MOESM9_ESM.xlsx]

## Sheet: Fig 2b
	Dose-response of RP-6306 on PKMYT1 catalytic activity as measured with ADP-Glo kinase assay
	log10 [RP-6306] mM	Luminescence
		Rep1	Rep2	Rep3
	-4.6925	15600	15350	14850
	-4.21467	17050	15750	15800
	-3.73755	16550	15400	16700
	-3.26043	13900	14500	15000
	-2.78252	12250	11750	11150
	-2.30627	5560	6935	7065
	-1.82974	2185	2325	2305
	-1.35262	1710	1680	1345
	-0.876148	1495	1335	1240
	-0.39794	1090	1170	1255

## Sheet: Fig 2c
	Target engagement of RP-6306 on PKMYT1 and WEE1 using a NanoBRET assay
	PKMYT1				WEE1
	log(RP-6306)	mBU			log(RP-6306)	mBU
		Rep1	Rep2	Rep3		Rep1	Rep2	Rep3
	0	10.21	9.66	10.7	1.7	5.62	5.22	6.98
	-0.477	10.53	9.76	10.49	1.22	8.35	8.99	8.55
	-0.954	10.3	10.31	11.01	0.745	11.37	10.19	12.84
	-1.43	10.84	10.55	11.07	0.268	15.2	13.06	16.18
	-1.91	10.83	11.06	10.96	-0.21	17.47	14.15	17.8
	-2.39	11.76	12.33	13.26	-0.687	19.18	15.69	18.38
	-2.86	14.64	14.65	14.96	-1.16	19.7	16.33	20.09
	-3.34	15.98	15.62	15.62	-1.64	19.51	17.88	19.02
	-3.82	16.51	15.66	16.29	-2.12	19.25	18.5	19.23
	-4.29	15.95	16.24	17.14	-2.6	18.55	17.66	19.44

## Sheet: Fig 2d
	Clonogenic survival of the indicated FT282-hTERT p53R175H derivatives treated with RP-6306
	RP6306 (nM)	FT282-hTERT p53-R175H
		WT			CCNE1-high C3			CCNE1-high C4
		Rep1	Rep2	Rep3	Rep1	Rep2	Rep3	Rep1	Rep2	Rep3
	0	1	0.976	1.023	1	0.956	0.939	1	0.938	0.972
	3	1.019	1	1	1.026	1	1	1.079	1	1
	10	1.016	0.915	1.044	1.046	0.961	0.984	1.039	0.986	1.021
	30	1.104	0.984	1.007	0.882	0.843	0.676	0.892	0.698	0.682
	100	1.117	0.978	1.085	0.249	0.319	0.225	0.259	0.217	0.176
	300	0.981	1.007	1.086	0.018	0.041	0.026	0.023	0.022	0.009

## Sheet: Fig 2e
	EC50 determination for growth inhibition for the parental and CCNE1-high cells in the RPE1-hTERT p53 -/- Cas9 (RPE1) and FT282-hTERT p53R175H (FT282) backgrounds
		RP-6306 EC50 (mM)
		RPE1 WT	FT282 WT	RPE1 CCNE1 (C2)	FT282 CCNE1 (C3)
	RP-6306	1.698	1.15	0.238	0.022
		1.009	2.054	0.437	0.041
		1.829	1.687	0.311	0.048
	AZD-1775	0.154	0.136	0.111	0.054
		0.172	0.129	0.113	0.049
		0.159	0.167	0.15	0.082
	PF-06873600	0.098	0.101	0.142	0.012
		0.079	0.086	0.137	0.03
		0.106	0.16	0.125	0.035

## Sheet: Fig 2f
	EC50 determination for growth inhibition for the parental and CCNE1-high cells in the RPE1-hTERT p53 -/- Cas9
		EC50 (mM)
		KYSE30	TOV112D	NUGC3	HCC1569	SNU8	OVCAR3	SUM149PT	COV362	DOTC24510
	RP-6306	0.955	0.566	0.928	0.028	0.038	0.127	0.455	0.332	0.456
		0.848	0.677	0.904	0.024	0.032	0.112	0.462	0.254	0.647
		0.936	0.604	0.735	0.025	0.034	0.089	0.515	0.342	0.449
	AZD-1775	0.541	0.454	0.239	0.056	0.097	0.098	0.196	0.051	0.055
		0.437	0.444	0.212	0.054	0.098	0.094	0.211	0.049	0.038
		0.482	0.39	0.212	0.051	0.114	0.078	0.232	0.055	0.042
	PF-06873600	0.032	0.043	0.028	0.037	0.021	0.046	0.075	0.094	0.056
		0.022	0.047	0.025	0.041	0.05	0.037	0.085	0.093	0.041
		0.029	0.042	0.022	0.04	0.043	0.035	0.08	0.093	0.028
