# Supplementary material for: CCNE1 amplification is synthetic lethal with PKMYT1 kinase inhibition
Source: Nature. 2022 Apr 20;604(7907):749–56. doi: 10.1038/s41586-022-04638-9 (PMC9046089; doi:10.1038/s41586-022-04638-9)
Supplement: Supplementary file 10 — Source Data Fig. 3 [file 41586_2022_4638_MOESM10_ESM.xlsx]

## Sheet: Fig 3a (dose response)
	QIBC analysis of gH2AX nuclear intensity, EdU incorporation and DNA content (DAPI) in FT282-hTERT p53R175H cell lines
		FT282-hTERT p53-R175H
	[RP-6306] (nM)	WT			CCNE1 (C3)
	0	0.473684	0.15	0.1875	0.210526	0.15	0.125
	31	0.842105	0.6	0.4375	4.42105	4.1	4.625
	63	2.52632	0.4	0.25	12.5263	11.9	12.125
	125	3.31579	0.6	0.0625	26	23.1	24.375
	250	4.57895	0.55	0.625	42.8421	39.5	40.6875
	500	6.42105	0.95	2.125	60.1053	53.5	54.25

## Sheet: Fig 3a (QIBC)
	QIBC analysis of gH2AX nuclear intensity, EdU incorporation and DNA content (DAPI) in FT282-hTERT p53R175H cell lines
	genotype	Condition	IntegratedIntensity_DAPI	MeanIntensity_EdU	MeanIntensity_gH2AX
	V1	DMSO	33.1652	2.68872	4.36034
	V1	DMSO	56.4681	5.32267	5.56962
	V1	DMSO	27.1721	2.70453	4.47952
	V1	DMSO	25.6925	2.8624	4.80959
	V1	DMSO	29.5061	2.83193	4.7543
	V1	DMSO	35.7265	2.86192	4.26628
	V1	DMSO	49.0399	64.716	7.02456
	V1	DMSO	39.4424	3.39141	6.33248
	V1	DMSO	27.406	2.9583	5.01514
	V1	DMSO	31.0182	2.96237	5.49333
	V1	DMSO	29.9125	13.1544	6.21218
	V1	DMSO	58.8289	2.66632	5.94163
	V1	DMSO	26.4168	3.19894	7.13121
	V1	DMSO	34.9273	2.96212	5.75605
	V1	DMSO	56.0795	3.05645	7.82748
	V1	DMSO	32.7554	3.27472	5.57075
	V1	DMSO	21.1009	2.98641	6.90916
	V1	DMSO	26.0751	2.77077	4.62496
	V1	DMSO	64.739	3.44368	18.6636
	V1	DMSO	33.023	2.67572	4.52018
	V1	DMSO	31.389	2.7398	4.17526
	V1	DMSO	30.8279	2.78805	4.60184
	V1	DMSO	41.946	49.6832	12.9104
	V1	DMSO	29.8866	2.74702	5.96584
	V1	DMSO	29.6109	2.85865	4.24202
	V1	DMSO	29.2635	2.93592	6.20894
	V1	DMSO	24.5161	3.17247	5.48148
	V1	DMSO	28.9892	2.9931	4.34787
	V1	DMSO	37.1208	50.8244	8.05337
	V1	DMSO	54.3549	29.5998	10.0197
	V1	DMSO	30.6202	18.7319	6.33669
	V1	DMSO	37.5006	65.014	10.196
	V1	DMSO	31.5433	21.1434	7.55984
	V1	DMSO	63.0521	2.78871	6.48075
	V1	DMSO	48.3524	42.5592	5.76588
	V1	DMSO	35.6797	66.9352	17.7781
	V1	DMSO	30.131	2.85388	4.7386
	V1	DMSO	27.5462	2.87875	4.16175
	V1	DMSO	32.2055	2.76746	4.3909
	V1	DMSO	26.8587	4.01008	5.68709
	V1	DMSO	34.6273	56.8151	9.63176
	V1	DMSO	29.5882	40.8951	7.64172
	V1	DMSO	25.6232	2.77395	6.02132
	V1	DMSO	31.6155	2.74663	4.27773
	V1	DMSO	34.0523	2.87063	4.6906
	V1	DMSO	29.8534	4.93874	4.76539
	V1	DMSO	47.0003	78.0175	9.48579
	V1	DMSO	24.6322	2.93014	5.12398
	V1	DMSO	28.8027	3.38776	6.99899
	V1	DMSO	62.5106	2.72242	5.36577
	V1	DMSO	30.7063	2.88215	4.18674
	V1	DMSO	34.1189	2.69024	6.38983
	V1	DMSO	30.4914	2.73465	4.36975
	V1	DMSO	60.3821	2.57423	4.15643
	V1	DMSO	28.0707	3.08894	6.14268
	V1	DMSO	31.6455	3.01571	5.79015
	V1	DMSO	62.7714	78.5596	8.70587
	V1	DMSO	42.0164	78.1609	8.73464
	V1	DMSO	58.3014	2.89088	7.76614
	V1	DMSO	31.0703	2.66682	4.51588
	V1	DMSO	31.5612	2.59172	4.74971
	V1	DMSO	34.1861	2.83166	4.36999
	V1	DMSO	26.2572	2.88481	4.95149
	V1	DMSO	27.6596	3.09777	5.31543
	V1	DMSO	64.0969	3.35072	24.5352
	V1	DMSO	31.594	2.96556	4.44498
	V1	DMSO	28.8827	2.64616	5.12436
	V1	DMSO	59.0751	3.07178	6.91567
	V1	DMSO	27.7189	2.74444	4.79453
	V1	DMSO	25.5575	3.29815	9.45668
	V1	DMSO	25.9951	2.75951	6.33425
	V1	DMSO	36.1968	120.908	10.65
	V1	DMSO	27.6873	2.61712	5.28472
	V1	DMSO	31.2305	2.9015	5.18794
	V1	DMSO	32.1913	11.3629	5.26909
	V1	DMSO	27.3515	6.92529	5.36939
	V1	DMSO	49.2134	60.2304	8.01945
	V1	DMSO	31.8083	24.3251	9.52377
	V1	DMSO	25.5349	2.67678	4.46123
	V1	DMSO	30.7974	3.19923	5.19108
	V1	DMSO	28.4964	2.78726	4.58963
	V1	DMSO	29.8765	3.07628	4.6842
	V1	DMSO	33.2959	3.27958	4.28094
	V1	DMSO	32.0292	52.1469	6.68666
	V1	DMSO	28.8823	2.53237	4.34113
	V1	DMSO	29.6445	3.28686	5.48829
	V1	DMSO	30.1775	2.73042	4.79247
	V1	DMSO	21.1627	2.70946	6.0105
	V1	DMSO	27.0407	2.8765	4.75346
	V1	DMSO	28.3074	2.9054	4.89823
	V1	DMSO	25.9206	2.63124	4.48469
	V1	DMSO	26.4526	2.6735	4.94305
	V1	DMSO	27.8296	2.95404	4.24774
	V1	DMSO	30.4155	6.31084	5.46048
	V1	DMSO	29.3279	3.08005	5.63921
	V1	DMSO	30.0266	2.69135	4.49999
	V1	DMSO	54.814	3.43509	26.5937
	V1	DMSO	39.8454	59.7668	8.98919
	V1	DMSO	47.654	3.09847	10.1542
	V1	DMSO	48.6153	53.7975	6.77795
	V1	DMSO	24.6306	2.96115	4.7831
	V1	DMSO	31.2752	31.2884	5.06955
	V1	DMSO	45.4846	88.9229	10.5284
	V1	DMSO	33.0334	79.7177	6.84582
	V1	DMSO	25.3581	2.98685	5.40141
	V1	DMSO	29.7302	2.61598	4.4217
	V1	DMSO	30.3887	2.71358	4.12746
	V1	DMSO	24.4135	2.81793	5.37837
	V1	DMSO	33.4644	27.2692	10.3291
	V1	DMSO	32.6984	2.77738	3.94665
	V1	DMSO	30.4057	58.5691	8.24665
	V1	DMSO	30.2955	67.6492	12.593
	V1	DMSO	29.6746	2.85716	4.99218
	V1	DMSO	37.854	59.3625	11.7679
	V1	DMSO	32.0406	69.2847	8.47389
	V1	DMSO	32.2321	2.83383	4.76926
	V1	DMSO	56.5719	3.17262	16.094
	V1	DMSO	30.3331	2.7622	4.59291
	V1	DMSO	57.0286	119.011	12.6356
	V1	DMSO	29.9838	2.78136	4.51554
	V1	DMSO	30.8943	108.972	14.4253
	V1	DMSO	27.8581	2.68626	4.98119
	V1	DMSO	30.8512	2.68786	6.74813
	V1	DMSO	35.6614	45.5124	7.93907
	V1	DMSO	41.279	52.6475	6.84316
	V1	DMSO	26.8964	3.08564	5.56701
	V1	DMSO	39.9658	62.7671	9.36337
	V1	DMSO	28.5968	2.75223	4.45302
	V1	DMSO	25.9475	3.43919	6.25827
	V1	DMSO	29.0242	2.87657	4.75656
	V1	DMSO	34.063	6.62637	4.73259
	V1	DMSO	32.613	66.6323	9.74294
	V1	DMSO	30.6904	46.1969	5.89578
	V1	DMSO	48.4044	59.3907	8.33595
	V1	DMSO	29.4021	2.89166	4.91545
	V1	DMSO	45.6934	63.0558	9.00605
	V1	DMSO	34.7179	42.0217	7.9667
	V1	DMSO	29.8708	2.99418	4.84838
	V1	DMSO	29.5069	2.822	4.4277
	V1	DMSO	31.8979	2.83472	6.31315
	V1	DMSO	37.3556	73.4308	8.15424
	V1	DMSO	21.4674	2.6224	6.34687
	V1	DMSO	25.2578	2.84953	4.55015
	V1	DMSO	28.4389	2.80965	4.50024
	V1	DMSO	36.2468	2.68387	4.29606
	V1	DMSO	31.7617	3.09783	4.87338
	V1	DMSO	55.7004	3.24631	34.862
	V1	DMSO	30.8491	2.91773	6.043
	V1	DMSO	54.1657	55.9638	13.9576
	V1	DMSO	55.9739	2.96634	5.63584
	V1	DMSO	25.5138	3.27416	5.8522
	V1	DMSO	31.4771	2.79311	4.01525
	V1	DMSO	68.3438	2.98343	6.34924
	V1	DMSO	34.4103	58.7256	6.53251
	V1	DMSO	31.99	2.78208	4.31498
	V1	DMSO	36.6306	60.3017	10.8042
	V1	DMSO	31.1949	2.66686	4.93968
	V1	DMSO	37.7434	72.1432	11.7342
	V1	DMSO	35.1714	88.8404	9.81527
	V1	DMSO	31.9626	2.91536	5.05213
	V1	DMSO	31.1644	2.64828	4.54179
	V1	DMSO	47.1864	6.17782	8.32456
	V1	DMSO	35.5565	101.621	9.85778
	V1	DMSO	30.7918	2.77797	4.82567
	V1	DMSO	28.9787	18.2136	6.64178
	V1	DMSO	32.8749	2.82924	8.38292
	V1	DMSO	32.9628	2.77156	4.32085
	V1	DMSO	29.004	2.88316	4.11199
	V1	DMSO	29.0104	3.09158	4.88763
	V1	DMSO	30.277	2.81367	5.2784
	V1	DMSO	29.8988	2.87295	4.26429
	V1	DMSO	31.8732	2.80564	4.63385
	V1	DMSO	35.9593	56.7982	10.2779
	V1	DMSO	42.9023	81.5182	13.3303
	V1	DMSO	54.0673	20.7817	7.74553
	V1	DMSO	31.7762	48.1487	8.52245
	V1	DMSO	38.1079	52.9825	8.1299
	V1	DMSO	31.3028	2.63866	5.62105
	V1	DMSO	27.9549	48.1434	6.60299
	V1	DMSO	32.7162	63.7756	9.75559
	V1	DMSO	24.244	3.3714	5.94664
	V1	DMSO	29.8793	2.76724	4.99544
	V1	DMSO	30.2132	2.72595	4.77493
	V1	DMSO	28.4954	3.18291	5.94058
	V1	DMSO	37.7438	55.6016	8.61717
	V1	DMSO	62.4818	5.68738	8.28485
	V1	DMSO	33.1393	3.01155	4.45392
	V1	DMSO	30.0551	3.00725	5.4889
	V1	DMSO	26.1061	2.6918	4.52672
	V1	DMSO	68.5002	2.6946	4.21365
	V1	DMSO	56.3122	33.1451	8.20093
	V1	DMSO	33.9896	2.89688	3.98698
	V1	DMSO	26.3327	2.80221	4.4998
	V1	DMSO	61.0475	3.59375	7.07742
	V1	DMSO	26.4515	3.44695	10.3265
	V1	DMSO	27.9534	3.0798	6.10631
	V1	DMSO	62.8332	2.83133	18.0278
	V1	DMSO	24.7928	2.89199	4.63465
	V1	DMSO	32.4797	2.64331	3.96473
	V1	DMSO	32.6023	2.99087	5.17292
	V1	DMSO	32.5435	2.80759	4.88498
	V1	DMSO	27.47	2.6976	4.83102
	V1	DMSO	45.0171	52.826	10.5289
	V1	DMSO	31.7185	3.25998	5.79682
	V1	DMSO	33.5677	2.85118	4.66197
	V1	DMSO	33.4903	2.8416	4.48461
	V1	DMSO	60.4632	11.8129	12.2921
	V1	DMSO	59.994	20.4412	8.19776
	V1	DMSO	30.5905	2.94541	6.47673
	V1	DMSO	29.1685	2.986	4.93842
	V1	DMSO	33.4274	2.78788	4.36286
	V1	DMSO	31.462	3.172	5.1078
	V1	DMSO	33.8772	13.7124	5.70879
	V1	DMSO	30.743	2.69665	4.25072
	V1	DMSO	28.7256	2.79209	5.78276
	V1	DMSO	22.2775	2.64092	4.5593
	V1	DMSO	61.8204	2.74154	4.34525
	V1	DMSO	29.852	2.96743	5.34918
	V1	DMSO	28.7898	2.78874	4.39357
	V1	DMSO	55.5325	64.5404	9.95931
	V1	DMSO	37.3846	67.8802	11.9086
	V1	DMSO	56.5005	2.86296	6.89788
	V1	DMSO	29.0986	2.78548	5.43181
	V1	DMSO	29.3305	3.01294	6.79702
	V1	DMSO	33.4712	51.7706	7.73473
	V1	DMSO	30.0727	2.93535	4.90267
	V1	DMSO	32.1459	2.86247	5.427
	V1	DMSO	35.339	2.72256	4.95619
	V1	DMSO	29.4894	2.72327	4.18576
	V1	DMSO	33.1254	37.7782	8.79583
	V1	DMSO	28.8547	28.7291	7.90482
	V1	DMSO	33.6701	3.1097	4.93874
	V1	DMSO	28.4675	2.82381	4.49395
	V1	DMSO	31.7496	2.68899	4.41642
	V1	DMSO	33.2224	30.6211	6.55516
	V1	DMSO	27.703	2.94087	4.97492
	V1	DMSO	27.0808	3.03833	5.38489
	V1	DMSO	33.9572	37.2697	7.35172
	V1	DMSO	32.9116	67.3505	10.0955
	V1	DMSO	38.5388	74.4503	12.3083
	V1	DMSO	23.9668	3.15571	6.15643
	V1	DMSO	40.7958	47.0562	6.21762
	V1	DMSO	33.704	2.79818	5.26314
	V1	DMSO	28.7507	2.77541	4.48984
	V1	DMSO	28.5866	15.2379	6.0334
	V1	DMSO	28.6375	3.05757	6.74936
	V1	DMSO	52.2405	3.13054	9.69255
	V1	DMSO	30.6918	2.67655	4.60123
	V1	DMSO	48.0065	70.8003	9.13599
	V1	DMSO	31.1027	67.2195	9.37951
	V1	DMSO	51.772	56.792	8.88428
	V1	DMSO	34.903	2.87249	4.94766
	V1	DMSO	37.8898	50.6268	9.00773
	V1	DMSO	63.9616	2.82924	5.5072
	V1	DMSO	36.0408	2.72519	4.73291
	V1	DMSO	33.9375	2.60371	4.15924
	V1	DMSO	52.393	66.0489	10.8876
	V1	DMSO	38.0832	45.8906	5.95453
	V1	DMSO	32.4979	2.72047	4.03187
	V1	DMSO	63.1234	78.3247	10.059
	V1	DMSO	29.7119	3.31726	7.18592
	V1	DMSO	32.2554	2.90665	4.66983
	V1	DMSO	57.0257	10.6164	5.72737
	V1	DMSO	32.6809	2.85099	5.61242
	V1	DMSO	32.5462	2.72844	4.46738
	V1	DMSO	27.4533	8.1686	5.08245
	V1	DMSO	52.8212	59.6435	12.4619
	V1	DMSO	31.3765	3.18395	5.25059
	V1	DMSO	55.9704	2.67248	4.38657
	V1	DMSO	33.3511	2.72737	4.49803
	V1	DMSO	57.6004	61.9041	12.759
	V1	DMSO	36.7359	64.2658	12.9834
	V1	DMSO	30.5547	2.63125	4.14768
	V1	DMSO	34.0041	78.9222	9.92902
	V1	DMSO	33.0343	2.74252	4.50411
	V1	DMSO	33.3222	2.84314	4.5634
	V1	DMSO	36.3438	2.68792	4.14597
	V1	DMSO	32.9431	2.641	5.53781
	V1	DMSO	30.6223	2.74492	5.19517
	V1	DMSO	27.6762	2.9076	5.51422
	V1	DMSO	26.4104	3.16284	7.84731
	V1	DMSO	55.87	48.2781	11.9665
	V1	DMSO	30.5659	6.53553	5.8707
	V1	DMSO	33.5106	2.67352	4.32702
	V1	DMSO	31.3344	2.82827	5.60598
	V1	DMSO	26.8383	2.81974	5.63866
	V1	DMSO	43.7447	41.33	15.4417
	V1	DMSO	23.0131	2.87471	5.67694
	V1	DMSO	38.8302	95.3898	14.2468
	V1	DMSO	29.4435	2.90273	4.63366
	V1	DMSO	28.8121	3.16709	6.33078
	V1	DMSO	29.281	15.1889	5.75758
	V1	DMSO	55.1447	2.73441	9.41831
	V1	DMSO	27.5959	2.8214	4.59153
	V1	DMSO	29.4596	2.69874	4.66827
	V1	DMSO	32.786	23.8686	7.82478
	V1	DMSO	31.5518	2.84366	5.39003
	V1	DMSO	43.5068	57.8112	13.0398
	V1	DMSO	30.9953	2.58175	3.98263
	V1	DMSO	51.9371	10.247	7.41298
	V1	DMSO	51.1585	50.2234	7.28315
	V1	DMSO	32.0534	2.6862	4.12624
	V1	DMSO	35.2985	2.64119	4.26529
	V1	DMSO	48.8932	100.301	9.47693
	V1	DMSO	23.5589	2.66885	4.57792
	V1	DMSO	31.9609	2.72686	4.40934
	V1	DMSO	31.5252	2.83893	5.84762
	V1	DMSO	36.6869	90.9188	12.1833
	V1	DMSO	21.6034	2.68624	5.08839
	V1	DMSO	30.062	3.07804	6.41071
	V1	DMSO	32.4906	2.71573	4.85494
	V1	DMSO	31.8012	2.65301	4.21242
	V1	DMSO	30.2942	2.73811	4.40986
	V1	DMSO	28.3293	2.84008	4.86033
	V1	DMSO	30.2465	2.89774	4.27147
	V1	DMSO	48.2898	82.4087	10.6965
	V1	DMSO	31.8306	21.4919	8.59129
	V1	DMSO	31.7294	2.97222	5.19255
	V1	DMSO	26.035	2.96785	5.56271
	V1	DMSO	29.5108	2.83395	4.95662
	V1	DMSO	26.1121	3.03679	6.28699
	V1	DMSO	31.084	3.54214	6.01193
	V1	DMSO	31.7169	2.70854	5.14725
	V1	DMSO	37.9581	56.9719	15.8602
	V1	DMSO	28.7638	3.02986	6.41459
	V1	DMSO	33.086	2.69033	4.83162
	V1	DMSO	30.7893	2.93947	5.23348
	V1	DMSO	51.4121	33.4246	16.1759
	V1	DMSO	55.1268	3.18095	8.31858
	V1	DMSO	22.593	2.76908	7.27563
	V1	DMSO	28.1984	2.81838	5.67446
	V1	DMSO	30.3116	2.87294	4.07678
	V1	DMSO	42.7176	69.093	7.3388
	V1	DMSO	35.5098	74.3029	10.2845
	V1	DMSO	60.8329	31.4236	5.92473
	V1	DMSO	61.1123	2.90744	5.82751
	V1	DMSO	36.3353	2.70825	5.39693
	V1	DMSO	30.9245	2.85922	4.14442
	V1	DMSO	24.1656	3.10111	5.64491
	V1	DMSO	30.3799	2.89668	5.34639
	V1	DMSO	29.1191	25.889	10.0263
	V1	DMSO	24.3364	2.6972	4.80993
	V1	DMSO	32.407	2.87784	5.00389
	V1	DMSO	31.5402	2.74509	5.34274
	V1	DMSO	29.8824	2.68051	4.06247
	V1	DMSO	54.6469	65.5766	7.58384
	V1	DMSO	35.2766	47.2825	7.45398
	V1	DMSO	29.093	3.03136	5.79214
	V1	DMSO	35.3874	5.94502	4.89889
	V1	DMSO	32.0673	43.0051	8.03328
	V1	DMSO	31.3546	51.89	8.61021
	V1	DMSO	43.8546	55.081	5.95146
	V1	DMSO	28.4276	2.80527	5.32475
	V1	DMSO	57.9644	8.18079	4.97208
	V1	DMSO	29.4539	3.03802	5.164
	V1	DMSO	30.0791	2.7031	4.78675
	V1	DMSO	26.5833	2.81268	4.61562
	V1	DMSO	29.5348	2.87734	6.12114
	V1	DMSO	28.7026	2.80979	4.74667
	V1	DMSO	53.195	106.324	10.7806
	V1	DMSO	61.0035	32.8054	6.93835
	V1	DMSO	27.5127	2.69368	4.53191
	V1	DMSO	59.0075	3.15587	56.575
	V1	DMSO	30.9098	2.76807	4.63345
	V1	DMSO	43.9311	49.3246	6.53655
	V1	DMSO	28.3273	2.74309	4.22416
	V1	DMSO	30.8686	29.9933	9.41566
	V1	DMSO	30.1638	2.6108	5.20356
	V1	DMSO	28.9714	2.75712	5.01121
	V1	DMSO	31.0716	80.2616	7.97732
	V1	DMSO	30.4459	12.5117	5.59652
	V1	DMSO	36.6158	2.69517	4.94609
	V1	DMSO	24.9604	3.41319	6.44495
	V1	DMSO	32.2482	48.8187	14.5693
	V1	DMSO	28.1162	14.5712	6.08466
	V1	DMSO	27.6921	2.87546	5.77387
	V1	DMSO	39.6038	67.0321	7.45851
	V1	DMSO	61.719	2.63228	4.77123
	V1	DMSO	27.2114	3.05132	4.83553
	V1	DMSO	32.8691	2.7485	5.11135
	V1	DMSO	50.1193	56.6985	10.5597
	V1	DMSO	28.2521	2.58658	4.51353
	V1	DMSO	26.1718	3.36852	6.67136
	V1	DMSO	39.0501	51.2138	8.29729
	V1	DMSO	28.8263	2.95357	4.93057
	V1	DMSO	31.6828	2.69909	4.65271
	V1	DMSO	33.9904	36.9745	6.34925
	V1	DMSO	28.9866	3.23152	5.47652
	V1	DMSO	33.9927	53.0487	12.1539
	V1	DMSO	38.65	67.6865	9.90703
	V1	DMSO	36.5059	33.3858	8.87845
	V1	DMSO	29.4092	2.81941	4.71427
	V1	DMSO	50.6255	73.204	10.9339
	V1	DMSO	25.2611	3.27352	6.84764
	V1	DMSO	54.3772	3.31924	12.8964
	V1	DMSO	62.8382	2.81267	5.04601
	V1	DMSO	30.325	78.3357	10.4838
	V1	DMSO	30.3097	2.9917	5.53194
	V1	DMSO	33.2526	2.63258	4.94582
	V1	DMSO	47.1157	85.1979	12.624
	V1	DMSO	45.5293	92.0363	11.4689
	V1	DMSO	30.7803	2.56419	4.34087
	V1	DMSO	28.776	2.73291	5.17524
	V1	DMSO	31.8307	2.83029	4.83659
	V1	DMSO	56.7121	41.2195	10.3602
	V1	DMSO	44.1034	57.6881	6.53724
	V1	DMSO	32.3669	2.75113	5.59799
	V1	DMSO	59.8744	2.75343	5.4389
	V1	DMSO	30.321	2.7745	4.31928
	V1	DMSO	39.445	69.7636	7.91199
	V1	DMSO	58.7245	3.10109	6.87752
	V1	DMSO	29.8009	32.3952	9.13937
	V1	DMSO	34.8097	81.1565	9.23304
	V1	DMSO	27.2578	2.81485	4.96287
	V1	DMSO	38.1332	95.1093	11.3822
	V1	DMSO	32.25	2.73395	4.60857
	V1	DMSO	29.6526	2.7036	4.83512
	V1	DMSO	49.2472	45.038	9.32403
	V1	DMSO	28.2158	2.73512	5.18204
	V1	DMSO	35.2497	76.5236	10.2688
	V1	DMSO	23.2724	2.80263	4.76644
	V1	DMSO	30.0604	2.75761	4.51725
	V1	DMSO	29.1098	2.61966	3.95648
	V1	DMSO	58.6884	3.04426	7.04715
	V1	DMSO	28.448	2.90101	5.07929
	V1	DMSO	30.7157	2.93641	4.59506
	V1	DMSO	24.0526	2.64909	4.61185
	V1	DMSO	30.2303	2.75061	5.33541
	V1	DMSO	22.9064	3.10499	5.6406
	V1	DMSO	35.2473	73.3151	9.30937
	V1	DMSO	57.5583	19.2628	7.47698
	V1	DMSO	29.3787	2.66122	4.23969
	V1	DMSO	31.0192	3.04766	4.86266
	V1	DMSO	33.9718	9.86336	4.50888
	V1	DMSO	31.2885	13.9755	4.93548
	V1	DMSO	31.9502	5.48285	4.36692
	V1	DMSO	29.2152	2.80812	4.70218
	V1	DMSO	28.4163	2.81928	4.77125
	V1	DMSO	25.9389	3.03589	4.86276
	V1	DMSO	64.9597	2.92169	5.45723
	V1	DMSO	28.193	2.74195	4.37619
	V1	DMSO	34.4161	59.0083	6.86482
	V1	DMSO	28.5318	37.7422	7.62509
	V1	DMSO	30.1559	2.76848	4.4302
	V1	DMSO	33.5113	14.0388	4.22437
	V1	DMSO	32.4228	85.4696	9.73473
	V1	DMSO	27.5097	2.70963	4.37417
	V1	DMSO	31.7742	2.75925	4.45496
	V1	DMSO	37.3795	56.1845	8.73151
	V1	DMSO	29.2504	2.74623	4.69929
	V1	DMSO	28.9609	54.8289	11.4972
	V1	DMSO	30.2014	3.04538	4.91217
	V1	DMSO	53.6678	41.9569	12.0903
	V1	DMSO	27.5519	2.74097	4.91291
	V1	DMSO	29.5536	3.22912	6.04525
	V1	DMSO	32.6579	2.92122	4.54335
	V1	DMSO	31.6805	8.52058	4.9862
	V1	DMSO	28.1985	2.86749	4.2269
	V1	DMSO	33.0463	2.62748	4.61488
	V1	DMSO	25.1646	2.67211	7.96263
	V1	DMSO	57.4595	3.13078	6.64927
	V1	DMSO	30.5107	2.7332	4.31175
	V1	DMSO	37.5251	47.0596	7.03429
	V1	DMSO	53.0841	47.0461	9.42706
	V1	DMSO	29.9015	2.93903	4.7837
	V1	DMSO	27.7584	2.67767	4.30403
	V1	DMSO	31.6502	2.79333	4.53929
	V1	DMSO	27.0468	2.69989	4.88601
	V1	DMSO	62.1939	3.03958	5.70754
	V1	DMSO	36.1645	98.0752	12.5081
	V1	DMSO	29.9558	2.63015	4.66463
	V1	DMSO	28.513	29.3512	5.6043
	V1	DMSO	33.0558	63.2389	10.2005
	V1	DMSO	26.7848	2.90275	5.05901
	V1	DMSO	60.087	3.08956	6.73219
	V1	DMSO	30.8355	2.94048	5.27372
	V1	DMSO	33.5803	142.557	12.3923
	V1	DMSO	30.3622	9.02201	4.85089
	V1	DMSO	33.769	3.08634	4.95838
	V1	DMSO	49.6529	99.4416	13.15
	V1	DMSO	22.9066	2.72195	5.13966
	V1	DMSO	26.1091	2.74054	4.54203
	V1	DMSO	32.2248	2.70958	4.08605
	V1	DMSO	30.1584	2.87063	4.74684
	V1	DMSO	42.9061	56.8222	8.88804
	V1	DMSO	40.5646	79.749	9.22006
	V1	DMSO	24.6133	22.3704	6.21811
	V1	DMSO	53.3439	3.28721	17.8996
	V1	DMSO	33.1528	2.7457	4.16128
	V1	DMSO	28.9721	2.88891	4.59347
	V1	DMSO	27.777	3.08202	5.76894
	V1	DMSO	24.3227	2.65754	4.56399
	V1	DMSO	35.0713	3.06687	5.14347
	V1	DMSO	40.8498	85.8875	7.98686
	V1	DMSO	50.4253	68.1535	6.81555
	V1	DMSO	30.8655	2.79627	4.48657
	V1	DMSO	28.9787	2.89035	4.73856
	V1	DMSO	33.9137	73.3505	7.98329
	V1	DMSO	33.8495	2.74864	4.92269
	V1	DMSO	34.7858	2.74346	4.57901
	V1	DMSO	28.6081	2.98636	4.18912
	V1	DMSO	39.2784	48.4241	9.81894
	V1	DMSO	40.5314	77.5809	12.153
	V1	DMSO	31.8154	2.71101	4.93082
	V1	DMSO	55.9287	36.0369	13.5419
	V1	DMSO	45.4754	112.839	11.2418
	V1	DMSO	28.2551	2.70483	6.46999
	V1	DMSO	27.1351	3.22468	8.36581
	V1	DMSO	33.1793	2.89776	5.01002
	V1	DMSO	29.0164	2.87473	4.83809
	V1	DMSO	52.1773	2.96518	6.82253
	V1	DMSO	23.3689	2.84578	6.22346
	V1	DMSO	29.9491	2.75156	4.356
	V1	DMSO	42.9772	51.2892	12.2617
	V1	DMSO	32.1821	2.84849	4.4638
	V1	DMSO	32.0235	2.92202	4.82852
	V1	DMSO	27.6486	3.17694	5.45963
	V1	DMSO	34.5562	55.5345	7.93235
	V1	DMSO	30.4199	2.75769	4.70331
	V1	DMSO	31.05	2.91582	4.69699
	V1	DMSO	28.8927	2.84103	4.75076
	V1	DMSO	33.4026	56.8218	10.471
	V1	DMSO	35.2628	2.64856	4.01922
	V1	DMSO	33.9118	26.0395	6.54792
	V1	DMSO	27.4854	3.14505	9.22685
	V1	DMSO	65.7204	3.02524	7.65382
	V1	DMSO	30.8269	2.76796	4.10734
	V1	DMSO	25.278	3.28423	6.6891
	V1	DMSO	32.3812	31.8348	6.09793
	V1	DMSO	27.1439	2.75519	5.16474
	V1	DMSO	27.2189	3.01661	5.28396
	V1	DMSO	29.7498	3.17374	5.73191
	V1	DMSO	30.7723	2.70435	4.91596
	V1	DMSO	28.956	2.63385	5.07998
	V1	DMSO	36.9039	63.8155	12.705
	V1	DMSO	31.9937	2.70738	4.80394
	V1	DMSO	34.9346	2.63173	4.22921
	V1	DMSO	31.6171	2.89957	5.02637
	V1	DMSO	54.0991	3.01104	5.62287
	V1	DMSO	32.4576	2.76496	3.95387
	V1	DMSO	49.4607	61.7008	7.20914
	V1	DMSO	30.6606	2.8532	9.18312
	V1	DMSO	29.4497	2.98077	5.80893
	V1	DMSO	57.0511	2.78077	4.47035
	V1	DMSO	35.6371	2.87585	4.73333
	V1	DMSO	31.3813	2.85307	5.09704
	V1	DMSO	28.6747	2.6907	4.94136
	V1	DMSO	65.8589	3.76004	11.4607
	V1	DMSO	31.1201	36.8916	5.73582
	V1	DMSO	27.5364	2.81478	4.6411
	V1	DMSO	22.7427	31.1184	11.1953
	V1	DMSO	26.2373	24.6176	4.80633
	V1	DMSO	26.9058	2.78116	8.01364
	V1	DMSO	27.6471	20.6511	5.46622
	V1	DMSO	33.2014	28.8538	5.53482
	V1	DMSO	33.6996	2.67184	3.92605
	V1	DMSO	25.6947	3.23975	5.5023
	V1	DMSO	48.1821	93.2311	12.546
	V1	DMSO	30.7392	3.14623	5.17427
	V1	DMSO	27.1088	2.81583	4.98226
	V1	DMSO	34.8284	73.4782	12.3393
	V1	DMSO	29.522	3.03568	4.96141
	V1	DMSO	57.3492	51.7873	7.31725
	V1	DMSO	23.3664	3.31631	5.95238
	V1	DMSO	40.9384	76.4453	10.0197
	V1	DMSO	27.512	2.858	5.25073
	V1	DMSO	32.0196	3.13597	4.99925
	V1	DMSO	28.8597	2.74426	4.78627
	V1	DMSO	34.0707	3.04367	4.52108
	V1	DMSO	30.4003	3.56005	6.89008
	V1	DMSO	28.7318	2.8415	4.65282
	V1	DMSO	50.5959	63.3859	13.0741
	V1	DMSO	66.6139	2.9283	4.56006
	V1	DMSO	30.8681	2.86248	4.99833
	V1	DMSO	31.2388	2.68222	5.13218
	V1	DMSO	29.4608	2.73698	5.07346
	V1	DMSO	25.5603	2.94357	5.33388
	V1	DMSO	52.8888	2.77796	5.63689
	V1	DMSO	27.9269	2.82614	5.13786
	V1	DMSO	25.043	2.61628	4.63137
	V1	DMSO	30.3603	2.67011	4.26741
	V1	DMSO	45.9601	57.7171	10.1211
	V1	DMSO	27.7919	3.70095	6.31555
	V1	DMSO	55.1531	2.85121	6.67708
	V1	DMSO	26.113	2.67037	5.50508
	V1	DMSO	34.423	2.61136	3.7523
	V1	DMSO	32.9285	27.7053	6.48858
	V1	DMSO	33.0838	39.5653	8.83321
	V1	DMSO	28.0847	2.64936	4.48911
	V1	DMSO	19.9363	2.79736	5.40793
	V1	DMSO	28.7732	2.7743	4.68437
	V1	DMSO	27.0542	3.35118	6.01693
	V1	DMSO	28.7163	3.36764	6.47822
	V1	DMSO	36.4399	25.0084	19.3193
	V1	DMSO	28.7566	35.1303	12.0452
	V1	DMSO	28.2738	2.78012	4.52194
	V1	DMSO	58.1658	2.72691	5.96432
	V1	DMSO	27.4909	13.4342	6.40493
	V1	DMSO	29.9196	2.67869	4.13475
	V1	DMSO	29.7723	2.96097	5.03598
	V1	DMSO	31.6253	2.74151	4.47947
	V1	DMSO	31.1013	19.0578	5.43294
	V1	DMSO	34.507	64.131	15.4241
	V1	DMSO	28.4925	2.87186	5.04465
	V1	DMSO	59.6972	7.57909	6.05425
	V1	DMSO	25.9026	2.94215	5.29972
	V1	DMSO	27.4874	2.6415	4.43068
	V1	DMSO	44.7052	77.5045	9.5168
	V1	DMSO	33.3916	3.01746	4.3376
	V1	DMSO	26.8719	3.05389	4.90607
	V1	DMSO	35.9563	56.3632	12.9103
	V1	DMSO	47.2449	75.6646	11.1735
	V1	DMSO	32.4406	2.88573	4.89365
	V1	DMSO	44.9912	68.7719	9.53219
	V1	DMSO	59.1273	3.14565	5.93629
	V1	DMSO	57.4752	2.95559	8.23078
	V1	DMSO	28.2195	3.01988	5.57801
	V1	DMSO	31.3514	5.85376	4.09355
	V1	DMSO	30.6553	2.70704	4.79966
	V1	DMSO	31.5953	2.7712	4.8958
	V1	DMSO	27.1645	2.89046	5.49968
	V1	DMSO	30.7996	2.8667	4.43843
	V1	DMSO	54.5997	52.0993	12.062
	V1	DMSO	29.0808	2.80272	5.39479
	V1	DMSO	34.7208	3.01746	6.13267
	V1	DMSO	33.1706	2.62172	4.51141
	V1	DMSO	28.8413	2.86876	4.62845
	V1	DMSO	31.5909	2.86611	4.65851
	V1	DMSO	33.0237	2.65459	4.48418
	V1	DMSO	27.8619	2.90134	5.20649
	V1	DMSO	30.024	2.68045	4.61585
	V1	DMSO	30.2297	3.00179	6.232
	V1	DMSO	67.0778	36.7917	8.88072
	V1	DMSO	27.9213	2.79062	4.60311
	V1	DMSO	49.1489	59.8036	6.60132
	V1	DMSO	35.4119	2.82595	4.53244
	V1	DMSO	32.1493	2.78151	5.65854
	V1	DMSO	49.3324	45.4261	20.1065
	V1	DMSO	34.4531	2.7812	3.97294
	V1	DMSO	42.0343	49.382	8.14119
	V1	DMSO	29.7217	2.95464	4.43486
	V1	DMSO	34.2746	2.59342	4.37921
	V1	DMSO	61.3197	3.12911	6.04988
	V1	DMSO	41.8476	66.5072	8.38001
	V1	DMSO	32.685	2.73787	8.52099
	V1	DMSO	30.684	3.48028	4.15858
	V1	DMSO	33.0988	2.76014	4.27046
	V1	DMSO	37.7707	2.7022	4.12585
	V1	DMSO	53.5048	2.89943	8.49828
	V1	DMSO	33.0485	11.1489	7.2895
	V1	DMSO	36.0106	60.9763	10.6787
	V1	DMSO	35.7061	110.202	9.88367
	V1	DMSO	28.6856	3.80868	5.23113
	V1	DMSO	33.5902	2.70343	3.9709
	V1	DMSO	27.3042	2.75619	3.98945
	V1	DMSO	32.7745	2.74396	4.46798
	V1	DMSO	31.9168	3.08425	5.52699
	V1	DMSO	31.2678	42.5846	8.62166
	V1	DMSO	35.1955	2.64483	4.32175
	V1	DMSO	31.6444	30.228	7.12344
	V1	DMSO	35.043	52.9743	8.41491
	V1	DMSO	28.4751	3.00552	5.27821
	V1	DMSO	55.4922	2.84209	5.44463
	V1	DMSO	28.3475	2.87077	4.98322
	V1	DMSO	28.4168	3.16486	6.39169
	V1	DMSO	28.3579	2.92112	4.80525
	V1	DMSO	23.6382	2.75805	5.64065
	V1	DMSO	32.2552	2.85287	4.42004
	V1	DMSO	26.4601	2.81524	4.42377
	V1	DMSO	24.5556	2.96549	4.74197
	V1	DMSO	34.4913	2.67595	4.36763
	V1	DMSO	57.8508	40.7102	8.27414
	V1	DMSO	28.0562	3.08114	5.63813
	V1	DMSO	35.3854	43.6106	7.89475
	V1	DMSO	53.4885	49.2759	12.6814
	V1	DMSO	39.3215	52.7047	24.5246
	V1	DMSO	27.5356	2.83163	4.54851
	V1	DMSO	29.2392	47.4494	7.83959
	V1	DMSO	28.3577	2.93235	4.93115
	V1	DMSO	31.3794	2.80253	5.42803
	V1	DMSO	22.9094	103.18	8.18872
	V1	DMSO	29.8185	2.59534	4.1465
	V1	DMSO	36.3758	61.6158	8.45585
	V1	DMSO	33.8814	62.9586	16.36
	V1	DMSO	25.7464	2.74649	4.57579
	V1	DMSO	29.4637	2.80028	5.70893
	V1	DMSO	32.4458	108.197	8.32204
	V1	DMSO	29.9816	4.0588	5.12026
	V1	DMSO	29.4413	3.17103	5.70623
	V1	DMSO	36.9798	71.1039	9.54743
	V1	DMSO	29.6392	2.73063	4.65827
	V1	DMSO	58.1682	2.66329	5.08122
	V1	DMSO	36.7877	66.2321	14.9357
	V1	DMSO	60.664	6.17909	5.60163
	V1	DMSO	33.1227	32.035	7.68653
	V1	DMSO	51.4202	60.4562	8.63769
	V1	DMSO	26.1362	3.25784	6.53161
	V1	DMSO	31.1483	18.0146	4.80021
	V1	DMSO	52.4136	3.0172	11.0799
	V1	DMSO	31.2013	76.886	7.76371
	V1	DMSO	53.7049	40.1255	8.57108
	V1	DMSO	41.146	100.486	12.978
	V1	DMSO	39.6909	71.6225	13.4531
	V1	DMSO	26.9957	3.33444	14.0195
	V1	DMSO	27.1979	3.12365	5.60238
	V1	DMSO	28.8286	2.77708	4.85508
	V1	DMSO	32.9416	2.96126	6.69817
	V1	DMSO	30.9508	3.06144	5.29671
	V1	DMSO	47.6805	53.5189	10.0261
	V1	DMSO	28.4201	2.74213	5.09906
	V1	DMSO	32.6771	2.70554	4.04185
	V1	DMSO	46.7845	66.2155	7.6948
	V1	DMSO	29.4866	2.94007	4.64234
	V1	DMSO	33.881	2.92134	4.09489
	V1	DMSO	33.741	2.92434	4.67107
	V1	DMSO	35.275	47.4617	9.52979
	V1	DMSO	28.6388	49.7022	9.97569
	V1	DMSO	50.0401	49.6755	8.75397
	V1	DMSO	49.3256	2.84245	5.32478
	V1	DMSO	29.6955	2.82322	6.30949
	V1	DMSO	33.2186	2.8143	4.59345
	V1	DMSO	30.5822	2.81724	4.77377
	V1	DMSO	30.5691	42.9392	8.13517
	V1	DMSO	28.02	3.06224	5.48476
	V1	DMSO	56.2015	3.2014	7.12388
	V1	DMSO	28.3814	2.71573	4.45625
	V1	DMSO	33.6642	2.85856	4.74598
	V1	DMSO	26.3906	3.28182	6.22331
	V1	DMSO	30.2943	3.40759	8.32476
	V1	DMSO	33.0834	2.64064	3.95331
	V1	DMSO	35.1943	2.78594	4.57562
	V1	DMSO	37.8067	40.5461	8.61501
	V1	DMSO	29.7489	2.69635	4.069
	V1	DMSO	30.9232	3.12898	7.87389
	V1	DMSO	32.4821	49.8563	7.5355
	V1	DMSO	62.9016	4.27584	7.53928
	V1	DMSO	35.1634	2.59525	4.00246
	V1	DMSO	28.8279	2.6627	5.11247
	V1	DMSO	53.6634	43.8031	9.1807
	V1	DMSO	24.7943	3.34003	6.52301
	V1	DMSO	31.5934	47.1471	9.44853
	V1	DMSO	35.4852	2.65723	4.26264
	V1	DMSO	27.6853	32.5877	7.27189
	V1	DMSO	27.1525	3.09134	6.59128
	V1	DMSO	33.8573	58.1547	8.7278
	V1	DMSO	31.5224	2.59511	4.24011
	V1	DMSO	30.1355	2.79162	4.40636
	V1	DMSO	28.0858	14.1407	5.65844
	V1	DMSO	49.4038	43.3851	9.04239
	V1	DMSO	31.3824	2.61145	3.96002
	V1	DMSO	33.3531	69.9513	12.7623
	V1	DMSO	55.325	2.82662	11.3291
	V1	DMSO	30.6614	3.04663	4.72223
	V1	DMSO	56.1889	60.7941	11.2851
	V1	DMSO	29.4243	2.6129	4.35651
	V1	DMSO	31.2756	2.68459	3.80319
	V1	DMSO	31.9241	20.7125	5.90467
	V1	DMSO	29.1051	2.71414	8.98647
	V1	DMSO	29.1447	2.82271	5.18631
	V1	DMSO	30.7535	67.3019	9.05907
	V1	DMSO	29.9151	8.09246	4.94283
	V1	DMSO	33.0357	2.68087	5.17754
	V1	DMSO	35.3673	2.86156	4.93611
	V1	DMSO	31.8922	20.334	5.76707
	V1	DMSO	47.3797	55.9711	12.548
	V1	DMSO	31.4317	31.615	6.76431
	V1	DMSO	33.1338	84.7251	11.5286
	V1	DMSO	28.4774	2.68083	3.85195
	V1	DMSO	32.3713	2.69595	4.29017
	V1	DMSO	34.1791	39.9063	11.4557
	V1	DMSO	30.2948	2.97626	4.59874
	V1	DMSO	29.3312	2.91266	5.6212
	V1	DMSO	31.3751	2.76733	4.35703
	V1	DMSO	34.4283	2.6811	4.37611
	V1	DMSO	33.3132	91.6193	11.0013
	V1	DMSO	30.7384	2.79966	6.3787
	V1	DMSO	30.5613	2.68482	6.28967
	V1	DMSO	26.7688	2.88638	4.35449
	V1	DMSO	29.4102	2.73961	4.78803
	V1	DMSO	34.1017	69.864	10.3589
	V1	DMSO	22.9129	2.79259	4.80007
	V1	DMSO	31.9079	2.69976	4.81666
	V1	DMSO	48.4091	57.9283	6.30052
	V1	DMSO	30.9469	2.67962	4.69377
	V1	DMSO	30.0895	2.97211	5.9117
	V1	DMSO	33.5595	59.029	12.3966
	V1	DMSO	28.0076	2.92173	5.25239
	V1	DMSO	24.6341	21.4755	7.49325
	V1	DMSO	34.1415	47.3357	7.23282
	V1	DMSO	31.2931	2.73616	4.92023
	V1	DMSO	57.2122	2.94882	4.80609
	V1	DMSO	30.3625	2.84905	4.73767
	V1	DMSO	28.003	2.68885	7.31014
	V1	DMSO	36.1435	2.69039	4.07207
	V1	DMSO	28.143	3.27885	5.46365
	V1	DMSO	48.8215	49.7668	10.5389
	V1	DMSO	66.6934	2.5589	4.04492
	V1	DMSO	30.9417	2.84462	4.62106
	V1	DMSO	34.1206	67.6889	9.17908
	V1	DMSO	46.9908	67.6853	9.41032
	V1	DMSO	33.1745	2.63413	4.95656
	V1	DMSO	28.7286	3.10567	5.3189
	V1	DMSO	31.0605	2.62322	4.41329
	V1	DMSO	40.4126	58.9462	10.793
	V1	DMSO	28.238	2.82253	4.30829
	V1	DMSO	45.2393	69.3994	9.27765
	V1	DMSO	32.8513	2.63301	4.18391
	V1	DMSO	40.2965	64.1112	8.75369
	V1	DMSO	30.5257	50.0728	6.20631
	V1	DMSO	28.7525	2.81496	4.00253
	V1	DMSO	27.5826	55.4311	8.16246
	V1	DMSO	31.58	2.8823	4.15889
	V1	DMSO	31.0897	2.77528	4.38066
	V1	DMSO	53.9463	61.4679	11.0924
	V1	DMSO	32.3145	2.94349	4.69573
	V1	DMSO	67.0828	2.77297	4.76776
	V1	DMSO	43.9832	78.9125	8.43564
	V1	DMSO	31.7232	4.55721	4.61825
	V1	DMSO	30.8973	2.77603	4.90084
	V1	DMSO	36.7427	68.0945	7.81138
	V1	DMSO	28.2589	2.81766	5.10545
	V1	DMSO	31.0595	3.05507	8.24834
	V1	DMSO	34.3128	19.7783	4.95054
	V1	DMSO	29.9139	2.76406	7.99849
	V1	DMSO	30.1323	2.60214	5.10192
	V1	DMSO	29.5292	2.65874	5.25665
	V1	DMSO	60.8831	3.04782	5.73987
	V1	DMSO	32.3358	2.91965	4.65134
	V1	DMSO	30.9805	2.67808	8.89567
	V1	DMSO	38.7213	51.9553	10.0558
	V1	DMSO	29.7704	2.85157	4.539
	V1	DMSO	28.1943	3.05429	5.63692
	V1	DMSO	30.8262	2.83796	5.28039
	V1	DMSO	48.9666	5.30109	5.86877
	V1	DMSO	25.7599	2.76949	4.85861
	V1	DMSO	24.8363	2.8456	5.00484
	V1	DMSO	29.7892	2.93019	5.53846
	V1	DMSO	61.2176	2.86087	4.59925
	V1	DMSO	28.5961	2.85513	5.12395
	V1	DMSO	30.104	2.86781	4.12963
	V1	DMSO	29.1204	2.75486	4.25534
	V1	DMSO	25.8994	2.93212	6.98786
	V1	DMSO	36.173	57.2756	10.8229
	V1	DMSO	23.8092	3.04241	5.1902
	V1	DMSO	31.3962	2.77868	7.38055
	V1	DMSO	26.3268	3.01821	5.13717
	V1	DMSO	30.5055	2.83143	5.33662
	V1	DMSO	32.9393	2.88358	5.43837
	V1	DMSO	40.6145	2.76114	18.7552
	V1	DMSO	59.161	31.433	5.09269
	V1	DMSO	30.7509	2.85606	4.17557
	V1	DMSO	30.7439	2.57501	4.83101
	V1	DMSO	33.4297	13.6583	4.78623
	V1	DMSO	31.3953	2.82357	4.71919
	V1	DMSO	58.3864	43.655	11.0132
	V1	DMSO	32.7089	2.73999	4.23405
	V1	DMSO	26.5265	2.69976	4.23998
	V1	DMSO	34.3769	61.2989	10.2308
	V1	DMSO	32.6316	3.11054	5.40316
	V1	DMSO	28.0347	2.71205	5.3925
	V1	DMSO	30.2567	2.80808	4.28985
	V1	DMSO	30.6367	2.79289	6.50008
	V1	DMSO	28.281	2.73751	4.78915
	V1	DMSO	61.2672	2.77043	5.54656
	V1	DMSO	25.581	3.19259	5.723
	V1	DMSO	27.8107	2.83019	4.99584
	V1	DMSO	32.5479	2.69828	4.23711
	V1	DMSO	23.7669	2.93733	8.12125
	V1	DMSO	64.0715	2.93647	5.34519
	V1	DMSO	57.3704	34.7068	8.49369
	V1	DMSO	25.5671	45.2118	8.10905
	V1	DMSO	36.3581	65.7228	6.54108
	V1	DMSO	52.7087	50.3525	8.10289
	V1	DMSO	30.6049	2.7161	5.25932
	V1	DMSO	30.9993	2.78898	4.99237
	V1	DMSO	35.0272	37.979	6.41876
	V1	DMSO	34.5115	2.72429	4.17234
	V1	DMSO	40.487	64.9359	7.47942
	V1	DMSO	27.2041	20.072	6.43491
	V1	DMSO	21.0842	45.1176	9.05063
	V1	DMSO	26.4568	2.72143	6.94017
	V1	DMSO	37.0619	2.64067	4.10724
	V1	DMSO	35.309	2.75764	4.33747
	V1	DMSO	53.7805	80.9432	11.3148
	V1	DMSO	28.4405	52.0144	8.29377
	V1	DMSO	28.0508	2.64085	4.43352
	V1	DMSO	27.9698	2.7425	4.5934
	V1	DMSO	30.0142	2.95761	6.4792
	V1	DMSO	33.2839	2.87452	7.11149
	V1	DMSO	36.1964	2.72621	4.24265
	V1	DMSO	40.4031	58.2612	9.26575
	V1	DMSO	29.4623	16.0348	9.11913
	V1	DMSO	59.3284	44.1343	10.7175
	V1	DMSO	36.3391	2.79792	4.56477
	V1	DMSO	30.2352	2.6377	4.51132
	V1	DMSO	32.832	66.4268	8.29773
	V1	DMSO	28.6187	2.88492	4.58413
	V1	DMSO	25.4239	42.0206	6.81417
	V1	DMSO	31.7735	2.74201	5.31787
	V1	DMSO	57.597	2.93002	7.08291
	V1	DMSO	28.5332	2.80101	4.42402
	V1	DMSO	28.9657	3.04905	4.7507
	V1	DMSO	20.2368	2.62323	4.83812
	V1	DMSO	31.422	2.5866	4.22026
	V1	DMSO	23.1482	3.29255	5.74032
	V1	DMSO	26.4989	14.1974	4.51945
	V1	DMSO	32.1437	2.89119	4.97319
	V1	DMSO	28.6312	2.99869	5.10541
	V1	DMSO	28.445	2.73553	4.96122
	V1	DMSO	40.8037	77.7899	10.3743
	V1	DMSO	31.6499	2.82051	5.10779
	V1	DMSO	33.7975	2.74184	4.14982
	V1	DMSO	31.3165	2.84518	5.90328
	V1	DMSO	26.5364	2.8595	4.75078
	V1	DMSO	29.5921	3.01164	4.70839
	V1	DMSO	28.9221	53.5492	7.43985
	V1	DMSO	32.3641	2.70476	4.76851
	V1	DMSO	30.9674	2.541	4.17037
	V1	DMSO	33.4569	105.675	14.4887
	V1	DMSO	48.4949	89.6768	8.75474
	V1	DMSO	31.9128	60.7357	7.27145
	V1	DMSO	29.6032	10.5389	4.63796
	V1	DMSO	29.3401	2.97506	5.51497
	V1	DMSO	24.7668	2.92122	4.89528
	V1	DMSO	56.1294	3.14568	4.98838
	V1	DMSO	36.6958	73.8442	7.24767
	V1	DMSO	57.0456	2.73431	7.19457
	V1	DMSO	51.7143	37.8682	12.908
	V1	DMSO	29.2864	2.87252	4.14522
	V1	DMSO	27.2614	2.74449	4.89299
	V1	DMSO	29.9458	2.83196	5.20621
	V1	DMSO	31.4448	52.7119	7.42111
	V1	DMSO	26.2189	47.6684	6.59421
	V1	DMSO	32.0989	2.93711	4.57776
	V1	DMSO	30.979	3.00996	4.61999
	V1	DMSO	45.6974	53.6436	7.68501
	V1	DMSO	55.3068	39.3088	11.4409
	V1	DMSO	25.2773	2.92532	4.64161
	V1	DMSO	58.3832	2.89511	7.39095
	V1	DMSO	24.2993	6.44552	4.88437
	V1	DMSO	31.5486	2.92876	4.882
	V1	DMSO	66.5006	2.95333	6.98912
	V1	DMSO	32.1225	36.4644	9.38189
	V1	DMSO	30.1946	3.01619	5.4555
	V1	DMSO	54.3148	45.0173	10.922
	V1	DMSO	49.9827	43.9349	7.63124
	V1	DMSO	30.6499	3.08575	5.01969
	V1	DMSO	30.1611	3.03612	5.11797
	V1	DMSO	25.8699	2.84613	5.0498
	V1	DMSO	26.0008	2.78426	4.59979
	V1	DMSO	37.7443	37.8828	8.18521
	V1	DMSO	30.9773	2.90023	4.51934
	V1	DMSO	43.2992	57.9479	12.1069
	V1	DMSO	27.0693	2.90725	5.19057
	V1	DMSO	58.9281	45.1539	12.999
	V1	DMSO	27.5232	3.02724	5.98683
	V1	DMSO	25.3992	2.89852	9.38818
	V1	DMSO	33.875	77.0278	10.0022
	V1	DMSO	63.3675	34.0305	6.71969
	V1	DMSO	29.5492	2.88114	4.57455
	V1	DMSO	31.2132	2.70721	4.5668
	V1	DMSO	33.693	2.84457	4.74281
	V1	DMSO	41.8778	61.42	10.3292
	V1	DMSO	46.679	2.70497	5.73643
	V1	DMSO	31.9997	2.82361	4.17894
	V1	DMSO	32.7717	51.3417	14.8725
	V1	DMSO	30.2589	2.80015	5.7858
	V1	DMSO	30.1598	2.82299	4.78721
	V1	DMSO	29.6027	2.69612	4.86353
	V1	DMSO	30.9322	2.92724	4.63391
	V1	DMSO	34.8919	35.8462	8.91508
	V1	DMSO	26.4362	2.99315	4.84859
	V1	DMSO	29.4057	2.97386	4.91784
	V1	DMSO	28.1893	2.91865	4.64307
	V1	DMSO	56.7588	21.4586	7.05373
	V1	DMSO	24.9675	6.49805	6.21618
	V1	DMSO	28.376	2.65767	4.58536
	V1	DMSO	33.3001	3.12456	5.31091
	V1	DMSO	24.8766	2.64641	4.6385
	V1	DMSO	52.8629	70.1423	14.6685
	V1	DMSO	47.711	77.0722	6.36939
	V1	DMSO	33.6823	2.75543	4.58524
	V1	DMSO	32.3262	42.3507	6.96645
	V1	DMSO	50.4868	76.9529	10.7731
	V1	DMSO	40.9162	82.9408	10.2938
	V1	DMSO	26.9234	3.0099	4.99269
	V1	DMSO	32.511	9.20819	4.80165
	V1	DMSO	28.5455	2.81411	5.02342
	V1	DMSO	33.0943	2.72899	4.43639
	V1	DMSO	29.5535	2.95363	5.7359
	V1	DMSO	59.0167	2.96603	8.22178
	V1	DMSO	29.9218	2.8011	5.82003
	V1	DMSO	39.9941	89.8438	7.65102
	V1	DMSO	37.4472	2.77301	4.34985
	V1	DMSO	24.2169	2.92832	5.39633
	V1	DMSO	30.5289	2.71309	5.52045
	V1	DMSO	32.1623	74.8429	11.9158
	V1	DMSO	32.8151	2.83358	4.72959
	V1	DMSO	38.8099	46.9879	8.54156
	V1	DMSO	26.7804	3.15672	6.37186
	V1	DMSO	30.508	2.73927	4.90064
	V1	DMSO	28.321	2.86599	6.58221
	V1	DMSO	30.6271	32.5828	10.1777
	V1	DMSO	30.3404	2.81391	5.01297
	V1	DMSO	30.5073	2.70174	4.49534
	V1	DMSO	27.5045	2.69599	4.24706
	V1	DMSO	31.1476	2.85115	5.1834
	V1	DMSO	47.7341	63.6408	6.161
	V1	DMSO	33.8458	2.82519	4.57617
	V1	DMSO	30.4292	2.83981	4.99169
	V1	DMSO	29.2799	2.66412	4.35858
	V1	DMSO	66.2414	3.13003	22.9979
	V1	DMSO	35.6494	54.4377	6.68432
	V1	DMSO	41.8577	38.965	7.96892
	V1	DMSO	30.972	2.61546	4.20598
	V1	DMSO	52.2444	56.8834	7.77086
	V1	DMSO	28.5603	2.77332	5.51022
	V1	DMSO	29.9268	2.85951	5.40936
	V1	DMSO	37.8669	27.9425	5.92469
	V1	DMSO	24.4974	3.11808	4.69081
	V1	DMSO	30.5534	56.9055	10.3211
	V1	DMSO	31.1271	18.86	5.65521
	V1	DMSO	28.0835	2.82707	4.832
	V1	DMSO	32.7515	2.85729	6.05713
	V1	DMSO	29.2962	3.64091	5.79314
	V1	DMSO	29.2453	2.60405	3.9622
	V1	DMSO	30.7281	2.87047	4.34131
	V1	DMSO	32.3999	2.73506	4.69215
	V1	DMSO	33.0945	17.9332	5.72894
	V1	DMSO	25.5464	3.62356	4.96668
	V1	DMSO	29.9403	22.3691	5.70303
	V1	DMSO	31.3606	16.5849	5.25799
	V1	DMSO	31.5781	21.8055	5.72462
	V1	DMSO	34.8149	2.96174	4.91936
	V1	DMSO	43.4333	79.9488	13.7517
	V1	DMSO	35.9509	36.5122	7.61615
	V1	DMSO	26.9132	2.95407	6.19601
	V1	DMSO	40.8854	45.2957	8.5417
	V1	DMSO	29.6487	6.25066	4.35368
	V1	DMSO	29.777	2.91046	5.34399
	V1	DMSO	35.1402	2.78703	4.9346
	V1	DMSO	32.28	2.76535	4.0498
	V1	DMSO	36.9884	50.172	10.9748
	V1	DMSO	28.5029	2.77109	4.42812
	V1	DMSO	29.9195	2.81777	4.38198
	V1	DMSO	59.2641	52.6176	11.6796
	V1	DMSO	55.7957	3.36334	9.21683
	V1	DMSO	39.9963	63.2451	9.01999
	V1	DMSO	60.4648	2.7885	6.01016
	V1	DMSO	33.2856	2.82587	3.88722
	V1	DMSO	28.128	3.16683	5.73996
	V1	DMSO	35.2482	58.8362	7.42117
	V1	DMSO	28.1842	3.27939	5.77099
	V1	DMSO	28.129	2.63026	4.11652
	V1	DMSO	30.7384	3.11036	6.6818
	V1	DMSO	34.4498	2.68443	7.9732
	V1	DMSO	32.4029	2.90436	4.6226
	V1	DMSO	37.692	39.1485	8.73028
	V1	DMSO	31.7293	15.977	5.08457
	V1	DMSO	30.6949	20.8286	5.59018
	V1	DMSO	30.1772	2.88747	5.34302
	V1	DMSO	25.9252	2.45764	4.18474
	V1	DMSO	30.6064	2.67249	4.43326
	V1	DMSO	32.0136	2.78361	4.69645
	V1	DMSO	52.4143	51.6586	8.38104
	V1	DMSO	28.128	2.83198	5.36585
	V1	DMSO	39.9969	53.9695	9.66907
	V1	DMSO	34.7771	2.71236	4.78097
	V1	DMSO	27.5905	2.86934	4.7286
	V1	DMSO	51.5531	50.558	10.4888
	V1	DMSO	36.7319	85.2402	9.40591
	V1	DMSO	46.7921	69.2856	7.89639
	V1	DMSO	32.4802	31.3344	5.38507
	V1	DMSO	58.7447	3.01248	12.4086
	V1	DMSO	61.4976	3.26478	16.501
	V1	DMSO	30.9221	2.64185	4.30238
	V1	DMSO	35.6464	9.05577	4.78651
	V1	DMSO	32.3065	2.72365	4.52425
	V1	DMSO	39.1476	88.3341	10.9807
	V1	DMSO	29.1291	2.78427	5.01322
	V1	DMSO	61.3987	46.2255	9.73393
	V1	DMSO	63.1902	2.80687	4.06455
	V1	DMSO	26.5212	2.94995	4.59414
	V1	DMSO	25.6513	3.23736	6.0859
	V1	DMSO	68.1847	2.83056	5.12256
	V1	DMSO	34.7189	2.94156	5.29036
	V1	DMSO	28.3816	2.7124	4.73095
	V1	DMSO	34.5262	2.90142	4.82973
	V1	DMSO	33.2332	106.589	12.9045
	V1	DMSO	55.1758	2.99423	31.7124
	V1	DMSO	59.5602	3.23978	8.57596
	V1	DMSO	26.5361	3.44747	9.86488
	V1	DMSO	26.4957	3.2283	5.82905
	V1	DMSO	33.0691	2.71661	4.75535
	V1	DMSO	34.8378	2.72177	4.09239
	V1	DMSO	29.3873	2.92669	4.23397
	V1	DMSO	60.4477	12.3115	12.2582
	V1	DMSO	30.9963	2.82034	4.3618
	V1	DMSO	29.9268	2.83941	4.82641
	V1	DMSO	31.3174	2.72014	4.38171
	V1	DMSO	32.609	2.90061	4.15114
	V1	DMSO	36.3516	61.425	7.08692
	V1	DMSO	30.8742	2.9118	5.12597
	V1	DMSO	29.2519	21.5038	9.99069
	V1	DMSO	28.4043	30.3864	5.22791
	V1	DMSO	31.397	3.06502	4.75383
	V1	DMSO	31.3536	2.61759	4.04109
	V1	DMSO	40.3067	36.0076	7.46612
	V1	DMSO	35.7428	36.3919	7.85185
	V1	DMSO	32.6343	2.82376	6.29661
	V1	DMSO	62.2102	2.81896	10.5171
	V1	DMSO	28.1101	2.85788	4.83031
	V1	DMSO	33.2079	41.5354	7.44228
	V1	DMSO	28.0549	3.27047	5.54687
	V1	DMSO	28.7915	2.91335	4.87803
	V1	DMSO	34.5945	2.76386	4.00183
	V1	DMSO	32.3333	2.73111	4.54664
	V1	DMSO	29.3928	2.79577	4.76297
	V1	DMSO	67.2219	2.90217	4.07175
	V1	DMSO	35.2185	54.8357	11.901
	V1	DMSO	32.4699	2.55699	3.82393
	V1	DMSO	30.0236	2.57942	3.87004
	V1	DMSO	30.7945	22.3199	5.58421
	V1	DMSO	58.3024	35.4888	10.1346
	V1	DMSO	27.8258	2.94065	4.94898
	V1	DMSO	29.7822	2.73805	4.60625
	V1	DMSO	32.9204	28.9596	7.48939
	V1	DMSO	33.0382	2.89297	5.62133
	V1	DMSO	29.4163	2.69306	4.72553
	V1	DMSO	35.6012	2.67509	4.47551
	V1	DMSO	30.2143	2.83427	7.60208
	V1	DMSO	30.1134	2.85486	4.9049
	V1	DMSO	27.8003	3.05836	5.53256
	V1	DMSO	28.2299	2.85543	4.71339
	V1	DMSO	32.8683	2.80912	4.50421
	V1	DMSO	30.3569	8.93475	6.03643
	V1	DMSO	31.9037	53.449	6.77083
	V1	DMSO	30.6343	2.92653	4.71085
	V1	DMSO	34.1504	38.4878	9.17325
	V1	DMSO	28.3095	2.80345	4.55778
	V1	DMSO	31.6609	50.4925	9.19651
	V1	DMSO	28.7484	2.77438	5.04714
	V1	DMSO	47.2485	43.9251	8.56546
	V1	DMSO	28.8443	2.81176	4.79216
	V1	DMSO	32.4589	2.65317	4.57851
	V1	DMSO	26.2345	2.84434	5.65165
	V1	DMSO	33.5801	2.71815	5.48189
	V1	DMSO	30.4735	2.84243	4.55603
	V1	DMSO	55.9889	2.82928	4.72964
	V1	DMSO	51.3911	59.9427	7.82453
	V1	DMSO	64.0613	33.571	8.87123
	V1	DMSO	33.6749	2.70297	4.32419
	V1	DMSO	47.4662	42.6235	6.2037
	V1	DMSO	29.5154	2.75877	4.38979
	V1	DMSO	37.5619	37.1441	8.57537
	V1	DMSO	28.5773	2.73807	4.32847
	V1	DMSO	35.5601	10.4886	4.77991
	V1	DMSO	55.3543	2.87954	9.9918
	V1	DMSO	30.763	2.62005	4.02682
	V1	DMSO	33.4611	79.0507	7.44647
	V1	DMSO	28.3118	2.87322	6.11163
	V1	DMSO	28.1854	2.94903	5.48192
	V1	DMSO	34.06	37.6874	9.16848
	V1	DMSO	31.3736	2.75559	4.47981
	V1	DMSO	56.4277	36.546	5.17467
	V1	DMSO	31.7604	2.83981	5.45966
	V1	DMSO	30.0506	4.82333	5.41623
	V1	DMSO	49.7968	93.1978	13.8537
	V1	DMSO	31.6586	2.78607	4.05969
	V1	DMSO	30.5764	2.90493	4.7841
	V1	DMSO	31.1831	5.22177	4.01913
	V1	DMSO	28.741	2.93839	5.34536
	V1	DMSO	31.8367	2.56338	4.16799
	V1	DMSO	27.2292	3.00642	4.76311
	V1	DMSO	34.8384	2.71816	4.1153
	V1	DMSO	30.8059	2.77936	5.71153
	V1	DMSO	35.5579	76.0372	10.4536
	V1	DMSO	35.0465	98.2603	16.1
	V1	DMSO	30.9491	2.74867	4.13035
	V1	DMSO	32.8721	2.66768	6.80954
	V1	DMSO	27.5481	2.8226	5.78449
	V1	DMSO	53.6201	37.0589	8.93792
	V1	DMSO	29.833	2.77082	5.40453
	V1	DMSO	55.2031	2.96572	15.6363
	V1	DMSO	32.9061	2.77788	4.40622
	V1	DMSO	27.237	2.79236	6.21689
	V1	DMSO	27.4658	2.7518	5.45785
	V1	DMSO	32.1753	2.74716	4.20523
	V1	DMSO	30.3604	2.97212	5.5305
	V1	DMSO	31.0465	2.74773	4.50311
	V1	DMSO	30.5975	3.5697	6.68094
	V1	DMSO	45.4646	97.5009	6.68058
	V1	DMSO	27.94	2.73043	5.07596
	V1	DMSO	27.7806	2.85894	5.89968
	V1	DMSO	28.2224	3.07464	6.23038
	V1	DMSO	29.9773	2.6895	7.08797
	V1	DMSO	31.1538	23.3196	10.6579
	V1	DMSO	29.8411	2.63291	4.04782
	V1	DMSO	33.6358	73.0907	8.55755
	V1	DMSO	34.2387	2.93217	4.19309
	V1	DMSO	52.3785	61.8717	10.0505
	V1	DMSO	56.3997	3.26623	8.36668
	V1	DMSO	31.8464	5.40724	4.51881
	V1	DMSO	31.2292	3.2	4.90544
	V1	DMSO	30.3897	2.64405	4.28136
	V1	DMSO	39.3927	80.6265	11.413
	V1	DMSO	32.9381	2.62676	4.41921
	V1	DMSO	31.017	5.49867	4.88338
	V1	DMSO	32.4581	2.90699	4.76752
	V1	DMSO	65.3465	3.18954	15.0225
	V1	DMSO	66.1476	2.82779	5.09184
	V1	DMSO	26.9914	82.505	11.6741
	V1	DMSO	31.4079	2.89164	4.40971
	V1	DMSO	30.5914	2.74102	5.50616
	V1	DMSO	41.7476	45.6544	10.3438
	V1	DMSO	46.2009	2.80497	5.94761
	V1	DMSO	34.0759	23.1722	5.6451
	V1	DMSO	27.6681	2.71484	4.44631
	V1	DMSO	30.9023	14.3169	5.58329
	V1	DMSO	32.5467	2.73713	4.48892
	V1	DMSO	62.5726	2.74399	11.5834
	V1	DMSO	26.5044	3.07735	6.59539
	V1	DMSO	53.7158	58.5116	12.9729
	V1	DMSO	28.6188	2.79604	5.16943
	V1	DMSO	31.822	2.60443	4.20032
	V1	DMSO	33.3707	83.9608	8.72192
	V1	DMSO	31.34	2.78111	5.24755
	V1	DMSO	33.9462	2.66349	7.63016
	V1	DMSO	27.1135	3.11987	4.9214
	V1	DMSO	27.5723	3.25217	5.51079
	V1	DMSO	32.4078	3.29063	4.73902
	V1	DMSO	33.3767	2.72703	4.56243
	V1	DMSO	39.1476	65.3604	5.69826
	V1	DMSO	40.6559	86.8553	13.8908
	V1	DMSO	42.574	62.2981	10.2804
	V1	DMSO	28.3577	2.62805	4.22459
	V1	DMSO	33.7144	2.81411	4.95702
	V1	DMSO	32.2062	2.73117	4.72522
	V1	DMSO	32.0477	2.69786	4.61725
	V1	DMSO	32.4058	2.73667	3.99365
	V1	DMSO	29.2043	2.7399	8.69693
	V1	DMSO	31.6196	2.83911	5.06166
	V1	DMSO	43.7053	56.8758	11.3007
	V1	DMSO	32.591	2.88672	4.56547
	V1	DMSO	31.9244	2.80591	4.53915
	V1	DMSO	29.3938	3.14486	4.19308
	V1	DMSO	44.8145	58.4492	6.47172
	V1	DMSO	33.6609	2.87484	4.76464
	V1	DMSO	29.4098	2.95361	5.30215
	V1	DMSO	25.6426	3.27237	6.14075
	V1	DMSO	24.5885	2.68232	5.12394
	V1	DMSO	28.7879	2.73255	4.7009
	V1	DMSO	32.5313	3.7596	4.25621
	V1	DMSO	31.1248	2.80847	4.65411
	V1	DMSO	55.8378	49.5655	10.8071
	V1	DMSO	33.0461	3.18198	5.72285
	V1	DMSO	41.1361	78.3831	9.19509
	V1	DMSO	53.05	57.6968	7.30868
	V1	DMSO	26.9996	2.85286	4.46314
	V1	DMSO	37.3502	38.3125	7.9289
	V1	DMSO	26.2294	27.4691	6.97707
	V1	DMSO	60.1298	31.6374	9.43456
	V1	DMSO	30.5841	2.8758	7.77695
	V1	DMSO	32.0856	61.1616	8.03605
	V1	DMSO	32.265	2.79332	4.02155
	V1	DMSO	39.1685	94.2082	9.18014
	V1	DMSO	26.9354	26.2013	9.08657
	V1	DMSO	50.5371	46.2775	7.1598
	V1	DMSO	29.7362	2.6094	4.34753
	V1	DMSO	29.399	2.83173	4.95371
	V1	DMSO	60.8589	4.1533	9.06199
	V1	DMSO	29.7538	3.25197	5.23931
	V1	DMSO	26.4572	2.73924	4.80032
	V1	DMSO	31.2516	2.76963	5.0307
	V1	DMSO	54.6017	33.3475	11.0283
	V1	DMSO	35.9483	2.76687	4.48112
	V1	DMSO	29.0395	2.91968	5.23292
	V1	DMSO	37.5016	2.70078	4.18059
	V1	DMSO	24.4825	2.74638	4.63017
	V1	DMSO	29.4396	2.91199	4.77822
	V1	DMSO	55.9183	29.6372	6.78353
	V1	DMSO	28.5443	2.89119	4.94398
	V1	DMSO	29.2215	2.66742	5.19837
	V1	DMSO	29.3318	2.74702	4.40518
	V1	DMSO	28.6191	2.61883	4.19151
	V1	DMSO	31.9406	2.90838	4.79687
	V1	DMSO	26.9996	3.1051	5.58997
	V1	DMSO	29.5634	2.83584	8.01114
	V1	DMSO	31.462	2.75849	4.28058
	V1	DMSO	29.8851	2.84229	4.96759
	V1	DMSO	43.827	57.3883	9.84888
	V1	DMSO	27.811	2.93401	8.0337
	V1	DMSO	33.7835	2.86452	5.23659
	V1	DMSO	27.0864	2.91061	4.48284
	V1	DMSO	26.5893	3.26242	4.81695
	V1	DMSO	31.7706	2.64574	3.83898
	V1	DMSO	31.697	15.0701	8.06654
	V1	DMSO	32.4916	5.44896	4.28851
	V1	DMSO	28.8409	2.8493	4.19853
	V1	DMSO	28.6796	2.7782	4.22141
	V1	DMSO	30.1396	3.08374	5.05276
	V1	DMSO	48.3217	79.2936	9.18593
	V1	DMSO	44.2442	70.9122	10.8822
	V1	DMSO	33.6097	52.5544	6.78248
	V1	DMSO	33.4521	2.71863	4.52013
	V1	DMSO	32.1165	2.7552	4.44141
	V1	DMSO	48.4497	81.4176	8.14073
	V1	DMSO	30.6906	23.4377	6.44674
	V1	DMSO	32.8542	2.77823	4.56477
	V1	DMSO	35.6355	49.8964	7.76883
	V1	DMSO	26.8172	2.68346	4.32628
	V1	DMSO	25.8716	2.82184	4.68464
	V1	DMSO	58.5126	65.389	10.0472
	V1	DMSO	37.742	27.3868	10.9433
	V1	DMSO	36.2223	34.976	9.47254
	V1	DMSO	30.5706	62.8084	10.7755
	V1	DMSO	29.1386	2.69128	4.66822
	V1	DMSO	29.4485	2.91106	4.75945
	V1	DMSO	27.7719	7.37696	4.65872
	V1	DMSO	31.4204	2.82421	4.20461
	V1	DMSO	59.0316	24.4812	6.35863
	V1	DMSO	38.9318	80.1163	7.96922
	V1	DMSO	29.8481	3.04428	6.11663
	V1	DMSO	34.5555	3.34166	7.84519
	V1	DMSO	55.1556	2.91731	6.40147
	V1	DMSO	39.7892	57.5912	7.47271
	V1	DMSO	51.1281	3.02624	8.87331
	V1	DMSO	27.9379	2.80953	4.57147
	V1	DMSO	40.3988	82.5596	9.44483
	V1	DMSO	25.6303	2.512	4.32665
	V1	DMSO	33.0925	40.0366	5.454
	V1	DMSO	28.4333	2.70845	4.37701
	V1	DMSO	49.117	37.1058	7.76252
	V1	DMSO	24.3697	2.87379	5.09533
	V1	DMSO	33.5932	73.7991	10.2207
	V1	DMSO	27.8904	2.72476	4.47947
	V1	DMSO	31.9705	3.11606	6.14198
	V1	DMSO	59.9198	47.6101	9.3601
	V1	DMSO	38.226	81.7412	9.66537
	V1	DMSO	36.8682	2.89201	4.25439
	V1	DMSO	34.5233	41.8263	9.09866
	V1	DMSO	30.267	2.99697	10.7423
	V1	DMSO	31.0041	2.71577	4.43115
	V1	DMSO	32.9017	53.958	6.90482
	V1	DMSO	29.8494	3.10206	5.40469
	V1	DMSO	27.1649	2.51032	4.19207
	V1	DMSO	28.4136	76.2432	10.7723
	V1	DMSO	28.5971	2.71284	5.32093
	V1	DMSO	30.8725	2.84545	4.34605
	V1	DMSO	29.9008	2.97642	4.90261
	V1	DMSO	34.9909	2.87752	6.65368
	V1	DMSO	28.8443	2.63282	4.72119
	V1	DMSO	52.9955	24.7466	8.22221
	V1	DMSO	27.3058	2.85266	8.16642
	V1	DMSO	32.9467	2.66809	4.742
	V1	DMSO	26.5595	2.92575	5.26828
	V1	DMSO	22.5372	2.8666	5.35993
	V1	DMSO	31.3706	2.89133	4.36142
	V1	DMSO	41.5766	63.4122	7.55421
	V1	DMSO	30.8078	2.76033	4.97263
	V1	DMSO	29.5757	2.83611	4.88687
	V1	DMSO	50.0435	49.4871	10.0688
	V1	DMSO	27.6036	3.11615	5.80605
	V1	DMSO	34.4681	2.69784	4.2916
	V1	DMSO	32.0885	38.7273	7.77606
	V1	DMSO	35.067	2.74744	4.47323
	V1	DMSO	30.705	42.7344	6.79013
	V1	DMSO	28.6631	51.8625	6.65245
	V1	DMSO	27.0011	2.86127	6.76181
	V1	DMSO	28.7239	31.3283	13.3219
	V1	DMSO	34.7976	7.99486	4.78667
	V1	DMSO	34.1492	48.4444	11.5877
	V1	DMSO	30.4195	2.75654	4.30663
	V1	DMSO	21.4499	2.63625	4.63579
	V1	DMSO	26.8355	3.05307	5.42709
	V1	DMSO	56.9208	52.1946	7.38814
	V1	DMSO	32.7184	2.76656	4.20071
	V1	DMSO	32.2017	52.1546	7.48873
	V1	DMSO	29.9583	2.72923	5.05512
	V1	DMSO	31.0842	55.4936	6.62088
	V1	DMSO	61.1531	30.1719	10.0314
	V1	DMSO	31.1145	2.75735	4.60502
	V1	DMSO	32.097	2.63711	4.34575
	V1	DMSO	28.171	3.03746	5.67359
	V1	DMSO	43.0817	70.4203	10.5637
	V1	DMSO	31.6205	2.65187	5.27599
	V1	DMSO	30.0306	2.82723	4.51245
	V1	DMSO	27.5564	3.10888	4.92517
	V1	DMSO	28.1011	3.27389	5.02346
	V1	DMSO	32.5925	2.76109	4.16503
	V1	DMSO	29.2887	2.82698	4.73442
	V1	DMSO	35.1855	2.65625	4.62252
	V1	DMSO	37.8286	86.2721	10.2514
	V1	DMSO	33.5481	4.94103	4.89196
	V1	DMSO	28.5217	2.81234	5.00504
	V1	DMSO	39.0629	62.4996	6.82775
	V1	DMSO	29.0413	2.71876	4.08677
	V1	DMSO	31.2963	2.7011	4.29908
	V1	DMSO	32.0476	2.85443	4.92662
	V1	DMSO	30.4181	2.98485	4.5788
	V1	DMSO	51.8061	57.2541	10.2084
	V1	DMSO	63.5968	2.64915	5.46681
	V1	DMSO	35.6191	59.0682	11.5467
	V1	DMSO	64.7883	3.14091	23.8498
	V1	DMSO	36.4389	53.6381	8.11156
	V1	DMSO	31.2706	2.75271	4.93648
	V1	DMSO	34.2473	38.4541	6.99735
	V1	DMSO	35.9527	23.6877	5.07862
	V1	DMSO	29.0885	29.3436	7.67521
	V1	DMSO	32.0283	6.39054	5.3203
	V1	DMSO	30.676	2.88963	5.26939
	V1	DMSO	33.3762	38.3838	6.30743
	V1	DMSO	32.6654	46.4179	5.93556
	V1	DMSO	32.1613	35.0638	6.80537
	V1	DMSO	19.1274	2.9532	5.28008
	V1	DMSO	28.2226	2.8593	4.51405
	V1	DMSO	29.4844	2.89081	4.4932
	V1	DMSO	56.7755	2.88362	5.12766
	V1	DMSO	30.0937	2.57546	4.134
	V1	DMSO	29.3119	3.17891	5.16008
	V1	DMSO	31.6181	2.98648	5.14917
	V1	DMSO	62.7199	2.9013	4.76813
	V1	DMSO	33.0655	2.66219	4.40317
	V1	DMSO	32.2374	2.95555	5.0459
	V1	DMSO	32.9012	2.98495	4.38185
	V1	DMSO	25.278	2.95515	6.94084
	V1	DMSO	59.367	39.3031	8.48139
	V1	DMSO	31.5824	2.69026	4.08705
	V1	DMSO	31.3619	2.67482	4.67356
	V1	DMSO	31.0587	2.79897	4.20071
	V1	DMSO	52.126	88.3436	11.93
	V1	DMSO	34.0985	2.83965	4.6385
	V1	DMSO	30.9455	2.85002	4.40886
	V1	DMSO	61.0904	8.76862	6.29583
	V1	DMSO	28.6487	3.03825	5.41007
	V1	DMSO	53.489	2.84242	15.2298
	V1	DMSO	33.2071	2.93282	5.10836
	V1	DMSO	29.4935	2.70449	5.2897
	V1	DMSO	39.5273	77.478	9.32647
	V1	DMSO	23.9946	2.76821	4.46074
	V1	DMSO	32.975	2.89865	4.03749
	V1	DMSO	29.0115	2.88415	5.14099
	V1	DMSO	54.3001	46.6589	8.33858
	V1	DMSO	30.4891	2.90474	4.75134
	V1	DMSO	28.5537	2.83187	4.38641
	V1	DMSO	29.3717	3.17476	4.64534
	V1	DMSO	47.1254	66.5779	7.57852
	V1	DMSO	34.047	12.0604	4.51007
	V1	DMSO	33.7687	2.97317	5.03186
	V1	DMSO	49.7695	56.51	9.26277
	V1	DMSO	59.209	2.74784	9.45386
	V1	DMSO	25.9045	2.95336	4.92086
	V1	DMSO	27.2044	3.01487	5.86021
	V1	DMSO	30.6759	2.74009	4.53362
	V1	DMSO	32.2428	11.7565	5.53248
	V1	DMSO	31.688	2.91902	4.11072
	V1	DMSO	28.5429	3.0376	5.26525
	V1	DMSO	59.0085	49.6398	8.47943
	V1	DMSO	26.259	2.86406	6.63386
	V1	DMSO	29.8944	3.00097	4.57956
	V1	DMSO	43.1077	76.9664	13.7622
	V1	DMSO	36.9183	23.1011	5.67461
	V1	DMSO	25.5553	2.88104	5.9152
	V1	DMSO	28.1096	2.72083	5.00881
	V1	DMSO	29.1254	2.8504	4.9167
	V1	DMSO	28.9765	2.67415	5.66552
	V1	DMSO	29.0636	2.85539	4.6821
	V1	DMSO	29.746	2.74371	4.29907
	V1	DMSO	29.0743	2.87622	4.19504
	V1	DMSO	26.2625	3.16371	5.02614
	V1	DMSO	29.3539	2.82565	4.50961
	V1	DMSO	49.5106	74.8419	11.1587
	V1	DMSO	55.152	2.84701	10.8817
	V1	DMSO	28.9977	33.882	8.96133
	V1	DMSO	35.4385	68.282	9.98699
	V1	DMSO	37.6914	74.1731	6.541
	V1	DMSO	25.6214	2.77562	4.02938
	V1	DMSO	29.4845	3.07811	5.12585
	V1	DMSO	32.7761	58.9795	10.2819
	V1	DMSO	35.2091	2.76269	4.32069
	V1	DMSO	34.2808	2.99149	6.00523
	V1	DMSO	31.1111	2.83546	4.91354
	V1	DMSO	38.9325	44.9926	7.23961
	V1	DMSO	61.835	3.18594	5.57357
	V1	DMSO	31.3547	3.09399	7.927
	V1	DMSO	29.4324	2.84502	4.43438
	V1	DMSO	36.9433	2.68976	4.64941
	V1	DMSO	28.047	2.72288	4.66672
	V1	DMSO	35.4474	2.87913	4.40355
	V1	DMSO	30.5483	16.763	5.71909
	V1	DMSO	29.4124	67.9726	8.16071
	V1	DMSO	41.8079	84.0328	10.0992
	V1	DMSO	34.284	38.0102	6.11367
	V1	DMSO	30.468	2.81077	3.81618
	V1	DMSO	57.2707	3.44448	7.26609
	V1	DMSO	44.7477	86.0301	11.2073
	V1	DMSO	34.1162	90.1654	16.2952
	V1	DMSO	37.5732	33.7845	6.93557
	V1	DMSO	30.4147	2.85531	4.40074
	V1	DMSO	27.0909	3.26464	8.63582
	V1	DMSO	29.4904	2.86684	4.73307
	V1	DMSO	62.8939	44.9874	6.12056
	V1	DMSO	28.3717	2.80346	5.39576
	V1	DMSO	27.7703	10.9148	5.22686
	V1	DMSO	33.2271	2.78309	4.8648
	V1	DMSO	28.7817	2.80652	5.07534
	V1	DMSO	30.0322	2.9641	4.49911
	V1	DMSO	30.0191	3.05203	5.45043
	V1	DMSO	32.2527	22.4376	5.44579
	V1	DMSO	29.5812	4.68931	4.55026
	V1	DMSO	29.1239	5.73863	5.22827
	V1	DMSO	50.8049	2.87486	6.62487
	V1	DMSO	30.2112	2.73281	4.65911
	V1	DMSO	28.6338	10.7393	4.44752
	V1	DMSO	44.959	45.9476	9.56521
	V1	DMSO	32.1201	2.78387	4.04306
	V1	DMSO	26.5316	40.0482	7.1879
	V1	DMSO	44.7116	78.839	9.4738
	V1	DMSO	36.1132	62.2301	8.4473
	V1	DMSO	26.4949	2.93469	5.53362
	V1	DMSO	27.6064	3.0242	4.77663
	V1	DMSO	39.1112	54.3333	14.1358
	V1	DMSO	32.0073	2.74645	4.88961
	V1	DMSO	30.065	45.2867	10.2583
	V1	DMSO	37.0267	28.315	9.21625
	V1	DMSO	24.2133	38.3623	9.59335
	V1	DMSO	42.2644	86.9089	7.39905
	V1	DMSO	47.4231	81.1705	10.5045
	V1	DMSO	32.3463	2.87966	4.64288
	V1	DMSO	29.3283	40.9145	6.74176
	V1	DMSO	25.5554	2.85685	5.64142
	V1	DMSO	27.2411	3.40762	6.20363
	V1	DMSO	28.5881	2.74029	5.08113
	V1	DMSO	25.7564	2.90675	5.07579
	V1	DMSO	61.1082	2.68136	5.4767
	V1	DMSO	37.2362	98.2543	11.8117
	V1	DMSO	60.1026	4.37448	6.98063
	V1	DMSO	64.2733	2.84742	4.60936
	V1	DMSO	34.4458	59.3485	6.56253
	V1	DMSO	26.8027	3.03957	5.16431
	V1	DMSO	62.7406	2.69869	5.25208
	V1	DMSO	34.309	3.21312	4.9653
	V1	DMSO	35.3592	60.4918	10.2849
	V1	DMSO	37.8274	48.856	7.85425
	V1	DMSO	32.8318	72.8722	6.98911
	V1	DMSO	50.9122	65.419	7.49527
	V1	DMSO	41.1923	29.1376	10.925
	V1	DMSO	29.0839	3.12184	11.6279
	V1	DMSO	31.2775	2.6752	4.6545
	V1	DMSO	28.4846	2.88519	5.17541
	V1	DMSO	34.6996	2.75989	4.58195
	V1	DMSO	35.7543	2.76809	5.22681
	V1	DMSO	72.7645	2.70419	4.97243
	V1	DMSO	26.5156	2.76469	5.09151
	V1	DMSO	22.9456	2.91198	5.54862
	V1	DMSO	32.1526	2.79068	4.42589
	V1	DMSO	28.1223	2.80628	4.74471
	V1	DMSO	30.2306	2.53486	7.56792
	V1	DMSO	46.0573	43.5561	9.52029
	V1	DMSO	56.2215	16.5759	8.20815
	V1	DMSO	46.1415	68.6674	8.16773
	V1	DMSO	32.3773	2.65664	4.5657
	V1	DMSO	32.9445	59.1007	10.6787
	V1	DMSO	42.8276	65.0997	9.0796
	V1	DMSO	31.8848	2.91865	6.35953
	V1	DMSO	50.0813	70.4934	12.0248
	V1	DMSO	36.6588	57.2034	6.72758
	V1	DMSO	30.6337	3.23023	5.21082
	V1	DMSO	32.432	2.90205	4.97958
	V1	DMSO	19.1056	3.14113	7.82909
	V1	DMSO	26.4533	2.87175	4.38623
	V1	DMSO	27.601	2.74734	4.70947
	V1	DMSO	34.1623	2.74961	4.877
	V1	DMSO	40.0237	65.6379	11.3233
	V1	DMSO	29.1851	2.73938	4.31856
	V1	DMSO	49.912	62.8626	6.00014
	V1	DMSO	30.6081	2.72118	4.67754
	V1	DMSO	30.3491	13.5202	6.69151
	V1	DMSO	32.1307	2.72498	4.45334
	V1	DMSO	51.664	33.1502	6.34303
	V1	DMSO	32.3832	2.76843	3.95696
	V1	DMSO	28.6661	3.04087	6.58701
	V1	DMSO	25.9157	33.3471	10.0714
	V1	DMSO	26.5331	3.04593	4.7678
	V1	DMSO	26.0604	3.1984	5.4832
	V1	DMSO	27.7444	2.7212	4.45237
	V1	DMSO	30.4757	45.2114	9.23347
	V1	DMSO	34.4824	2.9532	4.8718
	V1	DMSO	27.925	3.19586	5.46843
	V1	DMSO	32.9731	2.74876	4.67
	V1	DMSO	27.4132	57.9879	11.2178
	V1	DMSO	28.4004	3.06204	5.72431
	V1	DMSO	54.6242	2.90069	23.9585
	V1	DMSO	30.3876	2.78083	4.73968
	V1	DMSO	32.2375	2.74791	4.38112
	V1	DMSO	31.3828	63.4779	9.27105
	V1	DMSO	36.2334	40.2002	6.83566
	V1	DMSO	28.3867	2.93082	4.70092
	V1	DMSO	30.922	2.7003	4.29025
	V1	DMSO	26.9619	2.88142	5.15841
	V1	DMSO	59.5066	5.11405	7.04213
	V1	DMSO	29.1828	2.77571	4.66017
	V1	DMSO	31.6348	50.4601	8.97065
	V1	DMSO	53.2451	44.6574	6.65705
	V1	DMSO	23.6069	2.96284	5.23996
	V1	DMSO	29.7885	2.62554	4.12835
	V1	DMSO	30.9129	2.92182	4.89608
	V1	DMSO	34.0991	22.09	6.16735
	V1	DMSO	42.5932	74.7168	7.6078
	V1	DMSO	30.5608	2.57839	4.7096
	V1	DMSO	26.2826	3.00381	5.72373
	V1	DMSO	45.7487	3.34663	12.7266
	V1	DMSO	43.2022	109.869	13.1073
	V1	DMSO	49.6526	67.3508	7.13443
	V1	DMSO	34.1397	67.8878	7.39722
	V1	DMSO	30.7321	3.0909	5.22505
	V1	DMSO	33.2816	2.74189	4.35646
	V1	DMSO	30.8345	2.92309	4.40532
	V1	DMSO	29.5502	2.92961	5.01793
	V1	DMSO	48.2326	72.5398	12.8627
	V1	DMSO	30.0797	2.78265	4.47018
	V1	DMSO	32.6014	2.75169	4.38957
	V1	DMSO	46.0136	52.4722	8.83734
	V1	DMSO	59.6576	2.64459	4.90631
	V1	DMSO	32.3604	51.2109	12.7258
	V1	DMSO	29.1277	2.80722	4.72744
	V1	DMSO	26.4791	2.87478	5.16179
	V1	DMSO	32.9199	2.74142	4.60324
	V1	DMSO	35.2326	2.83197	4.10791
	V1	DMSO	27.8927	3.31095	6.61911
	V1	DMSO	30.4481	2.93363	5.04525
	V1	DMSO	55.4136	3.16788	5.42191
	V1	DMSO	28.7838	21.6162	6.83097
	V1	DMSO	25.9859	2.85836	5.47871
	V1	DMSO	31.7957	2.75929	4.45685
	V1	DMSO	34.1024	2.62998	4.0177
	V1	DMSO	29.0244	3.16923	5.23246
	V1	DMSO	64.5133	23.3311	7.78064
	V1	DMSO	29.2042	16.2078	5.58783
	V1	DMSO	30.5776	2.92542	4.48015
	V1	DMSO	30.3099	2.77456	4.74797
	V1	DMSO	30.3116	2.7911	5.10459
	V1	DMSO	32.9445	36.686	7.81045
	V1	DMSO	36.5109	30.9883	8.88514
	V1	DMSO	32.6177	2.58963	4.31549
	V1	DMSO	30.503	2.66621	3.98526
	V1	DMSO	32.0292	2.6637	5.88713
	V1	DMSO	33.1285	3.26936	5.49695
	V1	DMSO	30.6505	2.68159	4.62141
	V1	DMSO	25.626	2.70433	6.07162
	V1	DMSO	29.7446	2.92066	5.43639
	V1	DMSO	31.8606	3.12678	5.4346
	V1	DMSO	31.991	160.097	21.3744
	V1	DMSO	34.4427	2.60023	3.99868
	V1	DMSO	41.9971	93.7803	10.9864
	V1	DMSO	41.3948	63.7115	9.4742
	V1	DMSO	31.3216	2.62821	4.45786
	V1	DMSO	34.7705	2.6498	4.12514
	V1	DMSO	29.9182	2.73196	4.68178
	V1	DMSO	36.301	2.81549	4.31161
	V1	DMSO	41.9982	51.9453	8.2205
	V1	DMSO	31.7459	3.01085	5.26417
	V1	DMSO	36.6077	32.6433	6.83616
	V1	DMSO	34.0308	38.2423	9.22766
	V1	DMSO	32.0501	2.70643	4.84426
	V1	DMSO	29.4207	2.75504	4.1084
	V1	DMSO	33.2495	2.71766	4.42122
	V1	DMSO	32.7284	2.81894	4.07671
	V1	DMSO	30.8714	2.93285	6.50093
	V1	DMSO	29.6266	2.81643	4.97495
	V1	DMSO	30.2792	57.3147	9.87417
	V1	DMSO	32.2566	86.8361	10.5652
	V1	DMSO	21.7188	2.75705	5.63244
	V1	DMSO	28.4878	2.66505	4.92435
	V1	DMSO	38.0697	50.2391	10.6268
	V1	DMSO	29.8101	12.1084	5.673
	V1	DMSO	33.8637	2.68259	4.48034
	V1	DMSO	31.6099	26.6191	8.02428
	V1	DMSO	37.742	93.1584	12.9258
	V1	DMSO	42.6613	61.0258	10.6647
	V1	DMSO	60.2097	2.75351	5.45219
	V1	DMSO	28.1819	3.28745	5.42206
	V1	DMSO	33.0605	12.1699	5.72776
	V1	DMSO	30.8643	2.85602	4.76466
	V1	DMSO	31.7668	11.2358	5.90792
	V1	DMSO	31.6663	3.29173	6.01358
	V1	DMSO	26.7889	2.70197	4.67694
	V1	DMSO	59.4628	3.06168	7.5269
	V1	DMSO	30.4582	3.00049	5.11598
	V1	DMSO	31.4783	31.5826	6.75962
	V1	DMSO	29.5084	2.63013	4.02889
	V1	DMSO	48.1015	74.279	9.39819
	V1	DMSO	59.7188	61.0454	9.51043
	V1	DMSO	53.8834	41.0101	8.19005
	V1	DMSO	20.1752	2.71583	7.21761
	V1	DMSO	28.5339	3.03416	4.93008
	V1	DMSO	38.5431	69.2688	8.45979
	V1	DMSO	27.9422	2.97627	5.14594
	V1	DMSO	32.5762	2.66954	4.50581
	V1	DMSO	26.5271	2.91643	4.98639
	V1	DMSO	41.4404	59.4749	8.28947
	V1	DMSO	31.8561	2.86594	4.29439
	V1	DMSO	22.9312	3.16738	6.81242
	V1	DMSO	32.9285	2.5884	3.99788
	V1	DMSO	31.5409	2.75531	4.5126
	V1	DMSO	58.0759	2.97827	5.958
	V1	DMSO	29.4853	2.84096	5.31075
	V1	DMSO	31.4381	2.88265	4.1798
	V1	DMSO	33.358	60.5892	7.46473
	V1	DMSO	34.9827	2.73021	4.51062
	V1	DMSO	29.4668	2.70612	4.51511
	V1	DMSO	59.0044	36.7441	8.54785
	V1	DMSO	31.2932	2.71965	4.60732
	V1	DMSO	33.8011	57.7721	27.6551
	V1	DMSO	34.6551	101.722	10.8213
	V1	DMSO	27.9284	2.84374	5.21539
	V1	DMSO	26.5828	2.95888	5.25737
	V1	DMSO	30.5942	3.16374	12.234
	V1	DMSO	28.0851	2.65989	6.38982
	V1	DMSO	30.9259	2.86745	6.15499
	V1	DMSO	32.4647	70.7006	8.19768
	V1	DMSO	30.9406	2.74337	4.57976
	V1	DMSO	35.3435	64.4542	10.7978
	V1	DMSO	31.8433	8.09534	4.82607
	V1	DMSO	34.1674	2.97506	4.09403
	V1	DMSO	32.4287	103.598	9.80171
	V1	DMSO	38.2883	67.7648	9.99579
	V1	DMSO	26.471	3.00557	5.16017
	V1	DMSO	44.7088	64.8196	8.9275
	V1	DMSO	30.3408	2.61273	3.96045
	V1	DMSO	53.0821	3.05242	7.99598
	V1	DMSO	32.9785	2.60664	4.41943
	V1	DMSO	28.1404	2.71401	4.60176
	V1	DMSO	28.85	2.86888	4.65606
	V1	DMSO	34.6175	2.71534	3.96905
	V1	DMSO	41.2759	91.6858	8.3655
	V1	DMSO	47.4481	74.3427	10.9549
	V1	DMSO	31.1033	2.68977	4.50153
	V1	DMSO	27.141	2.84135	5.01443
	V1	DMSO	37.5164	39.9433	10.0021
	V1	DMSO	27.8279	2.87479	4.25632
	V1	DMSO	30.0225	2.66015	4.60145
	V1	DMSO	26.5115	2.47159	3.94153
	V1	DMSO	27.2882	3.29299	6.848
	V1	DMSO	32.1182	2.8488	4.56419
	V1	DMSO	66.5927	2.89817	6.31653
	V1	DMSO	40.2361	48.5644	8.19017
	V1	DMSO	27.0285	2.58949	6.03669
	V1	DMSO	25.8824	3.13055	5.34139
	V1	DMSO	28.9425	3.11578	5.26041
	V1	DMSO	30.2666	3.01979	6.0533
	V1	DMSO	36.1755	74.6389	8.15534
	V1	DMSO	32.6651	2.81894	4.48638
	V1	DMSO	32.4085	2.84691	4.43307
	V1	DMSO	31.3981	68.1354	15.05
	V1	DMSO	60.4152	2.61538	5.47025
	V1	DMSO	27.8989	2.60202	4.66544
	V1	DMSO	28.0807	2.62785	4.03605
	V1	DMSO	31.103	2.74267	4.29972
	V1	DMSO	26.1525	15.6845	5.89199
	V1	DMSO	26.355	2.92269	5.24008
	V1	DMSO	32.353	2.77116	4.48717
	V1	DMSO	38.9704	49.431	8.13545
	V1	DMSO	23.9626	2.85307	5.13611
	V1	DMSO	33.6653	39.7067	9.17444
	V1	DMSO	29.0351	2.7033	5.98622
	V1	DMSO	25.5256	2.94582	5.26702
	V1	DMSO	28.2096	18.1253	6.56303
	V1	DMSO	35.134	33.6607	8.43276
	V1	DMSO	32.2044	2.92911	4.84298
	V1	DMSO	34.6799	2.72095	4.59289
	V1	DMSO	38.0544	50.3558	7.34412
	V1	DMSO	60.1997	25.6868	14.136
	V1	DMSO	36.4845	31.212	11.8598
	V1	DMSO	29.4599	2.89933	5.2759
	V1	DMSO	42.8796	2.92339	9.07818
	V1	DMSO	23.5324	2.95779	9.01099
	V1	DMSO	22.8179	3.01721	5.34676
	V1	DMSO	29.5382	2.85105	5.37723
	V1	DMSO	34.1204	2.65181	4.0785
	V1	DMSO	52.6887	56.8501	8.50827
	V1	DMSO	25.6044	2.86951	5.4916
	V1	DMSO	58.9217	2.81334	5.13839
	V1	DMSO	31.4681	16.363	5.19842
	V1	DMSO	36.3879	59.8932	13.5579
	V1	DMSO	30.7377	3.21865	6.53615
	V1	DMSO	26.7655	3.01174	4.61078
	V1	DMSO	26.1093	3.2485	6.15572
	V1	DMSO	34.3152	70.9636	7.60372
	V1	DMSO	29.8267	2.68445	4.4752
	V1	DMSO	25.7563	8.8294	4.14954
	V1	DMSO	27.9319	2.96715	5.02687
	V1	DMSO	24.2795	3.13334	6.00828
	V1	DMSO	35.224	74.3895	8.30463
	V1	DMSO	22.0708	2.66437	5.40342
	V1	DMSO	66.1848	3.06599	5.79746
	V1	DMSO	27.64	2.92958	5.9595
	V1	DMSO	28.5913	2.79719	4.79117
	V1	DMSO	29.4191	12.2094	7.38966
	V1	DMSO	26.724	26.7738	7.29252
	V1	DMSO	33.9476	2.72774	4.74762
	V1	DMSO	37.3628	81.6813	11.2008
	V1	DMSO	27.1388	2.9693	4.59181
	V1	DMSO	35.58	2.56985	4.10533
	V1	DMSO	53.2515	3.06495	6.81413
	V1	DMSO	31.5064	2.81036	5.2155
	V1	DMSO	29.3257	3.08651	5.57039
	V1	DMSO	27.5081	2.94777	5.07257
	V1	DMSO	31.7718	2.90645	5.59246
	V1	DMSO	30.8298	2.81493	4.01088
	V1	DMSO	54.6285	54.0386	9.85813
	V1	DMSO	30.1434	3.0463	6.17009
	V1	DMSO	30.2505	2.87016	4.644
	V1	DMSO	58.7786	2.98341	5.19786
	V1	DMSO	49.6638	2.6958	19.2805
	V1	DMSO	42.0446	97.5195	12.0339
	V1	DMSO	29.551	3.10924	4.68113
	V1	DMSO	40.5317	79.9443	11.4354
	V1	DMSO	24.5291	2.64788	5.06194
	V1	DMSO	31.2475	6.74166	4.91564
	V1	DMSO	31.5041	14.8825	4.51006
	V1	DMSO	27.5087	3.10197	5.56577
	V1	DMSO	36.238	4.37371	4.92418
	V1	DMSO	27.8347	2.77646	4.39868
	V1	DMSO	34.0118	2.70281	4.34197
	V1	DMSO	33.7525	2.44726	3.9233
	V1	DMSO	34.5313	38.8891	9.18546
	V1	DMSO	27.8745	3.09797	5.31369
	V1	DMSO	30.3359	2.84289	5.13904
	V1	DMSO	37.3722	68.6944	11.0585
	V1	DMSO	25.5483	2.97286	4.90542
	V1	DMSO	29.7688	29.7256	7.47562
	V1	DMSO	28.7479	2.64466	4.4531
	V1	DMSO	37.8218	14.1049	23.1659
	V1	DMSO	30.4763	26.2262	6.89333
	V1	DMSO	32.444	2.7854	5.23421
	V1	DMSO	32.4262	23.0721	5.46079
	V1	DMSO	33.5863	2.98316	7.53709
	V1	DMSO	29.297	2.60652	4.31385
	V1	DMSO	38.5025	55.3335	10.2749
	V1	DMSO	69.6065	2.97264	4.60192
	V1	DMSO	33.8521	2.71255	4.58757
	V1	DMSO	32.3089	3.07306	4.14906
	V1	DMSO	66.1527	26.4726	7.43392
	V1	DMSO	36.6906	2.74923	4.31102
	V1	DMSO	49.3538	75.4699	12.1539
	V1	DMSO	34.5003	2.64469	4.13483
	V1	DMSO	36.7115	41.4474	8.55314
	V1	DMSO	31.4156	24.1969	4.79541
	V1	DMSO	34.5691	2.8019	6.61247
	V1	DMSO	32.0857	2.72695	4.80653
	V1	DMSO	25.7559	3.05746	14.951
	V1	DMSO	22.6886	2.76765	6.25956
	V1	DMSO	30.2594	2.81079	4.69357
	V1	DMSO	29.01	2.95122	4.73521
	V1	DMSO	32.9476	36.2502	7.14097
	V1	DMSO	49.6319	57.0421	7.65856
	V1	DMSO	30.5788	2.74105	5.69333
	V1	DMSO	53.1856	56.6149	8.84041
	V1	DMSO	30.3434	2.71296	4.30623
	V1	DMSO	30.571	29.9948	6.51514
	V1	DMSO	59.5309	45.3738	10.6094
	V1	DMSO	24.0215	2.67129	4.58403
	V1	DMSO	33.1806	2.87035	4.19326
	V1	DMSO	35.1342	106.581	11.0407
	V1	DMSO	27.8668	2.66401	4.50777
	V1	DMSO	44.9928	90.92	9.54633
	V1	DMSO	62.2071	2.90483	9.55247
	V1	DMSO	64.1136	22.7154	8.19893
	V1	DMSO	31.407	2.74042	3.87377
	V1	DMSO	29.0255	3.54637	5.15866
	V1	DMSO	30.2534	2.77918	4.65312
	V1	DMSO	16.8936	2.6892	4.04628
	V1	DMSO	28.0015	3.44181	8.51864
	V1	DMSO	39.7891	64.3646	10.2324
	V1	DMSO	33.922	2.92488	4.89198
	V1	DMSO	28.5317	2.93596	5.87501
	V1	DMSO	56.5168	3.26285	11.3862
	V1	DMSO	56.7713	20.4171	6.48345
	V1	DMSO	30.4308	2.7705	4.54754
	V1	DMSO	31.8658	2.97551	5.28401
	V1	DMSO	32.5958	2.67319	3.99648
	V1	DMSO	55.7971	44.0396	8.71039
	V1	DMSO	30.3597	2.57176	4.26867
	V1	DMSO	32.3559	2.71946	5.26038
	V1	DMSO	27.8692	2.63993	4.1083
	V1	DMSO	51.988	74.4997	11.1805
	V1	DMSO	38.1347	80.9484	8.31045
	V1	DMSO	35.1347	82.1266	9.46197
	V1	DMSO	32.7279	2.66049	6.25477
	V1	DMSO	27.7972	2.8714	4.31203
	V1	DMSO	45.6549	83.1338	8.37624
	V1	DMSO	23.3642	9.54836	5.49186
	V1	DMSO	31.0535	28.6112	7.33079
	V1	DMSO	25.5522	3.07815	5.65994
	V1	DMSO	29.7488	2.82746	4.6326
	V1	DMSO	31.2915	29.4605	6.3996
	V1	DMSO	33.4802	44.5452	8.38266
	V1	DMSO	30.7854	23.0559	9.0298
	V1	DMSO	38.2387	50.2876	7.20758
	V1	DMSO	28.0412	2.85173	4.89976
	V1	DMSO	52.4289	36.2703	7.25281
	V1	DMSO	28.7442	2.76677	5.2734
	V1	DMSO	30.5603	2.98162	4.37452
	V1	DMSO	34.8293	2.87092	4.49007
	V1	DMSO	30.7658	2.8596	4.92837
	V1	DMSO	55.0957	81.1174	19.4156
	V1	DMSO	30.7833	2.93959	5.10079
	V1	DMSO	26.7928	3.24871	5.56474
	V1	DMSO	33.4407	2.76159	4.56382
	V1	DMSO	34.2546	2.68968	4.64814
	V1	DMSO	27.0703	2.94385	4.48078
	V1	DMSO	33.9948	35.2152	8.8354
	V1	DMSO	37.4657	46.5839	9.46038
	V1	DMSO	28.143	2.8435	5.1167
	V1	DMSO	44.1295	69.4031	9.87828
	V1	DMSO	36.0025	2.92422	4.57386
	V1	DMSO	31.6708	2.65541	4.21248
	V1	DMSO	26.3062	2.91974	5.03824
	V1	DMSO	56.9346	2.68668	5.43004
	V1	DMSO	49.58	32.7471	15.2054
	V1	DMSO	30.3427	2.75797	4.11252
	V1	DMSO	28.8439	2.78535	4.93485
	V1	DMSO	32.5795	3.11501	4.99644
	V1	DMSO	30.3842	87.2239	8.98612
	V1	DMSO	28.1968	2.76179	4.4382
	V1	DMSO	38.7183	79.6614	7.66257
	V1	DMSO	27.9984	2.85142	4.93274
	V1	DMSO	59.5015	3.06244	10.3905
	V1	DMSO	33.1648	23.0937	7.31021
	V1	DMSO	28.2742	2.87816	5.50371
	V1	DMSO	24.982	3.12991	5.13683
	V1	DMSO	27.3688	2.83121	5.14521
	V1	DMSO	29.9041	2.69059	3.91335
	V1	DMSO	42.064	60.6663	10.7058
	V1	DMSO	50.4524	48.8604	10.1114
	V1	DMSO	28.7484	2.84468	4.46579
	V1	DMSO	35.1946	2.6609	4.23074
	V1	DMSO	31.8388	61.3741	9.58955
	V1	DMSO	28.4373	2.76545	4.82676
	V1	DMSO	31.4778	2.97543	5.65414
	V1	DMSO	30.745	2.75538	5.04441
	V1	DMSO	44.5878	84.7133	12.8225
	V1	DMSO	47.6277	45.3606	6.27231
	V1	DMSO	32.5877	2.75013	4.36439
	V1	DMSO	28.688	2.81843	4.26196
	V1	DMSO	29.4572	3.14334	7.20762
	V1	DMSO	31.9446	2.70948	4.30755
	V1	DMSO	57.0086	26.3713	11.6245
	V1	DMSO	31.1697	2.82517	5.01432
	V1	DMSO	32.0955	2.86907	4.87749
	V1	DMSO	32.0089	2.67323	5.94535
	V1	DMSO	56.7516	2.90339	5.971
	V1	DMSO	25.251	3.42991	6.75991
	V1	DMSO	37.4442	61.225	9.52183
	V1	DMSO	53.6785	65.2925	5.83567
	V1	DMSO	30.2558	64.3253	7.07545
	V1	DMSO	29.8529	32.4758	7.99419
	V1	DMSO	61.9674	2.87266	5.37857
	V1	DMSO	30.167	3.08115	6.08171
	V1	DMSO	30.5737	3.0421	4.3666
	V1	DMSO	43.6224	73.6335	7.45449
	V1	DMSO	27.6181	3.11936	5.29947
	V1	DMSO	70.1707	2.90021	4.64021
	V1	DMSO	33.2407	2.75339	3.79182
	V1	DMSO	31.4186	2.83429	4.71681
	V1	DMSO	37.5143	84.8536	12.819
	V1	DMSO	27.4289	3.12229	5.61386
	V1	DMSO	33.3779	2.64329	5.88719
	V1	DMSO	26.2515	3.29983	6.65653
	V1	DMSO	55.1188	28.1823	10.2573
	V1	DMSO	28.1788	2.843	5.0649
	V1	DMSO	29.8513	4.3835	4.37105
	V1	DMSO	24.0238	2.95955	6.52403
	V1	DMSO	31.7995	2.65668	4.4558
	V1	DMSO	30.0603	27.8173	7.74306
	V1	DMSO	37.9431	41.6473	4.98599
	V1	DMSO	30.8178	2.9234	4.67853
	V1	DMSO	35.7851	2.86739	4.60395
	V1	DMSO	32.6872	2.8276	4.71087
	V1	DMSO	30.2578	2.8326	4.58002
	V1	DMSO	35.1147	2.79482	4.16722
	V1	DMSO	28.6823	2.64829	4.44245
	V1	DMSO	49.0975	3.07855	10.0699
	V1	DMSO	59.4749	36.0793	8.94182
	V1	DMSO	32.1604	2.96259	4.54588
	V1	DMSO	26.9803	2.75323	4.45656
	V1	DMSO	27.1987	23.8322	5.63783
	V1	DMSO	22.5746	2.84617	4.65567
	V1	DMSO	28.1723	2.74315	4.46411
	V1	DMSO	25.2425	2.81835	4.54993
	V1	DMSO	29.7941	2.70476	4.37507
	V1	DMSO	54.7688	59.7373	9.46264
	V1	DMSO	59.6079	47.8557	7.84754
	V1	DMSO	30.9798	2.90672	4.13869
	V1	DMSO	34.769	42.5917	10.3588
	V1	DMSO	29.0556	2.81834	4.61779
	V1	DMSO	33.9541	3.84206	6.46728
[truncated: 6,002 more rows]

## Sheet: Fig 3c
	QIBC quantitation of HCC1569 cells with pan-gH2AX as a function of RP-6306 dose
	[RP-6306] (nM)	HCC1569
	0	0.3125	0.607143	0.6
	31	1.5625	1.17857	1.6
	62	5.1875	3.57143	3.6
	125	10.75	9.57143	5.2
	250	20.5	19.3571	8.6
	500	29.75	26.5	21.2

## Sheet: Fig 3d
	Quantitation of FT282-hTERT p53R175H CCNE1-high cells transfected with siRNAs targeting cyclin B1 (siCCNB1) or non-targeting siRNA (siCTRL) with pan-gH2AX as a function of RP-6306 dose.
	[RP-6306] (nM)	FT282-hTERT p53-R175H CCNE1-high (C3)
		siCTRL			siCCNB1
	0	0.228571	0.26087	0.228571	0.314286	1.13043	0.314286
	31	2.28571	3	2.28571	0.257143	0.782609	0.257143
	63	2.91429	4.82609	2.91429	0.4	0.782609	0.4
	125	6.14286	9.47826	6.14286	0.714286	0.695652	0.714286
	250	12.1429	13.5217	12.1429	0.8	1.3913	0.8
	500	20.4	17.3478	20.4	1.14286	1.52174	1.14286

## Sheet: Fig 3e
	QIBC quantitation of FT282-hTERT p53R175H cells of the indicated genotype positive for EdU and cyclin B (CCNB1) pS126 as a function of RP-6306 dose
		FT282-hTERT p53-R175H
	Time after 500 nM RP-6306 (h)	WT			CCNE1 (C3)
	0	0.110254	0	0.308008	0.137174	0.067981	0.137174
	1	0.105708	0.118203	0.104603	0.200535	0.466667	0.200535
	2	0.612745	0	0.102249	0.464191	1.06667	0.464191
	4	0.116686	0	0.116822	2.97927	4.91385	2.97927
	8	0	0.124224	0.428266	5.91678	9.25926	5.91678
	24	0	0.115875	0	12.4539	11.58	12.4539

## Sheet: Fig 3f
	% of cells with pulverized chromosomes with at least 30 metahases counted
	FT282-hTERT p53-R175H
		Normal			Pulverized
	WT untreated	100	100	100	0	0	0
	WT 500 nM RP-6306	100	100	100	0	0	0
	CCNE1-high (C3) untreated	100	100	100	0	0	0
	CCNE1-high (C3) 500 nM RP-6306	30	32.2314	19.2982	70	67.7686	80.7018

## Sheet: Fig  3g
	% of cells with pulverized chromosomes with at least 30 metahases counted
	HCC1569
		Normal			Pulverized
	untreated	97.561	97.561	100	2.43902	2.43902	0
	150 nM RP-6306	9.09091	2.43902	4.7619	90.9091	97.561	95.2381
	500 nM RP-6306	2.43902	0	0	97.561	100	100

## Sheet: Fig 3h
	% of either present or absent first observed G2 phase
	FT282-hTERT p53-R175H
		G2 present			G2 absent
	WT untreated	100	100	100	0	0	0
	WT 500 nM RP-6306	100	100	100	0	0	0
	CCNE1-high (C3) untreated	97.5	100	100	2.5	0	0
	CCNE1-high (C3) 500 nM RP-6306	32.4	35	34.2857	67.6	65	65.7143

## Sheet: Fig 3i
	number of nuclear envelope breakdowns (NEBDs) before the first observed cell division
	FT282-hTERT p53-R175H number of NEBDs before cell division (% ot total cells)
		1			2			3			4			5			6
	WT untreated	100	100	100	0	0	0	0	0	0	0	0	0	0	0	0	0	0	0
	WT 500 nM RP-6306	100	100	100	0	0	0	0	0	0	0	0	0	0	0	0	0	0	0
	CCNE1-high (C3) untreated	100	100	100	0	0	0	0	0	0	0	0	0	0	0	0	0	0	0
	CCNE1-high (C3) 500 nM RP-6306	61.2	41.428	50.77	14.5	22.85	26.15	14.5	28.57	18.466	8.1	5.71	4.62	1.6	0	0	0	1.428	0
