# Supplementary material for: CCNE1 amplification is synthetic lethal with PKMYT1 kinase inhibition
Source: Nature. 2022 Apr 20;604(7907):749–56. doi: 10.1038/s41586-022-04638-9 (PMC9046089; doi:10.1038/s41586-022-04638-9)
Supplement: Supplementary file 11 — Source Data Fig. 4 [file 41586_2022_4638_MOESM11_ESM.xlsx]

## Sheet: Fig 4a
DrugZ scores. Relates to Fig 4a
TKOv3
Gene	Clone 3 - normZ score	Clone 4 - normZ score
RNMT	-5.7	-5.25
FAM96B	-5.49	-5.02
ALG1	-5.47	-5.4
C7orf55-LUC7L2	-5.3	-4.2
DOLK	-5.19	-6.41
BUB3	-5.16	-3.78
DBR1	-5.11	-4.41
CPSF3L	-5.02	-3.71
RPL14	-4.93	-4.01
MKLN1	-4.93	-2.33
PRMT1	-4.91	-4.63
RPP21	-4.82	-5.18
CTPS1	-4.77	-5.23
PUM1	-4.63	-3.42
GNB2L1	-4.61	-4.82
CUL2	-4.61	-4.05
STRAP	-4.53	-5.8
TOP2A	-4.53	-4
TCEB2	-4.52	-5.69
SOD2	-4.51	-4.11
RNASEH2A	-4.48	-3.45
PPP2R4	-4.46	-5.11
GINS2	-4.46	-3.7
GINS3	-4.43	-4.8
NUDCD3	-4.43	-2.63
POLR3H	-4.42	-3.79
DMAP1	-4.41	-2.87
LAGE3	-4.38	-2.82
CDIPT	-4.36	-3.66
VMP1	-4.35	-3.58
RMND5A	-4.35	-3.21
TADA2A	-4.34	-4.06
POLR3C	-4.32	-3.15
DNAJC9	-4.3	-5.06
GNB1L	-4.3	-3.04
ENO1	-4.28	-2.55
SOD1	-4.24	-3.55
CENPN	-4.24	-2.74
SSU72	-4.23	-5
NARFL	-4.2	-3.03
NAA10	-4.19	-4.51
RAD9A	-4.19	-3.27
SRP14	-4.17	-4.6
CPSF4	-4.16	-3.78
LCMT1	-4.15	-4.41
DHDDS	-4.15	-2.8
CDCA8	-4.1	-3.81
TRAPPC1	-4.1	-3.55
WDR74	-4.1	-2.98
POLR1B	-4.07	-3.73
ZNF407	-4.07	-3.34
ZNHIT2	-4.06	-2.52
COPS6	-4.04	-3.06
RPS5	-3.99	-4.42
WDR33	-3.99	-3.47
HEATR1	-3.97	-2.14
MCM4	-3.96	-2.11
RTCB	-3.95	-5.02
SBDS	-3.95	-4.34
FXN	-3.95	-3.51
ARL2	-3.95	-2.97
VHL	-3.94	-3.26
FTSJ3	-3.94	-2.65
SZRD1	-3.93	-3.1
PTPMT1	-3.91	-3.4
PKMYT1	-3.91	-2.89
ALDOA	-3.88	-2.65
EIF4E	-3.88	-2.46
CSTF3	-3.87	-2.91
CPSF1	-3.86	-4.08
SYMPK	-3.86	-2.59
RTEL1	-3.85	-2.32
RPS3	-3.81	-1.89
TBCA	-3.79	-4.19
EXOSC7	-3.79	-4.05
CNOT3	-3.79	-2.38
TIPRL	-3.77	-2.42
IMP3	-3.76	-3.6
CMPK1	-3.75	-4.92
C18orf21	-3.75	-3.29
MYRF	-3.75	-1.32
CSTF1	-3.73	-3.9
HNRNPK	-3.72	-1.86
HSPA14	-3.7	-3.44
PGK1	-3.69	-3.34
POLR2L	-3.69	-2.61
SMG5	-3.67	-2.86
CCNF	-3.67	-2.49
XRCC6	-3.67	-1.64
RPS2	-3.66	-2.17
DPH1	-3.65	-2.38
CCT5	-3.65	-2.33
HDAC3	-3.64	-4.04
CHORDC1	-3.64	-3.52
PPP6C	-3.64	-3.41
INTS6	-3.63	-3.26
DTL	-3.63	-1.12
OXCT2	-3.63	0.2
NHLRC2	-3.61	-4.12
UBE2C	-3.61	-2.09
NDNL2	-3.6	-3.23
TRMT61A	-3.6	-3.09
WDR25	-3.6	-2.18
PPP4C	-3.59	-5.03
DDX10	-3.59	-2.88
DUT	-3.58	-4.4
URB1	-3.58	-2.61
SRP19	-3.58	-2.47
JMJD6	-3.57	-4.3
EED	-3.57	-2.52
ORAOV1	-3.56	-3.25
NOC4L	-3.56	-2.15
SACM1L	-3.56	-1.89
SMC2	-3.56	-1.61
RAE1	-3.55	-2.18
YARS	-3.54	-3.62
BANF1	-3.53	-1.51
DPAGT1	-3.52	-4.4
NAA20	-3.52	-3.48
SAE1	-3.51	-2.68
ALYREF	-3.5	-2.63
SUZ12	-3.5	-2.06
UBE2S	-3.49	-3.77
DDOST	-3.49	-3.72
NLE1	-3.48	-3.33
DKC1	-3.47	-3.82
RIOK2	-3.47	-2.51
CSNK1A1	-3.47	-2.1
PPP1R11	-3.47	-1.41
SPATA5	-3.46	-3.47
RCL1	-3.46	-3.34
SEC63	-3.46	-2.7
SLC35B1	-3.45	-3.59
NVL	-3.45	-2.47
SETD2	-3.45	-1.9
WAPAL	-3.45	-1.74
ATP6V0C	-3.44	-4.03
HSCB	-3.43	-3.09
DSCC1	-3.42	-2
KIF23	-3.41	-2.01
INPP5K	-3.4	-3.36
SUPT16H	-3.4	-3.32
FBXW11	-3.4	-2.96
TRAPPC11	-3.39	-1.99
XRCC5	-3.38	-2.61
CREBBP	-3.38	-2.47
ZNF638	-3.38	-1.92
TYMS	-3.37	-3.39
POP5	-3.37	-2.85
RPE	-3.37	-2.65
FBL	-3.36	-3.64
CCDC86	-3.36	-2.65
RPS19BP1	-3.36	-1.72
PSMB4	-3.36	-1.43
ILK	-3.35	-1.56
ATP6V1D	-3.34	-3.23
SUGT1	-3.34	-2.81
ARID4B	-3.33	-3.28
TPT1	-3.32	-4.34
DDX59	-3.32	-3.72
THG1L	-3.32	-2.71
RPL5	-3.32	-2.3
CCT7	-3.32	-2.2
PRPF38B	-3.31	-3.51
DOHH	-3.31	-3.48
NDOR1	-3.31	-2.91
MST1	-3.31	-2.47
DHX33	-3.3	-3.23
GMPPB	-3.3	-2.33
WEE1	-3.3	-2.08
NHP2	-3.29	-3.74
DNLZ	-3.29	-3.31
NOB1	-3.28	-3.61
LSG1	-3.28	-2.83
HSF1	-3.27	-2.93
ERCC2	-3.25	-2.74
DRD5	-3.25	-2.37
SPATA5L1	-3.24	-3.39
ATP6AP2	-3.24	-3.07
GUK1	-3.24	-2.72
RPS11	-3.23	-2.97
GTF3C5	-3.23	-2.65
GPN1	-3.23	-2.14
KIAA1429	-3.23	-1.99
TIMM50	-3.23	-1.52
HMGCS1	-3.21	-4.39
LSM2	-3.21	-2.26
CDC123	-3.2	-3.75
EXOSC4	-3.2	-3.08
SAMM50	-3.2	-2.83
RNGTT	-3.2	-2.62
TUT1	-3.2	-1.4
ECD	-3.19	-1.67
DDX51	-3.18	-3.75
TIMM10	-3.17	-4.05
NOP16	-3.17	-3.47
SNAPC3	-3.17	-2.47
HUS1	-3.16	-3.39
CIRH1A	-3.16	-2.71
PRMT5	-3.16	-2.54
PRKRIR	-3.15	-3.68
NGDN	-3.15	-2.58
COPS8	-3.14	-2.96
PRRC2A	-3.13	-1.68
COPS4	-3.12	-1.83
TELO2	-3.12	-1.36
GFER	-3.11	-3.59
DDX46	-3.11	-3.54
NUMA1	-3.11	-2.11
CTNNBIP1	-3.11	-1.6
HJURP	-3.11	-1.6
PPA1	-3.1	-3.69
NOP9	-3.1	-2.69
TKT	-3.1	-1.62
TRAPPC3	-3.1	-1.48
ATP1A1	-3.09	-3.24
ERH	-3.09	-3.05
UBE2I	-3.09	-2.48
SRSF11	-3.09	-0.65
RFC3	-3.08	-3.57
UBA2	-3.08	-2.65
EIF2B5	-3.08	-1.86
EMC1	-3.07	-2.02
GPN3	-3.06	-4.44
PES1	-3.06	-4.15
OGT	-3.06	-3.42
NEDD1	-3.06	-1.58
CINP	-3.05	-2.64
C9orf114	-3.04	-3.71
TSEN2	-3.04	-2.51
CBLL1	-3.03	-1.88
EEFSEC	-3.02	-2.38
RPL8	-3.01	-3.54
EFTUD1	-3.01	-3.51
SKA2	-3.01	-1.6
GPX4	-3	-2.51
RPP25L	-3	-2.42
CRAMP1L	-3	-0.26
DHPS	-2.99	-3.27
FNTB	-2.99	-2.27
NAF1	-2.99	-2.08
ATP2A2	-2.98	-3.44
INTS9	-2.98	-3.34
PSMA6	-2.98	-2.55
ELP3	-2.98	-1.68
NUDT21	-2.97	-3.85
CTNNBL1	-2.97	-3.4
EIF2S1	-2.97	-2.45
DDX19A	-2.97	-1.04
RPS14	-2.96	-2.52
IPO11	-2.96	-1.37
EEF1A1	-2.95	-3.12
WDR75	-2.95	-1.69
OSBP	-2.94	-4.23
EIF1AD	-2.94	-2.66
PRPF38A	-2.94	-2.58
WDR24	-2.94	-1.65
DDX55	-2.93	-2.8
CLNS1A	-2.93	-2.15
MTOR	-2.92	-2.93
CDK9	-2.92	-2.77
PSMA2	-2.92	-2.06
RPSA	-2.91	-1.53
GPS1	-2.9	-2.74
SF3A3	-2.9	-2.63
TAF1C	-2.9	-1.34
TADA1	-2.9	-1.2
DTYMK	-2.89	-3.58
GEMIN7	-2.89	-3.12
INTS3	-2.89	-2.9
ZNF207	-2.89	-1.95
MCM3	-2.89	-1.47
CDT1	-2.89	-0.94
ALG13	-2.87	-2.87
C16orf80	-2.87	-2.31
KIF11	-2.87	-2.16
YAE1D1	-2.87	-1.55
CCAR1	-2.87	-0.48
TICRR	-2.86	-2.72
PSTK	-2.86	-2.63
TOMM40	-2.86	-2.29
NARS	-2.86	-1.83
PRPF19	-2.86	-1.71
SOCS3	-2.86	-0.06
CENPM	-2.85	-3.82
PPP2R1A	-2.85	-3.6
RPS23	-2.85	-2.19
CDAN1	-2.85	-1.94
SNUPN	-2.85	-1.51
ALG2	-2.84	-2.94
PSMG4	-2.83	-3.37
RPL3	-2.83	-2.49
NOP58	-2.83	-2.46
VPS4B	-2.83	-2.4
ESPN	-2.83	-2.03
TSR1	-2.83	-1.87
WDR12	-2.83	-1.26
DDX3X	-2.83	-1
SMG1	-2.82	-3.04
C9orf41	-2.82	-1.98
DIS3	-2.81	-3.19
ZNF574	-2.81	-3.18
MVD	-2.81	-2.6
RNF4	-2.81	-0.98
RABGGTB	-2.8	-4.89
NELFA	-2.8	-2.3
CFDP1	-2.8	-2.27
UTP23	-2.79	-4.04
WDR77	-2.79	-3.21
THOC3	-2.79	-2.58
ATP6V1A	-2.79	-2.33
EIF3E	-2.79	-2.17
AIFM1	-2.79	-1.56
EIF5	-2.78	-2.12
NOL7	-2.78	-2.1
USE1	-2.78	-1.19
MSTO1	-2.78	-0.6
RPS19	-2.77	-1.83
GSPT1	-2.76	-2.71
CHAF1B	-2.76	-2.06
POP7	-2.76	-2.05
SMC4	-2.76	-1.97
LRWD1	-2.76	-1.47
DET1	-2.76	-0.74
TUBB	-2.75	-3.41
INTS4	-2.75	-2.45
RPLP0	-2.75	-2.07
MZT1	-2.75	-1.14
RPF1	-2.75	-0.96
NRD1	-2.75	-0.43
GOSR2	-2.74	-2.57
ACTR10	-2.74	-2.34
MIS18A	-2.74	-2
KRI1	-2.74	-1.39
HSPA9	-2.73	-3.36
TBCE	-2.73	-2.96
KARS	-2.73	-2.8
SF1	-2.73	-1.15
ISG20L2	-2.72	-3.03
ELP6	-2.72	-3
CDC45	-2.72	-2.59
EXOSC2	-2.72	-2.1
EIF3H	-2.72	-0.62
DPY30	-2.71	-4.02
LSM6	-2.7	-2.09
SRF	-2.7	-1.94
FCGR1A	-2.7	-1.22
GRPEL1	-2.69	-3.22
ANAPC7	-2.69	-3.21
HTATSF1	-2.69	-2.96
EGLN1	-2.69	-2.78
CCT6A	-2.69	-1.82
XAB2	-2.69	-1.61
PSMG3	-2.68	-4.11
RBM17	-2.68	-3.49
PHB2	-2.68	-2.74
COPS2	-2.68	-2.58
ARPC4	-2.68	-2.33
ILF3	-2.68	-2.09
CENPK	-2.67	-2.89
PDCL	-2.67	-2.33
LAS1L	-2.67	-1.92
RC3H1	-2.67	-0.81
PPP1R15B	-2.67	-0.51
METTL16	-2.66	-2.32
UTP20	-2.66	-1.58
RUVBL2	-2.66	-1.32
CHMP4B	-2.66	-1.03
POLR3K	-2.65	-2.93
PMPCA	-2.65	-2.73
SRP54	-2.65	-2.39
IDI1	-2.65	-2.02
RPP40	-2.65	-1.71
RPL37A	-2.65	-1.31
NSMCE1	-2.64	-3.13
RPL27A	-2.64	-3.11
MCM6	-2.63	-2.32
RPS25	-2.63	-1.81
CHD8	-2.62	-2.53
WDR43	-2.62	-2.23
VARS	-2.62	-2.21
NOP14	-2.62	-2.02
CTDNEP1	-2.62	-1.37
UTP3	-2.62	-1.27
DNAJA3	-2.61	-3.69
ACTR3	-2.61	-3.61
RPL36	-2.61	-3.61
FEN1	-2.61	-2.83
TLN1	-2.61	-2.58
TRMT6	-2.61	-2.04
PABPN1	-2.61	-1.14
TIMM22	-2.61	-0.86
ICMT	-2.61	-0.79
FBXO5	-2.61	-0.53
TBCB	-2.6	-4.24
MASTL	-2.6	-3.25
TRIM37	-2.6	-1.4
RNASEH2C	-2.6	-0.32
EXOSC8	-2.59	-2.78
PSMG1	-2.59	-2.61
RRM1	-2.59	-2.29
RPS13	-2.59	-1.85
EEF1G	-2.59	-1.67
MMGT1	-2.59	-1.12
PAXBP1	-2.58	-2.81
PDCD7	-2.58	-2.45
SKIV2L2	-2.58	-1.6
VBP1	-2.58	-1.52
PCM1	-2.58	-1.26
SKA3	-2.58	-0.82
CCDC84	-2.57	-4.15
RANGAP1	-2.57	-3.4
CHERP	-2.57	-2.65
FERMT2	-2.57	-2.43
THOC2	-2.57	-1.91
AARS	-2.56	-3.47
NDC1	-2.56	-3.28
UFC1	-2.56	-1.69
EIF3M	-2.55	-2.79
LSM3	-2.55	-2.64
PSMA3	-2.55	-2.37
SF3B4	-2.55	-2.3
THOC1	-2.55	-2.14
FDX1L	-2.55	-2.09
SF3B3	-2.55	-1.94
POLR1C	-2.55	-1.9
RPL38	-2.54	-3.87
UROD	-2.54	-3.28
HNRNPU	-2.54	-2.37
KAT2A	-2.53	-3.53
MOB4	-2.53	-2.42
WDR46	-2.53	-1.41
NIP7	-2.53	-1.35
CALML6	-2.53	-1.33
MEPCE	-2.53	-0.43
ILF2	-2.52	-3.78
TRAIP	-2.52	-2.59
ELP5	-2.52	-2.39
NCAPG2	-2.51	-2.39
NFATC2IP	-2.51	-2.37
EFTUD2	-2.51	0.45
GTF2A2	-2.5	-3.37
PRPF4	-2.5	-2.63
RPL10A	-2.5	-2.11
PSMD4	-2.5	-1.96
PRPF8	-2.5	-1.82
TMX2	-2.5	-1.79
LEMD2	-2.5	-1.17
PRKCZ	-2.5	-0.63
USP39	-2.49	-3.49
UBE2H	-2.49	-2.79
SARS	-2.49	-1.61
NDUFAB1	-2.49	-1.5
KRR1	-2.49	-1.42
NAPG	-2.49	-0.21
CCDC115	-2.48	-2.62
RPS16	-2.48	-0.55
DPH3	-2.48	-0.19
PMVK	-2.47	-3
DYNC1I2	-2.47	-2.22
RPS3A	-2.47	-1.6
TEAD1	-2.46	-3.99
TTI2	-2.46	-2.3
RPL7A	-2.46	-2.17
MCMBP	-2.46	-2.09
DHFR	-2.46	-1.54
RPL7	-2.46	-1.49
SSRP1	-2.46	-1.16
DOT1L	-2.46	-0.98
NCAPG	-2.45	-2.88
SRSF1	-2.45	-2.08
EFR3A	-2.45	-1.78
DENR	-2.45	-1.61
PCNA	-2.45	-0.63
RFC5	-2.44	-3.4
POLR1A	-2.44	-2.12
CSE1L	-2.44	-2.07
DIDO1	-2.44	-1.78
SNF8	-2.44	-1.74
POLE	-2.44	-1.54
SRP68	-2.43	-3.39
FBXW2	-2.43	-2.89
SKA1	-2.43	-2.07
KMT2A	-2.43	-1.62
FAU	-2.43	-1.59
ANLN	-2.43	-1.09
DDX47	-2.43	-0.8
NT5C1A	-2.42	0.15
DHX37	-2.41	-3.47
TMEM208	-2.41	-2.9
PPIL4	-2.41	-2.7
EIF1AX	-2.41	-1.2
POLR3A	-2.4	-4.12
NUDC	-2.4	-3.35
NCKAP1	-2.4	-1.48
ETF1	-2.4	-1.14
ABCF1	-2.4	-0.54
PPP1R8	-2.4	-0.36
RANBP9	-2.39	-2.63
DDX49	-2.39	-2.18
GRWD1	-2.39	-2.04
NSF	-2.39	-1.8
DNAJC17	-2.38	-1.6
EXOC2	-2.38	-1.47
DDX39B	-2.38	-1.06
TMED10	-2.38	-0.99
PPRC1	-2.38	0.06
SNRPA1	-2.37	-2.9
ARF4	-2.37	-2.87
CTR9	-2.37	-2.86
ZMYND19	-2.37	-2.6
RABGGTA	-2.37	-2.24
RRP1	-2.37	-2.13
CIAO1	-2.37	-1.95
EMC2	-2.37	-1.59
THOC7	-2.37	-1.13
ACTR6	-2.36	-1.39
RPL31	-2.36	-1.21
RACGAP1	-2.36	-0.29
TEX10	-2.35	-3.46
NOL9	-2.35	-2.79
GID8	-2.35	-2.56
MNAT1	-2.35	-2.03
C19orf53	-2.35	-1.63
PPP1R12A	-2.35	-1.21
NUF2	-2.35	-1.08
PPME1	-2.35	-1.05
DCST2	-2.35	-0.59
GUCA2B	-2.35	-0.11
TMA16	-2.34	-1.37
UBR4	-2.34	-1.3
MAD2L1	-2.34	-1.1
COPS5	-2.33	-2.78
CTDSPL2	-2.33	-1.97
RPL12	-2.33	-1.84
MAK16	-2.32	-3.07
PSMA5	-2.32	-2.55
ZNF76	-2.32	-1.93
HYOU1	-2.32	-1.86
FARSA	-2.32	-1.78
USP5	-2.32	-1.75
TAF8	-2.32	-1.47
SIAH1	-2.31	-3.67
THAP1	-2.31	-2.47
PNN	-2.31	-2.39
C14orf80	-2.31	-2.25
MCM5	-2.31	-2.21
EPRS	-2.31	-1.95
IMP4	-2.31	-1.7
CCT2	-2.31	-1.67
PRELID1	-2.31	-0.22
NUP50	-2.3	-2.54
ORC3	-2.3	-2.28
PRPF31	-2.3	-1.27
PLK4	-2.29	-2.84
IARS	-2.29	-2.62
AAMP	-2.29	-1.72
ABT1	-2.29	-1.56
PPP2R2A	-2.28	-4.13
PDCD2	-2.28	-3.1
RIF1	-2.28	-2.72
NELFB	-2.28	-2.42
MARS	-2.28	-2.23
CCNH	-2.28	-2.04
FNTA	-2.28	0.62
NOL6	-2.27	-3.13
TAF1A	-2.27	-2.5
XRN2	-2.27	-2.23
HSPA5	-2.27	-1.09
SESN2	-2.27	-0.78
DYRK1A	-2.26	-2.92
FARSB	-2.26	-2.91
RMI1	-2.26	-2.54
YY1	-2.26	-2.3
ZNF259	-2.26	-2.14
TTC1	-2.26	-2.04
PSMB1	-2.26	-1.84
PSMD13	-2.26	-1.52
ATP6V1B2	-2.25	-3.37
HARS	-2.25	-2.82
LARS	-2.25	-2.74
FDXR	-2.25	-2.13
MIS18BP1	-2.25	-2.11
RPL13A	-2.25	-2.01
RNPC3	-2.25	-1.84
UBL5	-2.25	-1.75
C11orf57	-2.25	-1.64
TARS	-2.25	-1.63
RPL30	-2.25	-1.54
TLK2	-2.25	-1.18
C1orf109	-2.25	-0.78
ZNHIT3	-2.25	-0.71
TIGD3	-2.25	-0.62
TBP	-2.24	-2.02
CYB5R4	-2.24	-1.85
PSMG2	-2.24	-1.42
BAG6	-2.24	-1.05
SF3B1	-2.24	-0.94
BRF1	-2.24	-0.61
NUP205	-2.23	-2.48
C3orf38	-2.23	-2.46
NCL	-2.23	-1.94
GPR157	-2.23	-0.09
MOGS	-2.22	-2.7
RIOK1	-2.22	-2.63
NUBP1	-2.22	-2.45
HAUS1	-2.22	-2.06
DRG1	-2.22	-1.2
ZNF622	-2.22	-1.19
INTS2	-2.21	-2.73
POLE3	-2.21	-2.51
TRIM28	-2.21	-1.59
GABARAP	-2.21	-1.42
CKAP5	-2.2	-2.66
ERCC6L	-2.2	-2.66
TONSL	-2.2	-1.62
GNL3	-2.2	-1.55
TSEN54	-2.2	-1.24
SRPRB	-2.2	-0.8
RNASEH2B	-2.2	-0.68
GTF3C3	-2.19	-3.43
SMARCA5	-2.19	-3.09
STT3A	-2.19	-1.71
CCDC22	-2.19	0.05
RPF2	-2.18	-2.52
PYROXD1	-2.18	-2.33
RPLP1	-2.18	-1.74
TBKBP1	-2.18	-0.64
COPA	-2.18	-0.36
DHX29	-2.18	-0.29
LONP1	-2.17	-2.91
ADSL	-2.17	-2.89
TXNL4A	-2.17	-2.2
KTI12	-2.17	-1.78
FPGS	-2.17	-1.08
MARK2	-2.17	-1.08
RAD1	-2.16	-3.74
NUP93	-2.16	-3.11
NCR2	-2.16	0.05
CSNK2B	-2.15	-4.35
ORC2	-2.15	-3.32
ZBTB17	-2.15	-2.42
SF3B5	-2.15	-1.96
TTI1	-2.15	-1.96
BOP1	-2.15	-1.92
RBM14	-2.15	-1.66
TMEM151A	-2.15	-1.62
TOMM22	-2.15	-1.13
SEC13	-2.15	-1.01
TRMT5	-2.14	-3.26
SRPR	-2.14	-3
RPL18A	-2.14	-2.66
LUC7L3	-2.14	-1.62
NCBP2	-2.14	-0.18
KCNA3	-2.14	0.1
EMC7	-2.13	-3.3
SMC6	-2.13	-2.33
SMG6	-2.13	-2.17
POLR3B	-2.12	-2.54
GPN2	-2.12	-2.02
PSMB7	-2.12	-1.31
ACTR1A	-2.12	-0.28
XRN1	-2.11	-2.52
MIOS	-2.11	-2.32
PCNXL3	-2.11	-2.23
RNF40	-2.11	-1.34
CDC23	-2.11	-1.09
BARD1	-2.11	-0.67
ARMC5	-2.11	-0.66
ANKRD49	-2.1	-4.41
RRS1	-2.1	-2.25
POLA1	-2.1	-1.94
PPP2CB	-2.1	-1.46
COL1A1	-2.1	1.1
NUTF2	-2.09	-3.19
GGPS1	-2.09	-2.96
ATP6V1G1	-2.09	-2.55
WDR70	-2.09	-2.28
GEMIN4	-2.09	-1.21
SIPA1	-2.09	-1.21
TPBGL	-2.09	-0.62
ZNHIT6	-2.09	-0.58
PPP1CA	-2.09	-0.57
RPS8	-2.09	-0.02
CMTR1	-2.08	-3.16
TRAPPC8	-2.08	-2.23
ORC5	-2.08	-2.2
SKI	-2.08	-1.01
SLC25A22	-2.08	0.39
SS18L2	-2.07	-3.03
NHP2L1	-2.07	-2.1
ALX3	-2.07	-1.54
ATP6V1F	-2.07	-1.37
NSMCE2	-2.07	-1.07
LRP5	-2.07	-0.87
PFDN5	-2.07	-0.51
YTHDF2	-2.06	-3.07
NUP214	-2.06	-2.7
METTL3	-2.06	-2.43
CENPA	-2.06	-2.29
WDR5	-2.06	-2.18
BANP	-2.06	-2.08
EIF3G	-2.06	-1.86
KANSL3	-2.06	-1.82
CCT8	-2.06	-1.31
ETAA1	-2.06	-1.09
RPA3	-2.06	-0.97
TGIF1	-2.06	-0.84
DPH2	-2.06	-0.73
SLMO2	-2.05	-2.66
ZNRD1	-2.05	-2.09
TAF6L	-2.05	-1.4
TMED2	-2.05	-1.22
CLCC1	-2.05	-1.05
EIF1	-2.05	-0.99
ZC3HAV1	-2.05	-0.58
DDX11	-2.04	-3.37
NUP155	-2.04	-1.96
UQCRH	-2.04	-1.84
IPO13	-2.04	-1.35
EP300	-2.04	-1.09
AKAP1	-2.04	-0.76
RPL18	-2.03	-3.22
LYRM4	-2.03	-3.2
VMA21	-2.03	-2.37
EIF3B	-2.03	-1.98
NUPL1	-2.03	-1.64
RPL23	-2.03	-1.47
SCFD1	-2.03	-1.29
ROMO1	-2.03	-1.22
ZC2HC1C	-2.03	0.17
OR4D10	-2.03	1.2
SRBD1	-2.02	-1.99
MRPS23	-2.02	-1.79
FZR1	-2.02	-1.76
HCFC1	-2.02	-1.2
PUF60	-2.02	-0.26
PSMB6	-2.02	-0.25
DCTN5	-2.01	-2.67
NELFCD	-2.01	-2.62
DDX24	-2.01	-2.26
WDR7	-2.01	-1.95
TMEM53	-2.01	-1.4
RUVBL1	-2.01	-1.37
LAMTOR5	-2.01	-1.09
SRP9	-2.01	-1.05
ZC3H4	-2.01	-0.8
RPL19	-2	-2.56
CDC27	-2	-2.25
RPN1	-2	-2.25
IGBP1	-2	-2.23
EIF6	-2	-2.04
RBM7	-2	-0.96
NOC3L	-2	-0.94
COMMD7	-2	-0.68
NETO2	-2	-0.57
TMED5	-2	0.17
EIF2S3	-1.99	-2.89
AASDHPPT	-1.99	-2.77
RPP30	-1.99	-2.77
ARGLU1	-1.99	-2.64
AKIRIN2	-1.99	-1.84
RPL10	-1.99	-1.82
UFSP2	-1.99	-1.64
PPP1CB	-1.99	-1.39
ALG9	-1.99	-0.6
SLC35D3	-1.99	-0.43
VWA1	-1.99	0.25
ZFPM1	-1.99	0.99
LSM10	-1.98	-3.21
MAD2L2	-1.98	-2.74
TBCD	-1.98	-1.56
ZNF131	-1.98	-1.26
COG1	-1.98	0.17
DHX9	-1.97	-2.55
ORC6	-1.97	-2.17
FBXW7	-1.97	-1.06
MCM3AP	-1.97	-0.86
IMPDH1	-1.97	-0.33
PGLYRP1	-1.97	-0.15
PLEKHG6	-1.97	0.18
SEC61B	-1.96	-3.12
VPS29	-1.96	-1.79
ARCN1	-1.96	-1.38
FANCM	-1.96	-1.24
CCDC43	-1.96	-0.46
RNF139	-1.96	0.19
PSMB5	-1.96	0.35
MPDU1	-1.96	0.49
KRTAP10-5	-1.96	0.64
LSM7	-1.95	-2.85
RPL11	-1.95	-2.83
TUBGCP4	-1.95	-2.02
UBA52	-1.95	-1.76
PSMD7	-1.95	-1.44
MSH5	-1.95	-0.53
PIK3C3	-1.94	-2.3
UPF2	-1.94	-2.25
NAA38	-1.94	-2.05
NCAPH2	-1.94	-1.92
LTA	-1.94	-0.29
RPS6KA1	-1.94	-0.29
CHAMP1	-1.94	-0.26
MRPL12	-1.94	0.2
EXOSC5	-1.93	-3
LIF	-1.93	-2.54
WDR55	-1.93	-1.22
CWC25	-1.93	-0.77
EXOC4	-1.93	-0.73
HIST1H1C	-1.93	-0.69
ETV7	-1.93	-0.11
FIG4	-1.93	0.11
STARD10	-1.93	0.74
TRMT112	-1.92	-2.17
NRF1	-1.92	-1.76
CCDC101	-1.92	-1.43
ATXN7L3	-1.92	-1.01
PAFAH1B1	-1.92	-0.9
CXorf56	-1.92	-0.54
CARS	-1.92	-0.52
AFG3L2	-1.92	-0.49
OR4B1	-1.92	0.33
C17orf82	-1.92	0.39
TBL3	-1.91	-1.79
KPNA6	-1.91	-1.31
SRM	-1.91	-0.98
OR6K6	-1.91	-0.77
ZNF236	-1.91	-0.72
ZBTB1	-1.91	-0.56
ZFP36	-1.91	0.22
OPRD1	-1.91	0.51
PLA2G2F	-1.91	0.53
C21orf59	-1.9	-3.03
TRNAU1AP	-1.9	-2.69
HYPK	-1.9	-2.39
NUFIP1	-1.9	-2.27
ANAPC11	-1.9	-2
POLR1D	-1.9	-1.9
POLR2E	-1.9	-1.72
IKBKAP	-1.9	-1.53
PIH1D1	-1.9	-1.36
HGS	-1.9	-1.02
MIS12	-1.9	-1.01
UPF1	-1.9	-0.77
DYNC1H1	-1.9	-0.67
ACAP3	-1.9	-0.57
MYSM1	-1.9	-0.3
TSR2	-1.89	-1.85
WDR82	-1.89	-1.76
U2AF1	-1.89	-1.73
POLA2	-1.89	-1.55
POLR1E	-1.89	-0.6
ADPRHL2	-1.89	-0.47
USP20	-1.89	-0.47
TSPYL5	-1.89	0.49
SRCAP	-1.88	-2.91
RHOA	-1.88	-2.16
COPS3	-1.88	-1.71
IER3IP1	-1.88	-1.32
TM7SF2	-1.88	-0.76
RBM23	-1.88	-0.38
TSHZ3	-1.88	-0.22
DSN1	-1.88	-0.05
NAA25	-1.87	-3.32
EIF5B	-1.87	-2.41
ZNF830	-1.87	-1.63
MAT2A	-1.87	-1.56
COMMD9	-1.87	-1.51
RPAP2	-1.87	-0.94
ARMC7	-1.87	-0.52
HSPA8	-1.87	-0.45
RLF	-1.87	-0.43
SMARCAL1	-1.87	1.22
HINFP	-1.86	-2.58
ZRANB2	-1.86	-2.12
DHX8	-1.86	-1.72
FCN3	-1.86	-1.47
PRPF3	-1.86	-0.97
PTPRCAP	-1.86	-0.85
PRSS37	-1.86	-0.06
GEMIN5	-1.85	-3.14
RPL35	-1.85	-2.9
GNL2	-1.85	-2.77
RER1	-1.85	-2.61
RRP7A	-1.85	-1.59
TXN	-1.85	-1.49
PDZK1	-1.85	-1.19
WDR87	-1.85	-0.66
MED4	-1.85	0.58
SERPINB6	-1.84	-2.71
TAF7	-1.84	-2.44
SMG7	-1.84	-2.37
INTS5	-1.84	-1.96
MEN1	-1.84	-1.03
SP2	-1.84	-0.62
SCAF4	-1.84	-0.61
ZNF768	-1.84	-0.57
KCMF1	-1.83	-2.39
AURKB	-1.83	-2.35
EIF3D	-1.83	-2.32
TTC27	-1.83	-1.9
POLR2F	-1.83	-1.27
PPP1R35	-1.83	-1.08
GNB1	-1.83	-1.03
PRCC	-1.83	-0.91
NOP2	-1.82	-2.23
RPL35A	-1.82	-1.84
KDM2A	-1.82	-1.65
CCDC94	-1.82	-1.44
PSMA7	-1.82	-1.42
UXT	-1.82	-1.36
RDH12	-1.82	-0.19
OLFML3	-1.82	-0.08
NEIL1	-1.82	0.48
C19orf24	-1.82	0.75
MPI	-1.81	-3.86
CDC6	-1.81	-2.19
PISD	-1.81	-1.46
SYNGR3	-1.81	-1.42
DCTN6	-1.81	-1.05
CEND1	-1.81	-1.03
SETD3	-1.81	-0.66
FAM98B	-1.81	-0.6
SEC16A	-1.81	-0.31
MLLT4	-1.81	0.18
KPNB1	-1.8	-2.76
TPI1	-1.8	-2.74
ASH2L	-1.8	-2.24
ATP6AP1	-1.8	-1.9
WT1	-1.8	-1.82
SPOCD1	-1.8	-1.7
TCP1	-1.8	-0.64
POLD4	-1.8	-0.56
CHCHD4	-1.79	-2.14
PFDN1	-1.79	-2.01
KIAA1524	-1.79	-1.89
CHEK1	-1.79	-1.76
TAF1B	-1.79	-1.48
EMC4	-1.79	-1.24
GTPBP4	-1.79	-1.1
NR2F2	-1.79	-0.85
HSD17B12	-1.79	-0.58
TAF11	-1.79	-0.56
CNEP1R1	-1.79	-0.35
CEBPZ	-1.78	-2.82
BCCIP	-1.78	-2.11
GAPDH	-1.78	-2.09
KIF14	-1.78	-2.05
WWTR1	-1.78	-1.89
RPA1	-1.78	-1.25
RPTOR	-1.78	-1.17
DAP3	-1.78	-1.05
POT1	-1.78	-1.02
STK11	-1.78	-0.94
PTDSS2	-1.78	-0.93
RAB42	-1.78	-0.85
METAP1	-1.78	-0.77
OGFOD3	-1.78	-0.4
EIF3F	-1.77	-3.64
CYFIP1	-1.77	-2.86
ALG8	-1.77	-2.65
MBTD1	-1.77	-2.08
PSMC6	-1.77	-1.88
ALG14	-1.77	-1.78
PFN1	-1.77	-1.63
PAX8	-1.77	-1.54
PI4KB	-1.77	-1.48
ATAD5	-1.77	-1.46
EIF2B1	-1.77	-1.05
NOSIP	-1.77	-0.43
TMEM240	-1.77	-0.03
KIAA1107	-1.77	1.42
LETM1	-1.76	-2.48
ELAC2	-1.76	-1.87
FEM1B	-1.76	-1.52
KIAA0196	-1.76	-1.29
FAM89B	-1.76	-1.17
PTCD3	-1.76	-1.16
RBX1	-1.76	-0.8
SLC25A39	-1.76	-0.71
DCDC2	-1.76	-0.69
AURKAIP1	-1.76	-0.64
C6orf25	-1.76	-0.54
SPDL1	-1.76	-0.48
DDX42	-1.76	0.01
TUBB3	-1.76	0.24
ETS1	-1.76	0.32
EIF3A	-1.75	-2.36
RPL27	-1.75	-2.18
PRPF39	-1.75	-1.66
NOL10	-1.75	-1.27
SYNCRIP	-1.75	-1.23
STYX	-1.75	-1.15
CTSF	-1.75	-1.1
SOX9	-1.75	-1.09
TOM1L1	-1.75	-0.06
MLX	-1.75	0.37
MEGF11	-1.75	0.6
VPS28	-1.74	-2.31
NUBP2	-1.74	-1.67
DDX5	-1.74	-1.54
PSMA4	-1.74	-1.5
CHMP5	-1.74	-1.44
TBCC	-1.74	-1.32
MYC	-1.74	-1.08
NOL12	-1.74	-0.89
GANAB	-1.74	-0.69
MRPS18B	-1.74	-0.55
C1orf27	-1.74	-0.52
HADHA	-1.74	-0.47
PLOD1	-1.74	-0.46
LRR1	-1.73	-3.33
TIMM23	-1.73	-2.02
EXOSC9	-1.73	-1.76
HAUS2	-1.73	-1.57
WTAP	-1.73	-1.49
TBC1D10B	-1.73	-1.24
NOL11	-1.73	-1.13
NUP88	-1.73	-0.91
PWP1	-1.73	-0.62
CCDC28B	-1.73	0.13
COL25A1	-1.73	0.26
BMS1	-1.73	1.38
B3GNT8	-1.73	1.91
MVK	-1.72	-3.03
RFT1	-1.72	-3
SPC24	-1.72	-2.39
RFWD2	-1.72	-2.05
LTV1	-1.72	-1.44
RAB7A	-1.72	-1.36
NUP85	-1.72	-1.22
WRB	-1.72	-1.16
EML3	-1.72	0.46
ACTB	-1.72	0.55
USP48	-1.72	1.03
RBBP5	-1.71	-3.22
PDPK1	-1.71	-2.55
EIF2B3	-1.71	-2.27
ATP5D	-1.71	-2.22
E2F3	-1.71	-2.06
TOP3A	-1.71	-1.52
RAD17	-1.71	-1.5
ZC3H18	-1.71	-0.75
CNN3	-1.71	-0.57
WIZ	-1.71	-0.31
CRCP	-1.7	-3.72
PPP2CA	-1.7	-2.19
RPA2	-1.7	-2.12
TXNL4B	-1.7	-1.96
NAT10	-1.7	-1.86
EXOSC6	-1.7	-1.74
ANAPC2	-1.7	-1.73
RFC4	-1.7	-1.55
PTPN23	-1.7	-1.45
SEH1L	-1.7	-1.44
SRP72	-1.7	-1.43
PSMC4	-1.7	-1.07
ANKRD11	-1.7	-0.97
DR1	-1.7	-0.54
SHANK3	-1.7	0
TPRG1L	-1.7	0.02
IPO5	-1.7	0.49
TTF2	-1.7	0.66
BNIP1	-1.7	1.04
ZNHIT1	-1.69	-2.45
ANAPC4	-1.69	-2.34
MTBP	-1.69	-2.19
RPL13	-1.69	-1.72
SNRPB	-1.69	-1.61
SSR2	-1.69	-1.41
PGD	-1.69	-0.68
BAP1	-1.69	-0.37
KIAA1430	-1.69	-0.19
NECAP2	-1.69	-0.16
NCALD	-1.69	1.03
MYCBP	-1.68	-2.05
KDM1B	-1.68	-1.58
C15orf41	-1.68	-1.3
TOPBP1	-1.68	-0.85
MTHFD1	-1.68	-0.38
WBP11	-1.68	-0.36
GBP4	-1.68	-0.17
ATM	-1.68	0.06
SMC1A	-1.68	0.18
SNRPD1	-1.67	-2.9
GEMIN8	-1.67	-2.74
ZZZ3	-1.67	-2.63
EEF2	-1.67	-2.62
NUP43	-1.67	-1.14
NUP188	-1.67	-1.03
HENMT1	-1.67	-0.42
KL	-1.67	-0.17
TRAPPC4	-1.66	-3.54
TAF5	-1.66	-2.36
ZNF217	-1.66	-1.62
VKORC1L1	-1.66	-1.48
NXF1	-1.66	-1.4
LCN8	-1.66	-1.18
H2AFZ	-1.66	-0.93
DYNLRB1	-1.66	-0.56
MED16	-1.66	1.51
EXOSC3	-1.65	-3.89
ALG11	-1.65	-2.59
CPSF3	-1.65	-2.37
TARDBP	-1.65	-2.14
C19orf52	-1.65	-1.96
PCBP1	-1.65	-1.57
CHAF1A	-1.65	-1.51
EIF3I	-1.65	-1.34
SPEN	-1.65	-0.8
C1QTNF4	-1.65	-0.79
PDAP1	-1.65	-0.37
ELF3	-1.65	0.35
LYPLA2	-1.64	-2.18
ZFR	-1.64	-2.18
SUPT20H	-1.64	-2.02
PSMD11	-1.64	-1.73
VPS25	-1.64	-1.73
ERCC3	-1.64	-1.69
NRARP	-1.64	-1.53
KCTD14	-1.64	-1.12
C6orf89	-1.64	-0.23
LMNA	-1.64	0.15
N6AMT1	-1.63	-3.1
PDCD11	-1.63	-2.02
C1orf170	-1.63	-0.67
NIPA2	-1.63	-0.65
YEATS4	-1.63	-0.63
NBN	-1.63	-0.57
ZSWIM2	-1.63	0.38
GEMIN2	-1.62	-1.46
NOL8	-1.62	-1.43
BRD2	-1.62	-1.39
TTLL10	-1.62	-1.37
CORO1B	-1.62	0.18
MBLAC1	-1.62	0.34
C11orf58	-1.62	1.14
CDC16	-1.61	-2.02
TMEM52	-1.61	-1.91
BLM	-1.61	-1.83
PREB	-1.61	-1.34
KIF26A	-1.61	-1.13
MMACHC	-1.61	-1.04
CWC22	-1.61	-0.62
KDM4C	-1.61	-0.22
AGTRAP	-1.61	0.32
TYRO3	-1.61	0.42
CHMP7	-1.6	-2.95
RPN2	-1.6	-2.36
QRSL1	-1.6	-1.92
VAMP8	-1.6	-1.81
THOC5	-1.6	-1.4
TEN1	-1.6	-0.66
ZBTB3	-1.6	-0.19
C9orf50	-1.6	0.08
IRF6	-1.6	0.15
HNRNPAB	-1.6	1.4
PDCD5	-1.59	-1.97
TRIAP1	-1.59	-1.67
RBM27	-1.59	-1.38
GTF2F2	-1.59	-1.34
PLK1	-1.59	-1.26
STX12	-1.59	-1.2
PCID2	-1.59	-1.06
ENSA	-1.59	-0.79
C12orf45	-1.59	-0.5
CDC20	-1.59	-0.3
ZNF814	-1.59	0.33
PHAX	-1.58	-2.19
SMU1	-1.58	-1.87
PWP2	-1.58	-1.22
PAQR4	-1.58	-0.71
COMMD3	-1.58	-0.63
FAM69A	-1.58	-0.31
ERCC4	-1.58	0.07
MRPL48	-1.58	0.59
SEPSECS	-1.57	-4.36
DHX15	-1.57	-3.05
NDC80	-1.57	-2.09
PA2G4	-1.57	-1.5
RCC1	-1.57	-1.11
PPP1R26	-1.57	-0.89
ORC4	-1.57	-0.16
BRI3	-1.57	0.42
RFC2	-1.56	-3.32
IFITM3	-1.56	-2.1
VARS2	-1.56	-1.86
DDX52	-1.56	-1.27
CENPT	-1.56	-1.23
CDK7	-1.56	-1.16
POLR2B	-1.56	-1.13
PUSL1	-1.56	-0.74
LYSMD1	-1.56	-0.67
PCSK9	-1.56	0
SLC25A25	-1.56	0.25
UBA1	-1.56	0.49
C1orf35	-1.56	0.73
ZC3H8	-1.55	-2
TIPIN	-1.55	-1.96
POLE2	-1.55	-1.75
HIRA	-1.55	-1.53
TUBGCP3	-1.55	-1.53
ADAT2	-1.55	-1.42
NFYC	-1.55	-1.28
INTS7	-1.55	-1.25
BAZ1B	-1.55	-1.21
TRIM29	-1.55	-1.03
NEK2	-1.55	-0.93
USPL1	-1.55	-0.41
KCNK16	-1.55	-0.26
TUSC1	-1.55	-0.22
DNAJC7	-1.55	-0.08
XPA	-1.55	-0.01
ZNF281	-1.55	0.41
CCDC109B	-1.55	1.12
DDX21	-1.54	-2.77
TMEM258	-1.54	-2.68
C19orf25	-1.54	-2.44
ELP4	-1.54	-2.41
DGCR8	-1.54	-2.37
TAF6	-1.54	-1.84
GARS	-1.54	-1.61
NF1	-1.54	-0.71
SAMD5	-1.54	0.11
RAB11FIP3	-1.54	0.65
NCAPH	-1.53	-3.43
CD3EAP	-1.53	-2.3
ZDHHC5	-1.53	-2.29
VPS35	-1.53	-2.15
POLRMT	-1.53	-1.75
SRSF7	-1.53	-1.72
STUB1	-1.53	-1.59
AXIN1	-1.53	-1.47
ZBTB8OS	-1.53	-1.32
USP35	-1.53	-1.24
MRPL28	-1.53	-1.1
RSPH6A	-1.53	-1.07
DIAPH3	-1.53	-0.97
HARS2	-1.53	-0.97
ATR	-1.53	-0.96
PRPF4B	-1.53	-0.9
OTUB1	-1.53	-0.77
ATP5O	-1.53	-0.67
BNC2	-1.53	-0.66
CTC1	-1.53	-0.65
ENTPD2	-1.53	-0.58
TMEM41B	-1.53	-0.48
MNX1	-1.53	-0.39
TP53BP1	-1.53	-0.38
AHNAK2	-1.53	-0.17
RRP15	-1.53	-0.17
QSOX2	-1.53	1.12
GINS1	-1.52	-2.68
HNRNPL	-1.52	-1.94
DNTTIP2	-1.52	-1.1
ADAT3	-1.52	-0.59
ADO	-1.52	-0.17
ATOH7	-1.52	0.01
MRGPRE	-1.52	0.41
UCHL3	-1.52	0.51
RPS18	-1.51	-2.3
CCT3	-1.51	-2.29
VTA1	-1.51	-1.16
MUS81	-1.51	-0.79
AGO3	-1.51	-0.77
SLC29A2	-1.51	-0.73
CTSW	-1.51	-0.45
CLPB	-1.51	-0.34
MED21	-1.51	0
DMWD	-1.51	0.02
MAFA	-1.51	0.9
WDR61	-1.5	-2.67
HES3	-1.5	-1.82
TIMELESS	-1.5	-1.36
C1QTNF8	-1.5	-1.19
SLC39A1	-1.5	-1
SYVN1	-1.5	-0.99
MMS19	-1.5	-0.85
ACACA	-1.5	-0.76
NCF1	-1.5	-0.7
MED14	-1.5	-0.59
RBL1	-1.5	-0.57
DHX16	-1.5	-0.53
TPR	-1.5	-0.4
FUBP3	-1.5	-0.3
PGAP2	-1.5	-0.29
SUPT6H	-1.5	-0.07
VAX1	-1.5	-0.03
ZNF367	-1.49	-2.3
SMNDC1	-1.49	-2.1
GTF3C1	-1.49	-1.44
MTRR	-1.49	-1.16
NUS1	-1.49	-1.02
FGR	-1.49	-0.06
OSBPL1A	-1.49	0.09
RIPK1	-1.49	0.27
SUN2	-1.49	0.4
DMRTC2	-1.49	0.51
AMBRA1	-1.49	1.28
POLR2C	-1.48	-3.1
MED18	-1.48	-1.64
WDR3	-1.48	-0.96
PI4KA	-1.48	-0.85
MRPL41	-1.48	-0.55
OR2A2	-1.48	0.01
C8orf82	-1.48	0.06
HEY2	-1.48	0.45
CNOT6	-1.48	0.77
PGGT1B	-1.47	-2.03
UBIAD1	-1.47	-1.87
SUV420H1	-1.47	-1.77
ATG16L1	-1.47	-1.52
SLC7A6OS	-1.47	-1.46
VPS13D	-1.47	-1.32
HIST1H4C	-1.47	-1.05
DNAJC2	-1.47	-0.52
PTCH1	-1.47	-0.52
MEF2B	-1.47	-0.39
YIPF3	-1.47	0.03
DDX56	-1.46	-1.76
KIF20A	-1.46	-1.37
TNPO3	-1.46	-0.99
SNRPD3	-1.46	-0.94
METAP2	-1.46	-0.8
DACT3	-1.46	-0.5
NRSN1	-1.46	-0.39
FBXW12	-1.46	-0.2
C1orf147	-1.46	0.08
SLC35D2	-1.46	0.1
RAC3	-1.46	0.41
KBTBD11	-1.46	0.48
CBFB	-1.46	0.5
ATP6V1H	-1.45	-2.22
TNFAIP3	-1.45	-1.86
POLE4	-1.45	-1.76
DCTN1	-1.45	-1.72
CAPZB	-1.45	-1.43
DONSON	-1.45	-1.41
BRMS1	-1.45	-0.93
APOC1	-1.45	-0.7
NPLOC4	-1.45	-0.33
HIST1H1D	-1.45	0.16
NCAPD2	-1.44	-2.81
COG3	-1.44	-1.95
GNL3L	-1.44	-1.31
CCDC93	-1.44	-1.26
CLSPN	-1.44	-1.11
XPO6	-1.44	-1.1
TAF12	-1.44	-1.08
TBC1D22B	-1.44	-0.49
HMGA1	-1.44	-0.08
MARCO	-1.44	1.39
VRK1	-1.43	-2.21
STRA13	-1.43	-1.81
CCNA2	-1.43	-1.49
FAM60A	-1.43	-1.49
GBF1	-1.43	-0.95
CENPP	-1.43	-0.91
MLST8	-1.43	-0.84
ZNF28	-1.43	-0.38
VRTN	-1.43	-0.16
DUSP28	-1.43	-0.15
CEACAM7	-1.43	-0.06
SRSF10	-1.43	0.25
AQR	-1.43	0.27
SLC7A5	-1.43	0.54
PTPRJ	-1.43	0.56
CTBP2	-1.43	0.86
DBF4	-1.42	-2.94
SCAP	-1.42	-2.4
TFDP1	-1.42	-1.98
LARS2	-1.42	-1.71
SMC5	-1.42	-1.57
RCN1	-1.42	-1.37
B4GALNT4	-1.42	-1.22
DCAF7	-1.42	-1.07
E4F1	-1.42	-0.65
PRAMEF8	-1.42	-0.5
AHCTF1	-1.42	-0.47
ZNF251	-1.42	-0.47
ZBTB7B	-1.42	-0.19
CENPC	-1.41	-2.99
NAA15	-1.41	-2.32
EIF2B2	-1.41	-2.29
COPE	-1.41	-2.11
BUB1B	-1.41	-1.71
MBTPS2	-1.41	-1.52
MCM7	-1.41	-1.21
UBE2A	-1.41	-0.95
HIST1H4D	-1.41	-0.73
ZNF436	-1.41	-0.49
CCDC9	-1.41	-0.48
CYB5R2	-1.41	-0.35
RAB2B	-1.41	-0.19
SLC35F1	-1.41	0.3
ARHGAP11A	-1.41	0.78
DPH7	-1.41	1.14
SURF4	-1.41	2.03
ATP5A1	-1.4	-2.05
KHSRP	-1.4	-2
TIMM44	-1.4	-1.87
ABCE1	-1.4	-1.61
TOR3A	-1.4	-0.68
LPAR1	-1.4	-0.59
IGSF6	-1.4	-0.29
FBRS	-1.4	-0.25
CLPS	-1.4	-0.18
SLC25A19	-1.4	0.17
HILPDA	-1.4	0.47
PTGFRN	-1.4	0.82
HAUS5	-1.39	-2.21
KIAA0020	-1.39	-1.79
DNM1	-1.39	-1.5
LIPT1	-1.39	-0.93
STIL	-1.39	-0.84
OARD1	-1.39	-0.64
ERO1L	-1.39	-0.56
SRFBP1	-1.39	-0.43
LEUTX	-1.39	-0.34
INSM2	-1.39	-0.29
CRTC3	-1.39	-0.12
SNRPA	-1.39	0.2
WDR89	-1.39	0.27
FAM26D	-1.39	0.4
DHX34	-1.39	0.49
RAX2	-1.39	0.98
PELP1	-1.38	-2.96
ESPL1	-1.38	-2.34
FAM63A	-1.38	-2.18
UFL1	-1.38	-2.14
RCOR1	-1.38	-1.71
TAF13	-1.38	-1.62
DERL3	-1.38	-1.2
ZCCHC9	-1.38	-1.17
CDC42BPG	-1.38	-1.02
GTF2H4	-1.38	-1.01
ZNF598	-1.38	-0.98
MDN1	-1.38	-0.87
CASKIN2	-1.38	-0.8
UBE2J2	-1.38	-0.56
CTRC	-1.38	-0.43
SND1	-1.38	-0.28
C2orf76	-1.38	-0.23
MEX3A	-1.38	0.04
TMEM244	-1.38	0.25
ZKSCAN5	-1.38	0.67
PSPN	-1.38	0.94
PRODH2	-1.38	1.17
OR6P1	-1.38	1.27
ELMO2	-1.37	-3.33
VPS72	-1.37	-2.28
RPAP1	-1.37	-1.78
WDR92	-1.37	-1.02
HCRTR1	-1.37	-0.99
C16orf11	-1.37	-0.9
DUSP2	-1.37	-0.73
ACTL10	-1.37	-0.59
DIEXF	-1.37	-0.55
DBNDD1	-1.37	-0.41
SAMD8	-1.37	-0.29
EML5	-1.37	-0.14
FOSL2	-1.37	-0.06
GLUD1	-1.37	0.59
HAPLN3	-1.37	0.65
H6PD	-1.37	2.62
HNRNPA2B1	-1.36	-1.99
GTF2B	-1.36	-1.82
RNF20	-1.36	-1.58
GAB2	-1.36	-1.52
UTP6	-1.36	-1.42
MOCS3	-1.36	-1.35
FKBP3	-1.36	-1.24
UTP11L	-1.36	-0.97
SLC25A33	-1.36	-0.89
MARCKSL1	-1.36	-0.84
TUB	-1.36	-0.81
CALR3	-1.36	-0.77
TFB2M	-1.36	-0.45
TEKT4	-1.36	-0.4
CNR2	-1.36	-0.32
ARRDC1	-1.36	-0.22
NTMT1	-1.36	-0.22
JOSD1	-1.36	-0.02
THRSP	-1.36	0.08
POMC	-1.36	0.11
DENND5A	-1.36	0.2
FOLR2	-1.36	0.35
TMEM106A	-1.36	0.73
MAN1C1	-1.36	0.98
PHF19	-1.36	1.42
OTUD3	-1.35	-0.95
MPHOSPH8	-1.35	-0.87
SETD1A	-1.35	-0.69
CDK11A	-1.35	-0.67
SFI1	-1.35	-0.61
RIOK3	-1.35	-0.59
COPS7A	-1.35	-0.55
DUSP12	-1.35	-0.35
GAL	-1.35	-0.25
BDKRB2	-1.35	-0.13
RPL34	-1.35	-0.13
NKD2	-1.35	-0.09
STRIP2	-1.35	0.17
PPM1F	-1.35	0.25
CLDN3	-1.35	0.51
TNFRSF25	-1.35	0.62
CNDP2	-1.35	0.95
SAP18	-1.34	-2.44
CFL1	-1.34	-1.14
TMEM199	-1.34	-1.08
CDC73	-1.34	-1.07
GEN1	-1.34	-0.63
TREML1	-1.34	-0.63
CRX	-1.34	-0.55
LIG1	-1.34	-0.37
PALB2	-1.34	-0.33
EYA3	-1.34	0.17
KCNU1	-1.34	0.24
MARVELD1	-1.34	0.95
YWHAG	-1.34	1.39
ACTR2	-1.33	-3.11
IPO9	-1.33	-2.35
PSMC3	-1.33	-1.98
SNW1	-1.33	-1.79
ITGAV	-1.33	-1.7
MRPL39	-1.33	-1.42
GALK1	-1.33	-1.36
RNF25	-1.33	-1.24
MAP2K7	-1.33	-0.94
PHF5A	-1.33	-0.94
THOC6	-1.33	-0.83
SPTB	-1.33	-0.59
KIAA1549	-1.33	-0.57
TBX10	-1.33	-0.49
FBXO3	-1.33	-0.41
EGLN2	-1.33	-0.37
SLC17A2	-1.33	-0.12
UPF3B	-1.33	-0.03
SLC38A10	-1.33	0.13
CCL25	-1.33	0.18
NAIF1	-1.33	0.66
EIF5A	-1.32	-2.1
NOV	-1.32	-1.91
IFI35	-1.32	-0.88
RNF8	-1.32	-0.76
TOE1	-1.32	-0.65
API5	-1.32	-0.62
SASS6	-1.32	-0.62
PQBP1	-1.32	-0.49
HSP90AB1	-1.32	-0.44
ALDH3B2	-1.32	-0.43
B2M	-1.32	-0.4
SCYL1	-1.32	-0.33
KCNG4	-1.32	-0.28
RBM34	-1.32	-0.23
PARK7	-1.32	-0.18
ANXA10	-1.32	-0.06
HEATR6	-1.32	-0.02
HSPA6	-1.32	0.43
FLII	-1.31	-2.31
YEATS2	-1.31	-1.75
PTPRF	-1.31	-1.59
EID2	-1.31	-1.41
IPO7	-1.31	-1.17
DNAJC8	-1.31	-1.16
DARS	-1.31	-1.07
TUBD1	-1.31	-0.95
RBM33	-1.31	-0.64
ABCB7	-1.31	-0.6
MPHOSPH10	-1.31	-0.57
LDHC	-1.31	-0.41
C1orf101	-1.31	-0.25
HYKK	-1.31	0.02
PIAS4	-1.31	0.03
CLDN9	-1.31	0.08
PTGS1	-1.31	0.17
TEKT5	-1.31	0.21
NOP56	-1.3	-2.2
NUP62	-1.3	-2.14
EXOSC10	-1.3	-1.15
DLL3	-1.3	-1.04
PSMD6	-1.3	-0.92
DHX35	-1.3	-0.87
IER5	-1.3	-0.6
CLP1	-1.3	-0.52
SNX7	-1.3	-0.27
CCDC27	-1.3	-0.26
IARS2	-1.3	-0.05
CCBL2	-1.3	0.06
BCL3	-1.3	0.17
HHAT	-1.3	0.23
SLC35C1	-1.3	0.29
CABP4	-1.3	0.64
S100A5	-1.3	0.64
METTL10	-1.3	1.53
OIP5	-1.29	-3.27
KIAA2013	-1.29	-2.81
DDX27	-1.29	-1.56
BRCA1	-1.29	-1.22
SNRPD2	-1.29	-1.15
MDC1	-1.29	-1.1
SEC61A1	-1.29	-1
POLG2	-1.29	-0.86
RAN	-1.29	-0.86
APTX	-1.29	-0.85
TCOF1	-1.29	-0.73
F11R	-1.29	-0.54
IRF2BP2	-1.29	-0.31
PRKACA	-1.29	-0.14
HUWE1	-1.29	-0.05
SERPINA12	-1.29	0.1
LBH	-1.29	0.28
PAQR6	-1.29	0.3
NET1	-1.29	0.49
PTAFR	-1.29	0.96
SF3A1	-1.28	-1.96
POGZ	-1.28	-1.9
SPC25	-1.28	-1.65
CIAPIN1	-1.28	-1.58
BRPF3	-1.28	-1.51
SNRNP48	-1.28	-0.77
PGBD2	-1.28	-0.76
NCMAP	-1.28	-0.72
AKAP12	-1.28	-0.67
NYAP1	-1.28	-0.45
MATN1	-1.28	-0.41
TAP2	-1.28	-0.39
USP7	-1.28	-0.29
NFKBIA	-1.28	-0.04
C2orf40	-1.28	0.11
COG6	-1.28	0.23
RNH1	-1.28	0.29
NOTO	-1.28	0.38
C6orf1	-1.28	0.95
IL17D	-1.28	1.13
ANO7	-1.28	1.2
SDE2	-1.27	-2.94
CD83	-1.27	-1.45
MTMR4	-1.27	-1
PLEC	-1.27	-0.97
FOXC1	-1.27	-0.85
PPWD1	-1.27	-0.85
HTR1E	-1.27	-0.84
FAM83E	-1.27	-0.7
EMC6	-1.27	-0.69
DFFA	-1.27	-0.57
TMEM167A	-1.27	-0.47
RAMP1	-1.27	-0.45
CCDC25	-1.27	-0.37
OR52K2	-1.27	-0.21
WDR20	-1.27	-0.18
WDR65	-1.27	-0.08
CLPP	-1.27	0.25
ATOH8	-1.27	0.27
ISCU	-1.26	-1.54
DEPDC1	-1.26	-1.31
PKNOX1	-1.26	-1.05
RAD21	-1.26	-0.94
DAD1	-1.26	-0.89
BPTF	-1.26	-0.76
SNX17	-1.26	-0.75
MRS2	-1.26	-0.55
PAK1IP1	-1.26	-0.32
BBC3	-1.26	-0.17
MAPK1IP1L	-1.26	0.1
DACT1	-1.26	0.16
THAP10	-1.26	0.55
PTBP1	-1.26	0.6
RPS6KA2	-1.26	0.66
RDH10	-1.26	0.94
PARD6B	-1.25	-1.51
YAP1	-1.25	-1.46
GSK3A	-1.25	-1.09
ECE1	-1.25	-1.07
NRL	-1.25	-0.95
FBXO9	-1.25	-0.88
TRIM25	-1.25	-0.83
DBX1	-1.25	-0.68
SYF2	-1.25	-0.62
C6orf120	-1.25	-0.54
KCNN3	-1.25	-0.41
CYP2E1	-1.25	-0.28
TMEM176B	-1.25	-0.2
GBP1	-1.25	-0.14
SLC35A1	-1.25	-0.11
HEXIM1	-1.25	-0.1
PACS1	-1.25	-0.05
HP1BP3	-1.25	0
MALL	-1.25	0.02
UBE2D4	-1.25	0.47
PDE2A	-1.25	0.49
DYNC1LI1	-1.25	0.52
PRKAG2	-1.25	0.6
ATG9A	-1.24	-1.78
CCNK	-1.24	-0.99
CEP192	-1.24	-0.72
LPAR3	-1.24	-0.61
CST6	-1.24	-0.57
ANKDD1A	-1.24	-0.53
HSD17B3	-1.24	-0.37
AKR7A2	-1.24	-0.24
KRTCAP2	-1.24	-0.21
FOXF2	-1.24	-0.16
KCND3	-1.24	-0.11
STPG2	-1.24	-0.06
RIPPLY3	-1.24	-0.02
KIAA1755	-1.24	0.01
C6orf123	-1.24	0.04
MEX3D	-1.24	0.17
KPNA2	-1.24	0.22
CUL3	-1.24	0.23
OR7A17	-1.24	0.34
ATP8A2	-1.24	0.44
OAT	-1.24	0.74
NSL1	-1.24	1.33
PSMB3	-1.23	-2.75
PSMA1	-1.23	-1.68
ANAPC1	-1.23	-1.59
ATP6V1G2	-1.23	-1.41
RANBP2	-1.23	-1.37
PEX12	-1.23	-1.23
SEC61G	-1.23	-1.21
DIMT1	-1.23	-0.71
PPP1R16B	-1.23	-0.49
ATP8B2	-1.23	-0.41
ID3	-1.23	-0.19
SHE	-1.23	-0.18
EIF2D	-1.23	-0.05
GPR179	-1.23	0.25
TAZ	-1.23	0.5
MEAF6	-1.23	0.56
RESP18	-1.23	1.05
ZCCHC5	-1.23	2.62
ZFP69	-1.22	-2.22
MRPS34	-1.22	-1.98
RIC8A	-1.22	-1.32
DKK3	-1.22	-1.2
TEAD3	-1.22	-0.93
SAMD11	-1.22	-0.77
FAM210A	-1.22	-0.66
LINGO3	-1.22	-0.26
PEAK1	-1.22	-0.19
UBQLN4	-1.22	-0.17
EPB41L4B	-1.22	-0.09
HIST1H1A	-1.22	-0.06
SETX	-1.22	-0.06
SURF6	-1.22	-0.03
ANKH	-1.22	-0.02
WDR34	-1.22	0.13
IL4I1	-1.22	0.16
LZIC	-1.22	0.21
FSD1L	-1.22	0.47
GCM2	-1.22	0.56
MESP1	-1.22	0.65
GOT1	-1.22	0.74
SMURF2	-1.22	0.78
F11	-1.22	0.82
SLC22A7	-1.22	0.86
APEX1	-1.22	1.09
CFLAR	-1.21	-2.02
CRK	-1.21	-1.92
DND1	-1.21	-1.78
GTF2I	-1.21	-1.63
GTF3C2	-1.21	-1.54
PSMC1	-1.21	-1.22
CDC26	-1.21	-1
NADSYN1	-1.21	-0.94
SYCP1	-1.21	-0.92
CYBRD1	-1.21	-0.9
EPN1	-1.21	-0.83
DKKL1	-1.21	-0.77
SNRNP200	-1.21	-0.67
ACY3	-1.21	-0.55
GLTPD1	-1.21	-0.54
SPRED2	-1.21	-0.53
PHRF1	-1.21	-0.51
FBXW9	-1.21	-0.34
PDIA3	-1.21	-0.27
ABCD3	-1.21	0.17
ESCO1	-1.21	0.2
KRTAP12-4	-1.21	0.34
PRMT2	-1.21	0.6
CPSF2	-1.2	-2.74
CDCA5	-1.2	-2.28
SNRNP27	-1.2	-2.27
NSMCE4A	-1.2	-1.75
BIRC5	-1.2	-1.68
DPH5	-1.2	-1.64
NARG2	-1.2	-1.61
PSMD3	-1.2	-1.49
CAPN1	-1.2	-1.15
ZMAT2	-1.2	-1.03
PDE4DIP	-1.2	-0.98
NEDD8	-1.2	-0.94
SAMD14	-1.2	-0.89
PDRG1	-1.2	-0.69
SCT	-1.2	-0.33
TMC8	-1.2	-0.25
MEGF9	-1.2	-0.21
GPR116	-1.2	-0.2
PNMT	-1.2	-0.17
UBAP2L	-1.2	-0.11
GMIP	-1.2	-0.04
LELP1	-1.2	0.18
UBL4B	-1.2	0.67
ARRDC4	-1.2	0.68
IL21	-1.2	1.55
SLC13A3	-1.19	-2
WNK1	-1.19	-1.8
EAPP	-1.19	-1.73
PPP1R2	-1.19	-1.55
GZMM	-1.19	-1.21
NUDT17	-1.19	-0.93
CCS	-1.19	-0.85
MED20	-1.19	-0.73
TMEM27	-1.19	-0.69
PPP1R14B	-1.19	-0.36
TMEM8B	-1.19	-0.33
GLRX3	-1.19	-0.32
GPR137B	-1.19	-0.11
MLC1	-1.19	-0.11
ELP2	-1.19	-0.09
KCNT1	-1.19	-0.07
SLFN14	-1.19	0.3
PRR5L	-1.19	0.31
PRSS36	-1.19	0.47
SERAC1	-1.19	0.53
ZNF443	-1.19	0.98
C9orf131	-1.19	1.19
LMAN1	-1.19	1.39
TINF2	-1.18	-3.16
SPCS2	-1.18	-2.19
ANAPC13	-1.18	-1.51
RNASEK	-1.18	-1.51
EIF3J	-1.18	-1.16
STRIP1	-1.18	-1.16
ROM1	-1.18	-1.14
TRRAP	-1.18	-0.92
GADD45GIP1	-1.18	-0.81
CHMP6	-1.18	-0.5
ZNF180	-1.18	-0.43
ADAM30	-1.18	-0.24
CHD5	-1.18	-0.07
C6orf223	-1.18	0.05
ARHGEF33	-1.18	0.07
CRISP1	-1.18	0.28
CDH2	-1.18	0.42
ADAMTSL1	-1.18	0.57
MFSD3	-1.18	0.67
ACER2	-1.18	0.75
SRRD	-1.18	1.33
LY6K	-1.18	1.4
WDR18	-1.17	-3.65
SART3	-1.17	-2.23
SCG2	-1.17	-1.76
ORC1	-1.17	-1.58
ZNF335	-1.17	-1.45
PRDM8	-1.17	-1.28
RTF1	-1.17	-1.14
PARP1	-1.17	-0.95
CCDC130	-1.17	-0.88
C19orf55	-1.17	-0.59
NKAIN1	-1.17	-0.46
CNIH2	-1.17	-0.37
NDNF	-1.17	-0.1
DCAF11	-1.17	0
ICAM5	-1.17	0.14
LRRC3C	-1.17	0.14
KLHL21	-1.17	0.22
TICAM1	-1.17	0.23
PIN4	-1.17	0.53
NPR2	-1.17	0.55
ATAD2B	-1.17	1.28
PKN2	-1.16	-2.7
SLC39A7	-1.16	-2.04
C17orf70	-1.16	-1.95
RPL4	-1.16	-1.8
COMMD5	-1.16	-1.31
STX18	-1.16	-1.17
ANAPC15	-1.16	-0.98
TXLNA	-1.16	-0.78
GAA	-1.16	-0.77
FAM178A	-1.16	-0.73
DNPH1	-1.16	-0.65
CRP	-1.16	-0.46
MOB1B	-1.16	-0.22
PTK7	-1.16	-0.19
HES2	-1.16	-0.17
GPR31	-1.16	-0.07
RNF214	-1.16	0.21
TDRD6	-1.16	0.24
CYTIP	-1.16	0.28
ARHGDIA	-1.16	0.36
R3HCC1L	-1.16	0.55
ABHD16A	-1.16	0.59
SLC2A4RG	-1.16	0.6
NOG	-1.16	0.67
ZNF396	-1.16	0.8
LILRB5	-1.16	1.09
ERG	-1.16	1.11
SMC3	-1.16	1.27
JUND	-1.16	1.3
CENPW	-1.15	-2.71
KIFC1	-1.15	-1.92
TTF1	-1.15	-1.21
TAF4	-1.15	-1.19
VAC14	-1.15	-0.93
DNHD1	-1.15	-0.89
NKPD1	-1.15	-0.81
GTF2E2	-1.15	-0.42
CNTD2	-1.15	-0.39
DCTD	-1.15	-0.39
GIPC2	-1.15	-0.35
SSR4	-1.15	-0.34
MMP23B	-1.15	-0.31
BRF2	-1.15	0.07
PLA2G16	-1.15	0.08
MBD3	-1.15	0.21
HEATR2	-1.15	0.24
LENG9	-1.15	0.24
NOLC1	-1.15	0.53
TNFSF4	-1.15	0.53
TMEM104	-1.15	0.55
ABR	-1.15	0.56
WNT10A	-1.15	1.15
TAGLN2	-1.15	1.26
PNRC1	-1.15	1.28
SYNGR2	-1.15	1.33
RXFP3	-1.15	1.92
FAM35A	-1.14	-1.55
MRPS6	-1.14	-1.48
ESCO2	-1.14	-1.41
PSMD14	-1.14	-1.39
LTBP3	-1.14	-1.18
PRMT10	-1.14	-1.17
C9orf78	-1.14	-1.14
SRRM1	-1.14	-0.87
SPCS3	-1.14	-0.76
CD7	-1.14	-0.6
DPP7	-1.14	-0.33
C3orf17	-1.14	-0.25
DMKN	-1.14	0.2
RFX8	-1.14	0.7
N4BP2L2	-1.14	0.8
CETP	-1.14	1.17
MAEA	-1.13	-2.47
CENPI	-1.13	-1.98
RAB1B	-1.13	-1.8
CLASRP	-1.13	-1.76
KPNA4	-1.13	-1.76
COL5A1	-1.13	-1.31
DDX1	-1.13	-1.31
CENPBD1	-1.13	-1.17
NUP98	-1.13	-1
RPL37	-1.13	-0.77
EXO5	-1.13	-0.71
NIT1	-1.13	-0.4
FAM104A	-1.13	-0.06
SYT11	-1.13	-0.05
RPS9	-1.13	0.04
KCNH1	-1.13	0.06
RNPS1	-1.13	0.22
DCXR	-1.13	0.26
RAP1A	-1.13	0.26
AMZ2	-1.13	0.49
CORO6	-1.13	0.68
TBC1D29	-1.13	0.99
APPBP2	-1.13	1.89
AHCY	-1.12	-2.59
RPIA	-1.12	-2.16
SHQ1	-1.12	-1.68
ACTN1	-1.12	-1.41
CDS2	-1.12	-1.29
MRPL15	-1.12	-1.24
TOMM20L	-1.12	-1.21
SUDS3	-1.12	-1.14
MORN1	-1.12	-1.12
ZC3HC1	-1.12	-1.04
CDKN3	-1.12	-0.96
SERF2	-1.12	-0.94
RPP14	-1.12	-0.84
ATP5J	-1.12	-0.82
FANCA	-1.12	-0.8
VASH2	-1.12	-0.79
VASP	-1.12	-0.73
NXNL1	-1.12	-0.56
CEACAM21	-1.12	-0.53
PECR	-1.12	-0.48
DMRTB1	-1.12	-0.08
DSCR4	-1.12	-0.08
HCST	-1.12	-0.07
GNA15	-1.12	0.19
MAST2	-1.12	0.33
TGFA	-1.12	0.48
ZDHHC8	-1.12	0.56
CCR8	-1.12	0.87
RNASE1	-1.12	1.01
[truncated: 16,055 more rows]
[truncated: 19 more columns]

## Sheet: Fig.4c
	EC50 determination for growth inhibition for CCNE1-high FT282-hTERT p53R175H nucleofected with Cas9 ribonucleoproteins assembled with the indicated sgRNAs
	FT282-hTERT p53-R175H CCNE1-high (C3)
	EC50 RP-6306	WT	MYBL2-1	MYBL2-2	LIN54-1	LIN54-2	FOXM1-2	FOXM1-3
		92.93	302.4	267	149.2	247	245.7	236
		101.4	226.1	397	208.9	206.9	240.6	289.8
		117.2	306.6	266.5	250.9	364.5	232.2	271.2

## Sheet: Fig 4d (QIBC)
	QIBC analysis of cyclin B cytoplasmic intensity, EdU incorporation and DNA content (DAPI).
	genotype	Condition	IntegratedIntensity_DAPI	MeanIntensity_EdU	MeanIntensity_gH2AX
	C3	DMSO	69.0521	10.6412	2.51871
	C3	DMSO	85.4808	6.29542	2.7337
	C3	DMSO	107.716	39.3415	2.70146
	C3	DMSO	135.56	73.5942	5.53131
	C3	DMSO	124.113	44.6144	3.58043
	C3	DMSO	74.5221	12.7973	2.51427
	C3	DMSO	78.9503	41.9169	3.01905
	C3	DMSO	100.581	36.6481	3.62566
	C3	DMSO	69.5211	24.8242	2.68984
	C3	DMSO	102.225	28.4919	2.82309
	C3	DMSO	78.8369	5.81413	2.75351
	C3	DMSO	102.088	80.7504	3.42753
	C3	DMSO	149.648	6.37693	4.52316
	C3	DMSO	104.53	69.1672	2.78519
	C3	DMSO	80.5135	21.8753	2.89325
	C3	DMSO	184.465	51.5632	3.97935
	C3	DMSO	84.8202	34.5089	2.74537
	C3	DMSO	93.4914	72.4861	2.86199
	C3	DMSO	73.8697	27.3226	2.70508
	C3	DMSO	80.5344	24.7006	3.12948
	C3	DMSO	69.86	8.61951	2.51169
	C3	DMSO	81.5748	39.0486	2.39394
	C3	DMSO	98.8398	50.3335	2.9654
	C3	DMSO	73.8091	21.4486	2.15122
	C3	DMSO	78.1724	5.61759	2.66995
	C3	DMSO	76.7817	5.65605	2.26074
	C3	DMSO	98.5926	5.67123	2.29594
	C3	DMSO	64.8822	5.1326	2.30731
	C3	DMSO	87.234	6.58576	2.67246
	C3	DMSO	74.7652	52.3099	2.53782
	C3	DMSO	171.54	11.0152	4.68349
	C3	DMSO	69.4587	6.93153	2.28114
	C3	DMSO	106.089	78.4761	3.36128
	C3	DMSO	71.0653	58.2463	3.26139
	C3	DMSO	74.8174	26.6707	2.74808
	C3	DMSO	106.516	101.186	2.31961
	C3	DMSO	62.8328	40.0688	2.5862
	C3	DMSO	86.6177	49.3203	2.96977
	C3	DMSO	155.317	6.12201	7.68017
	C3	DMSO	83.819	62.494	2.38813
	C3	DMSO	71.0608	29.1717	2.94456
	C3	DMSO	69.0622	33.7421	2.42449
	C3	DMSO	85.7971	8.43681	2.62414
	C3	DMSO	114.444	62.5035	2.81955
	C3	DMSO	71.4681	24.7696	3.1279
	C3	DMSO	67.8381	13.2288	2.27322
	C3	DMSO	67.9859	5.35245	2.41398
	C3	DMSO	87.139	91.6589	2.64673
	C3	DMSO	88.9609	78.2408	3.01491
	C3	DMSO	119.763	69.4333	3.15284
	C3	DMSO	84.3422	5.83422	3.15038
	C3	DMSO	82.6382	26.7655	2.64401
	C3	DMSO	88.0501	40.8527	2.51902
	C3	DMSO	135.226	60.7328	4.40417
	C3	DMSO	166.407	6.26669	10.742
	C3	DMSO	134.35	48.9699	7.30747
	C3	DMSO	178.691	6.86359	4.52073
	C3	DMSO	130.653	78.3369	3.85822
	C3	DMSO	173.696	5.87673	5.28014
	C3	DMSO	75.1979	4.98889	2.60704
	C3	DMSO	80.4932	26.0769	2.54202
	C3	DMSO	173.468	16.875	4.55526
	C3	DMSO	81.6904	47.0265	3.09922
	C3	DMSO	76.5169	5.40641	2.4246
	C3	DMSO	73.8756	19.8453	2.63215
	C3	DMSO	70.6302	43.7653	2.43117
	C3	DMSO	99.0584	47.6599	4.16038
	C3	DMSO	92.1691	51.1901	2.80399
	C3	DMSO	70.028	17.7593	2.53461
	C3	DMSO	111.972	37.6461	3.90681
	C3	DMSO	86.339	61.1526	2.61787
	C3	DMSO	65.7302	41.5639	2.3394
	C3	DMSO	83.1316	72.0148	2.43985
	C3	DMSO	89.8852	26.5369	3.3214
	C3	DMSO	94.7912	41.7465	2.77012
	C3	DMSO	99.3819	70.2106	4.09082
	C3	DMSO	67.0173	28.2399	2.32114
	C3	DMSO	98.1632	78.4454	3.45032
	C3	DMSO	128.403	5.80557	2.46577
	C3	DMSO	103.615	49.4758	2.8508
	C3	DMSO	76.8893	5.69581	2.67132
	C3	DMSO	78.6506	62.7637	2.48845
	C3	DMSO	69.3765	16.1055	3.0191
	C3	DMSO	91.0064	94.9977	3.4331
	C3	DMSO	89.6479	72.1828	3.53552
	C3	DMSO	112.471	30.625	3.4413
	C3	DMSO	284.868	45.7568	2.56644
	C3	DMSO	70.8656	6.23694	2.16276
	C3	DMSO	86.2466	86.6072	3.92185
	C3	DMSO	81.2546	30.4649	2.34395
	C3	DMSO	127.337	14.8018	5.43272
	C3	DMSO	79.0087	34.9351	2.5049
	C3	DMSO	68.3547	8.09252	2.47821
	C3	DMSO	87.8986	69.5618	2.78629
	C3	DMSO	79.1624	5.78084	2.4503
	C3	DMSO	136.736	6.2512	6.47985
	C3	DMSO	144.091	5.06256	2.21469
	C3	DMSO	76.3548	56.5665	3.41335
	C3	DMSO	139.963	6.18985	9.0274
	C3	DMSO	65.8226	6.35243	2.8203
	C3	DMSO	95.9283	50.5656	4.01444
	C3	DMSO	142.35	73.9262	3.67789
	C3	DMSO	70.3854	19.2223	3.00859
	C3	DMSO	72.391	37.4237	2.49243
	C3	DMSO	63.9966	19.2693	2.62861
	C3	DMSO	131.225	15.9794	3.3799
	C3	DMSO	62.6385	7.88879	2.12517
	C3	DMSO	127.29	24.0816	3.04521
	C3	DMSO	96.3162	89.9194	4.55568
	C3	DMSO	74.4239	5.28355	2.48111
	C3	DMSO	88.0954	64.257	2.36519
	C3	DMSO	71.4427	7.37203	2.42241
	C3	DMSO	70.5881	28.7597	2.5383
	C3	DMSO	132.93	67.318	3.45549
	C3	DMSO	72.2392	15.1509	2.37091
	C3	DMSO	136.009	6.10287	5.22319
	C3	DMSO	116.807	63.7515	3.6397
	C3	DMSO	94.1133	51.5482	3.45071
	C3	DMSO	150.196	6.09466	3.73931
	C3	DMSO	71.4368	7.55645	2.4347
	C3	DMSO	126.06	6.88443	4.22992
	C3	DMSO	72.4678	54.3348	2.72616
	C3	DMSO	108.078	49.2608	2.76807
	C3	DMSO	146.616	50.7231	6.11377
	C3	DMSO	97.1577	84.3094	3.60673
	C3	DMSO	66.7574	7.33101	2.35327
	C3	DMSO	89.4984	28.7361	3.01862
	C3	DMSO	80.9015	79.3217	3.02429
	C3	DMSO	165.319	33.4506	6.2118
	C3	DMSO	80.4814	69.6385	2.69364
	C3	DMSO	145.027	6.58157	8.28144
	C3	DMSO	69.5834	7.37443	2.39969
	C3	DMSO	135.737	46.6736	4.84622
	C3	DMSO	458.241	73.949	3.14255
	C3	DMSO	79.7803	19.3327	2.57962
	C3	DMSO	86.457	80.052	2.49117
	C3	DMSO	73.0803	44.9536	2.42107
	C3	DMSO	163.593	10.8691	7.26741
	C3	DMSO	158.543	5.73123	5.86652
	C3	DMSO	65.8208	25.0104	2.91934
	C3	DMSO	62.493	5.08694	2.22294
	C3	DMSO	105.445	36.99	3.81863
	C3	DMSO	94.4653	32.9423	3.47772
	C3	DMSO	158.7	6.21316	9.04968
	C3	DMSO	89.6685	74.7209	2.84026
	C3	DMSO	124.01	50.8718	3.10631
	C3	DMSO	65.4064	5.27294	2.15028
	C3	DMSO	79.2287	97.0356	4.14882
	C3	DMSO	78.0302	24.2087	2.97298
	C3	DMSO	86.291	44.7548	2.60111
	C3	DMSO	79.4016	5.09341	2.22326
	C3	DMSO	134.141	12.0597	2.4884
	C3	DMSO	76.3825	8.39791	2.91952
	C3	DMSO	97.6618	66.0934	2.83345
	C3	DMSO	52.9146	5.73728	2.73813
	C3	DMSO	97.4854	58.786	5.11729
	C3	DMSO	63.4773	42.9824	2.41102
	C3	DMSO	100.024	77.9493	4.04836
	C3	DMSO	66.0545	23.4202	2.13071
	C3	DMSO	66.6009	18.9469	2.2421
	C3	DMSO	156.711	5.69516	2.51849
	C3	DMSO	83.2794	35.7646	2.86525
	C3	DMSO	73.2309	5.40247	2.42619
	C3	DMSO	78.1133	51.8603	2.81663
	C3	DMSO	152.905	7.70227	4.53862
	C3	DMSO	161.374	67.4578	3.61849
	C3	DMSO	71.6897	9.59185	2.32956
	C3	DMSO	66.114	13.4012	2.32382
	C3	DMSO	161.564	6.27342	2.53016
	C3	DMSO	86.7472	90.5739	2.67042
	C3	DMSO	83.708	10.4683	2.43588
	C3	DMSO	93.2907	86.9938	2.81757
	C3	DMSO	136.043	81.2464	3.33325
	C3	DMSO	154.952	7.07646	9.08174
	C3	DMSO	74.1592	6.02265	2.68098
	C3	DMSO	78.8568	46.8025	2.93535
	C3	DMSO	72.6095	30.8362	2.56596
	C3	DMSO	77.5165	9.33007	2.51552
	C3	DMSO	75.3277	21.2554	2.92074
	C3	DMSO	82.598	42.4751	3.23513
	C3	DMSO	63.7715	14.0963	2.39667
	C3	DMSO	79.1109	30.473	2.99685
	C3	DMSO	155.06	61.7338	3.24678
	C3	DMSO	70.5072	5.63466	2.66403
	C3	DMSO	86.2585	70.9459	3.0018
	C3	DMSO	88.3915	83.6718	3.14314
	C3	DMSO	71.3011	27.4712	2.76854
	C3	DMSO	58.2657	33.7427	2.91253
	C3	DMSO	162.405	29.4195	4.95984
	C3	DMSO	129.105	50.5717	4.45393
	C3	DMSO	149.224	59.6288	5.60876
	C3	DMSO	104.474	62.7896	2.49003
	C3	DMSO	133.978	89.3373	2.80378
	C3	DMSO	106.762	69.6409	2.52131
	C3	DMSO	73.4901	6.49428	2.43203
	C3	DMSO	153.807	67.0722	3.54912
	C3	DMSO	113.862	72.6143	3.82168
	C3	DMSO	72.155	5.15979	2.25283
	C3	DMSO	89.7033	50.972	2.85508
	C3	DMSO	122.007	77.5205	4.1163
	C3	DMSO	100.499	55.9174	2.74235
	C3	DMSO	82.6715	66.1905	2.5167
	C3	DMSO	83.0263	18.2466	2.58975
	C3	DMSO	68.774	26.2037	2.17618
	C3	DMSO	81.9551	40.7643	2.8118
	C3	DMSO	78.803	102.801	5.09203
	C3	DMSO	111.92	47.1325	2.38068
	C3	DMSO	80.1235	16.7501	2.95866
	C3	DMSO	119.205	47.5134	3.18828
	C3	DMSO	115.988	73.9251	3.15994
	C3	DMSO	67.295	6.02318	2.4975
	C3	DMSO	85.2634	57.8916	3.44532
	C3	DMSO	75.1846	17.8421	3.11416
	C3	DMSO	91.3812	32.4948	2.62328
	C3	DMSO	87.8725	38.1863	3.10587
	C3	DMSO	76.06	72.9301	2.7366
	C3	DMSO	147.109	5.99745	3.09574
	C3	DMSO	82.5298	99.9883	3.7622
	C3	DMSO	72.8652	5.48369	2.59804
	C3	DMSO	73.3794	8.63136	3.05599
	C3	DMSO	189.987	63.5792	2.24367
	C3	DMSO	79.1902	39.3477	2.36763
	C3	DMSO	74.9309	51.5513	3.40931
	C3	DMSO	123.709	34.4302	3.41924
	C3	DMSO	85.1798	18.6489	2.67489
	C3	DMSO	67.768	28.0312	2.39793
	C3	DMSO	108.892	63.7365	3.05012
	C3	DMSO	103.659	66.9101	3.44533
	C3	DMSO	79.1039	31.3354	3.01419
	C3	DMSO	137.093	27.5676	3.55434
	C3	DMSO	63.6757	14.7068	2.58948
	C3	DMSO	70.4859	49.0869	2.51097
	C3	DMSO	82.0972	45.539	2.40905
	C3	DMSO	81.1769	112.01	3.60715
	C3	DMSO	155.358	43.3956	5.63425
	C3	DMSO	76.635	16.8585	2.38818
	C3	DMSO	503.506	9.8925	10.6813
	C3	DMSO	117.421	67.8432	4.12311
	C3	DMSO	75.8041	41.8583	3.00901
	C3	DMSO	136.963	6.72903	8.7177
	C3	DMSO	79.1958	17.7437	2.67508
	C3	DMSO	141.235	71.589	5.67149
	C3	DMSO	168.543	5.72464	7.20638
	C3	DMSO	90.0399	22.6871	2.86027
	C3	DMSO	150.309	32.6661	4.28962
	C3	DMSO	81.8467	82.0276	2.3334
	C3	DMSO	74.2544	15.8506	2.75211
	C3	DMSO	120.286	71.6421	2.96714
	C3	DMSO	102.181	62.9431	2.61635
	C3	DMSO	86.3975	5.42579	2.54494
	C3	DMSO	81.906	54.5084	2.99011
	C3	DMSO	78.7473	41.7837	2.3813
	C3	DMSO	134.674	59.8677	2.70729
	C3	DMSO	87.9753	47.2283	2.41318
	C3	DMSO	68.1651	22.5787	2.4849
	C3	DMSO	68.258	35.3956	2.10096
	C3	DMSO	81.85	5.22767	2.58129
	C3	DMSO	136.728	5.99242	7.41575
	C3	DMSO	86.1443	60.7878	2.87766
	C3	DMSO	92.5933	28.7695	2.56497
	C3	DMSO	77.6305	5.67635	2.53702
	C3	DMSO	89.8148	115.667	3.03903
	C3	DMSO	71.9358	9.37145	2.45398
	C3	DMSO	84.4891	60.854	2.43617
	C3	DMSO	112.057	15.8863	3.72047
	C3	DMSO	121.123	49.2169	3.0337
	C3	DMSO	68.4257	28.3371	2.29282
	C3	DMSO	78.7296	33.6535	2.93969
	C3	DMSO	75.2801	6.05801	2.36386
	C3	DMSO	74.3852	11.2306	2.46367
	C3	DMSO	95.0189	70.8835	2.88522
	C3	DMSO	96.9045	83.7865	3.88234
	C3	DMSO	83.9488	74.6583	3.66892
	C3	DMSO	72.2391	15.154	2.57965
	C3	DMSO	83.2502	32.2763	2.63733
	C3	DMSO	124.646	70.52	3.51405
	C3	DMSO	123.197	59.6068	3.92014
	C3	DMSO	140.586	37.1643	5.48404
	C3	DMSO	90.5005	76.1136	3.57498
	C3	DMSO	75.0631	7.15817	2.50635
	C3	DMSO	101.678	62.8886	2.53517
	C3	DMSO	89.1739	49.6985	2.77629
	C3	DMSO	84.9375	55.6231	2.72413
	C3	DMSO	78.1251	5.98867	2.75561
	C3	DMSO	83.1961	21.6729	2.80003
	C3	DMSO	79.3811	46.2738	2.89904
	C3	DMSO	94.6265	51.288	2.42627
	C3	DMSO	69.8897	6.17189	2.36916
	C3	DMSO	65.7816	7.59842	2.27035
	C3	DMSO	89.2696	79.0963	3.35827
	C3	DMSO	121.115	94.6162	4.62271
	C3	DMSO	76.4217	57.4855	2.60987
	C3	DMSO	262.216	7.53919	2.79446
	C3	DMSO	64.7232	11.5287	2.27658
	C3	DMSO	65.1087	5.54048	2.62418
	C3	DMSO	178.9	110.692	3.472
	C3	DMSO	156.469	6.51241	7.69423
	C3	DMSO	95.479	50.196	2.60207
	C3	DMSO	72.9898	4.88121	2.39171
	C3	DMSO	102.512	44.5717	3.04649
	C3	DMSO	66.4248	39.2075	2.40595
	C3	DMSO	84.7741	29.7489	2.57274
	C3	DMSO	120.767	6.07787	8.5917
	C3	DMSO	164.72	5.67744	4.85227
	C3	DMSO	93.4154	66.4558	2.91481
	C3	DMSO	67.431	6.09523	2.42908
	C3	DMSO	166.727	49.8283	3.5614
	C3	DMSO	137.041	5.331	4.06828
	C3	DMSO	82.4449	5.96771	2.36056
	C3	DMSO	133.413	44.8622	5.00388
	C3	DMSO	84.8162	73.1298	3.14054
	C3	DMSO	79.0303	69.6032	3.12735
	C3	DMSO	92.05	68.8057	2.44406
	C3	DMSO	81.9942	39.4435	2.53136
	C3	DMSO	163.05	5.36213	3.38536
	C3	DMSO	133.186	6.59543	6.95331
	C3	DMSO	110.698	8.25213	2.43352
	C3	DMSO	83.9163	43.0734	2.97847
	C3	DMSO	76.7928	45.3079	2.90447
	C3	DMSO	171.4	5.8066	4.71904
	C3	DMSO	71.9525	18.215	2.28263
	C3	DMSO	71.228	31.0367	2.44868
	C3	DMSO	76.2172	13.6428	2.41659
	C3	DMSO	84.2138	69.346	2.953
	C3	DMSO	60.3832	5.6251	2.34809
	C3	DMSO	54.3039	6.0511	2.32946
	C3	DMSO	194.822	23.9192	5.61151
	C3	DMSO	78.7965	51.0153	2.87342
	C3	DMSO	80.6344	54.5533	2.77601
	C3	DMSO	117.039	63.4167	4.06045
	C3	DMSO	125.803	67.6904	3.19463
	C3	DMSO	75.2155	35.7212	3.08598
	C3	DMSO	79.3211	5.454	2.54529
	C3	DMSO	62.2508	60.8499	2.45831
	C3	DMSO	109.407	60.4769	2.94746
	C3	DMSO	71.1632	20.7748	2.60257
	C3	DMSO	79.0766	87.2549	3.49994
	C3	DMSO	537.178	7.26738	5.4365
	C3	DMSO	101.186	108.184	3.19251
	C3	DMSO	65.7662	11.6366	2.26042
	C3	DMSO	94.0022	58.6175	3.6346
	C3	DMSO	81.5967	65.6065	2.42568
	C3	DMSO	117.136	5.08551	4.60309
	C3	DMSO	64.2664	7.33454	2.23406
	C3	DMSO	65.0326	60.7861	2.78176
	C3	DMSO	79.5341	6.02466	2.88667
	C3	DMSO	62.7501	5.9091	2.37648
	C3	DMSO	121.041	39.9785	2.94535
	C3	DMSO	76.9679	18.1471	2.78956
	C3	DMSO	80.0323	62.4023	3.23596
	C3	DMSO	98.833	62.0164	3.18503
	C3	DMSO	107.388	61.1594	3.46925
	C3	DMSO	86.9041	82.1617	2.53864
	C3	DMSO	124.472	23.8316	4.77596
	C3	DMSO	72.8011	72.5042	4.01503
	C3	DMSO	71.2898	5.38851	2.18699
	C3	DMSO	130.014	5.54169	4.86705
	C3	DMSO	92.6608	31.2523	2.60811
	C3	DMSO	88.9071	48.4745	3.1944
	C3	DMSO	119.599	81.4555	4.57206
	C3	DMSO	60.8991	47.1292	2.30323
	C3	DMSO	115.383	107.968	2.92096
	C3	DMSO	66.7005	32.2451	2.60571
	C3	DMSO	89.1536	44.959	3.5525
	C3	DMSO	99.7406	64.4709	3.45079
	C3	DMSO	98.0155	65.9992	2.73434
	C3	DMSO	155.124	10.4709	2.92344
	C3	DMSO	66.4214	18.2845	2.33121
	C3	DMSO	119.886	59.0629	3.88142
	C3	DMSO	61.9924	28.5436	2.97158
	C3	DMSO	154.806	6.84663	12.7638
	C3	DMSO	146.176	5.30929	2.41727
	C3	DMSO	84.3498	45.9937	2.57064
	C3	DMSO	158.188	16.7925	3.55523
	C3	DMSO	78.1378	33.3866	3.20656
	C3	DMSO	96.0827	13.5269	2.5966
	C3	DMSO	160.096	5.91616	9.99932
	C3	DMSO	84.7282	68.7782	2.92399
	C3	DMSO	128.41	42.892	3.65031
	C3	DMSO	81.4035	65.2276	2.67959
	C3	DMSO	128.382	54.9116	6.88099
	C3	DMSO	277.903	60.7471	4.83828
	C3	DMSO	82.5275	31.0564	2.5324
	C3	DMSO	80.6108	10.8262	2.70292
	C3	DMSO	82.0059	61.096	3.22722
	C3	DMSO	69.8064	25.912	3.22304
	C3	DMSO	86.4344	47.5737	2.83289
	C3	DMSO	87.1533	42.8585	2.87801
	C3	DMSO	67.77	23.6894	2.8205
	C3	DMSO	102.652	47.1879	3.75201
	C3	DMSO	90.7979	46.442	2.99337
	C3	DMSO	69.6348	80.7786	2.79418
	C3	DMSO	71.6738	69.1398	2.62972
	C3	DMSO	83.4079	27.1021	2.53659
	C3	DMSO	157.133	55.7371	3.82686
	C3	DMSO	138.06	58.7254	5.34776
	C3	DMSO	108.872	39.2041	3.89761
	C3	DMSO	176.949	45.4106	2.84303
	C3	DMSO	73.7569	41.0229	2.33523
	C3	DMSO	80.0362	50.4264	2.65338
	C3	DMSO	87.3257	12.5873	2.59986
	C3	DMSO	91.2407	58.0797	3.08122
	C3	DMSO	77.8475	7.69171	2.64671
	C3	DMSO	93.7434	50.0674	2.38341
	C3	DMSO	110.083	92.4753	3.99684
	C3	DMSO	89.3969	57.8028	3.53358
	C3	DMSO	78.6804	5.34538	2.43799
	C3	DMSO	152.744	6.52325	6.3151
	C3	DMSO	119.976	70.491	3.89041
	C3	DMSO	81.0858	5.89074	2.51999
	C3	DMSO	149.512	6.32697	7.97401
	C3	DMSO	187.951	30.912	2.65145
	C3	DMSO	137.628	60.0063	3.99693
	C3	DMSO	91.2396	85.3661	2.82263
	C3	DMSO	74.0318	80.2775	3.27879
	C3	DMSO	75.1277	40.3641	2.70638
	C3	DMSO	72.9174	7.32666	2.70046
	C3	DMSO	136.12	25.419	4.61442
	C3	DMSO	81.4071	24.6666	2.22456
	C3	DMSO	111.908	6.52635	2.15856
	C3	DMSO	66.6466	15.5864	2.43253
	C3	DMSO	74.1248	6.1727	2.71797
	C3	DMSO	160.716	5.33351	7.29478
	C3	DMSO	70.6108	15.9601	2.65653
	C3	DMSO	79.5034	4.636	2.23846
	C3	DMSO	149.225	51.9819	3.82334
	C3	DMSO	63.1559	10.9442	2.38455
	C3	DMSO	84.7961	6.8783	2.89065
	C3	DMSO	90.4713	44.63	2.72038
	C3	DMSO	152.312	10.7473	3.00206
	C3	DMSO	96.3023	74.5898	4.07767
	C3	DMSO	84.678	51.6514	2.72708
	C3	DMSO	84.5425	64.9294	4.4221
	C3	DMSO	62.5092	13.3844	2.36007
	C3	DMSO	77.1037	5.84767	2.89326
	C3	DMSO	160.064	6.59437	6.75342
	C3	DMSO	71.7519	6.35831	2.55395
	C3	DMSO	75.6583	52.0804	2.68341
	C3	DMSO	74.3929	60.9224	2.57176
	C3	DMSO	79.5789	17.3549	2.44054
	C3	DMSO	150.838	53.8094	5.0259
	C3	DMSO	156.613	7.75936	8.30607
	C3	DMSO	218.963	19.551	2.89911
	C3	DMSO	79.4921	81.6926	3.97362
	C3	DMSO	80.4664	37.0596	2.76845
	C3	DMSO	72.4539	16.2238	2.82131
	C3	DMSO	76.5818	16.0701	2.49746
	C3	DMSO	156.789	42.6323	3.5453
	C3	DMSO	95.0082	81.2059	2.56047
	C3	DMSO	87.2914	43.8999	3.13437
	C3	DMSO	73.3232	22.1519	2.39404
	C3	DMSO	96.3782	80.5242	2.47885
	C3	DMSO	77.9142	5.71694	2.83447
	C3	DMSO	80.3841	7.26655	2.57098
	C3	DMSO	79.5926	50.5136	2.59132
	C3	DMSO	71.5657	24.4223	2.77244
	C3	DMSO	91.8604	67.9098	2.9854
	C3	DMSO	135.664	81.6701	5.32977
	C3	DMSO	129.58	75.5218	5.7789
	C3	DMSO	106.552	26.0131	2.42619
	C3	DMSO	62.7599	18.2838	2.4288
	C3	DMSO	67.1841	42.4278	2.23587
	C3	DMSO	78.757	55.6925	2.7629
	C3	DMSO	149.7	6.01899	5.22468
	C3	DMSO	163.12	7.81965	6.86332
	C3	DMSO	91.6052	40.1204	2.73121
	C3	DMSO	84.9849	23.4591	2.42723
	C3	DMSO	86.9261	46.1158	3.04002
	C3	DMSO	110.889	96.7467	3.83632
	C3	DMSO	96.7631	41.3371	2.74567
	C3	DMSO	60.6402	73.4718	2.76722
	C3	DMSO	74.2449	5.5293	2.51835
	C3	DMSO	158.215	71.7884	4.84216
	C3	DMSO	135.245	73.3568	4.10062
	C3	DMSO	155.45	24.4121	4.55039
	C3	DMSO	83.2424	44.9429	2.78628
	C3	DMSO	60.0443	16.2224	2.43583
	C3	DMSO	72.423	9.63835	2.61217
	C3	DMSO	114.18	76.0837	2.92085
	C3	DMSO	58.1032	51.5662	3.03121
	C3	DMSO	72.4611	36.1763	2.95912
	C3	DMSO	143.297	7.28962	7.93182
	C3	DMSO	72.5136	5.44846	2.4503
	C3	DMSO	122.803	72.0215	3.33782
	C3	DMSO	77.2379	22.0883	2.45727
	C3	DMSO	356.277	5.76144	2.62182
	C3	DMSO	119.334	64.0843	2.575
	C3	DMSO	71.6243	5.53589	2.53984
	C3	DMSO	63.5129	18.1071	2.39338
	C3	DMSO	141.825	44.6566	4.58287
	C3	DMSO	156.402	5.7137	5.7151
	C3	DMSO	92.469	21.1914	2.41464
	C3	DMSO	72.6276	14.1323	3.19897
	C3	DMSO	53.4852	33.0973	2.1472
	C3	DMSO	106.399	75.5544	3.50567
	C3	DMSO	227.946	69.5217	3.69785
	C3	DMSO	83.3304	50.5209	2.69645
	C3	DMSO	134.048	7.50516	3.13827
	C3	DMSO	136.271	83.2775	4.35725
	C3	DMSO	152.559	26.3254	2.73124
	C3	DMSO	81.476	55.5702	3.02669
	C3	DMSO	397.197	12.6218	14.8211
	C3	DMSO	67.0857	5.84496	2.29695
	C3	DMSO	79.2107	6.28474	2.4426
	C3	DMSO	103.08	67.0339	3.38593
	C3	DMSO	87.2575	57.125	3.1225
	C3	DMSO	82.5195	30.8323	3.0691
	C3	DMSO	91.2875	25.312	3.02137
	C3	DMSO	86.6904	17.2252	2.90667
	C3	DMSO	64.9054	17.2774	2.38516
	C3	DMSO	165.619	5.63381	4.91499
	C3	DMSO	117.602	61.003	4.36646
	C3	DMSO	73.5496	6.18081	2.60002
	C3	DMSO	66.5121	7.38453	2.71976
	C3	DMSO	100.065	83.992	3.14484
	C3	DMSO	78.548	47.718	2.73493
	C3	DMSO	116.639	94.3332	2.99704
	C3	DMSO	110.572	70.5751	3.72122
	C3	DMSO	77.9368	72.1999	2.3695
	C3	DMSO	82.8372	35.1355	3.10171
	C3	DMSO	152.623	7.13417	5.12512
	C3	DMSO	146.226	42.8356	4.5419
	C3	DMSO	381.918	82.0729	3.9791
	C3	DMSO	794.574	20.335	9.47009
	C3	DMSO	95.5873	55.7161	3.03483
	C3	DMSO	89.7273	48.7659	2.63248
	C3	DMSO	78.5685	5.73205	2.59769
	C3	DMSO	121.024	6.04064	2.37064
	C3	DMSO	62.1465	29.5378	2.21365
	C3	DMSO	71.344	5.7495	2.4588
	C3	DMSO	66.1266	26.1064	2.16258
	C3	DMSO	132.661	6.9276	3.22411
	C3	DMSO	140.028	60.861	4.01406
	C3	DMSO	76.261	23.6488	2.74722
	C3	DMSO	91.4137	54.9508	3.15897
	C3	DMSO	105.283	57.1556	3.59448
	C3	DMSO	96.4992	62.4262	2.9695
	C3	DMSO	101.265	69.9419	2.74279
	C3	DMSO	75.9171	20.0849	2.49496
	C3	DMSO	72.1016	32.0429	2.77522
	C3	DMSO	82.2347	35.1682	2.68671
	C3	DMSO	145.639	60.7026	3.25177
	C3	DMSO	86.4778	56.701	2.69225
	C3	DMSO	78.3999	25.6249	2.64825
	C3	DMSO	67.0938	13.7186	2.33837
	C3	DMSO	78.1327	15.6862	2.47111
	C3	DMSO	74.9747	25.7721	2.59109
	C3	DMSO	89.5353	7.30463	2.51702
	C3	DMSO	166.393	52.979	3.15913
	C3	DMSO	77.8967	21.2461	2.82122
	C3	DMSO	84.5955	14.2655	2.43841
	C3	DMSO	80.6668	72.3201	2.3172
	C3	DMSO	79.0822	29.2667	2.61121
	C3	DMSO	96.5418	53.0972	2.58429
	C3	DMSO	78.5326	16.5822	2.37163
	C3	DMSO	150.466	22.8609	4.66785
	C3	DMSO	76.9395	13.0438	2.52703
	C3	DMSO	103.829	62.7054	2.84831
	C3	DMSO	92.6517	15.9759	2.60389
	C3	DMSO	74.3804	13.7331	2.41489
	C3	DMSO	81.4334	25.3737	2.48411
	C3	DMSO	69.3338	37.7418	2.27785
	C3	DMSO	72.4101	4.51594	2.19348
	C3	DMSO	78.8125	28.6598	2.81821
	C3	DMSO	183.294	6.31697	8.07381
	C3	DMSO	86.0204	79.1783	3.14333
	C3	DMSO	80.9921	91.4066	3.02208
	C3	DMSO	160.366	63.8966	3.34335
	C3	DMSO	43.8301	56.8159	2.38522
	C3	DMSO	71.8765	14.3779	2.57101
	C3	DMSO	134.189	60.1379	4.80103
	C3	DMSO	77.7809	40.784	2.76591
	C3	DMSO	70.7713	40.7996	2.38294
	C3	DMSO	168.856	6.25612	11.5716
	C3	DMSO	149.99	46.1793	5.98078
	C3	DMSO	72.5343	25.9897	2.98276
	C3	DMSO	106.335	47.7444	3.02918
	C3	DMSO	74.2381	35.5391	2.47414
	C3	DMSO	71.9384	5.84817	2.45828
	C3	DMSO	78.8618	46.9182	2.89515
	C3	DMSO	77.9781	6.25433	2.10907
	C3	DMSO	155.511	5.89349	8.0259
	C3	DMSO	88.35	73.7219	3.20176
	C3	DMSO	104.278	78.0141	3.29543
	C3	DMSO	217.033	56.8063	3.70597
	C3	DMSO	89.6214	58.4073	3.16078
	C3	DMSO	107.083	56.6967	3.47128
	C3	DMSO	107.227	63.2717	2.76595
	C3	DMSO	157.443	53.1364	4.1896
	C3	DMSO	77.2712	16.0075	2.74695
	C3	DMSO	77.2941	32.8096	2.74833
	C3	DMSO	67.6598	5.54013	2.43694
	C3	DMSO	73.736	6.79553	2.67001
	C3	DMSO	75.7609	62.7235	2.64842
	C3	DMSO	141.282	35.8315	2.35144
	C3	DMSO	151.932	5.75335	2.66854
	C3	DMSO	120.092	64.0219	3.64405
	C3	DMSO	128.324	5.95222	5.51367
	C3	DMSO	70.1203	4.90693	2.14147
	C3	DMSO	97.0895	57.8519	2.79794
	C3	DMSO	73.0288	5.91926	2.78699
	C3	DMSO	63.3063	4.8121	2.14553
	C3	DMSO	78.1611	51.0675	2.49494
	C3	DMSO	78.4161	54.129	3.24473
	C3	DMSO	79.7593	11.3011	2.78292
	C3	DMSO	127.292	82.9511	5.21717
	C3	DMSO	42.7345	19.1973	2.35507
	C3	DMSO	161.724	41.6709	6.15864
	C3	DMSO	81.7126	72.0922	2.86127
	C3	DMSO	96.7495	40.482	4.8489
	C3	DMSO	140.387	84.4922	3.51259
	C3	DMSO	108.418	46.7873	3.77742
	C3	DMSO	72.1138	6.48386	2.60119
	C3	DMSO	148.429	5.80369	8.08658
	C3	DMSO	70.998	45.4069	2.37776
	C3	DMSO	113.073	71.8839	4.34249
	C3	DMSO	72.5912	31.6167	2.6812
	C3	DMSO	91.6466	43.8036	2.82714
	C3	DMSO	161.085	5.88964	7.08014
	C3	DMSO	96.0118	77.9034	3.3977
	C3	DMSO	268.906	55.9163	8.39624
	C3	DMSO	74.1934	24.1856	2.41579
	C3	DMSO	102.105	18.9518	2.48802
	C3	DMSO	180.204	5.37829	4.80048
	C3	DMSO	71.3668	39.0862	2.37508
	C3	DMSO	159.611	28.3227	3.13069
	C3	DMSO	113.249	60.517	2.93869
	C3	DMSO	72.7581	22.2447	2.88138
	C3	DMSO	79.8882	34.326	2.88122
	C3	DMSO	70.337	6.2704	2.88036
	C3	DMSO	140.542	53.9671	3.88699
	C3	DMSO	83.0846	48.4012	2.78704
	C3	DMSO	180.754	5.58048	2.40528
	C3	DMSO	74.0998	5.2917	2.39289
	C3	DMSO	70.4742	7.56599	2.92926
	C3	DMSO	82.3659	40.5968	2.76671
	C3	DMSO	77.4899	5.61905	2.6221
	C3	DMSO	79.3793	23.6034	2.66009
	C3	DMSO	106.033	65.1754	2.53918
	C3	DMSO	132.651	73.1397	2.92581
	C3	DMSO	202.788	75.7328	3.52185
	C3	DMSO	78.5692	5.47611	2.45361
	C3	DMSO	162.293	8.71439	6.92917
	C3	DMSO	92.9601	59.9975	2.61509
	C3	DMSO	108.912	81.7938	3.00858
	C3	DMSO	71.315	6.44708	2.67051
	C3	DMSO	128.526	81.539	3.33132
	C3	DMSO	106.112	78.5542	5.55028
	C3	DMSO	95.5004	34.1653	2.69322
	C3	DMSO	69.7248	66.9797	2.65301
	C3	DMSO	239.724	13.8336	3.94535
	C3	DMSO	100.519	51.3913	6.30842
	C3	DMSO	75.653	104.063	3.95466
	C3	DMSO	135.803	51.7982	3.12036
	C3	DMSO	84.3067	5.57258	2.74904
	C3	DMSO	73.8784	27.2181	2.89131
	C3	DMSO	176.113	13.713	3.32152
	C3	DMSO	91.1135	51.1526	2.7899
	C3	DMSO	74.1816	4.9741	2.27798
	C3	DMSO	75.2592	26.0158	2.33132
	C3	DMSO	133.428	54.2763	4.83883
	C3	DMSO	60.207	13.2676	2.24717
	C3	DMSO	135.281	70.4901	3.57843
	C3	DMSO	381.695	5.73903	3.09436
	C3	DMSO	81.9707	38.8826	2.91102
	C3	DMSO	103.913	88.6206	3.13981
	C3	DMSO	87.6066	60.1792	2.7655
	C3	DMSO	170.091	6.14697	2.70636
	C3	DMSO	80.7245	48.3003	2.47217
	C3	DMSO	83.8893	5.15098	2.49147
	C3	DMSO	81.8431	40.9719	3.10157
	C3	DMSO	65.9128	4.8896	2.42204
	C3	DMSO	63.7149	10.1563	2.42228
	C3	DMSO	76.6846	5.68442	2.28053
	C3	DMSO	82.3237	11.9299	2.67767
	C3	DMSO	163.031	5.64471	6.20232
	C3	DMSO	70.7424	6.63147	2.39236
	C3	DMSO	80.9267	37.1544	2.62634
	C3	DMSO	71.2591	6.06126	2.64883
	C3	DMSO	77.6666	21.9321	2.84276
	C3	DMSO	64.1185	5.66877	2.34986
	C3	DMSO	158.856	34.4398	4.24659
	C3	DMSO	77.0285	51.0787	2.94061
	C3	DMSO	84.1377	80.2723	3.0736
	C3	DMSO	94.4631	64.4389	2.79498
	C3	DMSO	133.824	90.3083	4.75107
	C3	DMSO	58.2419	5.29935	2.36082
	C3	DMSO	234.117	69.2403	3.05277
	C3	DMSO	71.9441	13.3908	2.71998
	C3	DMSO	80.5757	61.3416	2.72148
	C3	DMSO	73.618	41.6687	2.22546
	C3	DMSO	110.369	55.2536	2.53169
	C3	DMSO	75.4895	32.375	2.67713
	C3	DMSO	117.67	70.9906	2.97195
	C3	DMSO	76.3907	75.4252	2.92633
	C3	DMSO	140.332	63.8256	3.56786
	C3	DMSO	82.5731	75.4752	2.28882
	C3	DMSO	117.363	70.0862	3.559
	C3	DMSO	83.9602	51.5313	2.64393
	C3	DMSO	90.3053	20.3977	2.60003
	C3	DMSO	161.342	57.4642	3.05419
	C3	DMSO	163.92	7.99283	9.86204
	C3	DMSO	76.5343	5.435	2.97478
	C3	DMSO	119.897	7.73511	4.46252
	C3	DMSO	176.446	58.1005	2.92194
	C3	DMSO	239.808	63.1445	3.11676
	C3	DMSO	75.3703	5.70567	2.68078
	C3	DMSO	111.122	67.9261	2.91637
	C3	DMSO	82.1211	43.5129	2.95186
	C3	DMSO	124.313	47.3467	3.88625
	C3	DMSO	81.7459	37.4144	2.57303
	C3	DMSO	322.42	52.7535	5.74804
	C3	DMSO	67.563	6.46679	2.36906
	C3	DMSO	80.2007	33.5512	2.6639
	C3	DMSO	109.178	63.1674	3.70206
	C3	DMSO	71.9813	49.6901	3.7532
	C3	DMSO	61.6289	13.8249	2.32785
	C3	DMSO	80.1756	26.1349	2.41456
	C3	DMSO	72.1195	27.7576	2.52911
	C3	DMSO	257.05	9.49576	2.46496
	C3	DMSO	160.414	48.3993	4.6469
	C3	DMSO	165.104	8.15874	2.74035
	C3	DMSO	84.1377	30.0359	3.03777
	C3	DMSO	41.2555	24.094	2.53942
	C3	DMSO	136.711	62.9259	5.51377
	C3	DMSO	83.8035	7.22485	2.71034
	C3	DMSO	72.8924	59.4573	2.52602
	C3	DMSO	103.043	53.9351	3.61886
	C3	DMSO	131.6	5.3065	3.83006
	C3	DMSO	75.8949	32.2234	2.54758
	C3	DMSO	84.3415	6.08754	2.68996
	C3	DMSO	168.88	35.095	3.92746
	C3	DMSO	100.006	70.8574	3.30624
	C3	DMSO	157.08	6.66035	10.3207
	C3	DMSO	136.792	5.39867	3.76704
	C3	DMSO	104.635	50.1815	3.13403
	C3	DMSO	79.8709	27.1586	2.04392
	C3	DMSO	135.947	44.7432	4.29587
	C3	DMSO	111.764	85.2477	3.60879
	C3	DMSO	99.2665	96.5843	3.63404
	C3	DMSO	135.927	6.53627	4.23502
	C3	DMSO	82.2007	5.36465	2.44348
	C3	DMSO	91.4155	62.3993	2.81632
	C3	DMSO	137.307	62.155	5.44624
	C3	DMSO	94.0167	30.4685	2.82378
	C3	DMSO	91.7107	53.5127	2.5681
	C3	DMSO	76.0938	47.0606	2.41685
	C3	DMSO	92.6871	56.6383	3.93464
	C3	DMSO	88.9511	22.4677	3.19715
	C3	DMSO	129.348	6.43119	9.3938
	C3	DMSO	188.189	17.2504	2.32758
	C3	DMSO	76.8099	44.5948	3.71784
	C3	DMSO	151.343	41.9923	7.15088
	C3	DMSO	74.4509	36.0422	2.76242
	C3	DMSO	82.5529	53.7481	2.7662
	C3	DMSO	104.976	35.5583	3.4013
	C3	DMSO	76.7258	12.5111	2.44746
	C3	DMSO	93.4726	8.97447	2.44312
	C3	DMSO	150.913	6.8671	3.72192
	C3	DMSO	60.7468	16.8391	2.39847
	C3	DMSO	150.241	6.69414	8.47062
	C3	DMSO	137.897	5.39105	6.23381
	C3	DMSO	86.7148	65.5808	2.72664
	C3	DMSO	154.561	75.2386	3.34666
	C3	DMSO	74.8378	79.684	2.72108
	C3	DMSO	110.677	71.3594	3.97768
	C3	DMSO	73.1315	5.92131	2.37791
	C3	DMSO	79.6284	29.2429	2.58364
	C3	DMSO	69.2322	8.40062	2.42155
	C3	DMSO	135.647	76.7608	2.84501
	C3	DMSO	88.7113	103.826	3.28787
	C3	DMSO	114.067	58.0522	2.77847
	C3	DMSO	74.6124	5.54917	2.59778
	C3	DMSO	91.5234	68.7005	3.28336
	C3	DMSO	94.7213	14.8801	3.36688
	C3	DMSO	78.308	41.5633	2.55037
	C3	DMSO	121.927	74.0126	2.1466
	C3	DMSO	180.203	5.20728	5.26625
	C3	DMSO	71.6914	52.6603	2.52935
	C3	DMSO	62.1196	5.59824	2.48242
	C3	DMSO	109.377	64.7214	3.16305
	C3	DMSO	74.0207	14.2363	2.55812
	C3	DMSO	75.2064	5.60909	2.37548
	C3	DMSO	70.6304	15.738	2.84693
	C3	DMSO	71.6591	5.23281	2.58508
	C3	DMSO	74.8308	10.9702	2.7366
	C3	DMSO	90.8689	17.0328	2.75232
	C3	DMSO	115.943	44.3986	2.65501
	C3	DMSO	144.899	73.2985	3.01704
	C3	DMSO	68.1087	5.50867	2.22005
	C3	DMSO	208.966	12.5199	2.49047
	C3	DMSO	81.6916	56.9394	2.52823
	C3	DMSO	189.158	50.4137	3.57111
	C3	DMSO	140.254	77.7484	2.66693
	C3	DMSO	169.317	5.79933	8.47575
	C3	DMSO	161.673	25.8405	2.52972
	C3	DMSO	158.257	6.36926	6.00187
	C3	DMSO	121.557	7.23743	2.36801
	C3	DMSO	153.835	9.01378	9.61493
	C3	DMSO	116.528	78.4125	3.06469
	C3	DMSO	128.431	67.7097	3.24998
	C3	DMSO	108.767	82.7294	3.33259
	C3	DMSO	88.314	75.0951	2.87748
	C3	DMSO	80.8833	5.1887	2.52448
	C3	DMSO	139.93	53.9264	5.12405
	C3	DMSO	66.3548	10.0406	2.61493
	C3	DMSO	74.9228	6.20394	2.97127
	C3	DMSO	64.5537	6.87643	2.26848
	C3	DMSO	165.908	6.44154	2.78154
	C3	DMSO	78.8638	21.9862	2.79666
	C3	DMSO	78.9501	42.3269	2.66759
	C3	DMSO	75.26	67.9795	2.38038
	C3	DMSO	172.955	6.64795	8.13946
	C3	DMSO	63.614	5.90689	2.55847
	C3	DMSO	63.2403	5.59558	2.38766
	C3	DMSO	100.849	61.0945	3.20343
	C3	DMSO	74.4248	5.92228	2.24845
	C3	DMSO	81.6438	56.4178	2.44169
	C3	DMSO	100.151	16.8358	2.66858
	C3	DMSO	45.015	5.98195	2.37876
	C3	DMSO	96.4454	31.3054	3.61268
	C3	DMSO	77.0899	42.7554	2.9949
	C3	DMSO	82.3521	6.16109	2.37834
	C3	DMSO	123.763	61.2157	4.10885
	C3	DMSO	65.4691	5.08659	2.22293
	C3	DMSO	138.095	49.0259	6.24953
	C3	DMSO	95.3339	22.7309	3.70393
	C3	DMSO	67.8007	5.09786	2.48622
	C3	DMSO	74.6105	5.64474	2.23996
	C3	DMSO	94.9286	5.77838	2.2964
	C3	DMSO	87.8693	43.3548	2.82649
	C3	DMSO	153.125	7.32981	6.08503
	C3	DMSO	133.781	64.8954	5.88856
	C3	DMSO	69.8068	9.80797	2.36362
	C3	DMSO	97.0577	101.708	3.49216
	C3	DMSO	142.357	76.1438	3.28976
	C3	DMSO	76.0992	53.5662	2.61948
	C3	DMSO	79.2877	33.2959	3.03496
	C3	DMSO	170.007	7.82867	5.333
	C3	DMSO	101.033	38.3089	4.0958
	C3	DMSO	87.8515	19.3535	3.85297
	C3	DMSO	106.274	39.381	3.1273
	C3	DMSO	73.3791	71.4676	2.66166
	C3	DMSO	78.2836	72.4009	3.71443
	C3	DMSO	152.343	68.3958	2.72629
	C3	DMSO	150.343	73.5244	4.47609
	C3	DMSO	145.659	39.19	4.08626
	C3	DMSO	87.8661	65.0548	2.86355
	C3	DMSO	69.5985	64.8315	3.06442
	C3	DMSO	65.4232	5.97336	2.72049
	C3	DMSO	78.2207	5.3644	2.5383
	C3	DMSO	94.0214	50.1823	2.55104
	C3	DMSO	124.217	32.2931	2.35774
	C3	DMSO	143.593	10.614	5.68348
	C3	DMSO	227.383	5.58409	2.73698
	C3	DMSO	69.4842	18.4774	2.25186
	C3	DMSO	77.3616	35.2401	2.35953
	C3	DMSO	96.2413	52.6594	2.80755
	C3	DMSO	166.593	5.79273	5.53922
	C3	DMSO	80.992	63.9503	2.9609
	C3	DMSO	82.9217	61.7696	2.47326
	C3	DMSO	105.903	72.2166	3.85292
	C3	DMSO	78.3296	92.747	3.86504
	C3	DMSO	90.0836	44.6544	2.78183
	C3	DMSO	128.965	46.6411	3.89224
	C3	DMSO	71.4073	36.583	2.76641
	C3	DMSO	74.0538	25.4951	2.93876
	C3	DMSO	106.567	73.3084	3.87078
	C3	DMSO	103.069	56.802	2.39506
	C3	DMSO	94.9292	103.662	3.00016
	C3	DMSO	64.3351	12.5246	2.23257
	C3	DMSO	138.439	26.3995	2.77099
	C3	DMSO	84.1875	30.8523	2.47135
	C3	DMSO	163.732	7.67712	5.17858
	C3	DMSO	76.9923	31.604	2.73429
	C3	DMSO	95.7344	88.0493	3.14951
	C3	DMSO	106.084	38.5548	3.45996
	C3	DMSO	73.6127	5.51085	2.64489
	C3	DMSO	82.7	45.1664	3.03344
	C3	DMSO	98.8992	64.3468	2.6612
	C3	DMSO	81.5351	14.693	2.4972
	C3	DMSO	88.8968	17.5495	2.78853
	C3	DMSO	69.0314	5.36682	2.31239
	C3	DMSO	91.3444	60.4514	2.72226
	C3	DMSO	130.64	28.6107	4.74702
	C3	DMSO	218.683	62.8112	3.70008
	C3	DMSO	76.3532	100.658	2.99613
	C3	DMSO	78.7508	6.65126	2.42723
	C3	DMSO	116.011	38.766	3.76754
	C3	DMSO	108.841	51.4393	2.52645
	C3	DMSO	143.769	51.1667	3.6697
	C3	DMSO	83.7051	13.1963	2.49082
	C3	DMSO	148.255	8.42234	5.24991
	C3	DMSO	101.648	59.8951	2.55731
	C3	DMSO	59.111	7.13319	2.59841
	C3	DMSO	75.3955	6.60393	2.48852
	C3	DMSO	117.3	24.5651	3.12076
	C3	DMSO	74.5148	6.38162	2.61028
	C3	DMSO	156.802	5.3324	7.07688
	C3	DMSO	160.057	38.2858	2.85455
	C3	DMSO	85.8387	34.9775	3.54582
	C3	DMSO	244.217	7.74168	5.8236
	C3	DMSO	76.3689	15.9151	2.65694
	C3	DMSO	151.355	7.74711	7.01954
	C3	DMSO	281.007	81.0375	3.16708
	C3	DMSO	91.8687	58.6888	2.90572
	C3	DMSO	80.8992	24.497	2.52064
	C3	DMSO	70.5475	6.64058	2.48888
	C3	DMSO	133.011	51.9758	2.60168
	C3	DMSO	71.4831	9.27491	2.31386
	C3	DMSO	111.85	66.0585	3.38516
	C3	DMSO	91.817	32.1572	2.92002
	C3	DMSO	81.8529	25.0044	2.57435
	C3	DMSO	83.4338	7.87362	2.55217
	C3	DMSO	176.682	7.22207	9.67894
	C3	DMSO	122.764	66.9133	3.95076
	C3	DMSO	77.3108	31.6131	2.72932
	C3	DMSO	104.41	52.7013	2.50464
	C3	DMSO	66.6253	7.43411	2.69824
	C3	DMSO	61.5551	5.52682	2.38933
	C3	DMSO	62.7487	63.7438	2.42502
	C3	DMSO	79.1403	57.0983	2.44711
	C3	DMSO	132.651	55.0654	5.53733
	C3	DMSO	70.325	25.6468	3.23647
	C3	DMSO	462.173	5.32634	2.29584
	C3	DMSO	97.3776	60.0021	3.48424
	C3	DMSO	89.0443	84.4995	2.22681
	C3	DMSO	76.4972	15.4463	2.74776
	C3	DMSO	79.7685	53.5432	2.47871
	C3	DMSO	79.9725	50.6267	2.638
	C3	DMSO	90.181	35.2771	2.57509
	C3	DMSO	80.8804	5.60888	2.45731
	C3	DMSO	42.1922	5.22087	2.30466
	C3	DMSO	87.6506	47.8772	2.68409
	C3	DMSO	74.1769	11.3887	2.26731
	C3	DMSO	81.9923	46.1883	2.44226
	C3	DMSO	72.8849	5.54373	2.61503
	C3	DMSO	82.7516	12.9253	2.59077
	C3	DMSO	73.97	8.23974	2.41485
	C3	DMSO	139.693	34.9042	3.69224
	C3	DMSO	145.417	71.0955	2.92273
	C3	DMSO	76.1512	14.6574	2.72236
	C3	DMSO	104.381	69.0543	2.64197
	C3	DMSO	76.6944	53.6146	2.41736
	C3	DMSO	114.11	5.58407	4.47023
	C3	DMSO	137.403	37.1264	4.95487
	C3	DMSO	72.404	5.92232	2.3714
	C3	DMSO	115.825	50.285	4.22463
	C3	DMSO	100.722	37.306	3.98132
	C3	DMSO	87.498	35.4219	2.52336
	C3	DMSO	144.262	44.1391	4.35473
	C3	DMSO	151.153	5.97673	5.65247
	C3	DMSO	79.4538	12.6868	2.551
	C3	DMSO	312.951	8.91447	11.8681
	C3	DMSO	80.1556	5.85773	2.37866
	C3	DMSO	165.6	5.96595	4.12084
	C3	DMSO	82.986	16.9776	2.63089
	C3	DMSO	77.5304	21.8429	3.90793
	C3	DMSO	88.2267	13.8691	2.81453
	C3	DMSO	73.8518	41.5633	2.8263
	C3	DMSO	82.9346	12.4832	2.49722
	C3	DMSO	64.5613	31.2938	2.90776
	C3	DMSO	78.874	6.70027	2.38928
	C3	DMSO	97.9738	58.0108	2.61802
	C3	DMSO	130.296	67.6107	3.12809
	C3	DMSO	63.0102	23.4827	2.32419
	C3	DMSO	68.8434	5.27705	2.40049
	C3	DMSO	104.322	56.5748	3.02273
	C3	DMSO	70.5808	6.74086	2.81536
	C3	DMSO	77.4421	6.01135	2.58746
	C3	DMSO	145.242	6.03469	6.01907
	C3	DMSO	78.5913	15.9246	2.58768
	C3	DMSO	139.416	47.6673	5.30913
	C3	DMSO	157.908	50.8429	3.3008
	C3	DMSO	72.1506	35.5794	2.43787
	C3	DMSO	86.9232	5.28558	2.44692
	C3	DMSO	206.651	47.603	3.4153
	C3	DMSO	91.4992	91.079	3.1796
	C3	DMSO	115.447	75.9705	3.81121
	C3	DMSO	85.4639	37.2472	3.0145
	C3	DMSO	86.0998	9.86592	2.63971
	C3	DMSO	132.394	23.6498	4.765
	C3	DMSO	80.5066	5.58253	2.44575
	C3	DMSO	155.586	22.0182	4.14716
	C3	DMSO	137.134	65.1849	2.69347
	C3	DMSO	78.4638	5.52231	2.41187
	C3	DMSO	79.8595	16.6404	2.56495
	C3	DMSO	73.8679	32.3668	2.14404
	C3	DMSO	84.8676	74.3903	2.53619
	C3	DMSO	101.184	35.9287	4.18746
	C3	DMSO	84.9431	54.2431	2.68737
	C3	DMSO	160.275	41.6086	3.56104
	C3	DMSO	245.635	8.02705	5.78628
	C3	DMSO	76.8372	6.13488	2.2582
	C3	DMSO	92.0515	21.0728	3.3729
	C3	DMSO	126.827	70.9002	4.45719
	C3	DMSO	169.965	25.3996	4.5031
	C3	DMSO	80.2507	62.9077	2.58803
	C3	DMSO	70.3575	5.6374	2.47328
	C3	DMSO	126.389	62.0102	2.14285
	C3	DMSO	125.98	30.5489	3.0076
	C3	DMSO	85.3839	68.3944	2.43789
	C3	DMSO	83.9968	5.00267	2.36268
	C3	DMSO	70.4639	8.38951	2.66927
	C3	DMSO	96.3586	49.9542	2.58169
	C3	DMSO	114.93	64.4515	3.61694
	C3	DMSO	153.413	6.16113	5.50044
	C3	DMSO	116.807	77.6946	2.77195
	C3	DMSO	72.2557	6.97579	2.79529
	C3	DMSO	138.006	51.0912	5.57192
	C3	DMSO	83.5064	75.024	2.92196
	C3	DMSO	89.3052	36.4997	2.6887
	C3	DMSO	94.0463	70.4501	3.91729
	C3	DMSO	121.637	70.6188	3.4539
	C3	DMSO	138.672	89.1861	4.30315
	C3	DMSO	85.595	29.3468	2.36045
	C3	DMSO	94.6791	91.3605	2.93606
	C3	DMSO	79.1341	62.2584	2.38924
	C3	DMSO	81.554	51.8754	2.73103
	C3	DMSO	256.266	31.4226	3.01856
	C3	DMSO	89.0037	95.4117	3.1269
	C3	DMSO	204.136	18.9042	2.47599
	C3	DMSO	74.6991	42.8659	3.09073
	C3	DMSO	189.491	38.0063	2.98842
	C3	DMSO	95.8864	64.0703	2.87808
	C3	DMSO	75.9395	44.9884	2.28093
	C3	DMSO	58.8007	7.33169	2.34034
	C3	DMSO	164.015	20.1767	4.17022
	C3	DMSO	63.0501	38.2657	2.4686
	C3	DMSO	171.423	5.73268	2.552
	C3	DMSO	102.593	35.7851	2.83884
	C3	DMSO	77.4115	22.5067	3.44955
	C3	DMSO	147.08	40.963	2.47053
	C3	DMSO	109.998	57.0641	2.84636
	C3	DMSO	79.3416	27.5554	2.74216
	C3	DMSO	94.6758	48.9908	2.67196
	C3	DMSO	143.871	5.52382	3.8944
	C3	DMSO	75.1926	15.7619	3.1014
	C3	DMSO	97.9838	47.5972	2.88634
	C3	DMSO	155.669	18.4462	2.19735
	C3	DMSO	113.253	75.121	3.83098
	C3	DMSO	89.7566	17.8583	2.54868
	C3	DMSO	90.7713	40.0155	2.8091
	C3	DMSO	98.2675	48.7882	2.30943
	C3	DMSO	162.491	58.8647	3.98032
	C3	DMSO	76.5108	7.59749	2.61924
	C3	DMSO	81.6872	5.01658	2.40672
	C3	DMSO	78.5648	37.7075	2.49257
	C3	DMSO	143.518	5.28496	3.6602
	C3	DMSO	76.0614	6.71318	2.46674
	C3	DMSO	80.6321	5.24089	2.78576
	C3	DMSO	78.6837	32.9345	2.66442
	C3	DMSO	137.482	42.0612	3.70758
	C3	DMSO	141.212	71.4847	4.61871
	C3	DMSO	99.2024	76.386	3.41798
	C3	DMSO	193.185	5.59881	5.31461
	C3	DMSO	86.0793	69.7715	3.28991
	C3	DMSO	65.5696	5.90395	2.59996
	C3	DMSO	168.544	14.6061	4.8301
	C3	DMSO	104.212	38.7996	3.98037
	C3	DMSO	143.124	10.4285	3.75156
	C3	DMSO	109.135	94.9228	3.63144
	C3	DMSO	68.6644	6.0579	2.32896
	C3	DMSO	75.0677	39.3198	3.11761
	C3	DMSO	98.5492	13.9052	2.71859
	C3	DMSO	85.7076	72.1811	2.77346
	C3	DMSO	48.5082	21.1138	2.48642
	C3	DMSO	131.399	23.8112	2.8026
	C3	DMSO	80.7856	46.556	2.82755
	C3	DMSO	71.5266	23.4935	2.40601
	C3	DMSO	164.113	6.01843	2.27838
	C3	DMSO	74.0752	5.88008	2.49681
	C3	DMSO	77.8719	8.95016	2.59561
	C3	DMSO	69.1958	13.7444	2.89985
	C3	DMSO	117.044	49.6622	2.75607
	C3	DMSO	58.0435	6.71743	2.19169
	C3	DMSO	121.618	79.7049	3.50743
	C3	DMSO	154.534	5.80615	5.02179
	C3	DMSO	98.5678	70.8313	3.65903
	C3	DMSO	152.447	56.8206	3.74955
	C3	DMSO	110.394	56.8896	3.84261
	C3	DMSO	63.8462	23.3868	2.31006
	C3	DMSO	107.838	46.4044	2.20121
	C3	DMSO	118.63	6.27603	5.34128
	C3	DMSO	85.5488	37.2652	2.56149
	C3	DMSO	73.2334	7.39269	2.44491
	C3	DMSO	112.609	71.4127	2.9464
	C3	DMSO	113.533	74.3823	2.99926
	C3	DMSO	61.8811	4.77597	2.23795
	C3	DMSO	77.7888	68.5741	2.61648
	C3	DMSO	155.414	88.3373	3.74938
	C3	DMSO	90.0901	48.56	2.45424
	C3	DMSO	75.6	5.65225	2.34069
	C3	DMSO	72.4329	6.27692	2.64579
	C3	DMSO	79.1574	14.0771	2.9445
	C3	DMSO	76.9416	6.12351	2.48894
	C3	DMSO	97.6033	70.3761	2.66404
	C3	DMSO	177.387	56.4573	3.47004
	C3	DMSO	88.333	5.33789	2.39644
	C3	DMSO	158.98	84.3147	3.0588
	C3	DMSO	59.4972	5.80413	2.38164
	C3	DMSO	113.813	42.0869	3.90774
	C3	DMSO	176.086	64.375	3.20366
	C3	DMSO	80.4568	81.2857	3.12286
	C3	DMSO	115.984	61.8231	2.9738
	C3	DMSO	147.024	5.89305	6.32282
	C3	DMSO	144.028	86.1527	3.95274
	C3	DMSO	190.838	6.09102	2.63353
	C3	DMSO	147.834	7.5181	10.7519
	C3	DMSO	70.5521	29.5165	2.74349
	C3	DMSO	123.53	5.15032	4.13993
	C3	DMSO	198.509	6.29698	2.55448
	C3	DMSO	82.7845	38.946	2.95915
	C3	DMSO	71.7698	17.2243	2.30066
	C3	DMSO	116.352	84.1232	4.12426
	C3	DMSO	127.875	46.9505	2.62364
	C3	DMSO	142.331	10.5709	4.64945
	C3	DMSO	70.7003	24.0326	2.83679
	C3	DMSO	162.039	5.26369	5.56254
	C3	DMSO	112.828	35.6088	3.63312
	C3	DMSO	112.444	69.6555	3.7209
	C3	DMSO	75.1808	5.72879	2.7365
	C3	DMSO	171.81	6.02796	5.62526
	C3	DMSO	76.7552	11.4099	2.52862
	C3	DMSO	90.8604	81.245	3.68187
	C3	DMSO	103.47	5.77833	2.55287
	C3	DMSO	109.163	37.5516	3.94669
	C3	DMSO	80.7327	26.2107	2.85706
	C3	DMSO	70.7386	6.58475	2.68108
	C3	DMSO	85.2557	24.0809	2.63948
	C3	DMSO	103.193	72.9298	3.79016
	C3	DMSO	76.7477	41.3216	2.48742
	C3	DMSO	144.594	34.3577	4.64362
	C3	DMSO	79.4361	23.8349	2.70222
	C3	DMSO	93.1373	41.4562	3.54158
	C3	DMSO	92.1429	17.5433	2.96928
	C3	DMSO	78.2347	7.12373	2.90367
	C3	DMSO	120.343	74.4096	5.31732
	C3	DMSO	148.28	40.6293	3.72161
	C3	DMSO	114.101	66.3055	2.57601
	C3	DMSO	71.3887	5.02774	2.65825
	C3	DMSO	123.176	15.7622	3.2407
	C3	DMSO	101.674	65.3788	2.78085
	C3	DMSO	136.839	48.0376	5.87566
	C3	DMSO	67.9772	54.1765	2.76965
	C3	DMSO	99.8298	48.0518	3.55852
	C3	DMSO	81.6333	34.5739	2.764
	C3	DMSO	73.6842	20.7819	2.68218
	C3	DMSO	147.016	50.0694	3.36111
	C3	DMSO	74.5518	26.9107	2.45259
	C3	DMSO	158.456	79.9756	3.5446
	C3	DMSO	79.2357	66.3671	2.85549
	C3	DMSO	120.831	63.1153	4.31168
	C3	DMSO	79.2208	9.87222	2.82994
	C3	DMSO	87.3964	55.4002	2.72726
	C3	DMSO	249.392	63.1029	3.00994
	C3	DMSO	107.198	30.5143	2.86898
	C3	DMSO	162.545	72.4931	4.75279
	C3	DMSO	79.2083	6.42483	2.38423
	C3	DMSO	113.493	70.8684	3.1608
	C3	DMSO	73.5988	28.9874	2.65462
	C3	DMSO	72.06	58.6257	2.93838
	C3	DMSO	87.8949	27.8589	2.91489
	C3	DMSO	71.84	7.94177	2.70525
	C3	DMSO	64.9823	5.05447	2.00382
	C3	DMSO	122.366	60.399	2.905
	C3	DMSO	68.2976	17.8832	2.90297
	C3	DMSO	139.169	5.77288	6.39975
	C3	DMSO	69.1894	7.0792	2.16305
	C3	DMSO	140.653	80.8298	5.09016
	C3	DMSO	136.177	36.9483	5.04772
	C3	DMSO	77.1108	20.7503	3.30266
	C3	DMSO	70.3925	6.52306	2.63909
	C3	DMSO	151.489	79.1844	3.13908
	C3	DMSO	76.1979	5.35568	2.71938
	C3	DMSO	66.6015	5.32669	2.44578
	C3	DMSO	153.033	58.954	3.96934
	C3	DMSO	14.8994	4.504	2.09977
	C3	DMSO	118.721	49.5074	3.15196
	C3	DMSO	160.371	59.0898	2.91039
	C3	DMSO	83.6033	76.3287	2.26163
	C3	DMSO	62.9661	26.0304	2.55183
	C3	DMSO	164.417	5.06767	2.30232
	C3	DMSO	70.7884	5.62111	2.61178
	C3	DMSO	82.7028	37.5344	2.51997
	C3	DMSO	70.3979	35.9049	2.35694
	C3	DMSO	88.3595	60.4477	2.48807
	C3	DMSO	72.0257	11.5199	2.19706
	C3	DMSO	103.277	60.4765	3.00948
	C3	DMSO	58.2052	16.0327	2.47024
	C3	DMSO	98.2997	35.2758	3.19558
	C3	DMSO	106.661	48.8286	3.28574
	C3	DMSO	88.1971	25.3188	3.61452
	C3	DMSO	101.125	68.2558	2.916
	C3	DMSO	307.619	6.17767	6.74781
	C3	DMSO	104.436	26.1037	2.45486
	C3	DMSO	84.2051	57.2644	2.74583
	C3	DMSO	150.893	6.12741	4.52118
	C3	DMSO	120.074	69.7528	4.45128
	C3	DMSO	84.5875	6.80818	2.81827
	C3	DMSO	100.87	58.184	3.04563
	C3	DMSO	75.2419	19.9698	2.70944
	C3	DMSO	71.3901	18.5518	2.39289
	C3	DMSO	66.9632	55.1371	3.10173
	C3	DMSO	70.5752	6.27877	2.38285
	C3	DMSO	146.71	6.3336	6.98624
	C3	DMSO	148.339	27.0807	3.56916
	C3	DMSO	72.3527	5.73951	2.41587
	C3	DMSO	81.1431	46.7136	2.50385
	C3	DMSO	121.873	44.9882	4.33706
	C3	DMSO	76.8148	42.4378	2.53714
	C3	DMSO	74.871	15.6814	2.67588
	C3	DMSO	76.6664	33.5064	2.75511
	C3	DMSO	63.2545	6.06975	2.52582
	C3	DMSO	126.935	44.0977	3.17189
	C3	DMSO	94.7798	40.5047	3.48393
	C3	DMSO	89.7196	18.9653	2.37864
	C3	DMSO	233.242	18.3507	3.36775
	C3	DMSO	72.9251	83.7108	2.92822
	C3	DMSO	127.914	50.0537	5.11601
	C3	DMSO	120.966	43.3048	3.00839
	C3	DMSO	226.906	54.3341	3.57956
	C3	DMSO	418.404	65.9808	2.70728
	C3	DMSO	87.3257	61.5464	2.47707
	C3	DMSO	110.517	78.5565	4.09401
	C3	DMSO	104.76	40.0188	3.66976
	C3	DMSO	77.4285	6.00325	2.50326
	C3	DMSO	86.3224	6.37491	2.99405
	C3	DMSO	358.058	9.76185	2.76116
	C3	DMSO	70.1281	18.5774	2.41502
	C3	DMSO	93.5626	18.2521	3.50807
	C3	DMSO	694.481	20.5438	2.43114
	C3	DMSO	165.9	5.75271	11.0025
	C3	DMSO	84.8211	70.643	2.59901
	C3	DMSO	84.6542	80.8621	3.31239
	C3	DMSO	78.3772	66.5261	3.05263
	C3	DMSO	86.4323	11.6498	2.58309
	C3	DMSO	82.2586	24.4839	2.67721
	C3	DMSO	79.3425	7.17375	2.51394
	C3	DMSO	136.835	32.1021	3.07641
	C3	DMSO	84.1401	19.9917	2.96536
	C3	DMSO	155.965	6.05045	5.00693
	C3	DMSO	136.019	58.9945	3.3714
	C3	DMSO	159.182	61.137	3.52639
	C3	DMSO	104.833	66.0449	3.39154
	C3	DMSO	150.098	10.9521	7.28465
	C3	DMSO	81.5416	36.4101	3.0821
	C3	DMSO	87.9889	5.42272	2.37733
	C3	DMSO	113.914	54.4901	2.907
	C3	DMSO	74.8023	36.72	2.86782
	C3	DMSO	65.5051	44.6149	2.58603
	C3	DMSO	142.253	5.05942	2.2947
	C3	DMSO	74.5165	6.29665	2.61305
	C3	DMSO	81.6511	58.7648	2.58871
	C3	DMSO	81.5158	27.243	2.70592
	C3	DMSO	136.797	5.52521	3.39701
	C3	DMSO	71.9885	36.1071	2.36395
	C3	DMSO	74.8906	29.9453	2.80523
	C3	DMSO	128.625	53.8936	4.86273
	C3	DMSO	120.339	61.6431	2.6178
	C3	DMSO	87.2731	26.342	2.89069
	C3	DMSO	70.7164	26.1691	2.40401
	C3	DMSO	74.5937	5.84271	2.69731
	C3	DMSO	68.081	24.0338	2.43322
	C3	DMSO	144.017	49.0538	2.19474
	C3	DMSO	106.119	5.81709	2.44847
	C3	DMSO	158.151	72.3433	4.91811
	C3	DMSO	78.1283	28.2344	2.5611
	C3	DMSO	101.071	40.4371	2.72789
	C3	DMSO	120.908	26.8152	4.61246
	C3	DMSO	88.9688	85.2345	2.6764
	C3	DMSO	76.0704	7.29687	2.45648
	C3	DMSO	154.529	93.3898	4.92364
	C3	DMSO	100.152	70.7175	2.90818
	C3	DMSO	128.844	89.1291	4.72514
	C3	DMSO	78.0355	66.1294	3.05409
	C3	DMSO	70.6875	33.049	2.7645
	C3	DMSO	78.7592	36.9979	3.2308
	C3	DMSO	71.4286	5.48671	2.57213
	C3	DMSO	80.0247	55.3971	3.12294
	C3	DMSO	128.395	6.7206	2.38835
	C3	DMSO	79.1237	27.0116	2.37138
	C3	DMSO	71.9505	58.0448	2.48095
	C3	DMSO	78.4635	19.4115	2.5256
	C3	DMSO	159.144	32.9517	2.49928
	C3	DMSO	107.941	35.8151	2.86483
	C3	DMSO	82.9588	6.12165	2.40386
	C3	DMSO	156.671	79.1646	2.91159
	C3	DMSO	77.3497	58.2357	2.30348
	C3	DMSO	228.823	78.9424	2.67364
	C3	DMSO	94.4488	51.1813	2.6997
	C3	DMSO	138.392	86.547	3.62422
	C3	DMSO	98.0588	43.7638	3.18341
	C3	DMSO	120.149	83.7857	3.6967
	C3	DMSO	80.2978	49.2079	3.54281
	C3	DMSO	73.454	4.95117	2.23529
	C3	DMSO	117.749	27.6171	4.15539
	C3	DMSO	138.494	51.9272	2.36503
	C3	DMSO	90.1722	25.827	2.59481
	C3	DMSO	170.691	61.6614	2.91449
	C3	DMSO	147.864	7.18584	5.6951
	C3	DMSO	62.1496	5.36048	2.14388
	C3	DMSO	156.736	7.82135	5.83235
	C3	DMSO	78.5611	7.38537	2.14565
	C3	DMSO	73.7272	9.89853	2.41632
	C3	DMSO	83.9474	72.0705	2.70751
	C3	DMSO	78.828	102.578	3.44699
	C3	DMSO	42.25	40.2054	3.09125
	C3	DMSO	149.535	6.23186	8.62706
	C3	DMSO	78.7041	21.0381	2.78889
	C3	DMSO	78.6382	6.12368	2.77595
	C3	DMSO	80.6475	55.1028	2.53795
	C3	DMSO	244.772	52.8912	2.16931
	C3	DMSO	72.8645	14.6375	2.50628
	C3	DMSO	89.2833	64.7279	3.13713
	C3	DMSO	62.4726	26.6944	2.46799
	C3	DMSO	72.2183	5.89679	2.34924
	C3	DMSO	81.0902	42.0636	2.56244
	C3	DMSO	113.037	71.615	3.64759
	C3	DMSO	69.7887	31.3574	3.10854
	C3	DMSO	93.1734	71.0158	2.99064
	C3	DMSO	77.6162	42.3737	2.65547
	C3	DMSO	128.384	42.8259	3.92308
	C3	DMSO	146.592	10.8979	6.54022
	C3	DMSO	74.037	27.2432	2.81147
	C3	DMSO	89.0481	50.793	2.66544
	C3	DMSO	61.2601	4.99088	2.25866
	C3	DMSO	73.6173	10.9794	2.51019
	C3	DMSO	117.165	97.5286	3.08124
	C3	DMSO	61.875	4.635	2.10554
	C3	DMSO	158.867	6.15934	9.425
	C3	DMSO	80.3889	48.9088	2.4754
	C3	DMSO	114.735	74.6338	5.70701
	C3	DMSO	99.2999	49.4068	3.8981
	C3	DMSO	72.9196	5.90745	2.62467
	C3	DMSO	71.0693	5.72353	2.3568
	C3	DMSO	123.254	60.6005	3.91889
	C3	DMSO	153.48	6.01171	10.0817
	C3	DMSO	77.457	4.81771	2.22562
	C3	DMSO	132.929	9.4633	6.46272
	C3	DMSO	182.348	6.15158	5.97304
	C3	DMSO	133.737	60.2922	4.57396
	C3	DMSO	88.1747	24.2401	2.55956
	C3	DMSO	133.021	39.924	3.93177
	C3	DMSO	100.899	48.8012	4.56355
	C3	DMSO	89.3326	77.8954	2.7387
	C3	DMSO	84.2983	75.8194	2.73736
	C3	DMSO	59.6376	6.34327	2.4005
	C3	DMSO	143.735	40.0048	3.95597
	C3	DMSO	107.43	74.5838	2.26481
	C3	DMSO	100.449	77.2948	2.96218
	C3	DMSO	120.717	14.9834	2.99981
	C3	DMSO	73.9741	33.9422	2.46391
	C3	DMSO	84.1886	5.58468	2.58297
	C3	DMSO	79.3831	50.266	2.66628
	C3	DMSO	167.139	5.96536	6.4827
	C3	DMSO	224.129	105.515	2.85077
	C3	DMSO	162.017	24.2471	8.44726
	C3	DMSO	93.1127	45.2327	3.68398
	C3	DMSO	66.3163	43.3463	2.75959
	C3	DMSO	103.605	65.2513	2.24937
	C3	DMSO	103.21	42.1274	3.07901
	C3	DMSO	84.8747	52.0594	2.47958
	C3	DMSO	70.1293	8.54106	2.72098
	C3	DMSO	414.447	58.9736	3.01773
	C3	DMSO	144.467	10.2411	3.5559
	C3	DMSO	66.511	23.3363	2.44859
	C3	DMSO	69.0515	27.8608	2.3333
	C3	DMSO	95.9507	61.2148	2.62115
	C3	DMSO	106.776	68.2066	3.32251
	C3	DMSO	107.756	88.4564	2.7334
	C3	DMSO	566.842	57.0989	3.33997
	C3	DMSO	163.85	11.4307	4.02724
	C3	DMSO	75.563	43.5398	2.7087
	C3	DMSO	80.2397	6.02792	2.72259
	C3	DMSO	75.5479	39.9882	2.45218
	C3	DMSO	69.7719	6.75923	2.38427
	C3	DMSO	78.3549	22.4659	2.71419
	C3	DMSO	158.407	5.98853	4.92809
	C3	DMSO	75.6784	38.0302	3.49804
	C3	DMSO	74.4314	32.5291	2.71422
	C3	DMSO	90.3596	60.6278	4.32608
	C3	DMSO	125.41	48.5083	3.78534
	C3	DMSO	65.6184	49.3501	2.57065
	C3	DMSO	60.1556	6.11636	2.43916
	C3	DMSO	66.2589	22.6894	2.50181
	C3	DMSO	77.3637	15.8389	2.4831
	C3	DMSO	135.22	74.5085	3.80743
	C3	DMSO	139.029	77.5129	3.91409
	C3	DMSO	75.3137	7.24365	2.71179
	C3	DMSO	133.671	44.0643	4.35092
	C3	DMSO	81.5713	12.1339	2.41728
	C3	DMSO	98.3801	56.031	2.49497
	C3	DMSO	140.03	5.62266	5.58843
	C3	DMSO	73.1833	56.9852	2.70441
	C3	DMSO	140.487	50.0402	5.12838
	C3	DMSO	115.371	61.2421	3.86374
	C3	DMSO	99.6111	71.9701	2.94296
	C3	DMSO	156.475	6.08936	7.001
	C3	DMSO	891.47	32.1133	9.26344
	V1	DMSO	45.4461	4.84019	2.45238
	V1	DMSO	157.438	58.6482	6.61766
	V1	DMSO	73.3617	6.07264	2.13181
	V1	DMSO	51.9084	15.8945	2.60857
	V1	DMSO	83.2249	94.7148	3.1534
	V1	DMSO	47.2797	6.83496	2.50207
	V1	DMSO	77.0884	6.795	2.83418
	V1	DMSO	54.8029	84.0911	2.80066
	V1	DMSO	39.2199	5.64947	2.25096
	V1	DMSO	58.0042	4.55974	2.1549
	V1	DMSO	46.0476	4.99779	2.53318
	V1	DMSO	41.0183	6.9371	2.49638
	V1	DMSO	40.8988	35.8748	2.30368
	V1	DMSO	90.9223	5.63947	4.66712
	V1	DMSO	39.2296	4.83797	2.20886
	V1	DMSO	46.0651	7.92112	2.47854
	V1	DMSO	70.4439	85.7003	2.61263
	V1	DMSO	42.8782	6.71057	2.81411
	V1	DMSO	68.8432	58.0543	3.20225
	V1	DMSO	78.4164	43.0514	2.8962
	V1	DMSO	148.613	40.1857	3.72144
	V1	DMSO	50.8304	36.5418	2.41257
	V1	DMSO	37.3671	5.30356	2.16006
	V1	DMSO	47.8598	7.60238	2.75398
	V1	DMSO	97.5247	6.18715	5.25308
	V1	DMSO	44.4428	5.74243	2.46122
	V1	DMSO	50.4266	5.56171	2.39526
	V1	DMSO	41.0161	72.7398	2.59351
	V1	DMSO	106.039	60.8611	2.91895
	V1	DMSO	56.1791	51.2696	2.55626
	V1	DMSO	83.8269	37.4176	2.73042
	V1	DMSO	99.2171	46.8954	2.97304
	V1	DMSO	38.0425	5.18727	2.30167
	V1	DMSO	44.7104	12.6609	2.47419
	V1	DMSO	58.7185	5.69427	2.18564
	V1	DMSO	51.5195	61.5154	2.64701
	V1	DMSO	71.631	91.4746	2.69471
	V1	DMSO	71.7137	8.38213	2.46602
	V1	DMSO	60.8944	60.2786	2.7241
	V1	DMSO	103.478	20.8133	2.53767
	V1	DMSO	95.1646	6.05222	2.47354
	V1	DMSO	102.082	62.9282	2.876
	V1	DMSO	89.9579	6.3708	3.08625
	V1	DMSO	42.7639	5.88636	2.77397
	V1	DMSO	39.5835	5.21012	2.39091
	V1	DMSO	47.062	55.9118	2.44266
	V1	DMSO	42.4013	6.21963	2.47901
	V1	DMSO	45.6891	5.00162	2.54209
	V1	DMSO	44.9901	5.91199	2.62856
	V1	DMSO	77.0854	20.5562	2.38521
	V1	DMSO	89.6495	71.2744	3.04473
	V1	DMSO	73.6247	44.2199	2.9337
	V1	DMSO	44.6552	7.52627	2.69548
	V1	DMSO	89.599	6.85401	4.61865
	V1	DMSO	75.571	79.0745	2.2875
	V1	DMSO	63.2431	49.2721	2.50708
	V1	DMSO	35.9654	5.72832	2.22683
	V1	DMSO	41.8603	4.29667	2.09211
	V1	DMSO	76.2233	99.317	2.85932
	V1	DMSO	38.1635	29.4287	2.40509
	V1	DMSO	98.993	53.1349	2.255
	V1	DMSO	34.4914	24.7951	2.30162
	V1	DMSO	55.5478	7.64529	2.52712
	V1	DMSO	82.0503	5.86782	3.84184
	V1	DMSO	48.1108	5.59256	2.60129
	V1	DMSO	43.8895	6.15938	2.33081
	V1	DMSO	44.0338	7.33926	2.86894
	V1	DMSO	49.1113	6.16408	2.72381
	V1	DMSO	56.15	32.8075	2.82057
	V1	DMSO	41.4481	48.7998	2.44919
	V1	DMSO	74.5019	53.689	2.61886
	V1	DMSO	47.5637	6.67413	2.33393
	V1	DMSO	66.6126	54.1832	3.2686
	V1	DMSO	44.0287	5.27858	2.40899
	V1	DMSO	44.9872	5.45625	2.18877
	V1	DMSO	88.6687	85.6042	3.72824
	V1	DMSO	68.1373	39.0855	2.26021
	V1	DMSO	38.1686	36.2533	2.42384
	V1	DMSO	91.7565	16.7468	3.32134
	V1	DMSO	87.7647	9.28615	4.9465
	V1	DMSO	77.842	5.26535	2.40257
	V1	DMSO	47.9266	5.93226	2.34935
	V1	DMSO	43.49	6.38348	2.69809
	V1	DMSO	44.936	4.67643	2.17664
	V1	DMSO	43.8371	6.71822	2.56704
	V1	DMSO	38.3477	27.3166	2.40833
	V1	DMSO	156.228	10.6554	2.73128
	V1	DMSO	74.2802	33.6415	2.39297
	V1	DMSO	76.2058	46.3212	2.60474
	V1	DMSO	43.9452	5.01688	2.28046
	V1	DMSO	43.3636	5.67471	2.66924
	V1	DMSO	45.9726	72.4201	2.78392
	V1	DMSO	41.8867	5.79684	2.95785
	V1	DMSO	39.5059	5.39754	2.32369
	V1	DMSO	41.0305	5.93805	2.32374
	V1	DMSO	120.422	80.2046	3.52615
	V1	DMSO	47.8069	6.30301	2.71468
	V1	DMSO	80.5068	82.0289	3.48462
	V1	DMSO	44.43	6.95033	2.52036
	V1	DMSO	37.4674	7.02751	2.4677
	V1	DMSO	41.5182	5.72849	2.46914
	V1	DMSO	46.8182	57.0278	3.00479
	V1	DMSO	74.8269	81.7409	3.41203
	V1	DMSO	72.4565	88.8721	2.48655
	V1	DMSO	60.2582	65.0427	2.53755
	V1	DMSO	39.9023	56.3312	2.31774
	V1	DMSO	62.4067	75.4054	2.25763
	V1	DMSO	41.8067	4.25508	2.13927
	V1	DMSO	41.2355	8.08961	2.36198
	V1	DMSO	49.2314	83.2857	2.25682
	V1	DMSO	61.4618	62.1271	2.81612
	V1	DMSO	38.3771	7.52822	2.36028
	V1	DMSO	38.3614	5.27564	2.31087
	V1	DMSO	51.5719	78.6587	2.65859
	V1	DMSO	39.7677	14.5864	2.23911
	V1	DMSO	111.232	8.60897	7.61937
	V1	DMSO	55.0564	11.8231	2.35
	V1	DMSO	89.7656	7.78741	2.93479
	V1	DMSO	131.814	31.5538	5.98626
	V1	DMSO	44.4648	7.02176	2.50236
	V1	DMSO	59.0863	65.871	2.62744
	V1	DMSO	45.3792	5.79882	2.53103
	V1	DMSO	64.4797	50.3142	2.52366
	V1	DMSO	48.7897	84.0071	2.66913
	V1	DMSO	46.7198	4.68405	2.37756
	V1	DMSO	172.694	19.4292	3.15046
	V1	DMSO	54.7661	72.7491	2.63556
	V1	DMSO	50.3717	6.14705	2.63263
	V1	DMSO	83.7317	5.96568	4.27292
	V1	DMSO	137.918	5.95262	2.20903
	V1	DMSO	46.8644	102.96	2.46029
	V1	DMSO	68.9077	71.2009	2.75738
	V1	DMSO	89.9542	65.993	3.07079
	V1	DMSO	46.6028	9.51995	2.58062
	V1	DMSO	82.5697	75.1589	3.4954
	V1	DMSO	41.8484	5.09815	2.63019
	V1	DMSO	56.7637	21.6344	2.559
	V1	DMSO	45.1973	6.91797	2.56495
	V1	DMSO	60.4037	98.7541	2.63758
	V1	DMSO	46.4998	5.58543	2.61168
	V1	DMSO	39.4548	28.7404	2.32711
	V1	DMSO	46.4423	5.81419	2.51129
	V1	DMSO	47.8728	4.96436	2.26588
	V1	DMSO	39.6548	5.04344	2.48072
	V1	DMSO	39.5115	45.5461	2.41423
	V1	DMSO	36.8562	10.5486	2.18892
	V1	DMSO	83.2885	65.1388	2.96915
	V1	DMSO	76.484	29.8414	2.87707
	V1	DMSO	39.7162	5.91224	2.37791
	V1	DMSO	74.9185	5.38877	2.29264
	V1	DMSO	43.0436	24.7303	2.85387
	V1	DMSO	42.5921	7.23246	2.51552
	V1	DMSO	40.7477	34.3382	2.8665
	V1	DMSO	44.5995	7.09061	2.39197
	V1	DMSO	87.1602	32.6078	2.97167
	V1	DMSO	58.5196	75.3504	2.4804
	V1	DMSO	65.5459	56.2886	2.38381
	V1	DMSO	49.2976	7.08499	2.47173
	V1	DMSO	39.2714	5.1975	2.2684
	V1	DMSO	48.8579	6.77247	2.72433
	V1	DMSO	57.8453	62.7191	2.75624
	V1	DMSO	45.6259	28.6702	2.42009
	V1	DMSO	50.0069	6.00149	2.4179
	V1	DMSO	87.0814	6.42901	4.15273
	V1	DMSO	76.1986	55.5187	2.60684
	V1	DMSO	41.0553	35.0381	2.23823
	V1	DMSO	66.7585	16.8973	2.42192
	V1	DMSO	82.27	5.28971	2.86667
	V1	DMSO	36.2999	7.10372	2.58802
	V1	DMSO	93.6186	7.47711	5.28382
	V1	DMSO	56.1603	44.7506	2.35012
	V1	DMSO	44.7741	5.08104	2.47123
	V1	DMSO	100.105	78.0496	2.79646
	V1	DMSO	47.1222	51.8806	3.0419
	V1	DMSO	39.9379	6.02273	2.3161
	V1	DMSO	49.7038	5.61255	2.65799
	V1	DMSO	38.5747	6.40001	2.24633
	V1	DMSO	68.6651	6.14664	2.45318
	V1	DMSO	68.5743	70.0281	2.99011
	V1	DMSO	66.6414	48.1453	2.26185
	V1	DMSO	85.8441	99.8172	3.92342
	V1	DMSO	44.1614	5.96926	2.59098
	V1	DMSO	46.0185	7.13576	2.37068
	V1	DMSO	45.9165	6.26963	2.70392
	V1	DMSO	43.963	41.987	2.22998
	V1	DMSO	41.1797	5.46028	2.46393
	V1	DMSO	84.8699	5.32712	4.6516
	V1	DMSO	51.0062	57.9873	2.60635
	V1	DMSO	43.2302	6.19832	2.5396
	V1	DMSO	65.4343	43.5332	2.71304
	V1	DMSO	38.9041	6.81223	2.6096
	V1	DMSO	43.8165	6.53437	2.45592
	V1	DMSO	49.1645	5.53599	2.64537
	V1	DMSO	43.2591	8.84499	2.54348
	V1	DMSO	42.4753	6.01896	2.13954
	V1	DMSO	57.5351	59.9922	2.79569
	V1	DMSO	45.7679	4.88823	2.36853
	V1	DMSO	63.872	58.1169	2.50834
	V1	DMSO	81.9837	11.1673	3.6515
	V1	DMSO	46.1582	5.53339	2.69367
	V1	DMSO	99.2357	69.8391	3.74707
	V1	DMSO	38.7604	5.06611	2.11308
	V1	DMSO	95.2535	8.11156	3.6443
	V1	DMSO	43.4691	5.61776	2.81233
	V1	DMSO	48.5835	5.55103	2.45897
	V1	DMSO	78.0339	59.8385	2.48609
	V1	DMSO	76.9392	55.7769	2.97576
	V1	DMSO	66.0834	86.0176	2.48043
	V1	DMSO	53.0628	5.56854	2.52352
	V1	DMSO	97.0944	5.21208	2.45759
	V1	DMSO	43.7447	6.8201	2.74809
	V1	DMSO	40.5344	18.3953	2.4373
	V1	DMSO	42.0483	6.42334	2.3934
	V1	DMSO	42.3924	6.22272	2.52082
	V1	DMSO	41.8581	15.1007	2.7205
	V1	DMSO	78.5467	5.76075	3.72984
	V1	DMSO	38.412	5.77704	2.3299
	V1	DMSO	91.4004	76.1315	3.37296
	V1	DMSO	135.157	58.9024	3.35275
	V1	DMSO	179.015	36.4677	2.56836
	V1	DMSO	44.31	6.59779	2.6496
	V1	DMSO	36.3786	6.78181	2.46896
	V1	DMSO	109.773	6.09403	2.53571
	V1	DMSO	85.6857	58.195	3.43082
	V1	DMSO	42.2435	5.35184	2.46094
	V1	DMSO	47.8273	80.4061	2.24301
	V1	DMSO	75.8956	62.6463	3.08597
	V1	DMSO	41.5628	5.16652	2.25527
	V1	DMSO	37.1621	6.05964	2.38563
	V1	DMSO	42.0206	5.62003	2.45557
	V1	DMSO	48.2573	81.5676	2.53862
	V1	DMSO	159.962	6.39453	8.06895
	V1	DMSO	36.8709	5.38635	2.66143
	V1	DMSO	54.5013	50.3343	2.1946
	V1	DMSO	41.1665	20.7192	2.12837
	V1	DMSO	49.7363	8.29227	2.52927
	V1	DMSO	48.0148	5.44271	2.68844
	V1	DMSO	46.7962	7.09775	2.70057
	V1	DMSO	48.8171	7.09309	2.74174
	V1	DMSO	46.5999	34.2558	2.55993
	V1	DMSO	38.661	4.97195	2.41424
	V1	DMSO	50.9887	44.9254	2.90344
	V1	DMSO	83.9141	57.1319	2.60796
	V1	DMSO	91.1658	79.6163	2.88686
	V1	DMSO	73.7135	39.0002	2.85628
	V1	DMSO	45.127	93.9553	2.43987
	V1	DMSO	44.0782	5.88232	2.64521
	V1	DMSO	48.8375	14.4056	2.60034
	V1	DMSO	45.2823	5.41305	2.49755
	V1	DMSO	39.9018	5.11403	2.36191
	V1	DMSO	93.759	5.44435	2.79252
	V1	DMSO	79.3954	5.2559	2.34541
	V1	DMSO	54.9332	5.76562	2.38757
	V1	DMSO	71.6655	73.6316	2.95925
	V1	DMSO	80.1163	51.6162	2.76051
	V1	DMSO	48.3611	32.9387	2.86941
	V1	DMSO	67.7334	28.785	2.33796
	V1	DMSO	46.194	6.38299	2.73019
	V1	DMSO	41.8643	6.83214	2.29786
	V1	DMSO	71.0725	22.2648	2.58998
	V1	DMSO	37.7741	8.7292	2.44876
	V1	DMSO	43.4784	8.99892	2.74769
	V1	DMSO	51.2598	8.5471	2.75404
	V1	DMSO	92.8057	5.4973	2.46276
	V1	DMSO	45.1958	5.59519	2.59584
	V1	DMSO	96.4979	5.97844	3.36357
	V1	DMSO	37.0916	7.49438	2.5158
	V1	DMSO	41.7339	6.80458	2.49227
	V1	DMSO	49.8787	54.951	2.84598
	V1	DMSO	44.6059	5.56663	2.56202
	V1	DMSO	85.46	63.8764	2.73649
	V1	DMSO	36.8272	5.99113	2.39196
	V1	DMSO	108.904	59.917	2.93785
	V1	DMSO	52.6197	27.2791	2.45848
	V1	DMSO	39.9068	13.5704	2.46744
	V1	DMSO	196.484	27.3873	2.71855
	V1	DMSO	59.1668	56.1227	2.22346
	V1	DMSO	95.1387	9.87113	4.51089
	V1	DMSO	52.5565	75.668	2.51413
	V1	DMSO	39.7044	5.85602	2.74486
	V1	DMSO	76.0417	40.7881	2.43662
	V1	DMSO	89.2664	26.3842	3.03826
	V1	DMSO	43.3034	15.0459	2.7579
	V1	DMSO	172.252	40.5697	4.27283
	V1	DMSO	64.7013	57.6597	3.13068
	V1	DMSO	45.2881	5.39266	2.80377
	V1	DMSO	46.2899	6.18413	2.56916
	V1	DMSO	50.746	5.22248	2.51498
	V1	DMSO	36.8262	4.86209	2.43544
	V1	DMSO	44.765	39.0603	2.43131
	V1	DMSO	55.5714	40.4848	2.16627
	V1	DMSO	48.6173	5.88443	2.44677
	V1	DMSO	48.7564	5.48351	2.46622
	V1	DMSO	38.3452	6.47459	2.61684
	V1	DMSO	41.3787	5.49448	2.28953
	V1	DMSO	53.0538	68.1063	2.46535
	V1	DMSO	41.2403	5.90637	2.47552
	V1	DMSO	54.7571	100.696	2.63118
	V1	DMSO	72.5534	16.2321	2.67155
	V1	DMSO	41.5548	5.17764	2.37457
	V1	DMSO	52.3378	66.3569	2.54387
	V1	DMSO	22.6152	6.37002	2.04645
	V1	DMSO	75.4957	46.845	2.43925
	V1	DMSO	48.2729	25.2963	2.49444
	V1	DMSO	70.9974	13.6631	2.14803
	V1	DMSO	42.9919	5.24076	2.36511
	V1	DMSO	44.63	27.3477	2.22428
	V1	DMSO	46.1614	5.61291	2.73307
	V1	DMSO	38.9974	5.65073	2.24738
	V1	DMSO	42.5426	5.61566	2.45473
	V1	DMSO	43.7513	5.83242	2.49875
	V1	DMSO	39.3144	4.82694	2.26105
	V1	DMSO	34.8714	4.49648	2.13921
	V1	DMSO	37.2288	5.35661	2.27128
	V1	DMSO	47.5959	64.9134	3.00887
	V1	DMSO	43.3503	6.79151	2.56397
	V1	DMSO	84.9551	85.2557	3.30627
	V1	DMSO	36.7231	5.49633	2.40403
	V1	DMSO	143.355	6.25208	5.50607
	V1	DMSO	34.433	6.19776	2.26057
	V1	DMSO	75.1436	8.3705	4.18654
	V1	DMSO	65.6736	5.185	2.22923
	V1	DMSO	53.4592	60.7986	2.62028
	V1	DMSO	38.9649	7.42466	2.6536
	V1	DMSO	81.3146	6.02966	2.87905
	V1	DMSO	46.0456	6.1475	2.67695
	V1	DMSO	44.2977	5.48925	2.6583
	V1	DMSO	45.6801	6.92107	2.63658
	V1	DMSO	88.9238	62.8326	3.9097
	V1	DMSO	40.2753	4.89223	2.06234
	V1	DMSO	84.8514	50.9946	3.9534
	V1	DMSO	49.5891	9.7996	2.6179
	V1	DMSO	81.1116	8.51919	5.69057
	V1	DMSO	49.4338	55.3235	2.41917
	V1	DMSO	46.9888	5.51731	2.51799
	V1	DMSO	44.9626	25.4648	2.32909
	V1	DMSO	44.1047	5.90316	2.60139
	V1	DMSO	41.1653	5.87655	2.69769
	V1	DMSO	40.0324	5.47661	2.16636
	V1	DMSO	48.2249	6.12854	2.60995
	V1	DMSO	84.7796	31.844	3.91243
	V1	DMSO	36.189	5.94627	2.32932
	V1	DMSO	49.2293	5.27714	2.50433
	V1	DMSO	46.2428	8.33207	2.6099
	V1	DMSO	36.7895	6.65705	2.11403
	V1	DMSO	83.287	63.1719	3.03812
	V1	DMSO	69.921	7.56101	2.43958
	V1	DMSO	48.8155	42.8138	2.34932
	V1	DMSO	42.8721	6.06856	2.32023
	V1	DMSO	46.4598	9.03541	2.86466
	V1	DMSO	45.0964	41.9178	2.39344
	V1	DMSO	75.8173	77.3771	2.84859
	V1	DMSO	39.8939	7.77962	2.14787
	V1	DMSO	38.1204	5.54141	2.1428
	V1	DMSO	42.4578	5.06842	2.41475
	V1	DMSO	41.0261	40.0156	2.24958
	V1	DMSO	36.6356	6.05713	2.47117
	V1	DMSO	89.3173	8.99686	2.51598
	V1	DMSO	50.3615	6.2974	2.61784
	V1	DMSO	52.9061	95.445	2.15865
	V1	DMSO	47.8818	72.536	2.39098
	V1	DMSO	37.2469	7.59808	2.72399
	V1	DMSO	44.4344	62.5502	2.58195
	V1	DMSO	52.3369	52.1248	2.94468
	V1	DMSO	43.6577	6.06471	2.56929
	V1	DMSO	98.1908	6.95118	4.58048
	V1	DMSO	44.4023	5.80956	3.00116
	V1	DMSO	42.6095	8.92333	2.95067
	V1	DMSO	40.1727	5.47029	2.30411
	V1	DMSO	54.0808	86.0478	2.54369
	V1	DMSO	71.1478	24.0521	2.69661
	V1	DMSO	47.7142	5.20318	2.25027
	V1	DMSO	44.4826	19.8186	2.37652
	V1	DMSO	41.1253	6.73799	2.41758
	V1	DMSO	96.9309	22.6425	2.75187
	V1	DMSO	41.0989	5.88286	2.43124
	V1	DMSO	101.392	40.9643	2.5348
	V1	DMSO	52.3913	43.795	3.20607
	V1	DMSO	52.4731	6.33582	2.79524
	V1	DMSO	44.4817	73.4821	2.35958
	V1	DMSO	47.6356	5.59522	2.6817
	V1	DMSO	100.742	84.3437	3.48968
	V1	DMSO	38.3373	5.17445	2.15702
	V1	DMSO	48.0031	6.89515	2.60568
	V1	DMSO	89.8636	71.6549	3.26109
	V1	DMSO	122.83	75.9638	2.76367
	V1	DMSO	53.9191	35.5009	2.7202
	V1	DMSO	61.9246	48.9164	3.24829
	V1	DMSO	39.1773	8.47567	2.51632
	V1	DMSO	46.6844	6.56011	2.58378
	V1	DMSO	39.5031	5.84	2.49154
	V1	DMSO	49.2777	63.9109	2.73356
	V1	DMSO	53.4488	55.6659	2.38777
	V1	DMSO	39.2373	5.56897	2.44664
	V1	DMSO	41.5772	6.70618	2.61365
	V1	DMSO	70.0823	86.4768	2.78632
	V1	DMSO	123.55	113.845	4.24512
	V1	DMSO	38.4666	4.38277	2.12347
	V1	DMSO	97.1031	105.264	4.45793
	V1	DMSO	53.8061	14.8421	2.3969
	V1	DMSO	83.9713	6.93589	2.80727
	V1	DMSO	44.8525	8.11443	2.90523
	V1	DMSO	62.9251	78.5376	2.74111
	V1	DMSO	40.7587	8.34847	2.26711
	V1	DMSO	38.9894	5.56894	2.34262
	V1	DMSO	85.4018	5.35237	3.28455
	V1	DMSO	51.3042	32.1201	2.63853
	V1	DMSO	53.2039	55.6588	2.61779
	V1	DMSO	43.5946	4.8185	2.50455
	V1	DMSO	70.9216	51.6309	3.05838
	V1	DMSO	75.3057	17.5772	2.65655
	V1	DMSO	73.6202	5.00601	2.6509
	V1	DMSO	96.3298	87.4142	3.25519
	V1	DMSO	39.9812	5.93281	2.30815
	V1	DMSO	45.1853	4.79765	2.22835
	V1	DMSO	43.8308	16.3974	2.82803
	V1	DMSO	82.1753	62.9963	2.1807
	V1	DMSO	47.2871	6.03578	2.46539
	V1	DMSO	48.7065	6.8314	2.54496
	V1	DMSO	47.2237	35.651	2.43567
	V1	DMSO	44.954	81.7925	2.11993
	V1	DMSO	74.0014	68.2059	3.03922
	V1	DMSO	40.9244	29.187	2.56063
	V1	DMSO	42.0292	107.692	2.85674
	V1	DMSO	78.6172	29.0261	3.17355
	V1	DMSO	53.2194	31.1126	2.73833
	V1	DMSO	46.6975	6.10081	2.75936
	V1	DMSO	45.0203	9.14892	2.75134
	V1	DMSO	42.976	8.01355	2.4694
	V1	DMSO	42.7715	9.09474	2.88463
	V1	DMSO	56.5548	24.4494	2.18621
	V1	DMSO	46.1813	4.94148	2.31896
	V1	DMSO	40.5828	64.6566	2.58933
	V1	DMSO	41.6625	6.03903	2.33826
	V1	DMSO	42.5542	6.45886	2.24857
	V1	DMSO	41.879	6.14838	2.52676
	V1	DMSO	67.9104	18.3762	2.81141
	V1	DMSO	42.3416	5.63986	2.45425
	V1	DMSO	60.4669	110.095	3.06599
	V1	DMSO	44.5425	5.36401	2.56705
	V1	DMSO	50.4977	6.02899	2.61474
	V1	DMSO	42.2485	7.40393	2.59024
	V1	DMSO	34.7816	6.69573	2.34166
	V1	DMSO	79.2302	6.97873	2.37687
	V1	DMSO	73.0028	5.82305	4.25323
	V1	DMSO	103.269	53.8909	2.87599
	V1	DMSO	43.7829	12.9607	2.77914
	V1	DMSO	49.8888	62.8469	2.59223
	V1	DMSO	37.7629	5.62605	2.60788
	V1	DMSO	45.7174	6.85114	2.55342
	V1	DMSO	68.8043	66.1053	2.88402
	V1	DMSO	43.2638	20.8082	2.3502
	V1	DMSO	62.7319	77.5541	2.56261
	V1	DMSO	84.0266	6.0754	4.23041
	V1	DMSO	46.5769	6.43399	2.53115
	V1	DMSO	51.5732	26.8111	2.36054
	V1	DMSO	45.7599	6.25385	2.72108
	V1	DMSO	42.6419	6.72197	2.72577
	V1	DMSO	64.452	5.65035	2.54083
	V1	DMSO	41.6075	5.47307	2.50122
	V1	DMSO	70.7495	48.4646	2.83909
	V1	DMSO	69.1108	83.3079	3.24214
	V1	DMSO	39.8415	5.19778	2.12462
	V1	DMSO	46.8242	5.03306	2.38948
	V1	DMSO	40.7094	6.88	2.65417
	V1	DMSO	58.3821	35.7614	2.9991
	V1	DMSO	51.326	24.0429	2.52246
	V1	DMSO	46.4501	6.07471	2.44273
	V1	DMSO	78.3422	5.63008	3.82308
	V1	DMSO	67.535	55.8136	2.79265
	V1	DMSO	59.82	31.5398	2.9563
	V1	DMSO	68.646	52.4951	2.52004
	V1	DMSO	40.9965	5.15622	2.28603
	V1	DMSO	44.1411	78.0034	2.23754
	V1	DMSO	73.6288	16.4264	2.27813
	V1	DMSO	82.593	39.7045	3.28352
	V1	DMSO	42.4187	40.1692	2.30968
	V1	DMSO	89.6948	6.34865	3.00421
	V1	DMSO	193.065	24.6621	3.26012
	V1	DMSO	56.2305	41.1249	2.53607
	V1	DMSO	87.2698	56.0877	3.14965
	V1	DMSO	72.824	70.6015	2.74682
	V1	DMSO	51.4554	68.6699	2.64456
	V1	DMSO	36.5132	26.4485	2.49606
	V1	DMSO	80.8303	61.1202	2.77803
	V1	DMSO	39.0498	4.62655	2.26635
	V1	DMSO	74.4467	37.8446	2.59506
	V1	DMSO	48.121	5.81117	2.69145
	V1	DMSO	76.627	6.30817	5.08534
	V1	DMSO	43.4554	5.34726	2.53598
	V1	DMSO	48.1058	5.2114	2.41684
	V1	DMSO	38.8214	4.86766	2.26012
	V1	DMSO	42.323	5.6042	2.597
	V1	DMSO	43.4831	78.9591	2.3016
	V1	DMSO	95.904	82.295	2.52979
	V1	DMSO	46.7355	5.8695	2.32909
	V1	DMSO	43.4295	5.08375	2.50535
	V1	DMSO	37.8267	18.8954	2.08639
	V1	DMSO	161.323	72.1431	2.71509
	V1	DMSO	54.1327	97.5474	2.71105
	V1	DMSO	36.7126	6.82653	2.27898
	V1	DMSO	69.7756	9.47099	2.43888
	V1	DMSO	45.043	52.9683	3.11831
	V1	DMSO	41.5047	17.4243	2.34006
	V1	DMSO	88.6876	7.82836	5.35026
	V1	DMSO	44.282	49.3331	2.64089
	V1	DMSO	41.4223	6.2734	2.63387
	V1	DMSO	53.283	88.4378	2.51823
	V1	DMSO	37.8063	5.28926	2.49292
	V1	DMSO	47.1357	5.55222	2.55785
	V1	DMSO	90.2291	7.10463	6.60625
	V1	DMSO	38.3617	68.7295	2.79949
	V1	DMSO	45.5237	6.77279	2.6841
	V1	DMSO	41.3927	4.85388	2.23614
	V1	DMSO	89.6821	120.925	2.60626
	V1	DMSO	48.473	67.1513	2.55359
	V1	DMSO	48.325	5.48753	2.51242
	V1	DMSO	39.2703	6.60739	2.7428
	V1	DMSO	35.8499	28.8303	2.23346
	V1	DMSO	49.224	82.8424	2.73079
	V1	DMSO	51.4976	60.7272	2.52406
	V1	DMSO	36.3512	7.40617	2.47238
	V1	DMSO	41.7509	6.0725	2.76997
	V1	DMSO	44.6497	6.10602	2.69232
	V1	DMSO	47.8131	16.7085	2.47897
	V1	DMSO	69.9783	66.0876	2.3829
	V1	DMSO	41.9281	5.41242	2.52432
	V1	DMSO	39.7541	5.4752	2.24418
	V1	DMSO	75.8567	5.74621	2.60356
	V1	DMSO	44.6978	6.10498	2.47748
	V1	DMSO	91.9813	4.89423	2.66606
	V1	DMSO	85.7501	6.2724	4.55969
	V1	DMSO	37.7829	5.74148	2.50806
	V1	DMSO	48.2373	6.13704	2.65844
	V1	DMSO	47.7429	15.4864	2.60405
	V1	DMSO	64.2727	83.9395	2.81937
	V1	DMSO	64.9051	36.8964	2.67641
	V1	DMSO	93.1583	5.74019	4.721
	V1	DMSO	74.1391	6.01278	4.09718
	V1	DMSO	40.1291	6.0598	2.19099
	V1	DMSO	41.9151	6.06091	2.67376
	V1	DMSO	47.6954	6.61177	2.38606
	V1	DMSO	46.5995	5.33515	2.40073
	V1	DMSO	54.2602	4.66107	2.26578
	V1	DMSO	60.2971	82.799	2.49801
	V1	DMSO	39.4912	4.34774	2.24559
	V1	DMSO	45.4684	5.27615	2.47249
	V1	DMSO	41.9615	9.27956	2.65589
	V1	DMSO	39.4326	5.32274	2.41617
	V1	DMSO	46.9773	6.20148	2.4838
	V1	DMSO	77.3068	38.0618	2.10765
	V1	DMSO	38.8932	5.57249	2.36883
	V1	DMSO	36.6701	5.63391	2.26324
	V1	DMSO	45.5805	10.1441	2.57213
	V1	DMSO	47.028	35.0128	2.36983
	V1	DMSO	93.8784	61.3534	3.19611
	V1	DMSO	37.5221	6.56069	2.80498
	V1	DMSO	36.7602	6.32028	2.37519
	V1	DMSO	78.1107	74.9791	2.99789
	V1	DMSO	68.9645	73.9802	2.3289
	V1	DMSO	41.6627	35.8299	2.59243
	V1	DMSO	45.6318	56.8944	2.58014
	V1	DMSO	38.6522	6.09807	2.78074
	V1	DMSO	49.625	6.28192	2.61888
	V1	DMSO	39.6479	5.2852	2.45307
	V1	DMSO	75.6867	87.1805	4.01078
	V1	DMSO	67.5923	31.2274	2.88189
	V1	DMSO	55.7725	64.2583	2.9143
	V1	DMSO	92.5704	6.68529	2.64143
	V1	DMSO	48.6583	20.2903	2.51775
	V1	DMSO	40.1252	55.535	2.34824
	V1	DMSO	98.2886	6.4908	4.98859
	V1	DMSO	46.5712	32.5162	2.50623
	V1	DMSO	104.365	29.3669	3.81514
	V1	DMSO	115.393	104.068	3.92072
	V1	DMSO	103.077	7.70677	4.43387
	V1	DMSO	39.5137	6.39089	2.85004
	V1	DMSO	45.7579	6.85056	2.63037
	V1	DMSO	40.307	8.26396	2.39369
	V1	DMSO	49.2964	29.3547	2.64479
	V1	DMSO	53.8294	32.092	2.71981
	V1	DMSO	48.451	6.24473	2.62462
	V1	DMSO	45.8876	7.00628	2.57654
	V1	DMSO	48.6288	4.68115	2.3899
	V1	DMSO	44.31	6.05577	2.58592
	V1	DMSO	46.8053	11.1112	2.69591
	V1	DMSO	42.1717	5.97606	2.51832
	V1	DMSO	46.5192	4.62094	2.49897
	V1	DMSO	49.9015	5.61706	2.54591
	V1	DMSO	57.1922	126.374	2.74503
	V1	DMSO	44.8246	51.1274	2.40631
	V1	DMSO	143.725	46.2797	5.63251
	V1	DMSO	37.2208	4.93272	2.22415
	V1	DMSO	77.4257	81.9749	3.05688
	V1	DMSO	43.9251	28.1415	2.37013
	V1	DMSO	92.7546	4.7405	2.82472
	V1	DMSO	43.8763	5.18524	2.3769
	V1	DMSO	45.1576	5.82799	2.57317
[truncated: 802 more rows]

## Sheet: Fig 4d (dotplot)
	quantitation of cytoplasmic cyclin B intensity (A.U.) in late S or G2/M
		FT282-hTERT p53-R175H
		WT						CCNE1 (C3)
	late S	3.36174	2.92937	3.77914	2.54401	2.79063	3.53152	4.24189	3.45088	5.00229	2.66449	3.207	3.28646
	G2/M	4.2485	5.06048	5.21158	3.08633	3.74199	4.07458	6.73104	6.17353	8.39445	3.65781	4.66257	5.07672

## Sheet: Fig 4e
	Clonogenic survival of FT282-hTERT p53R175H CCNB1-T2A-GFP and WT parental cells treated with RP-6306
	[RP-6306] (nM)	FT282-hTERT p53-R175H
		WT			CCNB1-T2A-GFP
	0	100	100	100	100	100	100
	12.3457	107.95	98.7903	95.3975	93.6047	94.0476	86.1446
	37.037	88.2845	93.1452	96.2343	59.8837	82.1429	69.8795
	111.111	106.695	113.306	100.418	25	53.5714	68.6747
	333.333	106.695	91.9355	88.2845	0.581395	4.7619	10.8434
	1000	1.67364	4.03226	6.27615	4.06977	2.97619	1.80723

## Sheet: Fig 4f
	Growth inhibition relative to DMSO control of parental (WT) and CCNE1-high FT282-hTERT p53-R175H cells and HCC1569 cells after treatment with the indicated dose of gemcitabine, RP-6306 or the combination of both
	FT282-hTERT p53-R175H								HCC1569
	WT				CCNE1-high
	DMSO	0.625 nM gemcitabine	938 nM RP-6306	0.625 nM gemcitabine + 938 nM RP-6306	DMSO	0.625 nM gemcitabine	62.5 nM RP-6306	0.625 nM gemcitabine + 62.5 nM RP-6306	DMSO	0.556 nM gemcitabine	20.5 nM RP-6306	0.556 nM gemcitabine + 20.5 nM RP-6306
	100	74.1743	106.95	114.712	100	70.4904	47.6027	9.78321	100	76.3614	69.7064	12.8315
	100	89.7634	99.8382	81.8062	100	100.873	35.6173	13.1113	100	76.3614	92.451	20.1702
	100	106.757	100.903	103.613	100	85	50	10	100	70.4259	69.5303	16.0168

## Sheet: Fig 4g
		QIBC quantitation of cells with pan-gH2AX in response to the indicated RP-6306/gemcitabine combinations
	[RP-6306] (nM)	FT282-hTERT p53-R175H
		WT															CCNE1-high (C3)
		DMSO			0.625 nM			1.25 nM			2.5 nM			5 nM			DMSO			0.625 nM			1.25 nM			2.5 nM			5 nM			Gemcitabine
	0	2	1.2381	0.6	2	1.19048	0.3	1.96154	1.38095	0.15	3.38462	9.85714	3.25	19.5	55.0952	30.65	0.166667	0.333333	0.333333	0.222222	0	0.266667	0.166667	0.388889	0.2	0.166667	1	0.733333	1.66667	9.83333	11.6667
	31	2.84615	0.952381	0.9	3.30769	1.90476	0.65	3.07692	3.80952	1.7	8.88462	40.381	27.35	55.1923	83.7143	72.5	2.88889	3.16667	3.53333	4.72222	4.5	4.86667	9	12.2222	10.9333	16.5	38.4444	36.5333	55.1111	76.2778	76.0667
	63	3.15385	1.85714	1	3.07692	1.95238	0.95	4.07692	7.09524	2.7	9.73077	45.4762	30.55	58.1538	85.0952	77.85	8.88889	8.5	7.26667	13.8333	15.2778	14.3333	23.6667	24.7778	27.8	32.9444	55.6667	55.7333	74.6111	82.5	79.9333
	125	2.57692	1.80952	1.25	2.34615	1.90476	1.65	4.07692	7.04762	6.4	13.8077	43.619	39.4	67.2692	88.5714	84	22.8889	9.61111	20.6	29.9444	16.5	29.4667	43.3889	16.5	49.0667	59.1111	65	71	85.7222	84.6667	85.3333
	250	3.11538	2.38095	1.25	3.92308	4.04762	1.65	6.65385	11.9524	6.7	21.5385	49.8095	53.3	75.6154	88.8095	83.1	38.7778	22.8333	36.6	49	35.3889	53.0667	63	48.2778	69.4667	75.6111	64.7778	83.8667	90.6111	75.2222	90.5333
	500	4.38462	2.42857	3.45	6	5.61905	5.25	8.42308	17.9048	14.45	33.3077	60.8571	60.3	83.2692	89.9048	88.65	53.4444	43.3333	55.7333	65.1111	58.9444	69.2	80.8889	65.6667	84.1333	86.7222	74.5	88.2	92.3333	76.1111	91.0667
