# Supplementary material for: CCNE1 amplification is synthetic lethal with PKMYT1 kinase inhibition
Source: Nature. 2022 Apr 20;604(7907):749–56. doi: 10.1038/s41586-022-04638-9 (PMC9046089; doi:10.1038/s41586-022-04638-9)
Supplement: Supplementary file 12 — Source Data Fig. 5 [file 41586_2022_4638_MOESM12_ESM.xlsx]

## Sheet: Fig 5a
	Tumor growth of OVCAR3 xenografts in CB-17 SCID and SCID-beige mice treated with either RP-6306 or vehicle
	time (days)	Vehicle (BID)								1mg/kg (BID)							2.5mg/kg (BID)								7.5mg/kg (BID)							20mg/kg (BID)
	0	98.0457	92.6637	75.6244	126.557	87.3728	70.8215	94.3197	53.367	123.088	92.6471	90.2498	109.339	149.891	68.8608	81.9745	72.1818	96.07	66.8899	86.1462	78.2062	131.473	72.0199	132.2	129.177	108.667	77.2746	81.8339	84.4147	69.6566	93.7673	81.7058	97.0092	112.17	169.068	90.1647	98.1431	86.3574	66.9197
	3	118.895	119.214	100.791	121.55	132.621	105.33	150.128	106.575	124.276	125.358	104.379	172.798	154.176	125.714	98.4324	121.701	110.797	102.414	114.231	144.872	150.88	96.8417	151.435	161.59	126.605	133.423	122.534	156.538	102.529	113.571	140.722	115.997	158.945	302.152	97.2429	116.597	175.702	110.491
	7	205.904	140.225	167.442	174.786	204.539	129.642	195.523	287.258	208.83	200.621	143.492	193.492	211.953	203.152	155.672	194.871	179.367	171.851	171.614	230.703	223.457	164.026	206.854	207.751	177.648	163.58	169.756	150.25	85.9794	170.047	177.544	135.884	217.924	207.405	169.547	223.631	201.135	82.0663
	9	332.647	242.893	215.586	224.346	215.107	201.179	353.904	274.182	218.005	223.137	154.086	337.43	251.635	193.648	180.53	201.077	162.709	120.023	161.742	260.947	174.423	200.237	197.422	214.255	151.142	171.225	165.402	177.587	120.432	155.548	138.767	157.124	198.336	279.028	183.519	128.599	206.388	181.897
	11	488.662	254.919	220.3	305.734	234.411	200.906	390.154	547.962	328.889	194.265	143.752	231.251	338.458	262.902	236.002	197.81	228.056	188.589	176.837	290.468	209.463	226.659	323.48	215.875	313.281	187.666	153.934	188.63	107.074	161.675	157.401	103.731	171.317	358.522	193.538	121.481	259.637	84.7721
	14	514.714	292.647	280.535	336.337	215.77	324.162	359.324	600.706	504.58	278.755	200.268	345.154	384.187	233.648	241.274	211.81	228.483	241.148	214.274	390.29	230.632	285.944	313.343	247.333	399.26	158.722	161.283	258.522	161.82	137.648	157.291	130.773	160.376	390.464	168.509	137.426	246.469	131.882
	16	644.601	418.264	319.989	360.92	297.523	381.189	368.059	677.582	642.617	244.222	260.558	419.045	384.045	332.898	312.162	263.49	271.893	289.1	252.096	475.112	278.108	358.686	357.609	269.252	479.625	217.876	220.351	340.847	226.706	168.631	169.092	131.655	202.148	444.181	196.219	118.697	187.433	86.3932
	18	844.273	501.74	432.156	454.368	416.849	468.647	455.149	905.225	705.032	320.573	175.208	446.491	421.532	314.815	274.18	227.052	306.865	309.921	183.386	597.52	191.662	396.978	338.348	258.622	619.32	230.25	190.593	379.141	175.013	187.54	174.759	137.988	210.94	506.03	190.63	116.163	201.983	62.7702
	21	1088.67	532.528	458.889	590.213	511.285	494.391	593.235	899.279	775.036	308.851	224.327	394.943	456.99	326.124	312.919	245.321	328.782	288.358	237.623	685.482	230.064	329.601	312.106	246.981	647.593	223.015	129.565	320.873	169.097	210.974	169.574	153.235	202.602	547.272	204.706	150.482	155.016	59.9919
	23	1356.63	650.96	620.051	713.841	722.452	532.77	577.425	1365.08	615.788	503.911	523.026	480.084	624.485	407.476	392.541	314.481	466.125	302.263	524.136	691.529	307.202	410.702	289.004	291.041	499.105	191.798	199.034	384.082	149.022	232.5	205.906	201.206	240.027	326.226	250.311	76.6568	268.223	192.047

## Sheet: Fig 5b
	Tumor growth of HCC1569 xenografts in CB-17 SCID and SCID-beige mice treated with either RP-6306 or vehicle
	time (days)	Vehicle BIDx28								1mg/kg BIDx28							2.5mg/kg BIDx28								15mg/kg BIDx28
	0	132.202	106.755	109.957	130.303	162.758	94.5979	147.945	168.588	157.903	140.613	110.843	90.3454	154.156	115.39	134.215	154.084	139.417	155.465	112.796	173.306	118.329	108.589	160.63	143.019	99.9033	121.813	138.536	113.821	101.556
	3	177.564	146.017	165.817	155.793	151.685	193.857	239.482	261.815	301.572	180.336	166.949	133.259	154.6	132.064	141.764	228.483	200.352	214.307	151.928	210.552	170.499	158.608	151.759	203.551	172.47	141.714	168.479	190.832	157.418
	7	229.243	286.993	222.487	238.608	198.939	195.226	235.084	301.382	332.633	204.841	181.636	156.831	156.005	118.599	178.668	193.889	222.851	158.863	114.705	215.639	161.813	171.841	151.441	192.235	137.611	111.258	118.559	163.35	137.684
	9	358.392	315.869	356.353	336.054	490.736	353.74	352.33	349.671	422.777	188.047	275.529	191.529	186.151	90.9404	191.999	192.576	212.408	210.153	120.764	333.223	202.114	198.891	223.44	214.616	176.461	199.395	185.749	277.249	174.053
	11	415.971	375.303	358.795	417.145	501.549			487.666	540.798	238.584	385.87	281.146	256.258	210.181	180.91	217.792	204.653	198.964	164.703	324.346	191.714	216.743	179.544	163.764	159.921	191.322	163.64	278.411	161.871
	14	458.447	388.367	370.044	509.518	479.689			577.643	540.661	191.239	289.596	258.017	212.582	160.124	252.834	235.405	253.485	183.038	177.549	417.482	159.186	214.299	217.811	191.062	182.378	127.117	150.626	95.412	183.413
	16	540.468	404.842	408.774	547.772	519.388			599.535	549.744	203.25	370.415	253.093	292.763	224.444	298.277	311.308	287.779	290.454	238.064	466.084	166.313	245.847	266.401	207.154	222.892	159.993	181.056	178.071	113.287
	18	628.577	558.529	454.299	644.5	833.125			684.846	833.024	379.584	322.163	277.465	327.833	196.863	320.478	292.837	324.018	311.363	290.661	401.78	196.666	274.775	364.346	198.426	279.972	217.623	254.922	271.258	152.085
	21	649.981	707.395	503.564	750.208	765.317			812.057	617.016	379.861	560.633	367.361	394.787	338.48	494.575	358.885	329.681	380.608	212.016	370.035	198.262	292.923	276.501	266.708	208.968	196.481	204.804	176.06	179.669
	23	796.853	700.382	714.743	861.685	847.52			909.42	785.072	312.94	692.548	491.728	408.008	321.756	475.58	366.872	518.549	510.095	243.371	488.408	221.909	340.419	331.193	226.054	284.428	248.153	235.399	232.286	197.887
	25	831.441	900.716	727.952	1025.64	916.849			852.703	728.315	338.628	679.622	420.814	400.873	328.352	630.203	450.265	443.643	426.745	323.12	554.273	234.28	350.457	379.022	264.654	265.75	279.059	278.146	227.251	231.917
	27	849.489	949.386	794.944	1223.32	887.39			731.952	859.743	427.24	707.76	456.974	466.228	377.743	505.048	416.005	455.853	462.859	331.174	660.607	254.925	565.105	333.039	267.284	262.466	279.54	302.59	330.841	243.878

## Sheet: Fig 5c
	Tumor growth of a CCNE1-amplified pancreatic cancer (PA1443) patient-derived xenograft implanted in BALB/c nude mice treated either with RP-6306 or vehicle
	time (days)	Vehicle (BID)								2.5mg/kg (BID)
	0	89.2058	89.6291	70.7798	157.646	177.152	152.304	225.919	108	145.415	163.525	178.317	132.48	93.3508	68.75	204.793	80.9418
	3	90.3168	90.5902	80.5414	190.8	178.322	177.33	266.306	136.257	159.325	163.525	178.56	141.776	93.5566	74.6608	204.95	81.3895
	6	90.9631	140.083	83.0253	229.22	182.731	209.869	289.397	141.085	180.769	163.728	179.101	183.007	93.5566	74.9511	209.978	81.3895
	9	104.675	140.727	108.722	284.878	194.203	211.206	289.991	141.279	206.045	163.728	181.431	183.767	93.5566	80.8496	210.714	81.973
	13	106.769	141.372	149.701	291.83	237.85	295.858	361.825	143.974	211.442	163.728	200.655	200.157	93.5566	89.4927	279.361	82.472
	16	107.035	141.372	163.458	293.789	256.399	304.301	422.019	158.591	211.442	163.728	200.655	200.157	93.5566	93.7199	287.591	82.472
	20	161.393	143.113	229.153	379.851	364.579	420.844	732.048	164.003	235.228	163.214	230.614	201.791	92.2054	123.983	299.712	82.7895
	23	174.464	208.971	247.462	456.962	437.107	475.851	846.976	169.278	365.441	163.416	252.15	203.348	93.7661	139.278	314.543	83.3801
	27	201.567	249.814	297.493	497.426	444.712	537.512	991.875	214.892	407.791	157.969	252.412	212.228	88	165.319	349.286	94.813
	30	201.76	285.913	320	576.845	523.033	608.547	1001.55	214.602	433.947	158.884	259.893	235.752	60.9087	171.315	349.286	113.724
	34	207.301	301.089	555.228	676.098	637.168	700.329	1040.82	217.441	567.277	159.108	262.969	236.906	50.3904	170.981	350.104	114.292
	37	246.79	309.06	586.28	678.49	679	735.45	1064.78	235.93	578.52	194.63	268.34	246.58	50.39	173.66	378.15	128.67
	41	325.203	401.573	608.37	708.448	678.996	752.119	1092.06	344.308	593.541	192.987	337.561	302.33	48.7827	272	378.15	128.442
	44	364.175	491.1	727.256	836.798	687.276	819.683	1118.39	378.202	598.963	192.987	435.89	308.652	48.7827	274	378.15	136.068
	48	402.913	586.874	727.256	929.137	737.183	821.415	1118.39	405.059	650.999	195.437	629.261	444.671	49.2563	282.037	377.786	159.476

## Sheet: Fig 5d
	Tumor growth of OVCAR3 xenografts in mice treated with either RP-6306, gemcitabine or both
	time	Vehicle							RP-6306 10mg/kg BIDx21 PO						Gem 20mg/kg QWx4 IP							RP6306 10mg/kg BIDx21 PO / Gem 20mg/kg QWx4 IP
	0	105.023	102.251	101.025	118.788	132.753	149.494	130.476	111.615	114.013	103.251	161.641	104.134	107.022	127.251	90.8608	112.694	96.336	125.032	141.631	118.987	110.102	144.261	122.954	136.606	87.2399	161.956	89.8183
	3	151.751	164.438	149.918	201.357	151.63	327.204	285.03	142.138	171.965	134.061	254.977	153.973	150.557	203.437	160.884	245.447	183.946	210.941	179.854	163.096	55.9189	190.243	150.065	138.24	84.5526	132.203	70.4253
	7	345.679	240.366	210.118	382.744	269.022	486.212	306.748	209.296	304.274	207.126	414.763	141.911	128.933	169.802	183.034	268.576	188.758	168.18	112.682	213.401	45.8119	63.7926	65.5425	105.285	53.3562	51.0454	39.0646
	9	584.138	526.219	295.153	444.064	398.833	594.122	530.24	259.136	408.564	275.319	481.883	339.368	220.275	250.578	145.319	296.396	174.266	208.875	111.675	222.442	23.2637	49.3939	44.8022	53.8663	22.6869	44.9965	14.5955
	11	632.19	458.251	466.391	660.92	448.383	734.116	854.832	290.804	479.483	348.584	434.325	289.198	286.305	150.312	146.391	223.166	200.774	206.854	146.012	157.334	0	36.953	50.1559	47.2443	12.1236	7.099	35.0641
	14	870.674	810.184	504.58	839.629	740.61	995.034	969.501	399.88	470.597	264.535	489.984	333.689	291.8	213.268	123.935	200.751	155.809	196.515	140.875	141.404	0	47.2574	50.8094	32.9568	11.3345	23.306	0
	16	932.292	843.697	511.437	986.586	777.015	1090.47	1068.42	343.785	520.762	261.606	732.159	343.34	303.719	237.66	135.959	229.1	226.618	235.663	103.266	203.735	0	34.4534	19.3681	33.6414	8.98372	25.6334	0
	18	1295.72	1071.96	660.732	1066	1081.87	1123.69	1541.88	384.747	642.048	315.63	715.49	417.253	422.43	251.017	162.673	318.873	214.059	306.209	174.974	210.077	0	17.8013	19.6022	42.642	24.5875	14.7269	0
	21	1498.6	1333.28	1123.75	1262.16	1442.28	1640.4	1727.25	424.911	735.612	389.822	787.163	367.94	374.887	247.655	170.92	321.104	222.893	230.514	99.1867	166.154	0	12.0774	12.6605	26.1123	17.5718	13.009	0
	23	2154.72	1686.15	1273.98	1650.61	1545.36	1894.97	2387.41	499.446	652.984	553.997	859.452	411.464	417.694	217.609	142.992	287.288	218.481	211.021	149.048	110.272	0	7.12189	16.198	17.8461	13.2139	16.4056	0
	25								520.476	759.909	611.979	653.804	426.428	358.669	172.222	104.59	228.551	206.723	216.753	107.406	123.877	0	6.92227	6.50927	0	13.3423	26.5394	0
	28								624.299	999.875	646.4	991.678	686.539	634.456	184.75	98.3676	117.318	112.167	170.273	123.013	138.241	0	10.4054	13.7848	0	9.41262	13.5889	0
	31								698.065	912.856	860.116	950.899	761.681	646.275	217.819	125.965	185.385	170.168	195	193.032	178.082	0	7.85355	23.5987	0	10.4576	26.1974	0
	35														357.498	160.976	228.46	273.584	249.247	117.028	138.719	0	4.7421	17.789	0	3.86358	33.9141	0

## Sheet: Fig 5e
	Tumor growth of HCC1569 xenografts in mice treated with either RP-6306, gemcitabine or both
	time	Vehicle							RP-6306 10mg/kg BIDx21 PO							Gem 20mg/kg QWx4 IP							RP-6306 10mg/kg BIDx21 PO / Gem 20mg/kg QWx4 IP
	0	86.0973	115.325	81.7185	155.306	106.597	125.189	142.53	122.521	143.384	89.3376	141.742	123.182	96.3389	123.869	105.749	117.204	102.711	148.478	128.24	85.4122	124.681	91.4648	120.335	128.732	109.553	88.5172	113.335	135.75
	3	178.258	190.75	189.09	194.346	193.081	182.862	215.879	127.036	151.224	134.055	195.904	181.64	173.949	110.314	151.536	159.659	162.777	151.443	177.63	154.669	192.079	30.4762	88.3132	113.132	90.6281	108.98	77.1564	80.6166
	7	296.586	220.789	286.358	296.136	340.079	232.687	273.562	179.52	194.19	146.489	228.819	136.041	214.686	190.221	138.854	145.293	143.642	108.998	199.13	137.034	160.487	28.1662	29.9065	62.1763	65.6652	58.9159	29.0295	47.0051
	9	316.275	253.933	301.466	312.391	363.678	280.156	245.182	244.317	177.508	181.977	200.053	165.034	214.868	205.378	174.796	137.503	143.242	176.878	226.134	163.467	188.183	0	24.5099	81.9995	53.8154	57.7239	49.6309	59.6714
	11	345.887	297.553	327.041	455.762	414.229	298.019	268.55	250.578	141.464	190.593	332.916	175.879	323.601	208.091	223.015	184.936	195	179.883	241.724	153.608	171.36	0	29.5239	32.5538	81.6072	58.3812	43.4549	68.7791
	14	410.854	344.189	341.491	529.577	615.553	336.703	290.219	298.138	172.453	155.799	376.888	210.18	243.948	160.137	204.003	261.558	183.38	118.879	239.252	185.171	204.752	0	27.3828	33.3205	41.6161	40.2949	80.8194	70.0989
	16	452.306	360.491	348.273	541.564	706.052	399.855	310.847	301.047	206.676	165.902	308.725	150.448	197.481	132.472	195.461	216.259	164.879	153.977	196.654	193.17	190.906	0	18.5742	54.9666	64.7471	28.143	0	60.3563
	18	496.238	433.57	386.67	659.893	690.744	468.951	408.892	307.44	175.334	175.033	387.882	171.976	198.571	147.154	221.924	212.425	129.02	208.213	166.677	229.196	227.014	0	17.3608	29.7199	44.799	27.3463	0	21.3789
	21	516.848	466.8	331.419	684.536	707.82	503.796	405.146	304.784	154.786	227.424	245.314	170.287	184.161	154.075	185.067	156.685	149.724	161.993	145.441	216.395	247.024	0	16.8801	69.2437	59.4419	0	0	36.8975
	23	520.923	467.334	357.12	702.212	714.145	618.744	482.252	320.812	116.641	200.907	277.859	144.925	172.897	132.896	177.467	131.768	165.163	189.467	130.853	205.401	303.013	0	4.01175	45.714	33.2436	26.8873	0	32.6378
