# Supplementary material for: CCNE1 amplification is synthetic lethal with PKMYT1 kinase inhibition
Source: Nature. 2022 Apr 20;604(7907):749–56. doi: 10.1038/s41586-022-04638-9 (PMC9046089; doi:10.1038/s41586-022-04638-9)
Supplement: Supplementary file 13 — Source Data Extended Data Fig. 1 [file 41586_2022_4638_MOESM13_ESM.xlsx]

## Sheet: ED Fig 1c
	QIBC analysis of RPE1-hTERT p53-/- Cas9 CCNE1-high and parental cells for chromatin-bound MCM2 nuclear intensity, EdU incorporation and DNA content (DAPI).
	genotype	Condition	IntegratedIntensity_DAPI	MeanIntensity_EdU	MeanIntensity_MCM2
	V1	DMSO	34.9881	63.3671	20.0573
	V1	DMSO	25.4514	2.12164	16.4301
	V1	DMSO	26.4042	2.37877	13.6925
	V1	DMSO	26.8611	2.43632	12.179
	V1	DMSO	22.852	2.58109	16.1565
	V1	DMSO	24.0193	2.93007	15.4383
	V1	DMSO	29.8141	3.52567	23.7539
	V1	DMSO	24.9464	2.49541	13.8221
	V1	DMSO	22.0034	1.93657	22.2916
	V1	DMSO	47.0349	31.8573	12.2736
	V1	DMSO	48.8347	3.06897	15.3835
	V1	DMSO	26.6717	1.99558	16.2901
	V1	DMSO	49.9732	2.18676	12.4619
	V1	DMSO	36.5664	62.0915	15.7747
	V1	DMSO	21.4924	2.16521	15.3103
	V1	DMSO	28.3276	2.6097	15.5093
	V1	DMSO	41.5328	2.49079	12.3471
	V1	DMSO	26.6918	2.34134	23.0782
	V1	DMSO	48.8531	2.72005	12.6787
	V1	DMSO	22.1435	2.15333	11.9466
	V1	DMSO	44.5734	102.009	18.1436
	V1	DMSO	30.2234	2.28912	15.8308
	V1	DMSO	31.2253	2.38761	17.3428
	V1	DMSO	20.4657	2.58245	15.8601
	V1	DMSO	29.9253	2.36512	15.9812
	V1	DMSO	30.2228	37.1831	20.4105
	V1	DMSO	21.8269	2.14677	17.5663
	V1	DMSO	11.6348	2.16756	13.1883
	V1	DMSO	29.6421	2.41276	14.5156
	V1	DMSO	36.4905	2.37477	16.0233
	V1	DMSO	52.2577	2.14505	15.5075
	V1	DMSO	26.5456	2.40638	13.1822
	V1	DMSO	24.8552	30.6834	20.957
	V1	DMSO	42.282	2.15277	14.708
	V1	DMSO	28.917	3.06765	17.9406
	V1	DMSO	26.9991	2.66909	20.1425
	V1	DMSO	26.6147	2.41571	13.0234
	V1	DMSO	53.4025	48.1003	19.971
	V1	DMSO	48.3833	65.2274	17.6302
	V1	DMSO	36.3974	70.8984	15.1343
	V1	DMSO	24.828	2.25778	15.9726
	V1	DMSO	25.8082	2.41996	13.5029
	V1	DMSO	22.6988	2.65153	18.5368
	V1	DMSO	68.1728	33.8345	21.2882
	V1	DMSO	22.2545	2.51887	16.6403
	V1	DMSO	27.6564	2.34471	14.8872
	V1	DMSO	25.0317	8.2875	18.9477
	V1	DMSO	20.7421	2.08314	15.5941
	V1	DMSO	27.7565	66.5604	19.5146
	V1	DMSO	24.2602	2.50015	15.2682
	V1	DMSO	28.3138	38.6651	21.0489
	V1	DMSO	27.4456	90.712	20.2722
	V1	DMSO	18.0815	1.99021	15.0332
	V1	DMSO	33.5783	57.1675	17.875
	V1	DMSO	37.4264	64.6978	17.39
	V1	DMSO	29.5168	2.33402	13.2157
	V1	DMSO	26.3953	73.5607	21.19
	V1	DMSO	24.0334	21.469	22.6637
	V1	DMSO	24.3212	2.66393	17.3504
	V1	DMSO	22.1645	2.21123	14.9788
	V1	DMSO	59.064	2.42703	12.8897
	V1	DMSO	12.0512	58.085	15.0916
	V1	DMSO	27.9918	2.71121	13.6339
	V1	DMSO	10.7215	2.21925	14.4272
	V1	DMSO	22.5279	47.474	19.815
	V1	DMSO	30.7382	2.45874	16.025
	V1	DMSO	25.9381	2.50966	12.2425
	V1	DMSO	28.0132	3.4063	22.9094
	V1	DMSO	48.874	68.5196	12.975
	V1	DMSO	101.21	19.5861	19.5406
	V1	DMSO	24.9188	40.9771	21.9982
	V1	DMSO	35.7064	89.2337	16.2212
	V1	DMSO	22.803	17.6087	21.258
	V1	DMSO	27.7075	2.37126	13.4664
	V1	DMSO	46.216	2.08192	11.0412
	V1	DMSO	18.8254	2.55499	13.7764
	V1	DMSO	19.7758	41.7301	21.3669
	V1	DMSO	23.5921	31.0327	21.0505
	V1	DMSO	35.7059	78.9619	15.7072
	V1	DMSO	33.2442	3.1787	21.9588
	V1	DMSO	24.2137	54.5776	18.0289
	V1	DMSO	57.7378	2.43521	12.2069
	V1	DMSO	23.6168	3.36463	21.8455
	V1	DMSO	23.1474	45.791	21.9117
	V1	DMSO	42.2514	2.08229	12.2187
	V1	DMSO	43.2818	87.9633	14.8177
	V1	DMSO	33.5739	69.0649	19.0947
	V1	DMSO	24.929	2.14242	16.8719
	V1	DMSO	47.2747	2.5675	12.6081
	V1	DMSO	21.5005	2.75956	17.1925
	V1	DMSO	27.837	2.49927	19.7793
	V1	DMSO	30.5151	2.47982	15.5782
	V1	DMSO	27.2578	48.3105	23.3627
	V1	DMSO	26.9747	2.27718	20.8543
	V1	DMSO	45.4386	20.5591	11.3618
	V1	DMSO	44.9287	87.8292	15.0819
	V1	DMSO	41.4255	2.17795	12.786
	V1	DMSO	18.3674	1.96287	12.7965
	V1	DMSO	23.839	2.31995	12.8092
	V1	DMSO	56.871	2.6595	22.0724
	V1	DMSO	52.8161	2.51791	12.3484
	V1	DMSO	25.147	2.20963	18.412
	V1	DMSO	21.122	13.2959	27.7987
	V1	DMSO	14.4124	2.286	18.844
	V1	DMSO	52.0144	2.60089	12.7153
	V1	DMSO	49.7424	2.30244	12.2968
	V1	DMSO	26.0759	2.19025	16.1863
	V1	DMSO	27.8668	2.30975	20.0632
	V1	DMSO	49.7265	3.51409	11.8732
	V1	DMSO	25.7364	1.98472	13.4548
	V1	DMSO	47.2979	95.5653	17.6076
	V1	DMSO	27.2857	1.93431	14.6595
	V1	DMSO	25.6468	2.23319	13.7418
	V1	DMSO	28.9939	2.30424	14.2257
	V1	DMSO	27.0122	2.36741	16.7258
	V1	DMSO	12.8057	24.7844	24.9442
	V1	DMSO	28.6601	2.28199	15.046
	V1	DMSO	22.3881	2.1647	14.7885
	V1	DMSO	27.1837	2.19839	12.2837
	V1	DMSO	24.1372	2.4424	15.5589
	V1	DMSO	14.1727	63.6871	22.2844
	V1	DMSO	27.5168	2.33674	14.826
	V1	DMSO	27.8634	54.1526	19.0423
	V1	DMSO	24.9603	2.39444	15.9028
	V1	DMSO	28.273	2.5049	19.7664
	V1	DMSO	38.7033	54.5717	14.0779
	V1	DMSO	28.3537	75.8506	21.0298
	V1	DMSO	27.7949	2.32562	14.5578
	V1	DMSO	50.1757	34.2727	13.3429
	V1	DMSO	23.7991	2.10903	16.855
	V1	DMSO	58.3409	2.5693	11.9803
	V1	DMSO	34.0462	51.4863	19.8611
	V1	DMSO	48.807	2.39465	12.267
	V1	DMSO	24.8784	2.56458	15.4202
	V1	DMSO	26.27	63.7206	12.003
	V1	DMSO	44.9344	26.2992	12.4118
	V1	DMSO	61.9578	3.48415	15.7573
	V1	DMSO	27.6566	76.6598	20.1099
	V1	DMSO	18.3547	2.24061	25.4105
	V1	DMSO	31.4312	3.76008	24.3241
	V1	DMSO	24.057	2.26633	14.1612
	V1	DMSO	25.252	2.37053	14.4336
	V1	DMSO	27.1713	55.7339	19.7672
	V1	DMSO	35.0906	2.29659	22.9179
	V1	DMSO	30.091	83.8785	17.9486
	V1	DMSO	26.5833	2.63834	16.17
	V1	DMSO	38.8688	2.46056	14.9822
	V1	DMSO	24.9212	2.26882	13.8053
	V1	DMSO	24.8706	2.21787	16.5213
	V1	DMSO	29.2641	58.3805	18.2836
	V1	DMSO	22.879	61.9167	16.6103
	V1	DMSO	49.013	2.69803	12.5535
	V1	DMSO	30.3217	2.381	16.5518
	V1	DMSO	43.4431	2.93108	14.1101
	V1	DMSO	27.1418	40.8638	21.3636
	V1	DMSO	18.8504	1.94678	19.2219
	V1	DMSO	26.9781	2.55309	15.1342
	V1	DMSO	40.5271	2.43048	12.9012
	V1	DMSO	25.2782	2.61984	13.6361
	V1	DMSO	26.006	70.3306	19.0783
	V1	DMSO	34.7239	93.092	22.2664
	V1	DMSO	16.6427	23.2404	22.7799
	V1	DMSO	22.6954	2.48914	16.6653
	V1	DMSO	45.1545	129.831	21.4733
	V1	DMSO	26.0842	131.152	20.1247
	V1	DMSO	27.1656	2.47855	15.0527
	V1	DMSO	26.9089	2.0864	12.4646
	V1	DMSO	25.5633	2.69729	18.7182
	V1	DMSO	23.7073	2.44012	12.573
	V1	DMSO	10.48	3.02801	36.1123
	V1	DMSO	31.0226	80.2993	19.8708
	V1	DMSO	29.1063	2.19987	13.2741
	V1	DMSO	20.9838	2.17548	21.8562
	V1	DMSO	23.0336	38.1489	16.4698
	V1	DMSO	28.7086	24.0163	19.4852
	V1	DMSO	31.888	2.32967	12.6389
	V1	DMSO	51.8041	2.31755	11.9478
	V1	DMSO	44.4865	111.322	16.2969
	V1	DMSO	37.6512	65.8948	13.8267
	V1	DMSO	16.546	2.55494	16.4371
	V1	DMSO	22.2309	2.32102	19.9726
	V1	DMSO	17.9961	2.03337	13.7678
	V1	DMSO	29.9898	77.4096	17.8451
	V1	DMSO	45.3853	2.63806	13.3858
	V1	DMSO	28.2688	60.7	18.4411
	V1	DMSO	53.394	2.25734	12.2272
	V1	DMSO	102.748	2.50794	13.7262
	V1	DMSO	21.7022	2.78424	14.4539
	V1	DMSO	18.8417	2.20271	21.6252
	V1	DMSO	23.2496	2.58539	16.6326
	V1	DMSO	39.9582	58.8256	13.5741
	V1	DMSO	29.6936	2.53685	15.1753
	V1	DMSO	28.2567	2.50678	15.3302
	V1	DMSO	20.5558	2.08135	16.1044
	V1	DMSO	20.3744	2.10223	14.2649
	V1	DMSO	30.1513	2.3533	14.3293
	V1	DMSO	20.1772	43.725	20.9411
	V1	DMSO	23.4269	2.44267	25.1902
	V1	DMSO	10.8624	2.17563	14.0039
	V1	DMSO	22.0027	2.74646	22.106
	V1	DMSO	21.7914	2.23739	19.8704
	V1	DMSO	41.0538	88.3361	15.1764
	V1	DMSO	32.5493	36.4909	16.4947
	V1	DMSO	43.854	2.66956	14.5954
	V1	DMSO	46.8858	2.60602	11.4394
	V1	DMSO	21.4659	1.97195	12.4625
	V1	DMSO	28.329	50.5364	16.7952
	V1	DMSO	18.5948	2.36827	31.0371
	V1	DMSO	26.8616	2.58319	17.362
	V1	DMSO	19.1976	2.40966	14.6124
	V1	DMSO	7.6766	2.26334	15.4969
	V1	DMSO	22.7511	2.27125	16.1752
	V1	DMSO	26.9016	40.0083	23.7019
	V1	DMSO	27.6909	2.32839	21.3143
	V1	DMSO	52.5769	2.43853	12.5191
	V1	DMSO	42.8583	57.119	12.8942
	V1	DMSO	27.9034	2.50399	19.5755
	V1	DMSO	46.6688	2.35363	13.0082
	V1	DMSO	40.7686	59.0327	13.4293
	V1	DMSO	31.3857	90.0471	20.0676
	V1	DMSO	25.8878	2.36142	14.3892
	V1	DMSO	24.5858	6.63082	18.0831
	V1	DMSO	24.4584	2.21848	20.7874
	V1	DMSO	39.3999	39.0419	12.491
	V1	DMSO	48.3176	2.39366	12.2885
	V1	DMSO	47.6291	2.53506	11.9632
	V1	DMSO	26.5631	2.3345	16.4351
	V1	DMSO	57.6049	2.22371	12.0408
	V1	DMSO	39.221	2.31772	14.186
	V1	DMSO	25.3175	2.41226	15.6671
	V1	DMSO	40.8705	2.46293	12.7035
	V1	DMSO	30.6154	65.6785	18.7647
	V1	DMSO	18.8466	2.13481	15.2147
	V1	DMSO	34.7551	58.3399	15.6835
	V1	DMSO	25.0485	2.43027	14.3463
	V1	DMSO	28.3657	45.7921	16.5974
	V1	DMSO	24.9969	2.31601	14.2936
	V1	DMSO	26.5161	53.2584	19.3733
	V1	DMSO	28.0267	3.90066	24.9992
	V1	DMSO	24.5802	1.93647	12.916
	V1	DMSO	24.241	2.22831	15.0072
	V1	DMSO	56.9468	3.09084	16.5602
	V1	DMSO	12.5145	2.18297	18.0626
	V1	DMSO	26.092	2.35074	14.0943
	V1	DMSO	36.098	79.8785	15.0755
	V1	DMSO	28.6092	57.1036	18.3909
	V1	DMSO	34.2848	7.68852	12.9414
	V1	DMSO	18.9866	2.10526	16.8087
	V1	DMSO	29.6123	3.38031	19.3735
	V1	DMSO	38.9719	89.73	24.9822
	V1	DMSO	46.8434	2.25869	12.1495
	V1	DMSO	31.1876	3.37448	17.6812
	V1	DMSO	55.216	2.34864	12.4319
	V1	DMSO	23.9318	2.24252	15.0108
	V1	DMSO	26.2533	2.39667	21.0887
	V1	DMSO	19.0206	2.18422	29.1128
	V1	DMSO	28.5457	2.4573	19.8705
	V1	DMSO	32.5002	25.2042	19.154
	V1	DMSO	24.173	2.2894	15.7906
	V1	DMSO	24.9975	2.40172	15.5261
	V1	DMSO	45.514	52.2145	14.2879
	V1	DMSO	15.6975	2.09688	19.1052
	V1	DMSO	25.0942	2.54911	15.8521
	V1	DMSO	59.5231	2.41608	17.9882
	V1	DMSO	28.1328	3.28423	17.4087
	V1	DMSO	24.725	2.56167	22.9295
	V1	DMSO	25.4209	2.39663	15.4488
	V1	DMSO	23.5461	1.97348	15.3566
	V1	DMSO	26.6004	2.41811	16.3002
	V1	DMSO	22.5371	2.22236	18.4829
	V1	DMSO	25.9176	2.3916	14.681
	V1	DMSO	38.3224	3.26168	17.8384
	V1	DMSO	39.8121	77.7447	15.1968
	V1	DMSO	29.0217	2.13726	15.3338
	V1	DMSO	18.6494	2.05196	20.1631
	V1	DMSO	30.439	76.5731	18.8864
	V1	DMSO	37.1706	3.73447	31.0403
	V1	DMSO	21.7091	2.37706	17.2976
	V1	DMSO	22.0419	2.23444	17.0234
	V1	DMSO	28.9957	2.34739	16.8476
	V1	DMSO	27.234	2.62593	20.5915
	V1	DMSO	25.6715	2.83386	13.064
	V1	DMSO	30.7185	3.93412	18.4752
	V1	DMSO	40.0574	83.5781	17.47
	V1	DMSO	28.7103	83.1032	18.7326
	V1	DMSO	40.1371	2.44285	12.6003
	V1	DMSO	30.9351	2.37107	21.5877
	V1	DMSO	19.7148	2.30664	23.5243
	V1	DMSO	33.6091	87.7469	18.6261
	V1	DMSO	31.4239	2.39803	14.8248
	V1	DMSO	67.7718	96.0625	21.1013
	V1	DMSO	33.193	94.1123	18.0326
	V1	DMSO	32.2267	22.1356	19.7865
	V1	DMSO	69.5638	3.70596	17.225
	V1	DMSO	29.2849	100.462	17.7432
	V1	DMSO	42.1041	52.2156	14.8338
	V1	DMSO	30.7328	2.31453	15.8193
	V1	DMSO	26.5028	2.42471	13.9528
	V1	DMSO	41.8462	2.635	20.5648
	V1	DMSO	40.3981	2.34111	12.2232
	V1	DMSO	45.542	2.46458	16.2909
	V1	DMSO	38.4351	63.6274	15.8659
	V1	DMSO	30.9795	51.5416	17.2342
	V1	DMSO	29.4914	2.40894	15.6659
	V1	DMSO	27.4828	75.2291	16.4685
	V1	DMSO	22.0437	2.45757	17.7075
	V1	DMSO	26.5257	2.32933	14.8328
	V1	DMSO	25.5967	58.3687	19.0796
	V1	DMSO	45.8133	5.10055	18.6664
	V1	DMSO	28.9555	2.37503	15.1532
	V1	DMSO	32.7738	2.4559	17.6756
	V1	DMSO	25.159	2.14009	12.8408
	V1	DMSO	31.4247	2.38669	14.0328
	V1	DMSO	50.3111	65.1921	13.832
	V1	DMSO	69.7449	2.2025	14.8629
	V1	DMSO	60.2811	2.50859	11.8386
	V1	DMSO	28.6387	2.55822	21.1274
	V1	DMSO	26.0014	2.19558	18.6463
	V1	DMSO	27.8948	2.02763	13.3958
	V1	DMSO	24.8637	2.57876	15.0516
	V1	DMSO	25.1606	2.36359	20.1266
	V1	DMSO	26.2617	2.35783	12.9884
	V1	DMSO	46.633	2.6971	13.1814
	V1	DMSO	37.2401	2.12243	11.9985
	V1	DMSO	40.5029	67.6815	15.194
	V1	DMSO	17.9464	2.2873	17.1548
	V1	DMSO	44.439	2.20079	11.8749
	V1	DMSO	43.6199	2.41052	13.1587
	V1	DMSO	47.0771	71.431	13.6048
	V1	DMSO	20.4707	2.29349	22.952
	V1	DMSO	44.7886	42.5534	12.9145
	V1	DMSO	32.8584	50.3096	21.0226
	V1	DMSO	50.7999	2.64682	12.7599
	V1	DMSO	51.0878	2.51272	12.8941
	V1	DMSO	20.9654	69.1391	19.498
	V1	DMSO	31.6949	50.3143	23.9043
	V1	DMSO	25.3044	4.51498	23.9099
	V1	DMSO	12.9688	2.26113	16.7075
	V1	DMSO	19.0566	33.4547	25.3661
	V1	DMSO	29.5686	88.917	17.7107
	V1	DMSO	29.1836	85.708	16.8263
	V1	DMSO	16.28	2.7271	21.5391
	V1	DMSO	23.6459	2.15006	16.7626
	V1	DMSO	27.8936	2.22962	15.2726
	V1	DMSO	37.912	2.3061	11.56
	V1	DMSO	57.9342	2.61006	12.0684
	V1	DMSO	113.464	2.95815	19.3906
	V1	DMSO	42.6332	24.3523	10.6829
	V1	DMSO	7.83868	2.0882	13.9562
	V1	DMSO	107.587	2.13415	12.3471
	V1	DMSO	28.4443	58.9076	21.6174
	V1	DMSO	26.7003	2.4218	14.3241
	V1	DMSO	31.1702	64.5018	19.429
	V1	DMSO	14.821	39.924	16.9223
	V1	DMSO	28.0398	78.5089	17.0646
	V1	DMSO	24.7733	47.533	17.399
	V1	DMSO	51.2472	3.71155	18.0627
	V1	DMSO	22.588	2.08691	10.1776
	V1	DMSO	25.3062	3.64563	19.8869
	V1	DMSO	26.0022	2.34644	13.5407
	V1	DMSO	21.1346	3.81131	23.3057
	V1	DMSO	35.2706	46.7019	12.9198
	V1	DMSO	137.616	35.9544	18.7168
	V1	DMSO	108.188	11.0033	12.656
	V1	DMSO	20.7142	41.7617	23.758
	V1	DMSO	31.4901	2.22391	15.5454
	V1	DMSO	22.2313	2.13876	14.6133
	V1	DMSO	38.2824	30.9156	11.1469
	V1	DMSO	31.0184	2.5265	15.706
	V1	DMSO	20.2815	19.5517	19.3437
	V1	DMSO	57.3863	33.1444	19.1858
	V1	DMSO	29.3716	2.24586	17.2011
	V1	DMSO	30.2321	34.2546	23.621
	V1	DMSO	24.0714	2.45742	25.4069
	V1	DMSO	34.3391	97.2198	19.3981
	V1	DMSO	22.0986	2.32856	14.0535
	V1	DMSO	24.0217	6.51364	22.5981
	V1	DMSO	21.2995	2.31889	20.1192
	V1	DMSO	27.2058	2.45404	13.4978
	V1	DMSO	88.9565	2.93159	17.164
	V1	DMSO	55.4961	2.53679	18.3318
	V1	DMSO	21.4367	1.97942	14.3347
	V1	DMSO	46.6817	2.31722	18.4035
	V1	DMSO	26.8834	66.3277	18.4851
	V1	DMSO	91.5404	44.2948	16.8544
	V1	DMSO	19.628	2.01733	13.3971
	V1	DMSO	49.8772	2.28456	11.5924
	V1	DMSO	24.4339	2.31436	16.5936
	V1	DMSO	24.6168	2.66758	16.1017
	V1	DMSO	27.8683	69.7036	20.3227
	V1	DMSO	31.1937	2.46505	13.338
	V1	DMSO	43.0543	2.22414	12.5385
	V1	DMSO	26.3225	2.53947	15.7307
	V1	DMSO	31.0326	87.8242	20.9039
	V1	DMSO	42.2413	27.2014	11.3385
	V1	DMSO	27.1885	2.87998	18.1301
	V1	DMSO	44.1968	2.89398	18.1517
	V1	DMSO	32.3788	3.13293	23.3316
	V1	DMSO	23.3949	63.6264	19.5726
	V1	DMSO	25.5203	2.40079	15.5622
	V1	DMSO	89.1573	41.5778	17.5254
	V1	DMSO	21.0732	2.20298	16.7492
	V1	DMSO	29.5168	59.4785	14.2789
	V1	DMSO	27.774	35.2707	17.3264
	V1	DMSO	32.688	85.5454	17.6163
	V1	DMSO	20.7631	29.4798	25.3975
	V1	DMSO	51.0819	2.39043	14.2909
	V1	DMSO	47.633	54.4792	13.3495
	V1	DMSO	50.0159	2.65532	12.1063
	V1	DMSO	26.4628	2.10413	13.627
	V1	DMSO	19.7728	2.33311	19.6926
	V1	DMSO	40.218	59.0374	13.8873
	V1	DMSO	43.815	3.04945	18.3327
	V1	DMSO	21.5747	3.05408	18.0692
	V1	DMSO	25.08	2.28854	15.1551
	V1	DMSO	21.507	2.36483	23
	V1	DMSO	43.3603	60.367	13.1563
	V1	DMSO	45.9343	2.15965	11.6252
	V1	DMSO	25.3111	2.2648	14.8574
	V1	DMSO	23.8424	2.48879	14.3866
	V1	DMSO	22.159	2.42792	21.9953
	V1	DMSO	101.145	2.75594	15.911
	V1	DMSO	20.696	2.06606	20.173
	V1	DMSO	22.1448	1.95278	17.5336
	V1	DMSO	30.0667	2.40996	14.0291
	V1	DMSO	42.5015	3.71792	13.8002
	V1	DMSO	22.585	2.48596	16.4425
	V1	DMSO	23.7117	2.54772	18.2706
	V1	DMSO	32.6702	2.26804	15.9853
	V1	DMSO	28.1358	2.2142	14.8914
	V1	DMSO	17.5171	2.12394	19.0523
	V1	DMSO	26.2487	2.42659	18.7119
	V1	DMSO	35.6815	64.7661	13.9497
	V1	DMSO	27.2496	2.28725	15.8825
	V1	DMSO	32.1688	2.8845	17.098
	V1	DMSO	32.2322	51.9919	13.5455
	V1	DMSO	33.4776	59.6459	17.0709
	V1	DMSO	27.526	2.29738	18.5268
	V1	DMSO	28.5344	55.6275	18.8603
	V1	DMSO	27.1922	2.40137	15.6975
	V1	DMSO	49.3926	3.57971	12.8496
	V1	DMSO	31.7236	3.94095	22.199
	V1	DMSO	24.9077	2.19414	17.3408
	V1	DMSO	25.0735	2.26386	18.7315
	V1	DMSO	27.6804	2.41826	20.3508
	V1	DMSO	18.7663	2.28016	17.1991
	V1	DMSO	44.1468	2.15472	12.5153
	V1	DMSO	43.388	83.8273	15.1296
	V1	DMSO	31.9247	3.2779	19.7648
	V1	DMSO	12.8631	2.54152	20.9925
	V1	DMSO	24.1478	2.67117	19.4254
	V1	DMSO	30.2505	2.08346	19.4775
	V1	DMSO	31.5087	2.47719	17.4193
	V1	DMSO	23.4231	2.27096	16.7252
	V1	DMSO	50.6194	4.5314	17.9977
	V1	DMSO	20.6133	27.0164	20.8414
	V1	DMSO	73.9917	1.8458	10.6956
	V1	DMSO	29.9057	87.7309	20.0653
	V1	DMSO	42.596	2.56004	16.6198
	V1	DMSO	26.4737	2.31838	12.5833
	V1	DMSO	33.6344	3.61745	18.8788
	V1	DMSO	19.1153	1.98309	12.8033
	V1	DMSO	19.053	2.13717	13.4751
	V1	DMSO	49.6673	2.56143	11.5744
	V1	DMSO	28.5599	3.24882	23.0529
	V1	DMSO	21.5038	2.27904	24.3303
	V1	DMSO	27.2219	2.38392	17.8681
	V1	DMSO	38.4899	51.202	13.7672
	V1	DMSO	74.74	2.4943	16.1379
	V1	DMSO	43.9016	2.36242	13.2158
	V1	DMSO	27.7723	50.8714	19.452
	V1	DMSO	24.8687	46.9668	22.6942
	V1	DMSO	29.4863	101.802	16.7283
	V1	DMSO	26.8757	2.57586	14.9777
	V1	DMSO	30.2308	62.2571	14.9661
	V1	DMSO	47.8302	50.9121	12.6502
	V1	DMSO	30.788	28.831	12.373
	V1	DMSO	33.9542	67.5161	14.4249
	V1	DMSO	25.4377	2.22601	15.8272
	V1	DMSO	23.3017	2.47226	22.8161
	V1	DMSO	56.3813	7.03585	12.1752
	V1	DMSO	29.2204	4.17223	14.6663
	V1	DMSO	18.5406	1.90006	13.7886
	V1	DMSO	23.1494	2.19373	16.1841
	V1	DMSO	26.0142	2.50367	14.0331
	V1	DMSO	34.1944	45.9634	13.6097
	V1	DMSO	75.9228	4.68198	27.3724
	V1	DMSO	39.17	77.0345	17.1844
	V1	DMSO	27.6897	8.73009	22.1225
	V1	DMSO	46.4599	9.51654	16.884
	V1	DMSO	27.2444	2.36646	15.436
	V1	DMSO	21.4565	2.7019	18.564
	V1	DMSO	28.7198	2.52106	18.0139
	V1	DMSO	42.5246	14.5135	14.055
	V1	DMSO	27.5935	2.5146	15.2342
	V1	DMSO	20.5411	2.46567	18.8799
	V1	DMSO	23.7297	2.44696	12.5334
	V1	DMSO	19.9323	2.49495	15.6987
	V1	DMSO	33.03	3.71864	24.3442
	V1	DMSO	37.0363	64.6056	18.8026
	V1	DMSO	76.4427	8.2882	14.609
	V1	DMSO	22.9267	2.24413	23.2071
	V1	DMSO	50.1137	6.98826	12.6888
	V1	DMSO	35.899	33.5149	28.4724
	V1	DMSO	21.9722	2.24323	14.0142
	V1	DMSO	35.6102	12.3958	19.723
	V1	DMSO	17.5526	1.96209	15.127
	V1	DMSO	49.8835	2.39938	12.4795
	V1	DMSO	24.5207	2.1771	14.1134
	V1	DMSO	15.1569	2.08872	15.2435
	V1	DMSO	22.9967	2.32348	14.5443
	V1	DMSO	30.2201	54.5152	14.7641
	V1	DMSO	22.0385	2.01075	15.0425
	V1	DMSO	23.377	3.00203	17.1296
	V1	DMSO	25.4107	2.92818	15.3611
	V1	DMSO	28.4612	2.45389	17.9562
	V1	DMSO	21.0175	2.74428	22.1315
	V1	DMSO	28.336	33.5585	19.4776
	V1	DMSO	17.4033	33.1839	31.945
	V1	DMSO	21.8799	2.18022	20.6352
	V1	DMSO	35.0123	72.2454	13.7501
	V1	DMSO	27.2421	2.84457	22.1339
	V1	DMSO	38.5082	107.071	18.8347
	V1	DMSO	49.6984	40.6618	11.8768
	V1	DMSO	26.5402	4.64089	16.6585
	V1	DMSO	21.3003	2.21287	14.199
	V1	DMSO	21.8896	2.31247	19.9653
	V1	DMSO	28.8204	100.467	20.268
	V1	DMSO	49.9768	3.17095	16.5651
	V1	DMSO	15.6653	2.30898	16.3008
	V1	DMSO	34.1319	55.1063	15.833
	V1	DMSO	25.8664	2.29597	13.854
	V1	DMSO	28.9245	64.2674	20.7401
	V1	DMSO	43.1438	67.9094	13.0121
	V1	DMSO	23.7958	2.32592	15.1122
	V1	DMSO	23.8682	2.01883	13.5158
	V1	DMSO	28.1118	2.28309	21.5081
	V1	DMSO	20.7579	2.70852	15.425
	V1	DMSO	54.0802	2.50552	12.1315
	V1	DMSO	46.7794	2.30412	12.605
	V1	DMSO	24.9575	3.49313	25.2866
	V1	DMSO	26.9055	3.2497	19.6883
	V1	DMSO	19.9538	6.18008	15.0951
	V1	DMSO	15.7402	56.9352	16.7079
	V1	DMSO	30.3616	51.7115	17.8616
	V1	DMSO	20.2056	24.7224	21.0326
	V1	DMSO	36.3897	75.063	17.5103
	V1	DMSO	24.7951	2.49039	18.0078
	V1	DMSO	28.7846	3.13287	18.1241
	V1	DMSO	20.1813	2.0848	12.5252
	V1	DMSO	23.1628	2.11432	23.2047
	V1	DMSO	26.4018	61.0888	20.5238
	V1	DMSO	26.5503	2.65323	18.5534
	V1	DMSO	53.1888	2.9187	12.8294
	V1	DMSO	30.1038	53.3637	14.8756
	V1	DMSO	25.2832	38.0462	23.6704
	V1	DMSO	53.2484	3.08543	15.7144
	V1	DMSO	60.1164	3.30382	15.9886
	V1	DMSO	40.3803	2.53166	13.1915
	V1	DMSO	28.5747	18.4006	20.4218
	V1	DMSO	30.0439	2.50635	13.9339
	V1	DMSO	22.5109	2.49181	21.6615
	V1	DMSO	21.4372	2.49502	15.6018
	V1	DMSO	22.9126	3.51975	24.7053
	V1	DMSO	32.7959	72.4213	18.6385
	V1	DMSO	29.0705	4.23517	15.159
	V1	DMSO	43.2592	89.0794	17.3836
	V1	DMSO	25.2441	2.49511	21.5437
	V1	DMSO	40.8776	74.534	15.3584
	V1	DMSO	61.9225	2.55487	18.3809
	V1	DMSO	22.58	2.69981	23.4935
	V1	DMSO	24.1936	2.54184	22.3264
	V1	DMSO	26.6625	2.3321	15.6017
	V1	DMSO	28.1914	2.79722	16.8543
	V1	DMSO	36.256	88.9911	20.1387
	V1	DMSO	34.4222	63.9519	16.5664
	V1	DMSO	46.2987	2.54835	12.3649
	V1	DMSO	25.2181	3.28425	19.5066
	V1	DMSO	25.5718	2.18487	15.6514
	V1	DMSO	27.6678	2.81936	18.4106
	V1	DMSO	22.5639	2.45494	14.5211
	V1	DMSO	55.9898	2.67789	14.8069
	V1	DMSO	40.3113	2.53389	16.1833
	V1	DMSO	50.9559	13.7253	13.7241
	V1	DMSO	33.4595	3.11491	22.8874
	V1	DMSO	29.643	77.7265	22.1915
	V1	DMSO	46.6505	75.1659	14.4903
	V1	DMSO	12.7738	2.15044	14.6561
	V1	DMSO	20.7383	2.19288	13.2401
	V1	DMSO	47.267	63.6845	14.2703
	V1	DMSO	22.1903	2.45916	19.3024
	V1	DMSO	31.5275	68.9232	18.2283
	V1	DMSO	45.6804	88.9953	15.578
	V1	DMSO	47.062	96.1547	17.5999
	V1	DMSO	24.86	2.26788	17.0466
	V1	DMSO	30.0232	2.60119	18.387
	V1	DMSO	25.5172	54.9089	20.2304
	V1	DMSO	23.963	2.08885	17.726
	V1	DMSO	31.3054	81.2286	17.2452
	V1	DMSO	25.026	2.08504	14.3444
	V1	DMSO	42.0454	82.9332	12.7553
	V1	DMSO	29.4551	2.31496	16.461
	V1	DMSO	29.737	67.7271	18.0025
	V1	DMSO	36.2235	104.754	16.7603
	V1	DMSO	39.8527	2.42006	12.6956
	V1	DMSO	23.2451	2.56142	16.1648
	V1	DMSO	40.3873	55.6768	12.7086
	V1	DMSO	21.7403	2.12871	14.8435
	V1	DMSO	30.3227	2.15134	13.246
	V1	DMSO	28.9237	3.26609	20.6416
	V1	DMSO	26.9943	2.20204	15.2802
	V1	DMSO	24.0201	2.41542	12.5001
	V1	DMSO	21.0112	2.4999	14.971
	V1	DMSO	24.8421	3.22783	25.1224
	V1	DMSO	25.8512	2.19708	15.1849
	V1	DMSO	21.1422	9.20237	21.8789
	V1	DMSO	35.9234	91.6277	19.5057
	V1	DMSO	30.9158	68.4679	21.4806
	V1	DMSO	45.2835	45.493	12.9885
	V1	DMSO	29.4921	2.39304	17.0204
	V1	DMSO	52.628	2.42304	12.8671
	V1	DMSO	45.5286	4.05277	18.0962
	V1	DMSO	23.6648	3.1302	20.9272
	V1	DMSO	24.7245	2.34959	18.5787
	V1	DMSO	34.7265	94.8196	19.4155
	V1	DMSO	23.89	2.27251	16.9878
	V1	DMSO	29.004	52.9483	23.0751
	V1	DMSO	40.6929	77.1424	15.8575
	V1	DMSO	20.5678	2.63715	17.1925
	V1	DMSO	75.2238	116.846	18.4675
	V1	DMSO	45.709	2.3443	15.1935
	V1	DMSO	21.9758	2.18062	25.3535
	V1	DMSO	24.5924	2.37989	15.2012
	V1	DMSO	53.6053	2.83559	22.3485
	V1	DMSO	35.9366	87.4071	16.6743
	V1	DMSO	45.5021	2.57918	12.7238
	V1	DMSO	6.78097	2.11458	13.2141
	V1	DMSO	40.2897	40.1648	12.9825
	V1	DMSO	22.9577	32.3179	21.62
	V1	DMSO	23.625	2.67279	21.8611
	V1	DMSO	48.8731	2.14451	12.1366
	V1	DMSO	31.3565	74.2203	19.9165
	V1	DMSO	25.7444	2.66417	13.0862
	V1	DMSO	42.3024	93.1973	20.7365
	V1	DMSO	52.3815	2.23057	12.6043
	V1	DMSO	31.7268	59.4482	18.1477
	V1	DMSO	50.8549	2.36075	12.484
	V1	DMSO	24.7042	29.9459	21.6857
	V1	DMSO	100.271	2.97516	14.6924
	V1	DMSO	27.3703	2.29125	14.6546
	V1	DMSO	31.405	2.71008	15.5953
	V1	DMSO	29.3071	2.79125	20.9139
	V1	DMSO	21.4336	2.44486	13.992
	V1	DMSO	26.9541	2.24239	15.0681
	V1	DMSO	46.1344	2.49314	12.2615
	V1	DMSO	43.7762	39.3415	12.0799
	V1	DMSO	43.2737	2.02915	13.0911
	V1	DMSO	24.844	2.35729	15.3151
	V1	DMSO	23.176	43.4393	17.877
	V1	DMSO	21.4504	2.32034	14.907
	V1	DMSO	22.884	2.08417	15.7684
	V1	DMSO	31.4692	5.29593	19.9242
	V1	DMSO	33.1059	63.2102	13.802
	V1	DMSO	30.5935	2.35753	16.1233
	V1	DMSO	23.7962	13.1722	18.5056
	V1	DMSO	19.3357	29.7618	25.7609
	V1	DMSO	22.444	3.39723	14.4465
	V1	DMSO	23.9015	47.0753	17.5374
	V1	DMSO	15.0435	25.2425	21.9268
	V1	DMSO	21.2703	2.37182	14.2248
	V1	DMSO	25.7725	2.46303	15.8143
	V1	DMSO	20.6391	1.99142	18.3177
	V1	DMSO	9.09233	2.16272	13.8896
	V1	DMSO	33.1423	4.03293	19.1776
	V1	DMSO	28.6056	63.4995	20.5155
	V1	DMSO	50.4872	2.40178	12.4642
	V1	DMSO	24.1576	1.98283	16.7013
	V1	DMSO	51.2352	2.73897	13.4395
	V1	DMSO	21.64	2.14211	16.1745
	V1	DMSO	24.0243	2.13886	13.7797
	V1	DMSO	22.6443	2.19068	14.9935
	V1	DMSO	36.255	82.8698	17.0914
	V1	DMSO	26.3117	2.50946	17.3796
	V1	DMSO	25.8075	2.49106	16.097
	V1	DMSO	26.1943	78.6331	14.7441
	V1	DMSO	23.0433	2.40801	17.0713
	V1	DMSO	27.4084	3.09261	20.7774
	V1	DMSO	25.9771	54.2907	21.0273
	V1	DMSO	30.3472	69.8343	20.9545
	V1	DMSO	44.0476	36.4432	12.085
	V1	DMSO	25.7053	2.48812	19.867
	V1	DMSO	26.9344	93.7488	19.0476
	V1	DMSO	31.4042	3.87809	18.2703
	V1	DMSO	32.8179	25.6077	38.3908
	V1	DMSO	38.9814	2.20191	12.7378
	V1	DMSO	29.602	2.41097	19.5302
	V1	DMSO	23.6298	2.28124	16.402
	V1	DMSO	43.9178	56.7852	15.83
	V1	DMSO	50.3362	2.38163	13.5403
	V1	DMSO	26.8398	2.28676	23.4381
	V1	DMSO	20.9947	2.57405	26.1725
	V1	DMSO	16.2337	62.214	14.9105
	V1	DMSO	23.0303	2.15055	16.877
	V1	DMSO	26.2652	2.27698	15.2463
	V1	DMSO	137.173	26.6782	24.4978
	V1	DMSO	19.7566	2.35796	23.2927
	V1	DMSO	21.2739	2.052	14.5461
	V1	DMSO	28.2112	2.5345	14.4977
	V1	DMSO	28.67	70.6121	18.7194
	V1	DMSO	36.5282	62.7694	14.2327
	V1	DMSO	26.8432	2.41478	15.8005
	V1	DMSO	43.2196	2.4364	12.4106
	V1	DMSO	23.4697	3.41793	23.86
	V1	DMSO	25.3355	2.90453	21.8681
	V1	DMSO	37.2146	61.4896	17.7464
	V1	DMSO	37.2894	2.24343	13.0194
	V1	DMSO	31.8683	6.08908	13.9168
	V1	DMSO	24.2921	3.79359	17.0065
	V1	DMSO	24.6289	2.3922	22.7631
	V1	DMSO	28.2488	4.93827	16.94
	V1	DMSO	38.9858	67.8804	13.1418
	V1	DMSO	30.4598	2.37959	12.6283
	V1	DMSO	27.6745	3.05838	16.3554
	V1	DMSO	32.5332	3.76213	21.1642
	V1	DMSO	70.6224	2.86005	17.6543
	V1	DMSO	27.1679	2.70063	17.0814
	V1	DMSO	21.5059	2.33861	14.7798
	V1	DMSO	45.3487	4.60716	13.3732
	V1	DMSO	24.5927	104.536	23.0183
	V1	DMSO	19.254	2.35625	13.4301
	V1	DMSO	47.4895	23.0655	12.429
	V1	DMSO	71.1676	97.5412	18.0278
	V1	DMSO	25.6048	3.91547	20.7259
	V1	DMSO	26.9572	74.4221	24.7786
	V1	DMSO	28.2827	2.46994	15.8863
	V1	DMSO	64.562	5.62049	15.025
	V1	DMSO	20.1188	37.0363	25.6905
	V1	DMSO	27.0082	70.2166	20.4062
	V1	DMSO	48.9449	62.2419	13.1255
	V1	DMSO	51.1587	43.966	12.7192
	V1	DMSO	13.3568	2.44011	15.0551
	V1	DMSO	12.7257	2.31815	16.6109
	V1	DMSO	21.189	2.00048	17.8666
	V1	DMSO	21.48	65.4856	15.9049
	V1	DMSO	21.5797	2.22063	13.3688
	V1	DMSO	28.4415	2.47935	17.2563
	V1	DMSO	39.6607	63.5951	13.4821
	V1	DMSO	24.8488	48.9247	17.2865
	V1	DMSO	29.91	2.36013	14.3125
	V1	DMSO	31.8831	2.49176	15.2855
	V1	DMSO	47.433	79.3509	20.3485
	V1	DMSO	52.7338	2.52538	12.4286
	V1	DMSO	24.6479	2.40474	14.2625
	V1	DMSO	49.0805	2.33449	12.376
	V1	DMSO	26.4522	2.53947	21.2149
	V1	DMSO	22.7313	2.14522	17.166
	V1	DMSO	21.5854	1.9259	14.2664
	V1	DMSO	46.6386	2.23199	12.3114
	V1	DMSO	26.3583	41.2714	19.9949
	V1	DMSO	27.4777	8.65672	14.1921
	V1	DMSO	6.08327	5.10541	13.491
	V1	DMSO	24.6618	2.38344	14.2783
	V1	DMSO	41.7514	83.3345	16.6757
	V1	DMSO	27.1375	3.64165	21.5753
	V1	DMSO	54.7585	2.33634	11.7879
	V1	DMSO	25.7914	2.61702	15.5991
	V1	DMSO	26.899	2.55345	19.2648
	V1	DMSO	51.2777	2.75939	13.5042
	V1	DMSO	28.9973	2.34967	19.2562
	V1	DMSO	42.9752	2.30222	22.8694
	V1	DMSO	54.8831	2.23129	12.4176
	V1	DMSO	28.2472	2.26199	16.4269
	V1	DMSO	20.9518	1.9836	12.6467
	V1	DMSO	20.5896	2.34744	14.5851
	V1	DMSO	29.8001	2.47363	15.3784
	V1	DMSO	28.2264	2.35953	12.9393
	V1	DMSO	23.2778	2.77996	17.0606
	V1	DMSO	32.3992	2.43319	19.286
	V1	DMSO	18.6062	44.6996	25.0256
	V1	DMSO	44.0823	2.08242	21.3446
	V1	DMSO	18.0647	2.07047	14.2473
	V1	DMSO	19.2661	62.4767	13.8906
	V1	DMSO	43.4449	68.1163	16.7642
	V1	DMSO	46.9936	2.08144	11.4252
	V1	DMSO	24.5713	2.21899	19.1904
	V1	DMSO	29.1012	44.1487	18.2788
	V1	DMSO	19.6401	2.77711	18.4243
	V1	DMSO	30.1039	2.41121	13.691
	V1	DMSO	26.0013	4.49104	22.4972
	V1	DMSO	28.594	27.522	20.5725
	V1	DMSO	28.89	2.59473	24.5004
	V1	DMSO	38.1191	2.28648	12.2722
	V1	DMSO	23.5352	2.17422	14.6252
	V1	DMSO	55.805	2.28201	15.9076
	V1	DMSO	52.7031	61.1061	12.8459
	V1	DMSO	4.82707	2.18697	11.9119
	V1	DMSO	25.4361	2.27918	15.2329
	V1	DMSO	30.742	2.43906	17.469
	V1	DMSO	27.0389	9.562	16.0436
	V1	DMSO	27.5089	2.42373	19.6471
	V1	DMSO	23.6674	2.40211	13.3554
	V1	DMSO	20.196	2.26275	19.8602
	V1	DMSO	22.8589	2.34201	22.5777
	V1	DMSO	63.6413	2.22467	11.6613
	V1	DMSO	45.6582	77.96	14.657
	V1	DMSO	47.2987	1.93495	11.3376
	V1	DMSO	29.8075	2.35157	19.9355
	V1	DMSO	28.7458	2.92275	16.3435
	V1	DMSO	71.208	32.6647	13.7362
	V1	DMSO	21.058	1.94179	18.9974
	V1	DMSO	27.4997	2.40276	18.637
	V1	DMSO	69.8533	93.6863	18.0403
	V1	DMSO	26.3674	3.3363	17.3876
	V1	DMSO	45.5822	2.47668	20.2871
	V1	DMSO	30.8105	100.603	23.5774
	V1	DMSO	26.6567	56.1533	21.6139
	V1	DMSO	16.6712	2.70242	17.18
	V1	DMSO	25.9667	2.32109	16.9734
	V1	DMSO	30.565	2.70187	20.6408
	V1	DMSO	33.5129	131.917	22.2639
	V1	DMSO	25.3282	2.21741	18.3398
	V1	DMSO	25.7401	2.73124	17.2448
	V1	DMSO	55.2271	2.51126	11.6058
	V1	DMSO	22.3302	1.92319	18.961
	V1	DMSO	22.3742	54.3205	22.3843
	V1	DMSO	22.4944	2.19945	16.8882
	V1	DMSO	27.9423	2.52951	15.079
	V1	DMSO	41.2401	2.77507	12.3586
	V1	DMSO	27.5445	17.1003	22.6178
	V1	DMSO	44.3234	2.14085	11.1017
	V1	DMSO	26.497	2.41922	14.8773
	V1	DMSO	20.1605	23.2951	22.9693
	V1	DMSO	40.5142	51.6211	13.2476
	V1	DMSO	25.7389	3.269	17.2218
	V1	DMSO	19.2404	2.48288	16.0195
	V1	DMSO	39.4251	2.32875	15.857
	V1	DMSO	40.3888	95.8351	18.0189
	V1	DMSO	28.8748	2.30178	15.394
	V1	DMSO	20.8995	1.97405	16.8958
	V1	DMSO	33.9751	37.7058	17.8184
	V1	DMSO	20.9592	2.29149	18.0981
	V1	DMSO	25.2537	2.2116	13.803
	V1	DMSO	26.0583	2.40478	17.4873
	V1	DMSO	34.7901	62.8435	14.8476
	V1	DMSO	27.6288	2.4158	15.4645
	V1	DMSO	25.9254	1.91505	15.3395
	V1	DMSO	28.7855	2.19129	19.5448
	V1	DMSO	55.6316	6.19196	23.6914
	V1	DMSO	36.2529	28.8885	12.6883
	V1	DMSO	44.3242	34.0242	12.4326
	V1	DMSO	22.134	1.99198	15.7496
	V1	DMSO	38.1726	57.9068	15.0908
	V1	DMSO	33.1525	2.42074	20.4896
	V1	DMSO	26.8533	2.43918	17.2338
	V1	DMSO	59.1209	2.70105	12.5237
	V1	DMSO	25.9415	2.31939	14.2418
	V1	DMSO	21.1758	2.51195	18.5547
	V1	DMSO	17.6115	2.2737	20.0917
	V1	DMSO	23.1921	70.0765	21.0627
	V1	DMSO	41.8037	2.45831	20.2273
	V1	DMSO	22.3118	2.21839	13.4599
	V1	DMSO	24.0449	68.5198	18.9442
	V1	DMSO	59.6282	2.59311	12.5044
	V1	DMSO	16.9724	63.215	19.5072
	V1	DMSO	27.3176	2.52851	13.4275
	V1	DMSO	46.4952	2.63723	13.4129
	V1	DMSO	31.3294	2.35949	13.7368
	V1	DMSO	23.8367	2.35741	16.6324
	V1	DMSO	29.5643	2.4507	13.9144
	V1	DMSO	25.2443	28.2258	26.0901
	V1	DMSO	27.4544	2.29178	20.376
	V1	DMSO	31.715	71.1179	15.221
	V1	DMSO	21.3797	42.7132	22.3624
	V1	DMSO	58.6764	2.24622	13.0358
	V1	DMSO	41.3137	2.1505	12.6179
	V1	DMSO	24.399	2.7373	22.742
	V1	DMSO	20.2968	2.07336	18.7044
	V1	DMSO	22.376	38.1221	23.7293
	V1	DMSO	51.4326	18.597	19.7427
	V1	DMSO	25.4043	2.43657	19.2938
	V1	DMSO	26.1532	2.34051	15.2673
	V1	DMSO	33.5712	75.1055	17.7494
	V1	DMSO	24.6291	3.62144	21.033
	V1	DMSO	37.5918	47.7823	17.1177
	V1	DMSO	29.5973	2.49524	15.0004
	V1	DMSO	26.9425	54.9755	21.5506
	V1	DMSO	24.4959	25.5435	22.1042
	V1	DMSO	26.9662	32.2211	17.5893
	V1	DMSO	28.7399	18.0637	23.0938
	V1	DMSO	24.9359	2.55038	19.7722
	V1	DMSO	21.3601	1.99843	13.447
	V1	DMSO	23.9906	24.7771	20.3953
	V1	DMSO	32.7031	63.4482	19.3494
	V1	DMSO	23.4084	2.35896	14.5301
	V1	DMSO	20.8197	2.19852	15.1901
	V1	DMSO	24.0591	1.99675	12.4987
	V1	DMSO	39.2989	2.56543	13.3391
	V1	DMSO	51.4267	17.5936	16.4096
	V1	DMSO	22.1686	2.28974	16.0523
	V1	DMSO	48.1084	2.54292	12.8631
	V1	DMSO	25.6693	2.83379	18.8894
	V1	DMSO	23.1001	2.43076	12.6536
	V1	DMSO	30.9517	62.1561	15.7695
	V1	DMSO	34.9752	77.1493	15.6325
	V1	DMSO	26.3318	2.85686	12.411
	V1	DMSO	18.0368	2.00792	14.6738
	V1	DMSO	34.2182	2.37186	12.6623
	V1	DMSO	28.2561	2.21538	19.9196
	V1	DMSO	48.8223	3.35852	17.007
	V1	DMSO	23.588	2.20042	18.9448
	V1	DMSO	45.8612	19.4057	28.3561
	V1	DMSO	28.9582	27.2208	21.5798
	V1	DMSO	21.5214	2.23078	13.874
	V1	DMSO	26.8293	2.27451	16.9559
	V1	DMSO	53.2318	36.9097	17.8695
	V1	DMSO	30.355	96.9849	18.9265
	V1	DMSO	16.3628	47.9724	14.3197
	V1	DMSO	82.0411	33.4076	15.4014
	V1	DMSO	24.7181	2.50958	15.2455
	V1	DMSO	52.7069	2.66931	13.2561
	V1	DMSO	42.5653	56.8985	13.7455
	V1	DMSO	51.1219	50.6748	12.9791
	V1	DMSO	27.9737	2.44054	14.8659
	V1	DMSO	52.2309	2.53267	12.6297
	V1	DMSO	15.4007	2.39723	18.5791
	V1	DMSO	23.3999	1.90586	15.4754
	V1	DMSO	26.4093	2.16441	14.4787
	V1	DMSO	27.8683	4.34206	23.6119
	V1	DMSO	36.0182	46.5059	14.2952
	V1	DMSO	46.3131	93.2544	15.9904
	V1	DMSO	43.9227	2.80441	17.1513
	V1	DMSO	26.8077	2.40914	15.033
	V1	DMSO	51.3666	32.1953	12.0716
	V1	DMSO	44.0644	2.1626	11.4758
	V1	DMSO	26.6568	2.28469	17.8265
	V1	DMSO	38.3379	49.4014	14.6969
	V1	DMSO	21.4862	2.36528	19.4794
	V1	DMSO	35.2327	67.3047	17.3384
	V1	DMSO	39.2535	138.143	22.8544
	V1	DMSO	27.2165	2.15295	14.8977
	V1	DMSO	26.4293	4.05968	23.8244
	V1	DMSO	23.7531	2.39278	24.3459
	V1	DMSO	30.5702	74.6846	20.8185
	V1	DMSO	26.4363	2.38483	19.2707
	V1	DMSO	51.0991	2.70936	13.5409
	V1	DMSO	32.0018	67.0535	17.8926
	V1	DMSO	25.3906	31.9479	22.9139
	V1	DMSO	52.6652	23.3499	12.1346
	V1	DMSO	21.2566	2.43685	21.9632
	V1	DMSO	20.104	2.88843	21.5722
	V1	DMSO	26.9056	2.32035	15.1385
	V1	DMSO	39.9483	89.022	15.8094
	V1	DMSO	31.4926	3.09278	18.5985
	V1	DMSO	21.3666	2.04774	14.695
	V1	DMSO	49.8384	17.7856	11.8598
	V1	DMSO	29.3589	3.3237	19.1458
	V1	DMSO	62.9595	48.7978	20.2058
	V1	DMSO	8.34084	6.90538	20.2318
	V1	DMSO	50.9287	2.45346	12.4208
	V1	DMSO	19.403	2.75972	29.0715
	V1	DMSO	20.8069	2.27259	15.5724
	V1	DMSO	27.5386	2.31798	18.462
	V1	DMSO	60.9096	6.63888	14.712
	V1	DMSO	25.2085	2.11461	14.9869
	V1	DMSO	45.2066	2.36978	12.2995
	V1	DMSO	27.666	2.26197	19.1544
	V1	DMSO	28.3578	33.8879	19.6388
	V1	DMSO	15.336	2.45382	17.2754
	V1	DMSO	43.7646	2.12473	11.299
	V1	DMSO	24.7259	2.37587	22.3774
	V1	DMSO	25.3755	62.6113	16.8348
	V1	DMSO	26.1572	13.522	18.3402
	V1	DMSO	32.1682	35.609	21.0544
	V1	DMSO	50.5255	60.2224	16.8491
	V1	DMSO	23.9032	62.158	19.5319
	V1	DMSO	59.5552	3.76363	20.1133
	V1	DMSO	24.0892	2.37332	13.3808
	V1	DMSO	42.0696	2.34515	12.3736
	V1	DMSO	24.387	2.5663	15.6435
	V1	DMSO	24.1683	2.04434	15.7609
	V1	DMSO	26.1265	62.2927	16.3588
	V1	DMSO	27.4598	2.36142	21.5279
	V1	DMSO	44.7418	2.88932	12.7719
	V1	DMSO	19.8353	2.46299	14.1795
	V1	DMSO	39.771	2.568	12.8166
	V1	DMSO	18.2437	1.95536	21.1065
	V1	DMSO	28.4645	44.832	19.3334
	V1	DMSO	41.6679	2.781	14.0047
	V1	DMSO	11.0023	2.39131	14.2397
	V1	DMSO	23.4446	2.11092	13.4383
	V1	DMSO	37.2716	58.7065	17.4632
	V1	DMSO	22.9882	25.4641	24.5947
	V1	DMSO	22.9816	2.27436	15.6018
	V1	DMSO	42.0403	108.152	14.9088
	V1	DMSO	17.0979	2.21074	14.1247
	V1	DMSO	24.3551	2.82004	22.7715
	V1	DMSO	27.9502	2.40285	16.8353
	V1	DMSO	21.8231	2.41853	13.9102
	V1	DMSO	37.9234	61.8676	15.0449
	V1	DMSO	21.2855	2.74153	13.2465
	V1	DMSO	29.885	2.37164	15.7353
	V1	DMSO	71.5019	2.59949	14.4594
	V1	DMSO	32.7868	2.31417	13.5978
	V1	DMSO	22.339	2.48818	16.8772
	V1	DMSO	36.1335	85.7156	13.3944
	V1	DMSO	23.6495	20.7787	19.2123
	V1	DMSO	24.2286	52.5648	19.9428
	V1	DMSO	50.1649	2.2537	11.278
	V1	DMSO	24.0769	2.37976	21.7421
	V1	DMSO	22.1867	2.05523	13.946
	V1	DMSO	42.7486	2.48914	19.6389
	V1	DMSO	36.9845	59.7812	15.8471
	V1	DMSO	24.722	48.5142	23.0673
	V1	DMSO	30.9935	2.4796	25.9979
	V1	DMSO	27.5431	2.35032	14.9476
	V1	DMSO	30.2388	2.63947	14.112
	V1	DMSO	30.768	2.42258	16.2208
	V1	DMSO	25.7151	2.51707	26.7943
	V1	DMSO	33.6504	62.2122	13.6216
	V1	DMSO	10.5984	2.52651	14.3457
	V1	DMSO	41.3449	51.8921	14.6321
	V1	DMSO	89.6308	2.34678	14.3949
	V1	DMSO	21.4237	2.25209	14.9705
	V1	DMSO	29.2388	19.1429	23.9164
	V1	DMSO	38.3591	79.8151	16.032
	V1	DMSO	27.2849	84.1092	15.1335
	V1	DMSO	7.58883	2.15522	13.6766
	V1	DMSO	26.5053	2.23452	18.4255
	V1	DMSO	27.8044	51.9595	20.1098
	V1	DMSO	20.3318	2.01498	17.0623
	V1	DMSO	27.3778	36.9949	16.1566
	V1	DMSO	27.236	2.43043	19.0261
	V1	DMSO	23.004	12.5986	14.3213
	V1	DMSO	50.5942	2.49618	12.3923
	V1	DMSO	32.4648	2.29192	20.158
	V1	DMSO	25.1392	2.82358	18.7777
	V1	DMSO	28.4929	2.47047	15.0425
	V1	DMSO	26.3239	2.27663	12.776
	V1	DMSO	21.9105	2.52088	18.0927
	V1	DMSO	35.0654	76.6831	17.6855
	V1	DMSO	45.8582	58.2909	13.1457
	V1	DMSO	19.8487	2.16241	14.4736
	V1	DMSO	16.9332	2.22731	13.8946
	V1	DMSO	32.4902	47.9342	19.0515
	V1	DMSO	27.8894	2.61453	16.7692
	V1	DMSO	16.2841	2.05556	17.3633
	V1	DMSO	23.5816	52.3629	21.9723
	V1	DMSO	32.5969	2.20235	12.8433
	V1	DMSO	28.4688	56.4504	21.0844
	V1	DMSO	38.271	17.2373	16.373
	V1	DMSO	52.0173	2.40278	11.8455
	V1	DMSO	32.4871	81.7545	16.701
	V1	DMSO	58.8096	2.59473	13.9518
	V1	DMSO	26.2428	2.11817	12.745
	V1	DMSO	24.7379	2.33592	12.5223
	V1	DMSO	25.6974	2.29012	15.4409
	V1	DMSO	18.8155	34.1012	24.1669
	V1	DMSO	18.8312	2.23197	15.2024
	V1	DMSO	28.7302	3.77204	21.5577
	V1	DMSO	28.5092	2.33112	24.1626
	V1	DMSO	28.703	79.5069	15.8744
	V1	DMSO	24.1175	2.33007	16.1133
	V1	DMSO	18.6124	53.3448	22.2027
	V1	DMSO	26.5742	2.09058	20.6341
	V1	DMSO	26.0284	2.27744	14.2692
	V1	DMSO	22.4477	2.54157	16.7983
	V1	DMSO	28.314	2.40311	13.0599
	V1	DMSO	41.9752	65.1513	13.4802
	V1	DMSO	23.4801	2.02879	15.5995
	V1	DMSO	42.6246	2.08168	11.1296
	V1	DMSO	28.1831	2.19688	16.8064
	V1	DMSO	48.0407	19.4963	12.2714
	V1	DMSO	21.6419	2.26545	14.8081
	V1	DMSO	22.6968	2.54732	13.8155
	V1	DMSO	60.0368	2.62645	20.5531
	V1	DMSO	27.1379	33.033	19.9688
	V1	DMSO	61.6751	2.33149	12.0933
	V1	DMSO	32.4607	2.57354	16.7668
	V1	DMSO	41.8222	3.31936	19.7107
	V1	DMSO	22.5225	2.37982	16.9729
	V1	DMSO	24.3022	2.30361	20.3277
	V1	DMSO	48.7097	2.59615	12.3377
	V1	DMSO	28.8512	2.32715	14.4662
	V1	DMSO	38.8348	74.2594	16.1857
	V1	DMSO	40.2756	2.6996	14.5494
	V1	DMSO	109.596	2.5776	12.9825
	V1	DMSO	20.1642	2.451	19.9662
	V1	DMSO	24.2601	2.27173	16.3355
	V1	DMSO	50.0322	3.87024	18.4923
	V1	DMSO	44.6835	100.347	19.2305
	V1	DMSO	16.0087	2.02929	12.5771
	V1	DMSO	23.3292	39.1038	15.2457
	V1	DMSO	27.2893	60.3662	19.2517
	V1	DMSO	31.7209	21.5164	19.6006
	V1	DMSO	21.7882	2.20989	16.1991
	V1	DMSO	23.2578	2.70141	21.4491
	V1	DMSO	50.3117	79.1659	13.011
	V1	DMSO	20.4115	2.15098	11.4935
	V1	DMSO	25.5068	2.53491	18.9467
	V1	DMSO	43.7663	2.59018	17.3026
	V1	DMSO	79.4525	74.0507	15.0426
	V1	DMSO	24.6037	2.4358	15.5063
	V1	DMSO	58.2708	76.0859	15.0814
	V1	DMSO	35.1413	3.19186	20.0847
	V1	DMSO	34.8484	64.728	14.8577
	V1	DMSO	31.9823	63.5773	17.2089
	V1	DMSO	21.4571	2.16055	13.6585
	V1	DMSO	46.7749	59.2364	13.9182
	V1	DMSO	23.2736	57.7245	21.2128
	V1	DMSO	21.8335	1.89897	18.2938
	V1	DMSO	53.0571	29.3334	17.7499
	V1	DMSO	29.0454	2.30357	15.3539
	V1	DMSO	43.9972	2.30002	12.8976
	V1	DMSO	23.7433	57.877	20.8953
	V1	DMSO	47.7234	2.89548	15.6905
	V1	DMSO	22.8101	2.94245	20.843
	V1	DMSO	23.17	2.49608	19.5748
	V1	DMSO	24.1961	2.20793	20.558
	V1	DMSO	22.9177	2.0688	14.647
	V1	DMSO	22.285	2.10216	14.9558
	V1	DMSO	22.5064	1.99399	17.1743
	V1	DMSO	27.9272	2.87287	18.0254
	V1	DMSO	30.0876	75.4481	18.9311
	V1	DMSO	31.7173	3.25872	16.7741
	V1	DMSO	22.3962	2.253	18.61
	V1	DMSO	32.7886	93.5731	18.3005
	V1	DMSO	26.8952	26.5579	23.0641
	V1	DMSO	38.3286	75.0152	14.7946
	V1	DMSO	25.2094	2.37346	16.0863
	V1	DMSO	61.9045	80.9718	20.1656
	V1	DMSO	27.0758	2.36474	16.6467
	V1	DMSO	28.2571	2.61105	14.9549
	V1	DMSO	56.5696	89.2201	16.2695
	V1	DMSO	34.4043	2.70117	12.3778
	V1	DMSO	37.5057	54.4686	16.0203
	V1	DMSO	35.8972	87.4644	16.7842
	V1	DMSO	50.8595	2.27888	11.4647
	V1	DMSO	24.4586	2.27441	23.0035
	V1	DMSO	26.361	2.25571	13.9707
	V1	DMSO	46.9497	2.38868	12.3205
	V1	DMSO	54.8486	51.0136	15.6859
	V1	DMSO	23.0479	2.0131	15.3465
	V1	DMSO	30.2232	75.3075	21.7332
	V1	DMSO	31.2381	2.10318	12.7947
	V1	DMSO	23.2364	2.65188	17.0478
	V1	DMSO	52.5449	2.58485	12.3699
	V1	DMSO	18.3737	1.95699	16.2311
	V1	DMSO	26.3714	30.7114	19.6936
	V1	DMSO	23.2466	2.09233	19.2594
	V1	DMSO	31.4468	18.8497	20.2047
	V1	DMSO	22.7785	1.96232	12.4155
	V1	DMSO	20.9437	2.17453	16.2674
	V1	DMSO	29.4484	2.55353	16.5465
	V1	DMSO	29.2018	2.42435	14.3919
	V1	DMSO	21.1385	1.91956	13.5824
	V1	DMSO	39.144	2.97318	17.8489
	V1	DMSO	22.0437	2.28636	14.9177
	V1	DMSO	16.2669	2.15323	18.7103
	V1	DMSO	30.3463	4.95885	20.2213
	V1	DMSO	22.097	22.1695	21.381
	V1	DMSO	23.3625	10.4525	21.5897
	V1	DMSO	10.1251	2.17964	14.4442
	V1	DMSO	24.877	2.39415	17.2432
	V1	DMSO	30.8712	2.27061	19.4468
	V1	DMSO	100.495	45.5647	19.2311
	V1	DMSO	17.4059	2.1522	20.2562
	V1	DMSO	30.3255	2.41249	13.5341
	V1	DMSO	26.633	2.41048	15.0905
	V1	DMSO	26.0562	2.17586	14.7935
	V1	DMSO	57.5188	3.7033	17.2377
	V1	DMSO	18.6084	2.05631	16.0584
	V1	DMSO	39.5576	71.4885	14.3797
	V1	DMSO	34.3572	44.7056	13.7216
	V1	DMSO	34.009	85.4149	15.8276
	V1	DMSO	50.7261	10.3774	12.6054
	V1	DMSO	47.8869	2.65587	12.2719
	V1	DMSO	30.2419	68.2783	19.2319
	V1	DMSO	38.8579	76.3053	15.8177
	V1	DMSO	21.0138	2.00835	13.6948
	V1	DMSO	46.2118	3.04484	12.7138
	V1	DMSO	15.0147	2.11468	14.6959
	V1	DMSO	25.6335	2.24212	21.3252
	V1	DMSO	31.4392	2.41971	14.0943
	V1	DMSO	21.9785	2.41979	15.8166
	V1	DMSO	44.6581	2.92122	12.7948
	V1	DMSO	33.664	3.50222	20.3186
	V1	DMSO	24.374	2.41875	14.684
	V1	DMSO	55.7766	2.43878	11.8536
	V1	DMSO	17.6541	1.99981	15.3476
	V1	DMSO	26.0831	2.41008	23.2777
	V1	DMSO	50.3667	2.65031	13.0828
	V1	DMSO	47.7245	2.17415	17.8746
	V1	DMSO	25.551	2.12687	17.3031
	V1	DMSO	24.9696	9.48707	21.3966
	V1	DMSO	23.9989	45.1899	25.968
	V1	DMSO	33.342	47.73	20.2683
	V1	DMSO	22.615	2.24209	19.5738
	V1	DMSO	21.5076	2.58035	17.8867
	V1	DMSO	31.9951	2.4332	14.261
	V1	DMSO	32.7965	63.3211	15.8686
	V1	DMSO	4.81946	3.53127	17.8411
	V1	DMSO	48.3698	43.7395	18.4535
	V1	DMSO	22.9596	5.73876	18.1176
	V1	DMSO	30.7717	2.45286	21.2497
	V1	DMSO	32.3731	78.491	18.3182
	V1	DMSO	82.0903	7.69715	17.539
	V1	DMSO	29.7977	2.48054	11.8369
	V1	DMSO	52.9133	2.56842	12.6817
	V1	DMSO	30.8672	44.1506	20.4408
	V1	DMSO	28.8314	37.5147	22.1429
	V1	DMSO	52.7295	77.0311	16.3681
	V1	DMSO	43.5015	78.299	16.4733
	V1	DMSO	53.7857	2.64897	13.3973
	V1	DMSO	49.4706	63.6477	14.4849
	V1	DMSO	31.2687	81.5236	13.029
	V1	DMSO	35.4123	101.285	16.845
	V1	DMSO	42.5156	2.39503	22.9063
	V1	DMSO	19.6411	2.11312	16.2664
	V1	DMSO	26.7152	2.20606	21.4526
	V1	DMSO	24.6451	2.48797	18.5087
	V1	DMSO	24.2429	2.50158	16.7233
	V1	DMSO	43.8519	73.1545	13.1934
	V1	DMSO	26.6577	3.50558	17.0466
	V1	DMSO	49.0663	2.46885	14.755
	V1	DMSO	36.3185	68.4571	16.1139
	V1	DMSO	19.5499	2.49342	12.3738
	V1	DMSO	24.0351	2.5623	17.8815
	V1	DMSO	121.482	36.876	17.3505
	V1	DMSO	58.0199	2.33011	14.4548
	V1	DMSO	53.8183	3.78766	17.8567
	V1	DMSO	40.9661	7.93961	11.3031
	V1	DMSO	25.5061	2.13695	16.124
	V1	DMSO	21.4034	55.2978	17.2685
	V1	DMSO	29.7187	74.9548	22.516
	V1	DMSO	20.6861	2.72369	16.4006
	V1	DMSO	22.2155	2.51273	15.7158
	V1	DMSO	22.8766	3.04954	22.7363
	V1	DMSO	24.8411	2.90513	19.3679
	V1	DMSO	33.6691	33.6861	14.428
	V1	DMSO	35.409	56.9741	12.3963
	V1	DMSO	26.8989	2.64686	15.505
	V1	DMSO	42.963	66.6639	18.5978
	V1	DMSO	36.7914	27.5413	15.7493
	V1	DMSO	21.5113	2.33279	22.4538
	V1	DMSO	22.6832	2.92854	11.6575
	V1	DMSO	41.2069	2.6109	13.2923
	V1	DMSO	26.1361	48.5657	18.4192
	V1	DMSO	61.4855	2.46869	11.8211
	V1	DMSO	20.6474	2.54332	13.6713
	V1	DMSO	26.2907	3.76323	20.8385
	V1	DMSO	25.0705	2.10213	18.7878
	V1	DMSO	32.6008	83.6255	23.0497
	V1	DMSO	41.458	90.8793	14.4919
	V1	DMSO	30.8528	2.98805	23.3467
	V1	DMSO	29.2759	2.71587	16.5778
	V1	DMSO	49.2965	2.20731	14.7332
	V1	DMSO	40.533	2.62835	15.958
	V1	DMSO	26.0255	11.7083	24.5998
	V1	DMSO	24.2555	2.46597	14.9466
	V1	DMSO	23.5568	4.97037	18.8284
	V1	DMSO	31.2784	2.4805	15.2001
	V1	DMSO	46.659	2.42807	13.5181
	V1	DMSO	43.3343	51.118	14.5134
	V1	DMSO	22.8046	2.04997	15.529
	V1	DMSO	28.6227	2.00133	13.9508
	V1	DMSO	22.9347	2.32016	15.3943
	V1	DMSO	25.7586	2.39907	16.0519
	V1	DMSO	22.6378	2.28186	14.715
	V1	DMSO	31.4611	2.32205	14.509
	V1	DMSO	53.189	2.6028	22.6673
	V1	DMSO	29.6089	2.51452	20.3422
	V1	DMSO	52.1199	2.43756	12.1267
	V1	DMSO	26.9933	51.7076	16.4462
	V1	DMSO	54.4007	44.647	13.3274
	V1	DMSO	21.7727	2.56114	17.7083
	V1	DMSO	64.8052	2.51078	16.8641
	V1	DMSO	28.2673	3.72746	25.4331
	V1	DMSO	53.4193	74.6723	15.5927
	V1	DMSO	22.1997	2.21259	15.9
	V1	DMSO	37.5352	50.1101	13.7409
	V1	DMSO	19.3219	2.82755	19.9137
	V1	DMSO	33.956	39.0503	17.7614
	V1	DMSO	50.7197	2.12006	11.5185
	V1	DMSO	21.1504	2.17944	21.151
	V1	DMSO	23.1096	1.99109	13.8601
	V1	DMSO	22.7421	2.26212	15.1176
	V1	DMSO	45.831	37.5326	12.1514
	V1	DMSO	41.4569	2.26982	12.0991
	V1	DMSO	53.2811	2.42151	12.6238
	V1	DMSO	23.6489	2.13583	13.8963
	V1	DMSO	28.9549	3.0212	22.3873
	V1	DMSO	28.3094	2.28174	14.5931
	V1	DMSO	26.3342	15.7652	19.548
	V1	DMSO	33.919	67.4879	14.458
	V1	DMSO	22.4856	2.16116	15.5417
	V1	DMSO	25.8683	63.9018	19.4527
	V1	DMSO	17.6846	2.45403	19.046
	V1	DMSO	39.5232	46.7965	21.4536
	V1	DMSO	54.0471	2.46785	19.0427
	V1	DMSO	25.0101	2.25194	20.777
	V1	DMSO	37.3107	44.6565	15.5074
	V1	DMSO	31.1112	52.4323	21.8261
	V1	DMSO	37.8306	121.931	18.3917
	V1	DMSO	25.7725	2.31152	17.887
	V1	DMSO	32.4697	32.5522	20.18
	V1	DMSO	21.5011	2.49692	20.2364
	V1	DMSO	26.1959	2.02589	15.9131
	V1	DMSO	36.9536	69.9319	16.7674
	V1	DMSO	23.0316	2.57189	21.0624
	V1	DMSO	25.9105	2.57319	16.8886
	V1	DMSO	29.6799	26.9307	23.1859
	V1	DMSO	27.3441	22.1964	19.0927
	V1	DMSO	20.1743	2.39688	18.3595
	V1	DMSO	27.8581	36.5554	16.9791
	V1	DMSO	12.4413	2.27987	18.3709
	V1	DMSO	81.8065	3.13023	15.9514
	V1	DMSO	28.4488	77.4136	20.9759
	V1	DMSO	25.1064	2.24771	20.5099
	V1	DMSO	23.9707	2.75525	21.7241
	V1	DMSO	44.2479	2.16625	12.604
	V1	DMSO	25.8593	2.53266	17.5597
	V1	DMSO	35.1628	82.0839	18.1905
	V1	DMSO	15.3467	28.9935	21.2178
	V1	DMSO	28.67	58.1198	14.1533
	V1	DMSO	26.2714	2.3101	22.7648
	V1	DMSO	21.0357	2.02616	14.4308
	V1	DMSO	42.1671	2.31358	11.6302
	V1	DMSO	29.7055	2.27906	16.7411
	V1	DMSO	24.6657	92.8769	18.4742
	V1	DMSO	48.3053	2.96513	17.5819
	V1	DMSO	19.5275	2.56005	23.641
	V1	DMSO	22.9712	2.21673	23.8714
	V1	DMSO	32.14	2.23146	12.619
	V1	DMSO	32.0196	21.0378	16.6805
	V1	DMSO	48.2603	2.56639	21.71
	V1	DMSO	43.2785	40.9439	13.8798
	V1	DMSO	30.7492	2.51647	13.426
	V1	DMSO	18.6629	2.04416	13.8315
	V1	DMSO	24.8401	2.49838	20.4136
	V1	DMSO	22.962	2.38857	16.779
	V1	DMSO	22.7846	2.306	16.0838
	V1	DMSO	24.0656	2.29582	15.6942
	V1	DMSO	25.1028	38.0364	20.477
	V1	DMSO	26.3108	2.84909	19.9036
	V1	DMSO	22.9691	2.42884	13.2435
	V1	DMSO	57.8221	2.59988	15.1737
	V1	DMSO	25.1779	1.95792	17.3458
	V1	DMSO	22.678	2.26616	15.1866
	V1	DMSO	41.8213	93.705	15.9034
	V1	DMSO	11.9249	2.38323	14.0675
	V1	DMSO	30.3785	86.1641	20.6523
	V1	DMSO	17.4261	1.92442	20.3611
	V1	DMSO	34.1953	2.2473	16.7378
	V1	DMSO	29.2605	2.28014	22.0515
	V1	DMSO	31.3224	5.42498	19.3183
	V1	DMSO	44.7685	2.72761	13.8198
	V1	DMSO	23.6395	2.10075	15.5542
	V1	DMSO	101.772	26.5726	24.3118
	V1	DMSO	25.2851	2.3287	21.973
	V1	DMSO	33.8197	54.6597	21.4348
	V1	DMSO	26.7987	2.07766	14.8767
	V1	DMSO	26.6597	2.17543	17.7792
	V1	DMSO	25.684	38.6881	21.385
	V1	DMSO	40.4314	2.23426	11.6695
	V1	DMSO	20.9382	2.08199	17.8608
	V1	DMSO	37.2543	80.7398	17.0292
	V1	DMSO	32.2381	3.07045	16.2836
	V1	DMSO	26.4598	2.52378	15.1084
	V1	DMSO	46.1525	2.26712	12.7718
	V1	DMSO	32.5976	4.01918	22.5798
	V1	DMSO	32.2653	36.704	19.2224
	V1	DMSO	23.1833	35.8343	25.1607
	V1	DMSO	34.6924	2.04057	15.5916
	V1	DMSO	22.104	2.73782	24.2399
	V1	DMSO	22.5285	2.25926	16.8389
	V1	DMSO	34.8249	22.7802	12.6914
	V1	DMSO	24.2814	30.1102	21.7997
	V1	DMSO	25.4235	2.11926	16.9948
	V1	DMSO	28.5408	1.9852	12.9932
	V1	DMSO	23.1032	2.3406	22.127
	V1	DMSO	25.2289	3.60428	34.327
	V1	DMSO	54.5921	2.40406	11.281
	V1	DMSO	28.9453	2.35046	24.1635
	V1	DMSO	45.5354	39.8769	13.3447
	V1	DMSO	20.8315	2.36932	24.0626
	V1	DMSO	29.554	43.3566	21.028
	V1	DMSO	30.1396	61.8505	19.244
	V1	DMSO	23.6737	2.36789	16.4337
	V1	DMSO	26.3584	2.46431	20.325
	V1	DMSO	63.867	2.44462	12.1219
	V1	DMSO	23.1328	69.9137	19.7257
	V1	DMSO	16.7074	2.01481	13.701
	V1	DMSO	25.7429	74.5986	20.2899
	V1	DMSO	30.1906	87.47	20.8081
	V1	DMSO	29.6837	2.6276	21.7427
	V1	DMSO	26.0138	2.15892	13.9392
	V1	DMSO	54.5443	3.46618	13.0732
	V1	DMSO	25.4609	57.5604	16.2886
	V1	DMSO	29.8567	2.3233	19.5142
	V1	DMSO	25.4959	2.24465	14.728
	V1	DMSO	31.1858	2.74281	16.8759
	V1	DMSO	44.6185	60.5395	12.4384
	V1	DMSO	19.5132	2.13677	16.571
	V1	DMSO	25.6437	2.36281	18.0897
	V1	DMSO	20.2573	2.51714	15.5921
	V1	DMSO	31.8884	2.15805	15.1534
	V1	DMSO	26.286	2.31918	12.9224
	V1	DMSO	22.861	2.16691	17.719
	V1	DMSO	23.2718	40.2626	19.6434
	V1	DMSO	21.3147	1.93055	20.39
	V1	DMSO	20.9603	2.41452	22.1419
	V1	DMSO	20.5889	2.26367	14.698
	V1	DMSO	24.3112	2.29143	15.5488
	V1	DMSO	75.6456	8.12838	14.8031
	V1	DMSO	46.4753	2.2804	12.1624
	V1	DMSO	48.0184	2.46252	12.2861
	V1	DMSO	22.7056	2.3789	15.8338
	V1	DMSO	19.9684	2.02072	16.192
	V1	DMSO	27.345	15.4469	21.7199
	V1	DMSO	28.7249	28.2146	20.8702
	V1	DMSO	31.4213	28.6052	26.0821
	V1	DMSO	30.8372	2.35746	12.7261
	V1	DMSO	36.2041	44.3541	12.9622
	V1	DMSO	27.5674	2.16959	20.5199
	V1	DMSO	43.601	43.6446	12.718
	V1	DMSO	49.2089	8.50916	12.2136
	V1	DMSO	27.15	2.39207	18.1089
	V1	DMSO	30.876	3.24333	22.9402
	V1	DMSO	39.4223	64.6476	16.3137
	V1	DMSO	32.5136	2.7397	17.6329
	V1	DMSO	22.344	2.25683	15.7035
	V1	DMSO	27.3852	2.31635	14.9662
	V1	DMSO	45.0345	2.67608	12.6835
	V1	DMSO	27.5662	2.09419	14.6409
	V1	DMSO	37.6746	45.0971	15.2146
	V1	DMSO	128.379	20.0773	15.6173
	V1	DMSO	53.0831	2.57692	13.6321
	V1	DMSO	21.6871	2.32429	15.1115
	V1	DMSO	29.7232	7.99263	30.3169
	V1	DMSO	29.1608	2.41511	15.3367
	V1	DMSO	27.6059	3.36811	13.829
	V1	DMSO	40.7406	2.69249	24.8908
	V1	DMSO	24.2843	1.97723	17.7955
	V1	DMSO	43.2727	1.98703	15.7208
	V1	DMSO	25.756	2.16492	15.9289
	V1	DMSO	17.0175	1.96324	13.4951
	V1	DMSO	25.7487	2.1842	13.9981
	V1	DMSO	30.0953	59.4359	16.6801
	V1	DMSO	10.669	2.21902	12.2038
	V1	DMSO	24.9759	2.28729	14.9691
	V1	DMSO	20.8334	2.29488	17.6592
	V1	DMSO	16.3126	2.27935	22.9286
	V1	DMSO	20.9167	65.5122	30.0573
	V1	DMSO	25.2844	2.40899	14.3401
	V1	DMSO	29.1152	2.39296	15.0002
	V1	DMSO	30.8992	44.1905	22.857
	V1	DMSO	29.1729	2.26943	15.3189
	V1	DMSO	27.3861	2.32687	21.8555
	V1	DMSO	46.0339	2.52599	22.1358
	V1	DMSO	48.6235	2.29415	11.9638
	V1	DMSO	25.1016	32.5192	22.0111
	V1	DMSO	45.656	2.10846	12.3991
	V1	DMSO	14.4446	75.6776	21.7836
	V1	DMSO	27.4795	2.49822	16.1688
	V1	DMSO	21.9228	2.0858	21.3382
	V1	DMSO	41.9391	55.9565	18.6819
	V1	DMSO	23.8535	2.37659	15.6985
	V1	DMSO	31.6325	2.04593	10.7527
	V1	DMSO	46.8119	2.58771	12.7657
	V1	DMSO	21.8102	5.30647	17.9498
	V1	DMSO	27.5648	2.41834	16.5451
	V1	DMSO	49.3553	2.18624	12.703
	V1	DMSO	20.971	2.1758	13.7295
	V1	DMSO	29.0739	2.12829	22.4478
	V1	DMSO	47.182	45.9596	13.0443
	V1	DMSO	22.6047	53.9706	14.1357
	V1	DMSO	19.2927	22.3627	19.6128
	V1	DMSO	22.9056	57.9995	21.6041
	V1	DMSO	47.7517	2.03131	11.5807
	V1	DMSO	62.9902	2.21089	15.1711
	V1	DMSO	54.5335	2.37767	11.9592
	V1	DMSO	71.0532	2.96972	16.7795
	V1	DMSO	20.6895	2.13179	13.9491
	V1	DMSO	30.8901	47.1783	19.062
	V1	DMSO	33.9942	58.7909	15.0033
	V1	DMSO	26.5165	2.17587	15.4595
	V1	DMSO	24.0477	2.37379	13.8404
	V1	DMSO	29.8099	2.22178	12.5572
	V1	DMSO	44.3827	49.5323	11.7083
	V1	DMSO	24.5391	2.37465	14.7493
	V1	DMSO	26.5414	2.44058	18.6537
	V1	DMSO	27.8389	2.50011	15.3099
	V1	DMSO	18.7613	2.57349	15.6236
	V1	DMSO	27.8497	2.68219	19.0631
	V1	DMSO	43.5092	60.3284	13.0481
	V1	DMSO	36.4865	73.636	17.5067
	V1	DMSO	16.5891	2.56978	13.4053
	V1	DMSO	83.2089	2.70131	14.9592
	V1	DMSO	26.7184	2.26337	16.6676
	V1	DMSO	25.1448	2.15349	14.3586
	V1	DMSO	28.169	2.68561	19.2699
	V1	DMSO	53.4931	115.207	20.2304
	V1	DMSO	30.3776	2.4713	14.5653
	V1	DMSO	36.3175	83.7997	13.7801
	V1	DMSO	34.1355	94.8379	15.5875
	V1	DMSO	20.5465	2.21841	15.5742
	V1	DMSO	41.0236	2.27269	11.5561
	V1	DMSO	28.37	2.47425	14.3817
	V1	DMSO	31.4831	9.47503	20.755
	V1	DMSO	28.4643	66.1427	17.0976
	V1	DMSO	23.8369	2.45569	16.9465
	V1	DMSO	21.4496	2.38517	16.2699
	V1	DMSO	27.4552	2.43744	20.824
	V1	DMSO	27.8659	2.3516	15.9347
	V1	DMSO	26.3375	29.0398	23.0056
	V1	DMSO	28.2494	2.77092	18.0898
	V1	DMSO	26.3427	2.491	19.391
	V1	DMSO	23.2525	2.17797	13.7177
	V1	DMSO	25.7161	8.49468	19.1889
	V1	DMSO	23.4202	2.60345	17.9837
	V1	DMSO	26.4757	2.42312	21.6749
	V1	DMSO	20.9038	2.34232	15.8298
	V1	DMSO	24.1824	2.32682	25.2147
	V1	DMSO	51.646	2.52433	12.604
	V1	DMSO	49.3609	64.6828	13.5728
	V1	DMSO	34.6459	101.174	19.5714
	V1	DMSO	23.4209	2.4487	15.2274
	V1	DMSO	21.8121	2.19114	17.412
	V1	DMSO	46.1745	87.1213	14.3888
	V1	DMSO	27.7099	60.6096	19.0727
	V1	DMSO	31.1146	52.6567	16.2295
	V1	DMSO	49.3477	3.02553	17.2624
	V1	DMSO	29.3082	39.4663	17.9423
	V1	DMSO	37.6232	2.06133	10.7885
	V1	DMSO	48.7049	2.24382	18.5106
	V1	DMSO	17.9135	2.22513	16.9084
	V1	DMSO	36.3729	73.6095	20.6329
	V1	DMSO	19.3773	2.26376	14.5007
	V1	DMSO	28.1899	2.43036	21.3316
	V1	DMSO	21.865	2.49656	18.1041
	V1	DMSO	35.4402	78.5968	16.7753
	V1	DMSO	50.9799	2.41164	12.2195
	V1	DMSO	27.7599	85.6123	24.9347
	V1	DMSO	29.1997	2.17989	15.157
	V1	DMSO	20.6605	2.03419	19.6726
	V1	DMSO	9.80984	16.6204	15.4446
	V1	DMSO	74.9974	10.8063	19.3236
	V1	DMSO	34.6415	2.60353	13.278
	V1	DMSO	26.2782	2.34449	16.4071
	V1	DMSO	28.5378	2.28183	18.1199
	V1	DMSO	35.7907	72.5349	14.8317
	V1	DMSO	23.311	2.4956	23.6912
	V1	DMSO	49.3566	2.53673	12.2417
	V1	DMSO	28.7998	2.09318	13.5199
	V1	DMSO	38.024	1.86561	11.9389
	V1	DMSO	57.103	2.36152	12.6958
	V1	DMSO	72.4514	2.40305	11.7548
	V1	DMSO	21.9645	109.19	23.4518
	V1	DMSO	26.2918	2.40606	15.7836
	V1	DMSO	26.8329	2.28224	17.6847
	V1	DMSO	56.2542	2.45708	12.1166
	V1	DMSO	29.262	34.7691	16.2321
	V1	DMSO	58.4802	2.91455	21.4466
	V1	DMSO	26.2282	2.42051	19.6296
	V1	DMSO	22.9504	1.87528	12.1295
	V1	DMSO	52.0277	2.46262	11.9891
	V1	DMSO	18.2607	2.25301	22.2468
	V1	DMSO	49.5551	82.8288	13.8371
	V1	DMSO	10.4533	2.24753	14.8157
	V1	DMSO	56.0034	3.6549	19.4399
	V1	DMSO	44.0381	82.1521	16.0335
	V1	DMSO	42.1405	98.4443	13.5371
	V1	DMSO	28.2229	2.3747	16.899
	V1	DMSO	28.207	2.29855	14.8915
	V1	DMSO	29.5991	2.36602	17.2109
	V1	DMSO	34.8691	60.2681	18.5369
	V1	DMSO	22.7659	2.10381	19.023
	V1	DMSO	23.4379	2.41719	15.6824
	V1	DMSO	30.8561	58.2267	20.3049
	V1	DMSO	44.1516	2.26726	12.1034
	V1	DMSO	29.3261	2.33401	21.188
	V1	DMSO	22.5619	2.66644	14.9319
	V1	DMSO	26.8929	2.41359	14.2117
	V1	DMSO	105.135	30.0224	21.0837
	V1	DMSO	36.2021	114.234	18.8625
	V1	DMSO	22.4685	2.22364	17.3925
	V1	DMSO	47.3621	2.51561	12.1536
	V1	DMSO	26.5034	2.42352	17.9029
	V1	DMSO	25.8402	2.25437	17.1304
	V1	DMSO	35.8174	84.9304	18.1165
	V1	DMSO	26.8225	2.28603	14.5753
	V1	DMSO	30.022	74.6695	23.8449
	V1	DMSO	29.8978	2.33266	13.7081
	V1	DMSO	79.7013	45.5635	20.0765
	V1	DMSO	23.6016	2.53123	17.5829
	V1	DMSO	24.7831	2.27358	15.9737
	V1	DMSO	62.3509	2.61508	11.6611
	V1	DMSO	33.071	2.2842	14.4837
	V1	DMSO	19.8347	2.17732	15.127
	V1	DMSO	36.4705	74.6388	18.3173
	V1	DMSO	27.3484	2.77014	16.1415
	V1	DMSO	52.8823	2.63603	12.8152
	V1	DMSO	26.3859	2.18627	13.5038
	V1	DMSO	38.4917	2.94003	14.3475
	V1	DMSO	53.3276	2.4623	12.7325
	V1	DMSO	25.8901	41.6552	21.4223
	V1	DMSO	24.865	2.19895	12.6924
	V1	DMSO	24.4177	2.17522	16.5947
	V1	DMSO	26.1563	2.37431	16.0414
	V1	DMSO	55.4727	2.25611	16.2103
	V1	DMSO	20.3605	2.25325	16.1441
	V1	DMSO	36.9943	67.8667	13.2416
	V1	DMSO	32.372	2.54307	15.8668
	V1	DMSO	29.3466	2.26044	17.959
	V1	DMSO	31.2644	42.3911	24.8355
	V1	DMSO	31.9385	25.471	18.3613
	V1	DMSO	32.6745	66.4559	21.3405
	V1	DMSO	24.1752	2.13936	13.4924
	V1	DMSO	56.1816	66.1495	19.1166
	V1	DMSO	39.1847	64.4665	13.6124
	V1	DMSO	43.4313	96.8844	17.2859
	V1	DMSO	39.4686	38.2216	13.5668
	V1	DMSO	26.3678	2.45142	14.1165
	V1	DMSO	35.6407	84.0844	23.0035
	V1	DMSO	44.8262	2.35963	12.0503
	V1	DMSO	24.959	90.5794	16.7582
	V1	DMSO	29.2923	2.52876	15.4883
	V1	DMSO	29.1592	63.4365	18.1855
	V1	DMSO	48.9539	2.52618	12.5665
	V1	DMSO	37.0943	81.6388	15.6891
	V1	DMSO	25.8739	2.25058	13.6877
	V1	DMSO	25.7651	2.10526	18.7415
	V1	DMSO	35.4329	2.25686	17.1776
	V1	DMSO	24.0928	2.34822	14.4852
	V1	DMSO	27.7991	2.25151	15.7441
	V1	DMSO	31.6823	2.44221	14.8222
	V1	DMSO	22.5915	2.23135	21.3593
	V1	DMSO	24.8926	2.31682	18.2796
	V1	DMSO	46.5811	2.24814	12.3789
	V1	DMSO	22.8323	25.8209	22.8584
	V1	DMSO	25.2344	2.65966	19.7272
	V1	DMSO	21.6211	2.3977	14.5202
	V1	DMSO	45.4196	2.10375	12.4092
	V1	DMSO	25.6696	2.12621	21.4215
	V1	DMSO	31.8576	2.65821	20.3268
	V1	DMSO	27.149	55.8149	27.3591
	V1	DMSO	26.2183	2.41967	17.3947
	V1	DMSO	28.9927	51.5985	19.506
	V1	DMSO	35.7026	87.6909	20.0351
	V1	DMSO	24.7087	1.97846	14.9543
	V1	DMSO	32.049	40.9725	21.5317
	V1	DMSO	19.8465	2.09224	14.201
	V1	DMSO	19.7049	2.12437	13.8261
	V1	DMSO	27.9186	33.0322	17.9443
	V1	DMSO	50.976	76.1196	16.9561
	V1	DMSO	24.9487	2.25235	15.7396
	V1	DMSO	20.9909	2.26637	21.3964
	V1	DMSO	31.0477	2.20528	20.5816
	V1	DMSO	20.0677	2.39877	16.8542
	V1	DMSO	18.32	1.96871	21.7183
	V1	DMSO	23.6822	2.23467	14.4904
	V1	DMSO	47.925	2.31041	11.8117
	V1	DMSO	27.033	84.7521	19.249
	V1	DMSO	44.066	4.5653	12.2483
	V1	DMSO	26.9692	66.783	17.5643
	V1	DMSO	26.7514	2.36739	15.7702
	V1	DMSO	28.1649	8.73751	17.7711
	V1	DMSO	22.892	2.35224	15.1822
	V1	DMSO	27.0012	24.4745	21.2125
	V1	DMSO	27.6793	2.39104	16.3845
	V1	DMSO	60.0853	2.55971	13.7988
	V1	DMSO	28.9364	2.83026	16.8781
	V1	DMSO	21.6455	2.29489	16.7289
	V1	DMSO	28.8895	2.52195	14.9763
	V1	DMSO	40.5182	39.0029	12.829
	V1	DMSO	30.0194	4.10572	16.8836
	V1	DMSO	25.8412	11.9949	23.1692
	V1	DMSO	25.6372	2.52872	18.8241
	V1	DMSO	22.9692	13.9239	23.8986
	V1	DMSO	33.2081	2.5117	15.4124
	V1	DMSO	39.5545	75.3199	16.6918
	V1	DMSO	18.2424	2.07136	18.313
	V1	DMSO	45.3417	64.4155	13.5098
	V1	DMSO	24.3274	2.55663	14.2127
	V1	DMSO	21.9344	2.00388	14.0661
	V1	DMSO	29.9288	2.44554	14.4774
	V1	DMSO	28.0043	2.2453	17.5192
	V1	DMSO	54.9519	28.1183	12.995
	V1	DMSO	29.4586	2.2803	12.3222
	V1	DMSO	41.7277	2.19942	13.4486
	V1	DMSO	42.704	72.1498	13.8346
	V1	DMSO	22.7996	2.41361	17.114
	V1	DMSO	26.696	2.43861	14.9255
	V1	DMSO	57.4429	2.37753	12.458
	V1	DMSO	47.2532	43.8845	12.1489
	V1	DMSO	21.2429	1.90782	16.5249
	V1	DMSO	53.8036	2.48188	12.2419
	V1	DMSO	32.1841	90.4433	17.8154
	V1	DMSO	29.3212	2.55415	20.1561
	V1	DMSO	70.1357	2.63856	13.9324
	V1	DMSO	24.1316	2.45385	18.2155
	V1	DMSO	24.6801	2.43032	16.4649
	V1	DMSO	25.6269	2.40633	15.8724
	V1	DMSO	18.96	2.00707	18.442
	V1	DMSO	25.9601	5.26358	13.9002
	V1	DMSO	30.1351	2.35912	14.8813
	V1	DMSO	43.7612	3.70288	18.7751
	V1	DMSO	22.467	3.06336	20.7556
	V1	DMSO	53.7548	2.61526	13.424
	V1	DMSO	15.5823	49.3295	20.2538
	V1	DMSO	28.5842	67.8893	21.6214
	V1	DMSO	40.2765	2.64655	19.5473
	V1	DMSO	36.7974	59.2562	14.8568
	V1	DMSO	25.4562	14.0019	24.6819
	V1	DMSO	27.026	3.32351	18.9692
	V1	DMSO	29.1645	2.37393	20.1578
	V1	DMSO	50.646	2.7705	16.4896
	V1	DMSO	23.8541	2.68417	18.361
	V1	DMSO	26.7154	2.42202	14.7379
	V1	DMSO	44.6902	97.1261	16.7874
	V1	DMSO	24.9512	2.3142	14.6447
	V1	DMSO	126.747	11.5341	20.5135
	V1	DMSO	20.1216	2.14733	18.877
	V1	DMSO	28.7822	38.9208	18.7137
	V1	DMSO	40.0192	48.7867	13.579
	V1	DMSO	56.4331	2.82517	12.2395
	V1	DMSO	33.978	73.5784	16.5499
	V1	DMSO	99.3213	3.51339	13.9601
	V1	DMSO	28.1154	3.39636	17.129
	V1	DMSO	24.3909	2.07718	16.2585
	V1	DMSO	44.0499	2.57115	12.6841
	V1	DMSO	29.4643	79.8663	17.7122
	V1	DMSO	20.9753	2.53796	15.9426
	V1	DMSO	31.1861	2.79535	15.9463
	V1	DMSO	26.4992	2.27016	14.8322
	V1	DMSO	58.005	2.33852	11.8759
	V1	DMSO	42.4157	56.5087	11.523
	V1	DMSO	91.066	2.44682	13.1079
	V1	DMSO	33.0628	79.3499	18.5064
	V1	DMSO	26.0372	61.7374	23.4147
	V1	DMSO	26.0009	2.13192	13.5479
	V1	DMSO	26.1016	3.45586	21.5549
	V1	DMSO	24.1918	2.31975	17.0005
	V1	DMSO	44.7902	3.0528	15.3801
	V1	DMSO	45.4515	2.25904	12.7544
	V1	DMSO	20.6029	1.93137	18.0453
	V1	DMSO	42.7821	39.361	14.1623
	V1	DMSO	32.7468	4.1304	24.3696
	V1	DMSO	22.4235	2.43091	19.6056
	V1	DMSO	38.1945	6.15341	12.6776
	V1	DMSO	30.7897	66.4471	18.3509
	V1	DMSO	36.45	27.5594	21.96
	V1	DMSO	22.0479	2.5251	16.6728
	V1	DMSO	22.4365	2.5248	19.4421
	V1	DMSO	44.2136	33.217	11.629
	V1	DMSO	8.70932	3.82112	19.769
	V1	DMSO	24.1428	10.6953	15.9401
	V1	DMSO	45.6682	65.4453	15.5588
	V1	DMSO	25.6457	2.24914	12.7288
	V1	DMSO	27.2557	2.27815	13.3197
	V1	DMSO	25.2661	2.42129	22.1035
	V1	DMSO	28.0327	3.22355	25.2752
	V1	DMSO	19.5203	26.169	17.3855
	V1	DMSO	32.8495	5.29265	23.931
	V1	DMSO	30.0093	2.48353	18.4097
	V1	DMSO	53.3351	2.97676	12.3309
	V1	DMSO	26.4013	58.805	17.7528
	V1	DMSO	24.8436	71.7107	20.9422
	V1	DMSO	53.5546	2.42492	12.1705
	V1	DMSO	55.9132	41.004	12.175
	V1	DMSO	29.0076	2.25435	17.5091
	V1	DMSO	25.4579	2.48349	15.6679
	V1	DMSO	18.1106	2.06707	13.6155
	V1	DMSO	29.8853	32.5393	22.5846
	V1	DMSO	43.2097	57.4798	14.711
	V1	DMSO	27.8409	2.48509	17.22
	V1	DMSO	26.3609	2.4172	15.5013
	V1	DMSO	45.6227	59.783	14.8181
	V1	DMSO	26.3639	2.42504	15.9702
	V1	DMSO	37.9764	64.0864	15.9992
	V1	DMSO	32.5189	67.5681	24.5338
	V1	DMSO	31.0519	95.7474	24.0146
	V1	DMSO	20.4229	2.34631	15.0131
	V1	DMSO	57.8912	3.15597	12.5808
	V1	DMSO	24.6082	64.0478	21.7491
	V1	DMSO	24.8536	2.55366	12.5853
	V1	DMSO	19.9332	2.07846	10.8085
	V1	DMSO	45.8279	2.20026	13.5272
	V1	DMSO	46.9659	6.87882	19.2204
	V1	DMSO	29.8299	2.2263	12.2653
	V1	DMSO	31.5987	48.7375	21.5487
	V1	DMSO	45.4024	57.9914	19.7219
	V1	DMSO	23.5231	2.3015	11.4431
	V1	DMSO	8.12764	44.4933	15.3049
	V1	DMSO	46.8496	49.34	12.2992
	V1	DMSO	50.2704	2.69322	11.6633
	V1	DMSO	24.6243	2.1481	17.3243
	V1	DMSO	26.2801	2.62778	15.2408
	V1	DMSO	25.3008	2.19368	16.6454
	V1	DMSO	56.1476	2.39996	11.7498
	V1	DMSO	25.6705	2.29279	13.3914
	V1	DMSO	28.6281	2.53157	12.7882
	V1	DMSO	24.8866	3.3217	17.9364
	V1	DMSO	26.9816	2.37293	15.1244
	V1	DMSO	24.4341	2.19725	14.9386
	V1	DMSO	23.3839	17.9743	22.395
	V1	DMSO	27.5012	2.40914	14.9453
	V1	DMSO	24.8374	2.39087	20.9675
	V1	DMSO	24.5622	2.193	16.2333
	V1	DMSO	25.3208	13.989	24.8812
	V1	DMSO	50.8817	3.16583	15.6299
	V1	DMSO	47.6067	52.7604	11.6281
	V1	DMSO	61.5635	32.2588	14.772
	V1	DMSO	9.1297	2.22837	11.3128
	V1	DMSO	24.5695	50.2711	21.6091
	V1	DMSO	24.2884	27.5339	18.8791
	V1	DMSO	25.8407	2.31241	18.5147
	V1	DMSO	53.4364	2.68674	12.9183
	V1	DMSO	24.4087	2.46938	16.7924
	V1	DMSO	41.9328	85.1688	14.8809
	V1	DMSO	29.8447	3.24159	19.3798
	V1	DMSO	30.5244	3.72159	24.0152
	V1	DMSO	42.3457	38.6592	12.5759
	V1	DMSO	23.3331	2.18768	19.3242
	V1	DMSO	22.1773	2.3634	17.9106
	V1	DMSO	34.915	2.66171	17.4045
	V1	DMSO	37.1926	153.804	20.1588
	V1	DMSO	35.7651	2.08682	12.2078
	V1	DMSO	36.9285	39.9409	13.7589
	V1	DMSO	27.6747	45.3174	20.9544
	V1	DMSO	19.6018	2.91708	23.8007
	V1	DMSO	44.6972	82.1404	16.0799
	V1	DMSO	46.6327	2.4181	12.1803
	V1	DMSO	17.9554	61.3747	11.6368
	V1	DMSO	13.1099	3.2862	21.7252
	V1	DMSO	40.6336	76.0502	14.8002
	V1	DMSO	28.0554	2.26904	15.9445
	V1	DMSO	27.4471	2.29628	17.1544
	V1	DMSO	21.3675	1.99089	14.5369
	V1	DMSO	24.5637	2.68425	20.7583
	V1	DMSO	22.3031	2.44387	16.1015
	V1	DMSO	17.0426	2.41335	12.1952
	V1	DMSO	32.8751	70.1074	16.8861
	V1	DMSO	48.0143	63.3803	12.7565
	V1	DMSO	30.1749	82.5289	17.7299
	V1	DMSO	32.2281	72.3857	16.2486
	V1	DMSO	45.1793	2.55336	13.0646
	V1	DMSO	32.6437	41.7599	19.3661
	V1	DMSO	31.2706	66.9866	20.1516
	V1	DMSO	47.6726	66.2664	13.6551
	V1	DMSO	26.2211	2.42409	15.9427
	V1	DMSO	28.9264	2.39115	16.1005
	V1	DMSO	11.0159	2.42954	15.7217
	V1	DMSO	48.2602	2.42063	11.6072
	V1	DMSO	24.8054	2.14401	14.818
	V1	DMSO	27.8895	79.1107	19.6546
	V1	DMSO	22.0613	2.01602	18.1789
	V1	DMSO	24.3801	2.24622	14.0161
	V1	DMSO	38.7847	53.034	15.909
	V1	DMSO	37.187	105.865	15.9962
	V1	DMSO	28.4847	2.71215	13.9807
	V1	DMSO	20.7563	39.5488	23.9841
	V1	DMSO	13.054	25.5524	18.2372
	V1	DMSO	31.1539	69.8026	18.9003
	V1	DMSO	41.3236	44.2871	13.6444
	V1	DMSO	42.7127	93.1692	15.3709
	V1	DMSO	39.9312	59.6547	14.4466
	V1	DMSO	29.8456	2.44907	18.906
	V1	DMSO	37.3962	2.42118	12.9964
	V1	DMSO	19.7727	22.1897	15.261
	V1	DMSO	29.4101	70.0564	17.4053
	V1	DMSO	27.1142	2.6503	14.2337
	V1	DMSO	27.993	4.3935	23.9327
	V1	DMSO	24.2598	2.49215	18.7902
	V1	DMSO	28.4312	2.36923	14.0825
	V1	DMSO	20.2007	2.22606	12.6142
	V1	DMSO	27.4576	2.48614	14.4349
	V1	DMSO	32.5545	67.1148	18.8438
	V1	DMSO	23.5787	65.971	21.0464
	V1	DMSO	46.5083	1.93895	11.1829
	V1	DMSO	21.881	2.12411	15.52
	V1	DMSO	24.3491	2.741	18.0549
	V1	DMSO	28.0358	2.55658	21.7795
	V1	DMSO	23.6874	85.2347	22.2883
	V1	DMSO	24.5121	2.35523	15.5912
	V1	DMSO	30.7216	5.16259	15.698
	V1	DMSO	47.7594	85.3753	19.1855
	V1	DMSO	25.1304	2.60185	17.6302
	V1	DMSO	25.3052	59.9381	21.1151
	V1	DMSO	22.4265	2.13715	16.8026
	V1	DMSO	109.573	28.928	12.4176
	V1	DMSO	24.5722	2.04178	13.6559
	V1	DMSO	23.6365	31.1477	22.4743
	V1	DMSO	27.951	2.41867	15.9158
	V1	DMSO	31.0088	60.3322	16.7297
	V1	DMSO	24.0053	2.00819	15.6105
	V1	DMSO	27.1312	3.50802	20.9893
	V1	DMSO	21.329	76.6873	14.9234
	V1	DMSO	26.2104	3.22152	20.3638
	V1	DMSO	29.885	2.27991	12.9335
	V1	DMSO	40.1005	18.0455	16.859
	V1	DMSO	26.5284	93.3713	20.8142
	V1	DMSO	21.6262	2.14106	12.2394
	V1	DMSO	40.2586	89.8803	16.1792
	V1	DMSO	26.7536	2.38617	14.7192
	V1	DMSO	33.6122	47.6493	13.1682
	V1	DMSO	30.186	69.7428	14.9015
	V1	DMSO	24.8378	2.42207	15.2974
	V1	DMSO	25.1228	2.25579	16.9745
	V1	DMSO	48.1597	2.48507	16.7482
	V1	DMSO	23.8094	78.7618	22.7949
	V1	DMSO	30.6709	92.1633	18.9168
	V1	DMSO	30.2362	3.1804	19.2519
	V1	DMSO	26.2305	2.37727	13.4129
	V1	DMSO	25.5728	2.36526	14.7393
	V1	DMSO	33.5965	94.6223	19.8534
	V1	DMSO	27.7906	57.1518	21.6062
	V1	DMSO	31.1934	3.71582	16.8364
	V1	DMSO	28.0111	2.56916	13.7117
	V1	DMSO	20.1799	2.16727	15.3257
	V1	DMSO	27.0345	15.4464	18.1352
	V1	DMSO	9.55505	2.61896	13.5891
	V1	DMSO	44.2713	39.3772	12.3496
	V1	DMSO	51.3497	3.04061	15.4415
	V1	DMSO	26.981	2.28688	16.0703
	V1	DMSO	29.1574	2.5234	18.093
	V1	DMSO	52.961	2.94573	13.3525
	V1	DMSO	48.4202	2.5643	12.9984
	V1	DMSO	17.3389	2.0379	12.9221
	V1	DMSO	22.0314	2.04805	13.3324
	V1	DMSO	49.0396	2.21519	12.078
	V1	DMSO	26.5453	4.73736	16.6205
	V1	DMSO	23.7439	19.0338	21.105
	V1	DMSO	28.6314	2.32563	15.396
	V1	DMSO	23.4735	2.53565	13.3891
	V1	DMSO	35.1561	89.6339	15.7141
	V1	DMSO	24.1953	49.9502	20.0886
	V1	DMSO	58.1738	2.38117	12.4064
	V1	DMSO	22.9942	2.13604	16.9446
	V1	DMSO	30.6336	11.1694	17.6126
	V1	DMSO	50.3663	121.616	19.0769
	V1	DMSO	11.2974	2.25301	15.5354
	V1	DMSO	46.7963	63.5698	13.4107
	V1	DMSO	31.2608	45.8718	13.4196
	V1	DMSO	28.1801	54.1728	16.039
	V1	DMSO	26.6495	2.42228	14.5581
	V1	DMSO	33.0724	31.1606	22.0934
	V1	DMSO	38.0018	79.5577	17.9
	V1	DMSO	27.2761	2.27059	16.3137
	V1	DMSO	27.8168	2.52608	15.4105
	V1	DMSO	19.4741	2.41179	15.4654
	V1	DMSO	34.5448	2.95609	15.1252
	V1	DMSO	26.9012	2.23626	13.9179
	V1	DMSO	26.6034	2.21283	14.2514
	V1	DMSO	50.0961	38.0884	21.2526
	V1	DMSO	23.9268	56.3667	17.9336
	V1	DMSO	54.207	2.15084	11.7226
	V1	DMSO	28.5695	2.41009	17.6727
	V1	DMSO	27.7916	2.26369	17.4789
	V1	DMSO	28.488	2.46459	12.1649
	V1	DMSO	46.5196	71.2544	19.0325
	V1	DMSO	33.7673	50.9965	16.9085
	V1	DMSO	20.0416	2.00713	13.8959
	V1	DMSO	27.1308	3.96149	24.8286
	V1	DMSO	28.3225	48.6658	23.6471
	V1	DMSO	23.7821	2.45543	14.6284
	V1	DMSO	23.0384	1.99359	13.3387
	V1	DMSO	20.9444	2.59806	17.3793
	V1	DMSO	20.9113	2.22151	16.1461
	V1	DMSO	28.8047	6.93696	19.8915
	V1	DMSO	31.6263	2.34288	13.6584
	V1	DMSO	41.0587	2.43865	14.8836
	V1	DMSO	32.0535	75.5288	15.9156
	V1	DMSO	42.2176	69.1131	12.742
	V1	DMSO	30.6933	2.16298	16.1924
	V1	DMSO	21.7383	2.16744	16.7499
	V1	DMSO	29.1425	2.43685	13.9248
	V1	DMSO	26.1265	32.551	21.6489
	V1	DMSO	22.4245	2.12919	14.3302
	V1	DMSO	26.1172	2.25175	15.4315
	V1	DMSO	26.086	2.4356	15.0118
	V1	DMSO	46.2379	5.95271	11.5258
	V1	DMSO	72.6564	2.65265	14.2335
	V1	DMSO	27.4873	44.6181	18.4333
	V1	DMSO	12.7837	2.86557	21.6409
	V1	DMSO	48.5344	2.64036	12.5378
	V1	DMSO	42.3059	61.6466	14.1039
	V1	DMSO	56.2596	2.42485	11.6253
	V1	DMSO	32.7607	60.6339	16.1649
	V1	DMSO	52.7989	2.8251	12.4712
	V1	DMSO	38.989	81.2305	18.2559
	V1	DMSO	25.3798	78.8435	21.2589
	V1	DMSO	19.3023	2.84159	17.71
	V1	DMSO	56.6981	2.84223	13.7584
	V1	DMSO	46.6128	2.49822	17.0452
	V1	DMSO	30.044	2.9732	15.9353
	V1	DMSO	48.1481	2.24378	23.2212
	V1	DMSO	25.3616	2.29345	14.736
[truncated: 2,001 more rows]

## Sheet: ED Fig 1f (QIBC)
	QIBC analysis of FT282-hTERT p53R175H CCNE1-high and parental cells for chromatin-bound MCM4 nuclear intensity, EdU incorporation and DNA content (DAPI).
	genotype	Condition	IntegratedIntensity_DAPI	MeanIntensity_EdU	MeanIntensity_MCM4
	DMSO	C3	92.2129	8.41992	6.00449
	DMSO	C3	69.6602	72.7194	8.9653
	DMSO	C3	9.15087	18.1758	5.93828
	DMSO	C3	41.0392	19.1504	8.35957
	DMSO	C3	47.7837	2.39455	5.60973
	DMSO	C3	33.7219	12.3332	9.51807
	DMSO	C3	72.7805	3.01658	13.8299
	DMSO	C3	46.7027	27.13	9.71978
	DMSO	C3	52.8669	34.2093	7.15854
	DMSO	C3	42.9332	2.65752	6.86244
	DMSO	C3	102.317	56.5969	7.72331
	DMSO	C3	70.4857	73.061	8.29088
	DMSO	C3	63.8532	67.9469	7.563
	DMSO	C3	14.5712	14.3461	5.20276
	DMSO	C3	84.7309	3.44443	6.60934
	DMSO	C3	45.9681	29.0184	7.51919
	DMSO	C3	35.436	5.40123	8.20352
	DMSO	C3	53.0933	63.0459	9.20169
	DMSO	C3	57.1942	52.7015	8.7228
	DMSO	C3	40.5007	2.4722	5.71835
	DMSO	C3	38.471	2.71325	7.14142
	DMSO	C3	43.698	52.6254	9.63154
	DMSO	C3	19.5037	11.202	5.26462
	DMSO	C3	47.2635	13.9002	8.34386
	DMSO	C3	100.414	10.9163	11.7664
	DMSO	C3	50.5751	2.65563	7.29706
	DMSO	C3	22.7337	2.77004	5.68051
	DMSO	C3	77.6369	44.2503	6.53906
	DMSO	C3	40.8287	16.3661	9.89406
	DMSO	C3	43.3604	2.36667	6.87861
	DMSO	C3	42.7338	2.55981	7.74382
	DMSO	C3	43.0891	19.8342	8.94886
	DMSO	C3	76.7067	22.0881	6.69582
	DMSO	C3	68.7832	62.9801	7.18831
	DMSO	C3	80.4916	48.281	7.13849
	DMSO	C3	88.5853	24.5309	6.12611
	DMSO	C3	38.2984	2.58306	7.707
	DMSO	C3	37.2603	2.5049	10.4424
	DMSO	C3	66.9436	55.8766	8.40734
	DMSO	C3	41.7675	11.5297	10.1235
	DMSO	C3	43.9147	45.9144	9.23848
	DMSO	C3	56.8958	82.0927	8.43034
	DMSO	C3	82.6806	9.10874	6.57365
	DMSO	C3	52.0129	33.5892	7.53585
	DMSO	C3	56.1597	67.1929	10.0858
	DMSO	C3	48.9456	59.6093	8.8943
	DMSO	C3	43.9562	18.6218	7.06672
	DMSO	C3	58.1837	39.956	8.36375
	DMSO	C3	40.5844	47.5983	9.94996
	DMSO	C3	75.1666	55.4801	8.37763
	DMSO	C3	124.936	48.0839	10.0359
	DMSO	C3	134.759	20.729	8.66854
	DMSO	C3	39.5359	18.0732	8.41045
	DMSO	C3	75.7255	2.49183	5.59394
	DMSO	C3	36.0531	2.60042	7.03948
	DMSO	C3	68.6935	54.3699	7.66633
	DMSO	C3	41.5494	2.66018	6.77783
	DMSO	C3	75.5541	21.9782	7.414
	DMSO	C3	150.86	61.9665	7.51552
	DMSO	C3	34.0941	2.85909	8.35043
	DMSO	C3	43.5206	2.62028	6.06033
	DMSO	C3	65.328	28.6149	8.08707
	DMSO	C3	36.3518	3.33929	7.9528
	DMSO	C3	41.6608	7.88007	7.2553
	DMSO	C3	55.5471	72.2206	8.50145
	DMSO	C3	78.0346	2.9355	6.28104
	DMSO	C3	14.1222	38.4924	6.40802
	DMSO	C3	75.473	63.9229	8.09438
	DMSO	C3	58.7625	67.1408	8.7541
	DMSO	C3	33.0595	2.60037	8.86668
	DMSO	C3	53.9314	28.3133	6.67962
	DMSO	C3	79.5135	32.0399	7.6684
	DMSO	C3	45.005	8.37864	7.51244
	DMSO	C3	22.6265	2.38099	6.15344
	DMSO	C3	47.0985	2.56781	6.17787
	DMSO	C3	34.7674	2.49344	6.27476
	DMSO	C3	55.2121	105.474	10.549
	DMSO	C3	58.0058	77.0044	8.42282
	DMSO	C3	93.9826	2.78324	6.34086
	DMSO	C3	44.8152	69.7396	9.26598
	DMSO	C3	71.1571	16.4926	6.71713
	DMSO	C3	60.8889	80.8579	8.42002
	DMSO	C3	44.8762	5.14351	7.04868
	DMSO	C3	54.7434	10.54	5.73313
	DMSO	C3	38.8645	70.3438	8.51826
	DMSO	C3	52.6708	76.2828	7.96875
	DMSO	C3	46.717	2.49719	7.11359
	DMSO	C3	21.3909	41.8199	6.68887
	DMSO	C3	34.0043	2.68343	6.25259
	DMSO	C3	34.1882	24.563	8.56258
	DMSO	C3	39.5858	2.5829	5.94474
	DMSO	C3	37.6834	2.38602	7.36221
	DMSO	C3	43.7215	2.49831	8.00589
	DMSO	C3	91.9771	33.1114	6.34508
	DMSO	C3	9.92755	2.31869	5.16345
	DMSO	C3	34.0997	2.69176	10.4879
	DMSO	C3	87.6126	11.8648	8.77433
	DMSO	C3	75.9738	8.38541	7.59224
	DMSO	C3	38.2208	2.60667	5.95245
	DMSO	C3	59.2579	51.9807	7.37806
	DMSO	C3	43.4352	2.43954	7.15992
	DMSO	C3	43.2389	5.05991	8.01708
	DMSO	C3	37.0168	5.48474	12.1866
	DMSO	C3	45.4125	60.5501	9.68733
	DMSO	C3	32.9361	77.0109	12.3107
	DMSO	C3	47.1641	33.799	7.56356
	DMSO	C3	128.915	2.99921	6.58241
	DMSO	C3	44.8367	39.7926	9.08357
	DMSO	C3	73.0051	49.4283	9.47883
	DMSO	C3	65.6456	47.4807	7.24703
	DMSO	C3	38.5069	2.63588	8.50979
	DMSO	C3	57.2463	57.6998	10.2234
	DMSO	C3	42.8364	26.9746	9.22167
	DMSO	C3	39.4953	4.01618	7.68749
	DMSO	C3	47.1295	38.8519	9.13617
	DMSO	C3	52.2988	26.7985	6.91529
	DMSO	C3	39.0568	13.0117	8.6173
	DMSO	C3	68.2122	51.5713	7.54965
	DMSO	C3	47.6419	30.3615	8.25774
	DMSO	C3	85.741	2.93631	6.97361
	DMSO	C3	45.0696	5.59107	6.30627
	DMSO	C3	46.245	2.41894	6.08005
	DMSO	C3	51.454	37.9209	8.05228
	DMSO	C3	91.397	56.3614	7.02768
	DMSO	C3	64.5034	45.4787	8.01575
	DMSO	C3	56.3306	31.5289	7.9062
	DMSO	C3	46.1184	34.0166	10.4158
	DMSO	C3	40.0162	2.59374	10.5513
	DMSO	C3	81.4664	2.6289	5.75178
	DMSO	C3	76.2527	3.18234	6.03326
	DMSO	C3	50.7435	31.6549	7.4022
	DMSO	C3	89.0491	2.73351	6.29577
	DMSO	C3	48.8487	35.8773	11.1531
	DMSO	C3	70.5844	59.4688	8.27545
	DMSO	C3	50.0662	58.3084	10.3527
	DMSO	C3	42.9318	28.3938	8.79519
	DMSO	C3	143.149	43.6307	11.2203
	DMSO	C3	36.7697	2.63135	8.17701
	DMSO	C3	75.1773	52.176	7.9408
	DMSO	C3	43.2849	41.1743	8.72713
	DMSO	C3	36.7157	9.83483	6.94854
	DMSO	C3	60.9765	56.5284	8.39327
	DMSO	C3	54.4501	75.5966	8.17832
	DMSO	C3	43.9044	16.5799	9.69296
	DMSO	C3	47.9057	2.60157	5.71889
	DMSO	C3	44.5058	34.6718	11.1296
	DMSO	C3	54.0017	2.97434	7.22928
	DMSO	C3	57.4559	42.4826	7.24417
	DMSO	C3	68.7315	50.8308	7.26114
	DMSO	C3	101.795	3.04064	6.2361
	DMSO	C3	47.0077	12.1191	7.4465
	DMSO	C3	75.3924	27.1292	8.01995
	DMSO	C3	77.7962	15.1029	6.4638
	DMSO	C3	78.2303	64.6603	7.83309
	DMSO	C3	37.0202	24.417	7.64711
	DMSO	C3	70.5749	71.2014	9.59667
	DMSO	C3	46.9383	2.35222	6.23867
	DMSO	C3	76.3479	69.6519	7.87099
	DMSO	C3	34.5797	2.54621	7.23085
	DMSO	C3	44.6572	70.5763	11.5158
	DMSO	C3	174.28	19.3492	6.52199
	DMSO	C3	57.6209	122.378	11.6184
	DMSO	C3	40.8156	38.1547	8.97463
	DMSO	C3	43.4458	14.8772	7.97173
	DMSO	C3	44.0093	2.47159	5.66124
	DMSO	C3	48.311	22.9277	8.0256
	DMSO	C3	40.5503	2.47023	6.23535
	DMSO	C3	46.597	2.46661	6.90323
	DMSO	C3	72.7392	3.95918	6.3322
	DMSO	C3	50.4851	17.0093	7.26384
	DMSO	C3	46.5198	74.8496	9.63469
	DMSO	C3	72.5232	45.8652	6.99154
	DMSO	C3	46.233	51.3963	9.37489
	DMSO	C3	12.3307	30.0872	6.05838
	DMSO	C3	40.0693	2.50846	9.68325
	DMSO	C3	36.1323	2.57988	9.39302
	DMSO	C3	48.0221	28.9519	10.6212
	DMSO	C3	50.4608	61.5831	9.63627
	DMSO	C3	76.8357	31.1217	7.03632
	DMSO	C3	45.7604	11.5298	7.56426
	DMSO	C3	67.6322	47.6508	7.24242
	DMSO	C3	68.6546	53.9695	8.4802
	DMSO	C3	51.8847	47.653	7.88984
	DMSO	C3	116.193	6.53462	6.02026
	DMSO	C3	45.085	25.7117	7.40739
	DMSO	C3	42.1289	2.55609	8.30831
	DMSO	C3	53.2314	57.9905	10.5272
	DMSO	C3	57.992	55.73	8.01326
	DMSO	C3	37.5994	6.12208	12.653
	DMSO	C3	88.6756	2.79532	6.07113
	DMSO	C3	46.6383	8.38918	10.5995
	DMSO	C3	47.7642	55.4569	7.70197
	DMSO	C3	37.5412	15.4537	7.71226
	DMSO	C3	79.2214	3.01472	6.5097
	DMSO	C3	51.0702	53.2342	7.16721
	DMSO	C3	82.5993	5.73022	5.95313
	DMSO	C3	75.9215	82.1934	8.79882
	DMSO	C3	87.3376	3.09752	5.95987
	DMSO	C3	50.5896	68.0405	8.41787
	DMSO	C3	63.632	59.6704	8.01535
	DMSO	C3	54.3431	83.1452	8.53879
	DMSO	C3	23.2853	2.64598	8.88049
	DMSO	C3	39.4692	72.1585	12.4655
	DMSO	C3	45.2853	16.5582	7.95268
	DMSO	C3	41.4192	44.7105	9.27463
	DMSO	C3	52.8436	86.0568	11.0655
	DMSO	C3	64.8361	27.0517	7.04388
	DMSO	C3	75.5679	59.6054	7.92481
	DMSO	C3	51.8351	12.0927	6.33361
	DMSO	C3	54.9136	59.6549	7.21414
	DMSO	C3	50.6894	83.7293	9.72292
	DMSO	C3	25.7834	2.46596	6.69797
	DMSO	C3	77.0679	19.9728	13.078
	DMSO	C3	46.6396	2.76442	10.1447
	DMSO	C3	50.6055	2.45886	6.68713
	DMSO	C3	47.2481	40.3373	9.22441
	DMSO	C3	43.6412	9.77988	8.53653
	DMSO	C3	62.9858	45.7119	7.88764
	DMSO	C3	72.5132	2.68347	6.27892
	DMSO	C3	53.7614	45.8879	9.43164
	DMSO	C3	45.5668	26.8072	8.10003
	DMSO	C3	66.056	39.9797	7.56828
	DMSO	C3	58.0675	13.4132	7.61938
	DMSO	C3	9.20395	23.3891	5.67551
	DMSO	C3	64.6743	70.9238	9.2464
	DMSO	C3	54.829	4.03079	10.6288
	DMSO	C3	76.8772	29.3709	7.82296
	DMSO	C3	47.5513	2.86989	9.98851
	DMSO	C3	75.9646	80.097	8.61123
	DMSO	C3	85.2213	9.11992	6.41671
	DMSO	C3	47.9248	60.2924	8.09681
	DMSO	C3	49.9732	75.6418	10.0711
	DMSO	C3	48.0431	2.90697	10.8822
	DMSO	C3	9.75467	7.20249	5.39083
	DMSO	C3	57.724	63.8228	8.7994
	DMSO	C3	23.052	12.8928	5.74178
	DMSO	C3	50.9786	26.0266	8.51318
	DMSO	C3	52.4125	103.978	10.3479
	DMSO	C3	50.0683	23.988	7.45624
	DMSO	C3	36.9243	34.9211	8.03858
	DMSO	C3	30.2135	2.57335	10.4052
	DMSO	C3	70.6387	69.1879	7.84295
	DMSO	C3	63.7035	20.033	8.10579
	DMSO	C3	45.7141	43.0733	8.48761
	DMSO	C3	57.097	80.5501	10.2139
	DMSO	C3	97.2112	20.9333	9.00872
	DMSO	C3	53.1071	23.9486	7.63072
	DMSO	C3	52.6769	33.4373	8.609
	DMSO	C3	52.0607	11.1167	8.00731
	DMSO	C3	44.7519	60.3455	9.38656
	DMSO	C3	39.6287	14.585	7.84053
	DMSO	C3	51.0084	10.957	9.13237
	DMSO	C3	82.1997	58.0557	7.64181
	DMSO	C3	40.8389	33.5117	8.50846
	DMSO	C3	41.6542	20.3831	11.0217
	DMSO	C3	170.347	14.8379	6.33664
	DMSO	C3	88.0204	50.3547	7.31997
	DMSO	C3	73.7842	51.0712	8.1681
	DMSO	C3	63.623	31.9971	7.43787
	DMSO	C3	125.884	33.4187	7.49076
	DMSO	C3	51.4119	64.2277	9.03203
	DMSO	C3	56.9962	69.9408	8.81304
	DMSO	C3	87.5619	8.50436	6.01027
	DMSO	C3	61.9975	31.6667	8.0412
	DMSO	C3	89.2012	39.9537	6.76771
	DMSO	C3	80.1595	2.4139	6.12576
	DMSO	C3	42.6748	6.97718	7.02811
	DMSO	C3	59.4342	101.857	11.3356
	DMSO	C3	48.4985	13.9503	7.10649
	DMSO	C3	36.1925	2.70634	7.88058
	DMSO	C3	66.4361	51.9646	7.7422
	DMSO	C3	68.4017	12.7929	6.67299
	DMSO	C3	75.2368	62.583	8.95265
	DMSO	C3	53.5317	68.654	8.58254
	DMSO	C3	46.2838	11.0169	7.70168
	DMSO	C3	62.3401	74.3105	9.43702
	DMSO	C3	48.825	16.4758	7.77964
	DMSO	C3	20.9265	12.8528	5.4644
	DMSO	C3	113.184	11.7092	6.31255
	DMSO	C3	72.2891	30.9802	6.81562
	DMSO	C3	37.3689	17.6797	9.23771
	DMSO	C3	90.6333	2.5023	11.3365
	DMSO	C3	98.0381	2.84498	6.7547
	DMSO	C3	42.4826	2.64955	7.00094
	DMSO	C3	39.7189	2.94721	7.86694
	DMSO	C3	49.1373	37.0182	7.69716
	DMSO	C3	80.0164	2.65007	6.46999
	DMSO	C3	51.4643	18.0265	8.37895
	DMSO	C3	171.477	2.88413	6.20253
	DMSO	C3	53.2243	56.1472	8.33667
	DMSO	C3	82.6052	45.0685	7.77788
	DMSO	C3	76.7119	2.5923	5.71621
	DMSO	C3	78.2451	3.5237	6.49094
	DMSO	C3	44.291	6.90881	7.95272
	DMSO	C3	219.489	42.5037	7.40341
	DMSO	C3	63.5831	32.3144	7.55342
	DMSO	C3	38.1173	2.41777	6.35839
	DMSO	C3	49.6377	3.00978	5.80937
	DMSO	C3	74.8361	2.67001	6.16918
	DMSO	C3	59.9466	85.7806	9.30553
	DMSO	C3	74.6598	6.1309	9.24695
	DMSO	C3	99.7986	30.2928	6.98802
	DMSO	C3	50.6486	34.349	10.5448
	DMSO	C3	84.8047	2.86623	9.09371
	DMSO	C3	92.1262	54.2635	8.73098
	DMSO	C3	45.732	2.57138	8.73165
	DMSO	C3	52.9221	54.6073	7.52283
	DMSO	C3	69.97	4.00053	5.52558
	DMSO	C3	43.2499	35.9412	8.45094
	DMSO	C3	135.212	50.654	9.52832
	DMSO	C3	43.8609	3.75202	9.16801
	DMSO	C3	47.5005	38.6809	7.80302
	DMSO	C3	52.3093	25.3092	27.6557
	DMSO	C3	41.8308	18.2674	9.49255
	DMSO	C3	53.4027	2.45241	6.67451
	DMSO	C3	57.9266	37.9518	9.04613
	DMSO	C3	56.8109	109.361	11.5994
	DMSO	C3	80.4319	19.8451	6.16921
	DMSO	C3	167.336	31.8462	15.3083
	DMSO	C3	49.0494	4.01879	8.87538
	DMSO	C3	90.9386	2.90477	6.33146
	DMSO	C3	74.5598	26.1738	6.85747
	DMSO	C3	43.4406	2.77715	6.7983
	DMSO	C3	100.035	15.7372	6.47807
	DMSO	C3	43.4219	2.44579	8.56295
	DMSO	C3	44.3397	5.78908	5.87735
	DMSO	C3	59.0359	53.7237	9.13252
	DMSO	C3	52.6554	7.1992	6.94767
	DMSO	C3	46.3872	6.0238	6.96109
	DMSO	C3	34.3019	2.53824	6.55237
	DMSO	C3	36.4958	10.6015	7.92724
	DMSO	C3	56.6521	6.48943	8.23158
	DMSO	C3	52.0856	4.47112	6.86733
	DMSO	C3	53.0083	78.0011	10.999
	DMSO	C3	38.368	2.90764	6.8177
	DMSO	C3	62.9006	65.7276	7.76894
	DMSO	C3	40.5504	36.5099	8.32709
	DMSO	C3	52.3855	37.1114	6.79661
	DMSO	C3	45.5004	2.58386	8.68278
	DMSO	C3	52.4394	34.3918	8.24185
	DMSO	C3	37.2874	6.32933	8.68592
	DMSO	C3	95.3186	2.70983	5.87635
	DMSO	C3	43.1243	2.60823	6.8011
	DMSO	C3	42.5096	5.90976	8.3545
	DMSO	C3	60.7422	80.273	9.12136
	DMSO	C3	63.7475	74.0684	9.10164
	DMSO	C3	44.7375	61.3935	8.0558
	DMSO	C3	98.1725	2.65311	5.77653
	DMSO	C3	61.6244	62.5369	7.77234
	DMSO	C3	89.406	38.11	7.11932
	DMSO	C3	67.8113	38.2854	7.12548
	DMSO	C3	45.3699	12.0434	8.56801
	DMSO	C3	38.354	14.5538	8.4654
	DMSO	C3	49.8493	55.8164	9.9478
	DMSO	C3	42.1856	15.4973	6.46472
	DMSO	C3	41.539	13.1132	7.15353
	DMSO	C3	82.2698	45.0541	7.59664
	DMSO	C3	170.156	3.09177	7.25581
	DMSO	C3	50.4661	72.3104	9.86083
	DMSO	C3	58.394	20.2522	7.7859
	DMSO	C3	59.3457	26.5199	7.46885
	DMSO	C3	78.4937	2.73016	6.37577
	DMSO	C3	13.4255	4.97945	5.93316
	DMSO	C3	55.4373	48.762	8.53188
	DMSO	C3	74.3947	101.35	9.49748
	DMSO	C3	44.2136	2.80599	10.266
	DMSO	C3	44.6332	2.81153	9.87714
	DMSO	C3	44.559	2.55308	7.79282
	DMSO	C3	81.7573	2.75619	6.13424
	DMSO	C3	42.999	5.81276	10.1763
	DMSO	C3	75.054	98.5285	10.6298
	DMSO	C3	57.9102	3.03587	6.50956
	DMSO	C3	40.1958	16.1352	7.38781
	DMSO	C3	78.2617	50.1424	6.75138
	DMSO	C3	68.3538	62.868	8.62663
	DMSO	C3	62.4771	82.0798	7.30596
	DMSO	C3	84.8454	2.75792	6.19732
	DMSO	C3	72.4075	2.73454	6.12827
	DMSO	C3	43.5148	6.17757	11.1256
	DMSO	C3	45.9753	20.9598	9.59787
	DMSO	C3	44.385	6.07457	7.86602
	DMSO	C3	39.0395	4.094	7.3998
	DMSO	C3	84.3334	48.2691	7.22472
	DMSO	C3	61.8417	33.5829	8.12298
	DMSO	C3	72.5996	57.0952	8.5572
	DMSO	C3	80.5914	37.6266	8.75287
	DMSO	C3	73.5363	8.42921	6.00723
	DMSO	C3	40.8629	5.75775	10.1984
	DMSO	C3	60.1025	113.745	9.989
	DMSO	C3	85.9871	25.3944	6.85969
	DMSO	C3	45.5485	37.8923	7.18984
	DMSO	C3	41.4958	2.52263	6.09789
	DMSO	C3	49.7761	35.8507	9.76378
	DMSO	C3	36.8813	14.9674	9.44009
	DMSO	C3	50.3507	59.3996	8.71304
	DMSO	C3	68.7698	62.3653	7.61084
	DMSO	C3	13.8789	9.49784	5.63828
	DMSO	C3	71.8143	2.67844	5.99637
	DMSO	C3	57.233	53.0456	8.01636
	DMSO	C3	66.6618	41.8312	7.27136
	DMSO	C3	55.309	20.6675	8.07
	DMSO	C3	66.3383	49.8867	6.16377
	DMSO	C3	51.8145	38.7985	7.88526
	DMSO	C3	43.9335	87.9289	13.5049
	DMSO	C3	90.8612	2.79499	5.82765
	DMSO	C3	11.2291	2.81883	5.5349
	DMSO	C3	97.5613	26.6524	7.49475
	DMSO	C3	50.4372	70.3675	9.80294
	DMSO	C3	40.7506	2.57448	9.21519
	DMSO	C3	29.8963	2.41567	5.90146
	DMSO	C3	67.3899	60.0663	10.0674
	DMSO	C3	74.5515	51.868	7.17508
	DMSO	C3	49.5074	31.0176	7.19617
	DMSO	C3	49.9237	41.1178	9.9347
	DMSO	C3	68.3369	38.7312	6.47194
	DMSO	C3	89.3655	3.85408	5.60755
	DMSO	C3	70.1949	67.4495	8.48456
	DMSO	C3	47.1296	2.56519	6.3268
	DMSO	C3	36.2915	77.2572	11.881
	DMSO	C3	58.5396	40.55	6.76584
	DMSO	C3	43.2886	45.5412	9.10194
	DMSO	C3	66.6126	27.1437	6.40347
	DMSO	C3	68.7495	79.6485	10.0427
	DMSO	C3	92.3245	2.95994	7.11691
	DMSO	C3	44.8074	2.7494	10.493
	DMSO	C3	57.7252	41.6973	8.25767
	DMSO	C3	73.3878	83.3645	8.5047
	DMSO	C3	78.4844	14.7567	6.52844
	DMSO	C3	60.7557	60.9957	7.7304
	DMSO	C3	94.5385	2.9027	6.64126
	DMSO	C3	73.9854	37.2392	7.12274
	DMSO	C3	19.8617	7.49093	5.58005
	DMSO	C3	74.9679	3.25791	5.64998
	DMSO	C3	35.2543	2.54164	6.43771
	DMSO	C3	79.1227	78.3703	8.65737
	DMSO	C3	84.9972	2.80879	5.98954
	DMSO	C3	63.3828	9.78822	6.60295
	DMSO	C3	49.2901	56.0206	10.0369
	DMSO	C3	44.7879	44.8089	9.96474
	DMSO	C3	95.1147	91.4262	10.027
	DMSO	C3	68.3459	50.4938	7.44635
	DMSO	C3	47.2767	40.4672	9.7608
	DMSO	C3	147.168	5.02862	8.47502
	DMSO	C3	48.4281	39.1795	8.0053
	DMSO	C3	45.1039	55.3457	10.8082
	DMSO	C3	53.5995	52.0493	11.1995
	DMSO	C3	49.2009	85.3949	8.89478
	DMSO	C3	46.0121	2.58882	7.28791
	DMSO	C3	53.188	74.1002	9.35218
	DMSO	C3	57.3437	65.3017	9.80194
	DMSO	C3	44.109	65.4663	10.077
	DMSO	C3	2772.17	20.716	11.2363
	DMSO	C3	86.9244	55.0907	7.44353
	DMSO	C3	71.5589	2.72856	6.16091
	DMSO	C3	66.6472	2.37113	5.98806
	DMSO	C3	33.6721	2.50474	6.58353
	DMSO	C3	34.0775	2.48923	5.86136
	DMSO	C3	62.5424	43.5712	7.90825
	DMSO	C3	40.6336	46.2838	9.8718
	DMSO	C3	41.5469	2.62626	6.42986
	DMSO	C3	48.0817	72.082	10.0353
	DMSO	C3	74.3519	39.5536	7.0288
	DMSO	C3	55.6724	23.0091	9.11331
	DMSO	C3	58.3334	98.0247	11.1765
	DMSO	C3	110.175	44.8076	8.70525
	DMSO	C3	56.4868	80.0882	7.61096
	DMSO	C3	46.8919	9.47301	8.19162
	DMSO	C3	42.2854	3.59452	10.0924
	DMSO	C3	72.4974	47.7105	8.22619
	DMSO	C3	41.6202	23.5571	11.5852
	DMSO	C3	63.4486	3.1458	11.5941
	DMSO	C3	79.8963	44.8043	7.25553
	DMSO	C3	84.4865	10.191	6.18153
	DMSO	C3	38.671	2.72414	11.0048
	DMSO	C3	53.0053	46.5649	9.04639
	DMSO	C3	81.5286	3.23413	6.36759
	DMSO	C3	46.5141	2.64917	11.3359
	DMSO	C3	67.8346	2.93379	7.06094
	DMSO	C3	40.9175	2.45552	6.79023
	DMSO	C3	37.4936	7.25342	9.90882
	DMSO	C3	56.1416	2.54123	6.23128
	DMSO	C3	74.0393	45.9189	27.4925
	DMSO	C3	52.4634	92.6296	10.1456
	DMSO	C3	128.558	68.2167	10.0704
	DMSO	C3	96.5357	2.92277	5.85604
	DMSO	C3	36.0606	14.8519	10.746
	DMSO	C3	38.8621	2.55523	7.03134
	DMSO	C3	46.6424	9.03567	7.46633
	DMSO	C3	43.0276	2.60602	7.71441
	DMSO	C3	44.3379	2.53886	6.52167
	DMSO	C3	37.7351	54.4622	12.7326
	DMSO	C3	51.6446	31.0487	9.00504
	DMSO	C3	57.5421	60.5249	8.40543
	DMSO	C3	42.2856	13.1631	11.5387
	DMSO	C3	81.7943	22.2629	6.6063
	DMSO	C3	79.0031	9.7528	7.44844
	DMSO	C3	40.0134	51.6343	7.58732
	DMSO	C3	46.634	4.83858	8.7393
	DMSO	C3	42.9218	2.58683	9.50231
	DMSO	C3	44.6033	87.8964	12.652
	DMSO	C3	41.0552	2.52192	8.39902
	DMSO	C3	79.5334	3.21314	5.72995
	DMSO	C3	49.215	32.2147	9.15485
	DMSO	C3	56.0624	8.20283	6.47798
	DMSO	C3	47.7697	2.789	9.89468
	DMSO	C3	39.5169	36.2159	7.97716
	DMSO	C3	48.9059	32.1372	7.8364
	DMSO	C3	43.9526	5.47356	6.31532
	DMSO	C3	55.0536	38.6391	8.56776
	DMSO	C3	62.1718	45.6977	7.7249
	DMSO	C3	63.2055	43.7899	7.81985
	DMSO	C3	41.8454	2.55305	7.9151
	DMSO	C3	83.4239	23.147	6.90363
	DMSO	C3	75.7865	84.2551	8.39705
	DMSO	C3	97.3586	3.38583	5.82779
	DMSO	C3	68.4821	32.6826	7.54653
	DMSO	C3	53.0618	8.14736	6.90623
	DMSO	C3	50.5062	21.768	6.83407
	DMSO	C3	95.4966	3.35662	6.51745
	DMSO	C3	39.6468	2.69184	7.02797
	DMSO	C3	47.3503	14.5081	7.3218
	DMSO	C3	91.1173	42.2299	6.99339
	DMSO	C3	78.1418	4.37764	6.85004
	DMSO	C3	62.3301	61.5328	9.19481
	DMSO	C3	63.0431	3.04467	7.1485
	DMSO	C3	36.406	2.6756	8.13066
	DMSO	C3	47.682	84.9646	10.5158
	DMSO	C3	60.0941	42.1024	8.95288
	DMSO	C3	65.1139	53.9734	8.77212
	DMSO	C3	79.7457	60.2535	12.228
	DMSO	C3	49.5457	25.983	8.2875
	DMSO	C3	40.8518	2.80123	9.21167
	DMSO	C3	45.3763	76.4171	9.17021
	DMSO	C3	79.2016	6.19575	6.52582
	DMSO	C3	50.5113	3.36225	7.08352
	DMSO	C3	66.6727	66.1591	8.54536
	DMSO	C3	40.6043	81.8449	11.6069
	DMSO	C3	49.0567	8.89227	6.56906
	DMSO	C3	51.8122	105.087	9.46665
	DMSO	C3	37.9292	2.85699	11.1988
	DMSO	C3	23.1211	2.97229	5.59825
	DMSO	C3	42.8045	29.9316	7.28034
	DMSO	C3	63.0046	11.7272	6.50379
	DMSO	C3	77.6799	3.00129	6.35717
	DMSO	C3	68.5867	81.6846	9.36827
	DMSO	C3	50.9042	38.6125	8.82829
	DMSO	C3	41.9848	2.61629	8.46425
	DMSO	C3	43.7889	46.0259	8.31403
	DMSO	C3	48.9814	39.4864	8.43641
	DMSO	C3	44.5494	42.9937	9.66462
	DMSO	C3	62.2511	15.5957	8.7388
	DMSO	C3	73.9087	67.2254	7.87466
	DMSO	C3	93.9317	40.7995	6.80547
	DMSO	C3	68.1528	57.0394	8.24028
	DMSO	C3	43.0249	2.70493	8.67904
	DMSO	C3	31.0095	2.57261	9.03732
	DMSO	C3	47.6137	39.5363	8.78814
	DMSO	C3	37.5047	11.0728	9.93523
	DMSO	C3	41.4599	2.53399	9.53234
	DMSO	C3	36.3641	2.53844	7.26388
	DMSO	C3	219.281	2.90782	6.53808
	DMSO	C3	41.9832	15.356	7.73146
	DMSO	C3	79.5112	52.4455	8.18094
	DMSO	C3	49.4459	6.63453	7.68194
	DMSO	C3	160.818	2.78762	6.08262
	DMSO	C3	43.7276	2.64059	6.58978
	DMSO	C3	21.6636	2.43983	7.55052
	DMSO	C3	52.2898	35.3936	8.85397
	DMSO	C3	47.746	94.2069	11.231
	DMSO	C3	35.6898	3.57977	11.9701
	DMSO	C3	30.5144	2.78688	7.50618
	DMSO	C3	71.6538	37.7817	8.62734
	DMSO	C3	47.8461	138.005	12.2852
	DMSO	C3	53.7377	74.2412	12.1264
	DMSO	C3	53.2511	100.068	12.0411
	DMSO	C3	67.1324	53.6619	7.51416
	DMSO	C3	44.8369	2.67331	8.2514
	DMSO	C3	43.5661	25.4362	7.84047
	DMSO	C3	41.366	3.25566	7.21481
	DMSO	C3	47.4462	2.7113	6.84746
	DMSO	C3	68.8869	34.2097	6.56782
	DMSO	C3	42.4891	41.6729	7.56129
	DMSO	C3	68.646	69.6181	8.38116
	DMSO	C3	72.2136	49.9213	6.1806
	DMSO	C3	80.9316	25.1648	6.46644
	DMSO	C3	50.1008	92.2397	10.4346
	DMSO	C3	38.8694	3.53264	9.28009
	DMSO	C3	95.6225	2.71197	5.53879
	DMSO	C3	36.1457	2.44425	6.67445
	DMSO	C3	84.8707	2.62996	5.95766
	DMSO	C3	52.7349	16.9664	9.1451
	DMSO	C3	86.2161	3.08843	9.92914
	DMSO	C3	46.7595	43.9448	9.0886
	DMSO	C3	41.655	2.4293	6.89752
	DMSO	C3	78.7166	23.9234	7.28788
	DMSO	C3	47.6123	16.9606	7.4217
	DMSO	C3	37.6326	2.9842	7.81029
	DMSO	C3	62.3854	55.4072	7.43397
	DMSO	C3	54.6166	38.3985	7.52526
	DMSO	C3	108.382	3.4358	6.70658
	DMSO	C3	56.9864	50.353	10.4486
	DMSO	C3	44.0547	31.2737	11.8538
	DMSO	C3	91.6787	5.87543	6.16173
	DMSO	C3	47.9755	20.003	8.31202
	DMSO	C3	39.8405	42.3234	10.5558
	DMSO	C3	41.4462	14.2635	7.71141
	DMSO	C3	65.2882	39.8637	7.35993
	DMSO	C3	36.1805	4.92081	10.3134
	DMSO	C3	75.107	2.73823	6.06871
	DMSO	C3	31.9162	2.93066	12.6661
	DMSO	C3	82.3752	24.5736	6.63816
	DMSO	C3	103.466	49.9494	8.47564
	DMSO	C3	43.3289	73.6296	9.79599
	DMSO	C3	84.9628	4.87881	6.4946
	DMSO	C3	70.7748	75.5019	8.15593
	DMSO	C3	98.3853	2.87184	6.05733
	DMSO	C3	89.9523	14.0158	6.57847
	DMSO	C3	48.4285	70.4138	9.1803
	DMSO	C3	83.5176	3.88155	5.70666
	DMSO	C3	48.0994	2.65012	9.02668
	DMSO	C3	90.2791	14.8229	5.96673
	DMSO	C3	51.3015	51.5932	9.31332
	DMSO	C3	43.0823	37.8284	7.72138
	DMSO	C3	61.4257	79.056	8.53301
	DMSO	C3	13.794	17.9736	5.8812
	DMSO	C3	46.9545	2.73308	7.70493
	DMSO	C3	41.8054	2.65734	10.3167
	DMSO	C3	44.0684	3.7984	7.11975
	DMSO	C3	86.607	44.6148	7.43488
	DMSO	C3	37.9585	2.74653	6.66774
	DMSO	C3	112.856	44.1408	8.33626
	DMSO	C3	41.6225	19.5273	8.21921
	DMSO	C3	44.8184	38.2525	7.42021
	DMSO	C3	75.1371	3.07312	7.51479
	DMSO	C3	49.6661	2.60617	6.65522
	DMSO	C3	43.9254	2.58135	7.94794
	DMSO	C3	84.8691	6.99335	6.25227
	DMSO	C3	55.68	45.115	9.27171
	DMSO	C3	65.4829	55.3197	7.93568
	DMSO	C3	62.9164	40.2863	7.5181
	DMSO	C3	51.0761	2.66686	6.7618
	DMSO	C3	81.3397	2.98396	5.66657
	DMSO	C3	90.1174	16.4684	7.88809
	DMSO	C3	68.469	78.7451	7.68081
	DMSO	C3	67.0448	13.8535	5.62311
	DMSO	C3	61.9852	72.0281	10.4096
	DMSO	C3	180.105	27.1618	7.45043
	DMSO	C3	35.846	2.62358	7.95433
	DMSO	C3	99.8799	3.76778	8.45065
	DMSO	C3	60.4764	45.2868	6.68649
	DMSO	C3	69.3986	17.3259	6.64411
	DMSO	C3	43.8446	61.023	9.16809
	DMSO	C3	45.0151	46.4516	10.3083
	DMSO	C3	47.2793	55.949	10.344
	DMSO	C3	40.8579	14.356	8.85586
	DMSO	C3	56.979	60.6647	9.49481
	DMSO	C3	92.4073	36.2501	6.75937
	DMSO	C3	61.5342	63.7867	8.17934
	DMSO	C3	93.3144	35.8804	7.52131
	DMSO	C3	80.7242	24.8408	6.91451
	DMSO	C3	50.8977	56.9536	9.08209
	DMSO	C3	52.7975	62.1092	8.69077
	DMSO	C3	77.2791	3.17195	9.0565
	DMSO	C3	44.3964	34.0605	7.68478
	DMSO	C3	52.4372	67.067	8.32865
	DMSO	C3	68.1012	66.9009	8.16714
	DMSO	C3	61.8799	30.2527	7.78894
	DMSO	C3	51.7711	37.7793	8.8364
	DMSO	C3	52.2264	16.5723	8.51443
	DMSO	C3	175.162	4.21247	8.12745
	DMSO	C3	79.3428	2.65086	6.26144
	DMSO	C3	53.1686	12.479	8.21429
	DMSO	C3	68.5886	63.2517	7.90022
	DMSO	C3	58.4149	68.1124	9.30126
	DMSO	C3	42.0073	26.3507	9.09994
	DMSO	C3	70.9455	2.80294	7.41613
	DMSO	C3	118.543	5.79432	5.8077
	DMSO	C3	69.8847	2.69024	6.10983
	DMSO	C3	36.4064	2.56083	8.85939
	DMSO	C3	79.803	6.64014	6.57002
	DMSO	C3	51.7621	43.6325	7.79511
	DMSO	C3	48.5252	4.16107	8.37074
	DMSO	C3	47.4166	44.6103	8.40245
	DMSO	C3	109.139	79.1997	8.40908
	DMSO	C3	67.4922	89.2857	10.1485
	DMSO	C3	44.8403	60.2638	8.54362
	DMSO	C3	55.8715	93.7747	10.3738
	DMSO	C3	52.7384	27.6878	7.84578
	DMSO	C3	48.7349	3.79071	10.2673
	DMSO	C3	45.7575	2.56734	7.69099
	DMSO	C3	50.45	26.0941	6.682
	DMSO	C3	76.4407	46.7125	7.76495
	DMSO	C3	39.1578	2.53689	7.1655
	DMSO	C3	87.318	2.68517	5.77897
	DMSO	C3	62.189	65.1406	8.17812
	DMSO	C3	44.3249	2.50168	7.19642
	DMSO	C3	99.8927	22.4475	7.15337
	DMSO	C3	48.6336	35.8782	9.47534
	DMSO	C3	37.7236	2.67594	6.11028
	DMSO	C3	38.4165	27.0861	10.1925
	DMSO	C3	73.8386	3.14192	8.06178
	DMSO	C3	47.3975	15.6204	7.7866
	DMSO	C3	38.5298	2.6658	7.74525
	DMSO	C3	57.4895	59.5079	7.96291
	DMSO	C3	53.9462	60.8649	9.50917
	DMSO	C3	48.6974	40.8841	7.82227
	DMSO	C3	47.9182	42.1389	8.79135
	DMSO	C3	70.6031	50.9172	7.70805
	DMSO	C3	18.3109	6.64499	9.25845
	DMSO	C3	69.2273	68.4687	8.08663
	DMSO	C3	49.6704	2.48471	7.2169
	DMSO	C3	53.5707	58.8613	8.70623
	DMSO	C3	76.1652	52.7866	7.83808
	DMSO	C3	47.3779	12.0915	9.26511
	DMSO	C3	72.5679	64.8393	8.6619
	DMSO	C3	93.3298	4.51732	7.31596
	DMSO	C3	37.2727	2.62526	8.38076
	DMSO	C3	42.0987	2.72301	7.88454
	DMSO	C3	59.5115	55.1101	7.54431
	DMSO	C3	42.2122	29.686	9.0665
	DMSO	C3	66.9456	13.7242	5.92779
	DMSO	C3	64.6271	59.537	7.12073
	DMSO	C3	23.5706	2.48033	6.10816
	DMSO	C3	86.8515	46.9064	6.959
	DMSO	C3	49.9748	70.268	10.849
	DMSO	C3	39.6414	2.77321	9.65521
	DMSO	C3	46.8177	8.49019	7.63294
	DMSO	C3	54.7453	48.5909	8.73974
	DMSO	C3	53.1295	44.7541	7.99677
	DMSO	C3	59.9134	60.7001	9.46171
	DMSO	C3	49.3411	2.60445	6.05355
	DMSO	C3	46.3511	115.049	11.2066
	DMSO	C3	62.7518	86.2417	12.1829
	DMSO	C3	94.5124	2.8743	5.96255
	DMSO	C3	85.4923	2.74622	6.11261
	DMSO	C3	130.507	110.905	12.0519
	DMSO	C3	39.5099	2.38	7.20955
	DMSO	C3	37.5996	2.48799	6.34349
	DMSO	C3	82.8349	2.79159	6.5521
	DMSO	C3	41.6533	2.81134	9.29665
	DMSO	C3	43.4397	11.3504	8.983
	DMSO	C3	43.1879	15.0751	7.58743
	DMSO	C3	39.6239	2.60083	7.23777
	DMSO	C3	84.8954	37.5038	6.86507
	DMSO	C3	46.0175	58.0992	7.71578
	DMSO	C3	86.8378	3.5478	5.83532
	DMSO	C3	42.7939	17.5821	12.1892
	DMSO	C3	57.194	25.9259	7.46548
	DMSO	C3	85.6706	37.535	6.65645
	DMSO	C3	43.5753	77.5049	9.90522
	DMSO	C3	68.2941	65.8598	8.03183
	DMSO	C3	35.3783	3.37682	157.477
	DMSO	C3	95.6004	95.8859	10.3779
	DMSO	C3	46.3885	6.93175	10.0471
	DMSO	C3	64.745	52.5447	6.80052
	DMSO	C3	81.2872	16.1471	7.11124
	DMSO	C3	80.1786	56.7803	7.85166
	DMSO	C3	134.541	54.2655	8.70307
	DMSO	C3	34.5583	4.70374	13.5625
	DMSO	C3	43.1281	22.9935	10.3808
	DMSO	C3	57.1476	65.0979	8.35067
	DMSO	C3	33.7139	2.68498	8.43398
	DMSO	C3	72.4707	2.89868	6.55132
	DMSO	C3	44.0824	39.0505	6.62946
	DMSO	C3	79.1024	56.552	8.26852
	DMSO	C3	54.5125	74.0261	9.71924
	DMSO	C3	46.1646	12.841	8.67449
	DMSO	C3	54.4235	51.4323	7.83615
	DMSO	C3	81.9995	12.7308	6.39495
	DMSO	C3	79.806	4.04349	6.61353
	DMSO	C3	49.7131	39.1691	9.56164
	DMSO	C3	84.118	55.843	7.41694
	DMSO	C3	80.0835	51.2746	7.27376
	DMSO	C3	82.4034	11.9147	6.50697
	DMSO	C3	54.4216	2.84125	7.03204
	DMSO	C3	89.4505	42.6949	6.73738
	DMSO	C3	49.9491	2.55946	6.02677
	DMSO	C3	95.6356	3.79456	7.38711
	DMSO	C3	91.0134	11.4819	6.4219
	DMSO	C3	50.5219	33.9381	8.68918
	DMSO	C3	47.4404	3.90262	9.82369
	DMSO	C3	48.2005	95.0994	9.84663
	DMSO	C3	58.8969	75.0388	9.39448
	DMSO	C3	54.8199	56.5248	7.65013
	DMSO	C3	80.7422	35.1958	6.75188
	DMSO	C3	44.3362	4.82188	6.16046
	DMSO	C3	49.6403	2.61241	7.31163
	DMSO	C3	44.1113	16.4817	8.04424
	DMSO	C3	102.428	18.4309	6.78087
	DMSO	C3	43.8164	49.0952	9.46267
	DMSO	C3	59.8492	46.0875	7.22115
	DMSO	C3	44.738	14.1739	7.44573
	DMSO	C3	40.9959	12.0489	8.86678
	DMSO	C3	31.8335	21.0612	7.58318
	DMSO	C3	40.517	2.56547	8.08578
	DMSO	C3	66.2897	55.4178	7.67457
	DMSO	C3	46.2046	14.2364	8.50955
	DMSO	C3	42.2079	2.65723	8.0637
	DMSO	C3	86.6932	62.3929	7.46828
	DMSO	C3	62.7652	49.2563	8.24863
	DMSO	C3	157.571	46.3586	7.25417
	DMSO	C3	65.2512	2.82112	6.49846
	DMSO	C3	39.4012	2.68531	6.61275
	DMSO	C3	50.0749	73.4478	8.57005
	DMSO	C3	71.2303	2.64137	5.98159
	DMSO	C3	73.0961	90.7961	8.73165
	DMSO	C3	209.598	47.6928	7.9595
	DMSO	C3	43.0425	4.63897	9.18846
	DMSO	C3	38.8061	24.0338	8.22071
	DMSO	C3	66.666	58.7538	7.78297
	DMSO	C3	87.164	2.63195	6.114
	DMSO	C3	52.2082	69.1527	11.6889
	DMSO	C3	71.524	48.5278	7.64841
	DMSO	C3	84.1698	3.12174	7.42288
	DMSO	C3	44.2108	64.3381	9.491
	DMSO	C3	79.9805	2.81369	6.25749
	DMSO	C3	33.0774	2.6025	6.16472
	DMSO	C3	58.8488	56.8639	8.55062
	DMSO	C3	85.7912	7.66654	8.60918
	DMSO	C3	75.9552	8.16811	6.10015
	DMSO	C3	31.0793	4.80072	9.2159
	DMSO	C3	53.1317	49.707	8.21156
	DMSO	C3	80.2746	39.672	9.53824
	DMSO	C3	74.165	12.7964	6.2359
	DMSO	C3	73.0053	70.8063	8.9369
	DMSO	C3	70.9734	89.0636	11.1527
	DMSO	C3	58.4201	2.61261	7.23893
	DMSO	C3	37.7828	10.0074	9.75449
	DMSO	C3	58.532	60.0915	9.42992
	DMSO	C3	75.1952	40.1719	6.86807
	DMSO	C3	79.4207	27.683	6.79439
	DMSO	C3	73.4667	71.7493	7.96152
	DMSO	C3	66.2235	41.6634	6.5433
	DMSO	C3	35.6026	21.2652	8.22262
	DMSO	C3	39.4941	6.6997	7.82466
	DMSO	C3	42.7833	7.93445	6.8124
	DMSO	C3	51.127	65.1606	7.91048
	DMSO	C3	41.8944	53.4283	8.01223
	DMSO	C3	53.3303	67.8995	9.34633
	DMSO	C3	62.8595	63.0483	8.79911
	DMSO	C3	65.2116	67.8821	8.00569
	DMSO	C3	92.7817	2.91694	5.79715
	DMSO	C3	44.66	86.7977	16.9892
	DMSO	C3	68.8466	113.653	9.82509
	DMSO	C3	80.0535	2.75285	6.25797
	DMSO	C3	110.62	91.4108	12.3636
	DMSO	C3	40.8551	25.21	8.50177
	DMSO	C3	87.6489	67.1983	7.26539
	DMSO	C3	34.6555	3.13659	8.74363
	DMSO	C3	46.7178	14.82	9.81347
	DMSO	C3	38.6251	114.068	11.5704
	DMSO	C3	52.3277	34.4442	8.54031
	DMSO	C3	54.3117	97.1193	9.93024
	DMSO	C3	54.7666	74.7169	9.72125
	DMSO	C3	35.5461	2.65449	8.62693
	DMSO	C3	93.6974	41.6201	6.57475
	DMSO	C3	68.0578	71.3163	10.2997
	DMSO	C3	66.7576	58.6769	7.91532
	DMSO	C3	76.0584	49.1393	7.60872
	DMSO	C3	38.7043	2.49971	5.76128
	DMSO	C3	30.3725	2.52313	6.55216
	DMSO	C3	49.6619	74.4667	9.37204
	DMSO	C3	64.3231	50.6817	8.73525
	DMSO	C3	76.2394	42.0991	7.16567
	DMSO	C3	47.7047	71.1272	8.51743
	DMSO	C3	40.5019	17.1801	6.69297
	DMSO	C3	49.0868	72.3263	9.11346
	DMSO	C3	40.9436	14.5664	6.3416
	DMSO	C3	60.7566	2.41598	6.93795
	DMSO	C3	65.2739	15.5143	6.79762
	DMSO	C3	35.3347	62.1987	9.11067
	DMSO	C3	45.9324	17.734	8.20683
	DMSO	C3	40.7294	7.5665	7.80163
	DMSO	C3	58.0444	61.1371	8.1888
	DMSO	C3	60.8229	46.0004	8.14047
	DMSO	C3	57.4323	23.9383	5.81859
	DMSO	C3	79.102	70.0776	8.02682
	DMSO	C3	51.7264	45.6241	8.73377
	DMSO	C3	49.0883	48.6459	8.46755
	DMSO	C3	35.5304	2.70035	8.98309
	DMSO	C3	57.6668	34.9691	8.93399
	DMSO	C3	88.7401	42.6272	6.71021
	DMSO	C3	52.5017	104.657	10.6576
	DMSO	C3	36.2696	20.7167	8.90225
	DMSO	C3	39.0474	2.46414	5.93341
	DMSO	C3	34.2594	2.5907	11.4859
	DMSO	C3	72.1065	46.5159	8.01017
	DMSO	C3	71.0601	2.62941	8.95027
	DMSO	C3	55.3172	67.3072	9.37836
	DMSO	C3	79.3231	40.2881	6.69815
	DMSO	C3	50.2199	61.3572	8.53452
	DMSO	C3	67.2078	119.107	10.1406
	DMSO	C3	87.689	61.69	8.15421
	DMSO	C3	39.8275	2.55911	6.31854
	DMSO	C3	45.1206	134.959	11.7618
	DMSO	C3	119.393	2.76292	6.49612
	DMSO	C3	48.8208	21.2727	14.2184
	DMSO	C3	33.0447	2.98436	12.0042
	DMSO	C3	83.031	2.73151	6.07954
	DMSO	C3	81.3009	2.8451	5.81558
	DMSO	C3	37.6461	2.57237	8.44998
	DMSO	C3	50.4295	41.3608	7.78254
	DMSO	C3	41.1482	3.62603	7.17146
	DMSO	C3	71.0991	70.9392	8.75648
	DMSO	C3	61.4443	113.431	9.87633
	DMSO	C3	45.3445	121.708	11.0424
	DMSO	C3	49.3114	74.001	9.34273
	DMSO	C3	52.2992	15.244	6.6225
	DMSO	C3	53.3333	67.3422	10.0084
	DMSO	C3	78.0356	59.734	7.57244
	DMSO	C3	42.482	9.25874	7.10239
	DMSO	C3	67.729	59.8655	7.33668
	DMSO	C3	87.87	7.07726	8.68358
	DMSO	C3	81.0806	52.1677	7.1212
	DMSO	C3	88.8592	2.73313	6.40561
	DMSO	C3	40.3869	2.71201	6.85376
	DMSO	C3	62.6621	102.065	10.3568
	DMSO	C3	33.4688	3.70549	8.60222
	DMSO	C3	44.9198	46.4825	8.68997
	DMSO	C3	42.862	17.1666	9.67656
	DMSO	C3	35.2244	31.1892	9.26663
	DMSO	C3	69.5623	4.01042	6.27768
	DMSO	C3	69.1305	58.7389	7.36928
	DMSO	C3	82.8962	29.7513	6.44546
	DMSO	C3	132.224	54.3764	7.27867
	DMSO	C3	59.1127	40.9431	7.16015
	DMSO	C3	238.053	105.787	10.967
	DMSO	C3	67.6666	46.0156	7.61369
	DMSO	C3	66.9926	72.7012	8.27663
	DMSO	C3	45.4632	102.126	8.7837
	DMSO	C3	72.5997	79.7354	9.48538
	DMSO	C3	88.8857	3.00204	6.97611
	DMSO	C3	47.2075	47.6829	10.2401
	DMSO	C3	72.3911	4.38336	9.28268
	DMSO	C3	66.5347	58.85	8.0606
	DMSO	C3	39.1058	6.56412	10.8309
	DMSO	C3	101.465	41.2472	6.64567
	DMSO	C3	52.3642	82.7278	9.07251
	DMSO	C3	39.5736	2.64085	14.8383
	DMSO	C3	44.8761	12.045	7.55599
	DMSO	C3	41.8834	49.209	8.62077
	DMSO	C3	51.6613	67.8136	10.6278
	DMSO	C3	44.2016	83.5582	10.5748
	DMSO	C3	67.74	78.1984	8.34646
	DMSO	C3	47.6092	5.94216	7.79175
	DMSO	C3	65.8832	87.3551	9.36222
	DMSO	C3	40.9741	2.5308	8.82919
	DMSO	C3	135.265	44.4165	6.66468
	DMSO	C3	78.7605	2.5175	7.43509
	DMSO	C3	11.0336	4.85149	5.57155
	DMSO	C3	37.6567	2.56046	7.78494
	DMSO	C3	38.6829	2.47755	6.46106
	DMSO	C3	51.9745	13.7239	7.74256
	DMSO	C3	36.5269	21.3646	8.42258
	DMSO	C3	41.2346	2.62167	6.52328
	DMSO	C3	54.7997	37.8034	7.23317
	DMSO	C3	62.8564	67.5271	7.65271
	DMSO	C3	36.9772	2.36907	5.89311
	DMSO	C3	47.1379	2.63358	6.89606
	DMSO	C3	48.4859	56.5957	8.75536
	DMSO	C3	36.7209	2.72456	7.91516
	DMSO	C3	74.244	58.3251	7.37171
	DMSO	C3	66.2205	17.2496	6.79487
	DMSO	C3	71.4669	46.2251	7.28955
	DMSO	C3	73.4793	54.4294	8.0116
	DMSO	C3	50.2649	2.88203	7.92327
	DMSO	C3	60.4867	8.34532	9.6579
	DMSO	C3	58.1998	10.4999	8.81861
	DMSO	C3	38.4882	5.62091	9.44588
	DMSO	C3	74.0814	3.80021	6.28724
	DMSO	C3	45.1742	30.5583	9.61012
	DMSO	C3	58.8488	73.2831	7.21122
	DMSO	C3	33.7417	2.92489	7.73776
	DMSO	C3	62.6049	67.2508	8.18026
	DMSO	C3	45.3655	76.3178	9.28863
	DMSO	C3	81.8224	2.72514	6.42567
	DMSO	C3	39.0825	16.5635	8.52421
	DMSO	C3	45.8002	44.3758	8.0193
	DMSO	C3	54.6734	38.2201	6.90761
	DMSO	C3	32.6782	2.72959	13.1229
	DMSO	C3	74.0188	56.9092	9.11673
	DMSO	C3	69.5984	35.4495	7.38288
	DMSO	C3	62.092	78.3692	8.61277
	DMSO	C3	96.8076	2.61515	6.19409
	DMSO	C3	80.4822	3.21041	8.19345
	DMSO	C3	77.2083	2.78559	6.79864
	DMSO	C3	42.7678	5.42841	7.08669
	DMSO	C3	66.2617	72.2442	8.85459
	DMSO	C3	46.5059	2.7161	10.9788
	DMSO	C3	39.2643	2.51025	6.43821
	DMSO	C3	55.1656	20.6929	6.58916
	DMSO	C3	81.7689	90.4844	9.82681
	DMSO	C3	45.8984	2.67893	7.94621
	DMSO	C3	67.6274	94.8401	10.3712
	DMSO	C3	39.1473	2.55357	7.47336
	DMSO	C3	61.6753	44.1021	6.96918
	DMSO	C3	40.2965	42.8872	10.7847
	DMSO	C3	45.167	2.9028	7.09049
	DMSO	C3	80.2471	2.50085	5.47811
	DMSO	C3	81.6521	2.73672	6.11764
	DMSO	C3	87.6589	3.34928	6.05128
	DMSO	C3	51.5169	30.7004	7.57099
	DMSO	C3	42.8288	2.79871	7.03676
	DMSO	C3	53.1894	36.622	8.23059
	DMSO	C3	43.0259	2.71286	8.98372
	DMSO	C3	59.8677	32.991	8.01012
	DMSO	C3	55.044	54.9232	9.71181
	DMSO	C3	90.3065	33.1019	6.84337
	DMSO	C3	40.9885	7.68372	7.33199
	DMSO	C3	46.2691	21.6185	6.92019
	DMSO	C3	42.5303	25.5049	9.94651
	DMSO	C3	76.2252	2.63302	5.83855
	DMSO	C3	54.1815	64.3504	9.40167
	DMSO	C3	68.0335	66.793	8.29762
	DMSO	C3	85.9432	2.42853	5.60949
	DMSO	C3	53.6824	61.971	8.90945
	DMSO	C3	76.8205	59.005	7.63416
	DMSO	C3	51.0583	35.4691	7.41777
	DMSO	C3	56.6101	43.1124	9.30219
	DMSO	C3	70.299	74.633	8.67116
	DMSO	C3	69.7581	31.834	6.63925
	DMSO	C3	56.2619	91.1285	10.9954
	DMSO	C3	54.8102	73.2198	10.6595
	DMSO	C3	67.9824	63.0655	7.67293
	DMSO	C3	57.2274	50.2035	9.60352
	DMSO	C3	73.0225	2.83773	6.45821
	DMSO	C3	38.1395	2.52138	6.68546
	DMSO	C3	46.6006	2.61715	6.00157
	DMSO	C3	28.3761	2.39321	6.80593
	DMSO	C3	102.102	46.4276	7.65404
	DMSO	C3	101.057	16.71	10.3498
	DMSO	C3	61.0384	99.7962	10.0063
	DMSO	C3	41.0715	2.53978	6.14068
	DMSO	C3	69.5537	61.198	8.26041
	DMSO	C3	48.02	14.3918	6.80633
	DMSO	C3	149.907	53.3676	6.84552
	DMSO	C3	99.6655	3.19614	5.87387
	DMSO	C3	49.1455	2.74971	8.16254
	DMSO	C3	34.4266	8.51223	5.71987
	DMSO	C3	97.8776	2.64319	5.59011
	DMSO	C3	58.8902	87.5566	10.0243
	DMSO	C3	52.9466	25.7033	7.5262
	DMSO	C3	39.193	2.69736	12.2802
	DMSO	C3	41.3746	2.63345	8.15311
	DMSO	C3	71.1548	2.77636	6.73978
	DMSO	C3	55.0097	67.9881	9.35047
	DMSO	C3	82.1303	2.88017	5.95938
	DMSO	C3	46.6992	2.57519	7.01374
	DMSO	C3	26.6053	74.1776	8.65555
	DMSO	C3	45.9614	2.70807	6.72318
	DMSO	C3	77.2157	44.1941	7.29075
	DMSO	C3	139.723	25.3631	6.47808
	DMSO	C3	38.0199	24.6657	7.91323
	DMSO	C3	57.2233	30.1141	7.36377
	DMSO	C3	65.8161	58.7246	9.09373
	DMSO	C3	34.2139	2.85038	8.12598
	DMSO	C3	37.2894	40.889	8.12643
	DMSO	C3	98.9929	77.6146	8.28664
	DMSO	C3	44.6584	19.4148	9.6523
	DMSO	C3	157.048	2.73926	6.72322
	DMSO	C3	48.6632	64.2701	7.18369
	DMSO	C3	47.2167	65.7971	8.22329
	DMSO	C3	57.2405	58.8234	7.3376
	DMSO	C3	129.668	92.3652	7.70782
	DMSO	C3	74.7687	46.6324	7.46989
	DMSO	C3	41.5266	2.53201	8.13781
	DMSO	C3	38.7154	7.72785	11.2659
	DMSO	C3	66.6798	100.986	8.43604
	DMSO	C3	45.3658	3.28688	8.14659
	DMSO	C3	95.1166	2.87941	6.71364
	DMSO	C3	71.517	39.8133	7.39116
	DMSO	C3	43.0417	38.9788	8.99411
	DMSO	C3	44.8997	31.2513	8.14948
	DMSO	C3	45.1374	6.29942	9.79057
	DMSO	C3	90.0262	5.43953	6.34721
	DMSO	C3	58.1688	49.0372	10.8848
	DMSO	C3	48.8124	80.4796	9.61407
	DMSO	C3	31.2096	2.65874	6.55594
	DMSO	C3	40.9563	2.50865	7.0591
	DMSO	C3	49.6744	27.7634	7.15017
	DMSO	C3	82.699	22.2334	6.24533
	DMSO	C3	57.0788	57.4409	8.55033
	DMSO	C3	49.3199	21.4244	7.77325
	DMSO	C3	28.903	77.8434	11.1285
	DMSO	C3	33.9003	17.0778	10.1045
	DMSO	C3	92.0967	10.8295	6.17678
	DMSO	C3	51.3747	66.7462	7.98488
	DMSO	C3	47.8396	21.8619	9.11379
	DMSO	C3	47.9583	59.3569	7.02514
	DMSO	C3	38.0976	11.2998	9.48561
	DMSO	C3	41.3565	4.64833	8.5881
	DMSO	C3	41.4535	41.4473	8.09698
	DMSO	C3	46.1949	4.18414	8.06899
	DMSO	C3	40.0029	2.74169	9.55019
	DMSO	C3	41.3199	17.4864	7.5996
	DMSO	C3	50.604	49.5094	12.0898
	DMSO	C3	41.4045	2.52509	10.5022
	DMSO	C3	52.7971	2.62209	6.92632
	DMSO	C3	52.6804	50.4689	7.40081
	DMSO	C3	51.5093	2.62108	9.28275
	DMSO	C3	72.0088	2.62415	6.05201
	DMSO	C3	39.998	2.5307	7.80278
	DMSO	C3	34.1527	2.4864	9.63358
	DMSO	C3	41.7777	29.6239	10.112
	DMSO	C3	49.1349	9.87403	8.27492
	DMSO	C3	61.1645	37.9607	7.16347
	DMSO	C3	61.7483	2.6481	6.40066
	DMSO	C3	42.1693	2.56245	6.00546
	DMSO	C3	60.5568	91.0999	10.081
	DMSO	C3	260.004	37.6676	7.86811
	DMSO	C3	57.8352	91.8171	10.0112
	DMSO	C3	82.598	43.3893	6.49349
	DMSO	C3	68.0278	45.2885	8.28788
	DMSO	C3	58.9742	51.4264	8.23037
	DMSO	C3	55.3115	3.67626	7.40378
	DMSO	C3	41.8868	3.40928	10.7178
	DMSO	C3	80.2313	42.0515	8.86105
	DMSO	C3	123.606	107.57	12.2545
	DMSO	C3	59.2863	132.451	12.3676
	DMSO	C3	45.0136	2.72952	6.61446
	DMSO	C3	49.7298	13.413	8.49706
	DMSO	C3	42.5743	15.5861	9.3986
	DMSO	C3	41.6485	15.4664	8.1672
	DMSO	C3	37.3308	2.56482	6.12204
	DMSO	C3	40.31	10.3717	8.69605
	DMSO	C3	52.5898	31.5257	8.89764
	DMSO	C3	50.8865	18.2229	7.4827
	DMSO	C3	83.9228	5.90783	8.39834
	DMSO	C3	46.4592	69.7219	10.7706
	DMSO	C3	35.3571	10.3102	8.21063
	DMSO	C3	49.1244	63.4247	7.98539
	DMSO	C3	63.8967	55.0911	7.78192
	DMSO	C3	54.7713	73.5144	8.7873
	DMSO	C3	62.9899	78.7298	9.76741
	DMSO	C3	48.8284	44.3019	8.80003
	DMSO	C3	71.6191	66.7189	7.89319
	DMSO	C3	103.563	7.92017	6.36226
	DMSO	C3	85.8563	24.7679	6.83163
	DMSO	C3	69.7367	27.0133	6.48484
	DMSO	C3	60.2751	112.094	11.1944
	DMSO	C3	51.2025	107.283	10.5825
	DMSO	C3	34.3722	2.67113	6.23166
	DMSO	C3	158.239	54.1408	7.30724
	DMSO	C3	38.2072	5.83198	8.81865
	DMSO	C3	95.2462	2.76352	5.89072
	DMSO	C3	15.2816	7.16121	5.3305
	DMSO	C3	87.8068	2.76769	6.21225
	DMSO	C3	40.7876	41.754	9.77021
	DMSO	C3	51.3359	31.8777	8.48597
	DMSO	C3	48.8268	27.7663	8.85624
	DMSO	C3	165.108	75.5661	8.10328
	DMSO	C3	104.54	53.6468	9.14843
	DMSO	C3	102.211	2.7759	6.23002
	DMSO	C3	69.0283	73.9509	7.69642
	DMSO	C3	63.7292	55.4245	8.89812
	DMSO	C3	50.5868	88.4001	11.2675
	DMSO	C3	45.2914	2.62153	6.17542
	DMSO	C3	123.589	64.0429	9.10898
	DMSO	C3	64.2602	59.8817	9.43218
	DMSO	C3	78.3135	16.8173	5.93092
	DMSO	C3	98.7392	10.3587	6.88111
	DMSO	C3	42.8697	2.6992	7.96583
	DMSO	C3	63.0961	29.0245	7.66806
	DMSO	C3	57.0219	64.3166	9.36673
	DMSO	C3	12.0436	5.16476	5.52402
	DMSO	C3	42.7074	89.686	11.1188
	DMSO	C3	91.7598	2.6022	5.56258
	DMSO	C3	39.844	2.95895	10.3953
	DMSO	C3	46.2095	25.3497	9.02191
	DMSO	C3	61.1967	42.25	7.30141
	DMSO	C3	68.2577	54.7629	7.56883
	DMSO	C3	53.3746	46.9571	7.70855
	DMSO	C3	42.2868	2.88566	10.2194
	DMSO	C3	63.1107	49.9544	7.89103
	DMSO	C3	63.6846	85.1002	10.1034
	DMSO	C3	59.1121	50.5987	7.89113
	DMSO	C3	84.7241	41.5508	6.69038
	DMSO	C3	67.7656	2.71951	5.97661
	DMSO	C3	73.1151	68.635	7.38714
	DMSO	C3	67.0432	68.1797	8.24204
	DMSO	C3	57.1701	12.0617	10.3831
	DMSO	C3	63.0117	36.661	6.9711
	DMSO	C3	60.6492	35.9303	7.55131
	DMSO	C3	44.5581	2.64583	6.86596
	DMSO	C3	39.0273	5.01087	7.43734
	DMSO	C3	48.7743	9.46109	7.94113
	DMSO	C3	94.8242	2.85671	6.2864
	DMSO	C3	69.7025	2.52305	5.88374
	DMSO	C3	54.0441	80.5243	9.60367
	DMSO	C3	51.9612	30.6663	7.2233
	DMSO	C3	86.1206	2.73743	6.51391
	DMSO	C3	39.2198	23.9053	6.9049
	DMSO	C3	67.308	2.53043	6.16161
	DMSO	C3	59.0544	31.6862	8.01367
	DMSO	C3	162.634	2.77474	6.42126
	DMSO	C3	52.9933	26.9297	7.38422
	DMSO	C3	64.8917	63.718	8.13787
	DMSO	C3	39.1888	3.50077	7.9344
	DMSO	C3	62.2514	42.2692	7.2153
	DMSO	C3	47.6669	52.4923	8.86093
	DMSO	C3	48.6012	23.8577	10.1282
	DMSO	C3	60.6884	75.6524	8.61756
	DMSO	C3	81.0049	2.9556	6.52136
	DMSO	C3	50.8407	27.7141	7.27268
	DMSO	C3	50.0613	56.0093	9.81916
	DMSO	C3	57.7716	48.8933	7.92279
	DMSO	C3	42.8871	71.7387	11.8929
	DMSO	C3	72.4927	40.8733	8.09194
	DMSO	C3	79.6535	2.69394	6.47793
	DMSO	C3	54.0969	2.47347	5.93587
	DMSO	C3	84.7529	58.8347	7.21138
	DMSO	C3	45.0776	57.431	11.118
	DMSO	C3	63.8387	3.99908	5.97053
	DMSO	C3	44.0927	11.3706	8.06694
	DMSO	C3	42.5129	85.1506	13.2223
	DMSO	C3	51.0235	54.6715	8.44772
	DMSO	C3	57.2204	43.5818	8.38024
	DMSO	C3	64.098	57.5882	8.12918
	DMSO	C3	49.0897	2.58753	9.37287
	DMSO	C3	53.6279	19.0423	7.805
	DMSO	C3	72.2063	2.79581	6.19434
	DMSO	C3	57.6005	64.0814	7.18828
	DMSO	C3	98.9904	2.64569	5.92117
	DMSO	C3	44.6897	3.03911	9.75167
	DMSO	C3	63.2291	53.5634	8.39113
	DMSO	C3	44.5216	25.0087	7.38985
	DMSO	C3	74.1001	9.75776	5.99411
	DMSO	C3	40.5642	2.70459	7.34066
	DMSO	C3	44.3946	38.0844	8.29165
	DMSO	C3	40.0005	2.50882	6.47774
	DMSO	C3	93.0031	4.45266	5.81806
	DMSO	C3	43.198	2.51795	8.33948
	DMSO	C3	82.1389	15.2539	6.45719
	DMSO	C3	75.9885	50.3411	6.87331
	DMSO	C3	89.5543	75.0272	7.55389
	DMSO	C3	39.4683	43.5172	14.1931
	DMSO	C3	171.423	4.28094	46.016
	DMSO	C3	42.084	2.58678	5.74861
	DMSO	C3	97.6267	7.42282	13.102
	DMSO	C3	56.026	55.3206	8.59893
	DMSO	C3	80.1393	79.4906	7.65469
	DMSO	C3	36.6749	14.9061	8.98453
	DMSO	C3	68.5846	98.0274	8.74779
	DMSO	C3	59.9996	62.6457	8.19754
	DMSO	C3	106.767	62.4093	9.8743
	DMSO	C3	107.634	74.861	7.83259
	DMSO	C3	44.7899	51.6693	10.1122
	DMSO	C3	40.271	2.80597	8.10933
	DMSO	C3	46.3465	9.97554	8.02602
	DMSO	C3	43.2889	34.8203	8.79244
	DMSO	C3	41.1238	80.1785	12.3478
	DMSO	C3	85.3697	2.69644	6.6393
	DMSO	C3	51.3162	38.9502	7.41307
	DMSO	C3	41.8651	45.1726	8.54678
	DMSO	C3	61.5985	89.7713	9.10016
	DMSO	C3	19.9845	41.7337	6.5389
	DMSO	C3	79.9691	5.60732	5.6775
	DMSO	C3	67.5651	52.1074	7.74421
	DMSO	C3	34.5792	48.1357	9.8806
	DMSO	C3	71.3217	32.4963	6.58952
	DMSO	C3	82.694	35.0242	6.55162
	DMSO	C3	43.7069	23.65	8.93748
	DMSO	C3	48.2544	56.4737	8.92088
	DMSO	C3	40.4484	3.15494	8.91976
	DMSO	C3	50.0229	40.2579	6.53251
	DMSO	C3	53.5521	50.7487	9.76375
	DMSO	C3	54.8913	71.4989	8.47921
	DMSO	C3	54.9821	57.8308	10.7264
	DMSO	C3	46.3762	48.7995	8.73598
	DMSO	C3	30.0701	5.91729	7.22616
	DMSO	C3	60.0723	48.4752	7.4485
	DMSO	C3	49.8638	24.4393	8.42669
	DMSO	C3	58.9931	84.1629	9.97134
	DMSO	C3	39.465	32.0905	10.0911
	DMSO	C3	23.5989	25.9628	5.8623
	DMSO	C3	42.7957	58.3482	9.84092
	DMSO	C3	51.9203	39.979	9.1823
	DMSO	C3	167.727	24.5823	8.37605
	DMSO	C3	95.3655	8.08955	6.11177
	DMSO	C3	96.5387	2.95781	5.70236
	DMSO	C3	41.8434	41.9389	10.3954
	DMSO	C3	52.7049	11.1053	10.9205
	DMSO	C3	43.8241	32.8065	10.9382
	DMSO	C3	54.8379	54.2215	7.56695
	DMSO	C3	73.9935	57.634	7.28681
	DMSO	C3	87.8581	7.98132	6.50766
	DMSO	C3	55.5286	24.1469	7.6553
	DMSO	C3	40.3453	2.53369	7.48544
	DMSO	C3	51.286	11.5293	11.3904
	DMSO	C3	69.0333	20.4542	6.77835
	DMSO	C3	120.66	64.1751	8.86028
	DMSO	C3	41.4994	3.07263	7.81185
	DMSO	C3	204.291	2.59664	5.93172
	DMSO	C3	47.193	50.4717	9.77491
	DMSO	C3	51.2158	3.63354	7.83057
	DMSO	C3	80.3462	2.68057	5.94909
	DMSO	C3	44.3393	17.3907	9.0036
	DMSO	C3	71.9468	28.9582	7.17501
	DMSO	C3	72.5597	45.479	6.87947
	DMSO	C3	40.4192	98.59	10.6479
	DMSO	C3	78.3837	42.2884	6.53257
	DMSO	C3	42.1071	23.9159	9.58581
	DMSO	C3	60.4565	82.5385	10.6249
	DMSO	C3	56.2089	53.9574	8.27166
	DMSO	C3	59.08	6.20495	7.47329
	DMSO	C3	41.6494	2.35166	7.27681
	DMSO	C3	46.4055	64.1521	7.97547
	DMSO	C3	43.5605	2.56474	9.92076
	DMSO	C3	41.0916	2.78721	7.73099
	DMSO	C3	92.0004	2.67198	9.67861
	DMSO	C3	83.4103	33.7626	7.34243
	DMSO	C3	44.3865	58.7168	8.93459
	DMSO	C3	33.4132	8.79766	10.1524
	DMSO	C3	38.724	2.43584	7.74294
	DMSO	C3	58.057	33.1033	8.64463
	DMSO	C3	83.0384	12.0845	6.53409
	DMSO	C3	82.4753	31.9064	6.31654
	DMSO	C3	44.3078	53.6231	9.88986
	DMSO	C3	82.958	31.667	6.52792
	DMSO	C3	87.5237	51.7448	6.77145
	DMSO	C3	87.1658	2.8531	6.79582
	DMSO	C3	67.0001	2.58677	6.16658
	DMSO	C3	40.0873	61.8444	9.06321
	DMSO	C3	52.5842	56.3801	7.82901
	DMSO	C3	40.9752	4.40422	6.61812
	DMSO	C3	19.0879	9.75432	5.5374
	DMSO	C3	59.0511	66.9485	7.79529
	DMSO	C3	54.1041	75.7456	10.6124
	DMSO	C3	47.731	32.6672	8.98974
	DMSO	C3	40.0165	2.70939	10.5822
	DMSO	C3	52.3197	2.38909	6.00579
	DMSO	C3	49.882	15.2901	8.17368
	DMSO	C3	149.584	70.3871	7.57538
	DMSO	C3	41.6206	2.62281	6.20123
	DMSO	C3	44.9441	36.0492	12.6077
	DMSO	C3	59.6739	49.1785	8.18108
	DMSO	C3	45.9803	21.5815	10.3632
	DMSO	C3	51.1846	2.64781	6.74908
	DMSO	C3	39.5901	2.85072	9.64846
	DMSO	C3	40.7131	2.5894	6.9457
	DMSO	C3	71.4848	74.7519	8.78086
	DMSO	C3	50.9916	57.4691	10.6852
	DMSO	C3	52.6858	34.4653	8.65969
	DMSO	C3	46.9474	81.6522	8.4476
	DMSO	C3	44.552	42.9796	8.52985
	DMSO	C3	44.9709	14.9146	9.34671
	DMSO	C3	41.2651	37.1202	8.89314
	DMSO	C3	63.4891	54.4188	8.48255
	DMSO	C3	54.6564	50.9838	8.29991
	DMSO	C3	85.7489	2.56322	5.81756
	DMSO	C3	82.8062	34.3146	6.71299
	DMSO	C3	48.574	10.1856	8.00163
	DMSO	C3	43.4837	2.42986	5.73081
	DMSO	C3	57.7164	58.3227	8.26371
	DMSO	C3	45.7714	46.0251	9.04173
	DMSO	C3	64.683	30.5097	7.15033
	DMSO	C3	48.6608	26.7428	7.29801
	DMSO	C3	45.2318	39.0774	8.79172
	DMSO	C3	82.0013	59.5423	7.19157
	DMSO	C3	32.6093	6.59743	11.7404
	DMSO	C3	60.0589	76.5288	8.62527
	DMSO	C3	53.1876	60.9285	9.17462
	DMSO	C3	36.6134	3.44675	10.3501
	DMSO	C3	86.3603	9.66278	7.23878
	DMSO	C3	91.485	6.73271	6.60998
	DMSO	C3	44.5122	3.41692	10.0321
	DMSO	C3	80.2132	2.81867	6.11519
	DMSO	C3	27.8475	29.304	7.31246
	DMSO	C3	60.6884	90.2625	9.0948
	DMSO	C3	90.9992	2.91555	7.05091
	DMSO	C3	52.4397	47.3858	8.28267
	DMSO	C3	62.3566	49.8199	9.27541
	DMSO	C3	32.9445	13.226	11.216
	DMSO	C3	41.2313	28.2428	9.64055
	DMSO	C3	76.1839	29.0881	7.34385
	DMSO	C3	42.9028	2.46585	8.76038
	DMSO	C3	45.1036	56.218	8.21235
	DMSO	C3	49.204	2.66709	6.58132
	DMSO	C3	56.6029	30.9443	7.78521
	DMSO	C3	56.7979	15.2582	7.36033
	DMSO	C3	52.6417	45.2722	7.57215
	DMSO	C3	48.0826	49.4617	9.35237
	DMSO	C3	60.8701	54.9675	7.26943
	DMSO	C3	42.7764	2.54063	6.75308
	DMSO	C3	49.4418	2.76312	7.84203
	DMSO	C3	62.6984	80.4594	8.40256
	DMSO	C3	66.9038	81.8144	8.39848
	DMSO	C3	69.7438	40.8284	6.83805
	DMSO	C3	46.7629	60.6836	9.52317
	DMSO	C3	79.2067	53.7529	7.54915
	DMSO	C3	78.4336	2.50311	5.62565
	DMSO	C3	74.001	63.7676	7.98
	DMSO	C3	37.4861	5.07985	7.22249
	DMSO	C3	105.3	2.74878	6.55102
	DMSO	C3	74.5419	2.5555	6.10851
	DMSO	C3	56.5096	45.2207	8.49066
	DMSO	C3	44.901	31.3679	9.02764
	DMSO	C3	82.7896	3.58476	8.29211
	DMSO	C3	102.317	2.6845	5.93731
	DMSO	C3	39.0329	60.1882	12.2519
	DMSO	C3	85.0752	2.67168	5.77601
	DMSO	C3	40.3229	58.9283	8.52883
	DMSO	C3	49.2575	57.3111	8.65754
	DMSO	C3	74.6822	2.5458	6.14633
	DMSO	C3	58.088	60.7818	7.9493
	DMSO	C3	95.9799	8.60777	6.43423
	DMSO	C3	79.8141	3.43936	6.60348
	DMSO	C3	42.7475	2.76035	12.7022
	DMSO	C3	34.6201	2.83536	9.04019
	DMSO	C3	47.54	25.6772	8.70021
	DMSO	C3	33.9506	2.8995	7.92042
	DMSO	C3	63.7008	54.598	7.55702
	DMSO	C3	57.0277	31.2841	6.48767
	DMSO	C3	37.8705	27.8266	8.08402
	DMSO	C3	38.2126	2.6183	8.79813
	DMSO	C3	79.3969	77.2259	8.88366
	DMSO	C3	77.6675	44.0916	7.03716
	DMSO	C3	72.896	8.10011	6.30827
	DMSO	C3	59.365	41.2526	7.68316
	DMSO	C3	52.2946	34.0898	6.49809
	DMSO	C3	65.9181	2.43086	5.95342
	DMSO	C3	78.0711	2.52116	6.09927
	DMSO	C3	82.9631	68.5942	7.83745
	DMSO	C3	46.9202	83.6645	8.98704
	DMSO	C3	57.6686	55.0943	7.4137
	DMSO	C3	69.992	39.8588	6.61635
	DMSO	C3	38.2526	21.9666	8.74785
	DMSO	C3	35.6786	2.85422	12.131
	DMSO	C3	62.3394	2.40424	6.53429
	DMSO	C3	32.7331	2.36602	6.06087
	DMSO	C3	88.8023	2.64012	6.14787
	DMSO	C3	65.1608	60.0509	7.37087
	DMSO	C3	47.4435	2.60066	7.35998
	DMSO	C3	48.0793	56.0975	10.1271
	DMSO	C3	70.4469	64.0541	7.61868
	DMSO	C3	43.7125	24.1254	8.97566
	DMSO	C3	79.7067	75.6943	8.17949
	DMSO	C3	46.5922	6.36558	7.32773
	DMSO	C3	47.2089	2.59251	8.27481
	DMSO	C3	79.4206	13.6305	6.79492
	DMSO	C3	53.9153	61.1156	8.4537
	DMSO	C3	43.0855	23.6956	10.6345
	DMSO	C3	42.2169	2.54254	7.6855
	DMSO	C3	38.6864	2.78917	7.35782
	DMSO	C3	51.7118	17.3785	6.79638
	DMSO	C3	45.0735	31.8166	7.26018
	DMSO	C3	21.0889	2.72617	6.10256
	DMSO	C3	30.2525	8.01967	5.33752
	DMSO	C3	63.1354	28.0647	6.56314
	DMSO	C3	17.495	10.0805	5.37212
	DMSO	C3	43.0874	17.2689	8.98353
	DMSO	C3	189.039	2.98343	6.52228
	DMSO	C3	46.6843	16.7543	7.59706
	DMSO	C3	27.6083	37.7115	6.52408
	DMSO	C3	66.5275	53.814	9.07152
	DMSO	C3	49.6975	72.5952	8.94072
	DMSO	C3	53.9565	67.8338	8.34125
	DMSO	C3	63.9201	54.0562	8.05307
	DMSO	C3	34.3547	71.409	13.4075
	DMSO	C3	52.3235	2.91594	8.70015
	DMSO	C3	79.663	38.035	7.73711
	DMSO	C3	87.4829	3.85225	6.94484
	DMSO	C3	52.179	21.3355	9.14885
	DMSO	C3	76.7464	56.6831	7.9705
	DMSO	C3	56.6958	39.4017	8.85625
	DMSO	C3	57.2849	78.7436	9.65003
	DMSO	C3	12.8067	40.0697	6.78716
	DMSO	C3	35.8524	2.47157	6.24669
	DMSO	C3	61.6533	85.3877	8.38159
	DMSO	C3	53.3124	53.7355	8.8703
	DMSO	C3	56.0169	82.4393	9.16248
	DMSO	C3	48.1766	50.8124	10.1749
	DMSO	C3	44.8248	54.1499	10.2029
	DMSO	C3	98.2138	2.91819	6.73098
	DMSO	C3	40.7371	38.4217	11.8734
	DMSO	C3	84.4624	85.3723	8.61949
	DMSO	C3	88.1294	45.147	7.47275
	DMSO	C3	59.2193	2.46988	6.36891
	DMSO	C3	96.0633	17.9395	6.01376
	DMSO	C3	44.1749	58.0838	8.06653
	DMSO	C3	39.8029	23.3201	9.09188
	DMSO	C3	64.6566	57.3798	7.09448
	DMSO	C3	46.8312	27.8932	11.6225
	DMSO	C3	43.6786	2.71838	9.52806
	DMSO	C3	32.5998	2.60798	6.65249
	DMSO	C3	73.5728	14.5796	5.97736
	DMSO	C3	41.7469	2.68378	7.80414
	DMSO	C3	49.8625	75.8263	8.4464
	DMSO	C3	46.6491	2.70458	7.70586
	DMSO	C3	46.1548	92.1574	9.42073
	DMSO	C3	73.8597	77.6038	7.58759
	DMSO	C3	85.9021	2.71116	6.22611
	DMSO	C3	42.9649	18.482	7.44573
	DMSO	C3	53.0372	42.246	7.80214
	DMSO	C3	42.1135	56.4795	11.1629
	DMSO	C3	77.3053	62.0961	8.92905
	DMSO	C3	81.5612	53.4108	7.12682
	DMSO	C3	83.8801	73.5437	8.81232
	DMSO	C3	43.3555	2.55892	7.74125
	DMSO	C3	38.053	3.00697	8.32872
	DMSO	C3	45.9586	62.8125	9.64023
	DMSO	C3	50.9839	6.62507	8.20219
	DMSO	C3	88.8252	55.6697	6.84044
	DMSO	C3	22.7732	29.7818	6.84473
	DMSO	C3	67.1408	56.8558	9.95065
	DMSO	C3	45.2488	37.3225	9.40818
	DMSO	C3	252.12	4.08329	11.1327
	DMSO	C3	73.0378	57.9604	8.04717
	DMSO	C3	48.4197	58.6652	10.0275
	DMSO	C3	32.7951	2.52177	6.62707
	DMSO	C3	74.1618	41.7651	7.50228
	DMSO	C3	47.4061	11.4914	7.43012
	DMSO	C3	192.929	10.992	7.82358
	DMSO	C3	62.0346	34.8663	6.6107
	DMSO	C3	37.7173	5.77734	9.45403
	DMSO	C3	134.333	51.5957	7.91981
	DMSO	C3	25.0003	93.7545	11.1384
	DMSO	C3	75.7847	51.3827	8.00572
	DMSO	C3	51.5031	40.6029	9.76611
	DMSO	C3	51.3748	3.58112	7.44389
	DMSO	C3	34.6095	3.08043	7.94475
	DMSO	C3	104.188	2.72407	6.10218
	DMSO	C3	41.2575	38.6203	9.6623
	DMSO	C3	45.0018	50.9117	10.938
	DMSO	C3	55.7147	89.6437	8.94469
	DMSO	C3	250.849	58.2633	8.23795
	DMSO	C3	64.6568	79.3462	8.30884
	DMSO	C3	72.2818	3.03115	5.67217
	DMSO	C3	40.6578	2.65827	8.24833
	DMSO	C3	84.0965	19.9652	10.5618
	DMSO	C3	42.2777	18.952	8.60195
	DMSO	C3	63.5599	77.5441	9.36273
	DMSO	C3	42.3471	10.9864	8.9734
	DMSO	C3	45.919	2.72577	8.33122
	DMSO	C3	77.325	3.83153	6.43243
	DMSO	C3	70.6468	46.8334	7.40542
	DMSO	C3	59.9188	82.6895	9.77412
	DMSO	C3	50.2246	8.49878	8.2582
	DMSO	C3	129.738	71.7815	8.9797
	DMSO	C3	54.751	68.2054	8.08859
	DMSO	C3	62.8319	36.9813	7.85705
	DMSO	C3	75.4473	5.59566	6.45295
	DMSO	C3	17.279	60.8187	7.21812
	DMSO	C3	57.9297	81.7102	8.93267
	DMSO	C3	40.5632	17.2942	7.66415
	DMSO	C3	36.384	2.75297	7.41254
	DMSO	C3	34.7617	2.89064	10.9849
	DMSO	C3	63.3571	55.6274	7.57327
	DMSO	C3	50.9812	2.51912	8.01025
	DMSO	C3	59.7861	47.3309	7.93826
	DMSO	C3	41.0719	2.55645	7.57191
	DMSO	C3	127.153	77.4366	10.0004
	DMSO	C3	97.9698	3.02011	6.50894
	DMSO	C3	59.096	39.7295	9.81881
	DMSO	C3	50.0993	11.0302	8.17532
	DMSO	C3	69.4745	42.4762	7.43341
	DMSO	C3	39.7241	2.69172	7.98602
	DMSO	C3	75.5148	67.5045	6.93868
	DMSO	C3	45.2807	22.3381	7.95967
	DMSO	C3	87.8349	2.7027	6.34417
	DMSO	C3	17.3175	33.9373	6.08258
	DMSO	C3	92.5635	43.0876	6.86502
	DMSO	C3	43.7234	81.3327	10.9023
	DMSO	C3	57.7179	35.7018	8.04536
	DMSO	C3	48.4711	2.59804	6.26382
	DMSO	C3	50.9857	76.6313	9.90895
	DMSO	C3	42.3922	23.1963	8.33942
	DMSO	C3	44.5101	4.77283	9.30001
	DMSO	C3	74.903	17.952	6.79813
	DMSO	C3	35.8367	2.83126	8.1808
	DMSO	C3	47.4531	2.45221	6.30143
	DMSO	C3	77.0395	16.9328	6.05824
	DMSO	C3	20.2545	6.35951	5.63195
	DMSO	C3	62.5271	86.3541	9.62171
	DMSO	C3	52.8889	14.4152	10.1293
	DMSO	C3	39.2748	20.7777	8.16461
	DMSO	C3	33.9114	2.37223	6.39366
	DMSO	C3	90.8524	3.08447	6.31608
	DMSO	C3	41.7397	8.17342	10.5867
	DMSO	C3	43.9087	47.8164	8.62808
	DMSO	C3	45.4686	5.3516	9.31503
	DMSO	C3	36.824	5.30215	8.92334
	DMSO	C3	140.346	57.3107	7.51025
	DMSO	C3	48.8283	90.681	10.5302
	DMSO	C3	52.7131	22.6058	7.3668
	DMSO	C3	89.3282	2.67104	6.37108
	DMSO	C3	47.8107	2.72348	7.08195
	DMSO	C3	69.548	61.095	7.98707
	DMSO	C3	42.3651	17.7491	8.88501
	DMSO	C3	54.9661	77.6826	12.3674
	DMSO	C3	87.8802	8.72726	6.67212
	DMSO	C3	41.5556	2.63701	9.55979
	DMSO	C3	82.7851	3.76324	6.22777
	DMSO	C3	77.8033	41.1174	7.90833
	DMSO	C3	43.8814	13.8581	7.9432
	DMSO	C3	48.4816	56.141	8.0801
	DMSO	C3	46.9615	35.9373	8.44911
	DMSO	C3	41.0118	55.8504	9.26475
	DMSO	C3	78.1017	58.537	7.6944
	DMSO	C3	62.6146	20.2709	6.61891
	DMSO	C3	42.0046	58.8055	10.0258
	DMSO	C3	89.1284	2.58483	5.92458
	DMSO	C3	55.6526	45.221	7.53581
	DMSO	C3	39.0214	2.75391	6.27641
	DMSO	C3	87.6757	31.4222	6.61842
	DMSO	C3	47.699	32.0632	9.7837
	DMSO	C3	72.774	3.85881	5.90648
	DMSO	C3	44.2641	2.55658	8.86971
	DMSO	C3	43.3432	52.6463	7.03581
	DMSO	C3	40.6404	14.7871	7.08593
	DMSO	C3	53.2271	79.6779	9.58661
	DMSO	C3	43.0023	2.52134	7.95302
	DMSO	C3	83.0511	2.69285	5.91119
	DMSO	C3	95.8802	49.6373	7.38398
	DMSO	C3	48.9252	3.52385	8.52213
	DMSO	C3	30.4188	13.2141	5.4616
	DMSO	C3	56.8282	41.2757	6.20596
	DMSO	C3	62.6386	65.3248	7.50385
	DMSO	C3	52.9284	96.3505	9.72944
	DMSO	C3	71.1991	41.7736	8.35383
	DMSO	C3	50.2619	27.1335	8.46631
	DMSO	C3	43.3764	3.05431	7.45542
	DMSO	C3	45.9661	25.608	7.76684
	DMSO	C3	55.9828	60.2488	8.19614
	DMSO	C3	27.7571	16.9515	5.84065
	DMSO	C3	42.6341	2.6314	7.85543
	DMSO	C3	50.8085	50.6937	9.04562
	DMSO	C3	64.5088	53.5909	7.71675
	DMSO	C3	40.1333	10.7545	7.19365
	DMSO	C3	85.087	7.5728	6.49739
	DMSO	C3	46.6799	2.54442	6.98778
	DMSO	C3	61.5125	40.6632	8.15381
	DMSO	C3	31.0317	3.76156	9.11151
	DMSO	C3	60.4713	59.7108	8.49872
	DMSO	C3	44.4641	41.0855	8.41409
	DMSO	C3	76.2447	48.1338	7.19081
	DMSO	C3	81.5504	58.3688	7.45029
	DMSO	C3	46.4532	53.6902	10.3875
	DMSO	C3	46.4995	6.84901	7.58849
	DMSO	C3	45.9432	61.3411	8.22429
	DMSO	C3	37.3333	22.99	13.7762
	DMSO	C3	89.6457	31.0714	7.32222
	DMSO	C3	40.8232	5.50774	8.08892
	DMSO	C3	46.2426	2.50885	6.55651
	DMSO	C3	39.3301	4.53189	8.37118
	DMSO	C3	81.7926	2.71969	6.45903
	DMSO	C3	39.8755	2.44762	6.7869
	DMSO	C3	40.1938	29.6906	11.5401
	DMSO	C3	40.8208	2.57343	6.49092
	DMSO	C3	75.865	3.70691	7.17172
	DMSO	C3	45.7604	19.0726	7.42888
	DMSO	C3	183.238	2.8015	6.05879
	DMSO	C3	78.9468	52.5111	8.09728
	DMSO	C3	57.9949	37.3711	5.79742
	DMSO	C3	79.5186	50.7977	8.39716
	DMSO	C3	94.1771	49.3612	8.20613
	DMSO	C3	44.7528	2.44967	5.79599
	DMSO	C3	43.0555	8.59403	10.32
	DMSO	C3	84.2643	43.4355	6.89878
	DMSO	C3	177.3	25.3635	8.69463
	DMSO	C3	43.7362	2.63401	6.41604
	DMSO	C3	57.6695	61.9915	8.40186
	DMSO	C3	54.4174	51.464	7.15207
	DMSO	C3	56.5783	46.4556	8.35676
	DMSO	C3	42.1146	2.56833	6.13039
	DMSO	C3	56.1832	71.8134	8.94318
	DMSO	C3	58.1822	104.073	10.5689
	DMSO	C3	87.3589	2.68524	5.90208
	DMSO	C3	46.7373	2.88918	11.0955
	DMSO	C3	91.6038	5.18318	6.09025
	DMSO	C3	48.8456	33.2681	7.15416
	DMSO	C3	73.6364	38.5922	7.60795
	DMSO	C3	72.9189	50.5226	7.13521
	DMSO	C3	40.0369	2.65958	9.42524
	DMSO	C3	48.8	45.9762	8.81348
	DMSO	C3	54.855	85.6645	8.64084
	DMSO	C3	46.6259	2.8523	9.12315
	DMSO	C3	80.6594	2.72656	6.71433
	DMSO	C3	42.8314	2.45413	6.0873
	DMSO	C3	35.2317	22.4779	8.23766
	DMSO	C3	39.1499	38.224	9.62806
	DMSO	C3	46.2642	32.3386	7.35132
	DMSO	C3	36.4491	20.3921	13.7744
	DMSO	C3	44.3982	2.5832	6.64221
	DMSO	C3	78.0529	21.6812	7.65392
	DMSO	C3	64.9559	129.217	10.05
	DMSO	C3	47.8865	41.5913	9.05954
	DMSO	C3	88.4993	76.8019	10.8795
	DMSO	C3	35.7586	2.80018	6.45254
	DMSO	C3	70.3834	31.3415	7.57845
	DMSO	C3	49.4345	58.5232	9.42752
	DMSO	C3	37.0289	2.86817	7.75428
	DMSO	C3	57.347	64.0227	8.82317
	DMSO	C3	91.4254	2.80311	6.42804
	DMSO	C3	35.112	7.67514	6.97676
	DMSO	C3	72.3662	58.5762	7.72957
	DMSO	C3	35.5728	20.5217	9.21759
	DMSO	C3	47.7741	40.9376	9.96749
	DMSO	C3	38.1288	3.37627	9.88254
	DMSO	C3	52.2336	43.8702	8.59868
	DMSO	C3	48.2637	49.1335	9.00162
	DMSO	C3	78.9284	68.2112	7.83476
	DMSO	C3	110.529	13.1454	6.35021
	DMSO	C3	56.4732	87.9309	10.6184
	DMSO	C3	43.9507	3.28489	8.80474
	DMSO	C3	73.2438	46.3046	10.474
	DMSO	C3	78.8287	24.1782	6.57059
	DMSO	C3	46.3261	22.4073	9.66045
	DMSO	C3	32.3014	2.72984	10.2051
	DMSO	C3	79.9757	26.3859	6.83662
	DMSO	C3	57.0587	67.7346	9.24786
	DMSO	C3	56.4917	84.5472	11.2913
	DMSO	C3	51.2142	38.6689	6.8659
	DMSO	C3	38.5625	3.23516	7.62282
	DMSO	C3	38.1563	14.9933	7.01368
	DMSO	C3	86.272	3.11464	7.22378
	DMSO	C3	40.4598	16.7631	8.06741
	DMSO	C3	55.8678	49.5881	7.98154
	DMSO	C3	56.9554	26.4635	7.83495
	DMSO	C3	42.7482	5.7875	7.91446
	DMSO	C3	65.1891	34.1935	6.83668
	DMSO	C3	78.0428	51.7994	6.66514
	DMSO	C3	97.8252	124.774	10.7226
	DMSO	C3	33.6098	2.41848	9.04098
	DMSO	C3	46.9928	45.9578	10.2555
	DMSO	C3	64.4485	73.2815	7.02379
	DMSO	C3	44.9736	2.652	6.8293
	DMSO	C3	81.3345	68.367	8.4427
	DMSO	C3	53.3899	2.45005	6.36159
	DMSO	C3	94.9988	45.1178	7.04135
	DMSO	C3	47.8305	45.5506	8.67135
	DMSO	C3	68.9456	11.3968	5.54857
	DMSO	C3	50.9813	37.7219	7.68055
	DMSO	C3	44.4413	11.307	6.92045
	DMSO	C3	52.3442	57.2272	8.64869
	DMSO	C3	42.3316	28.4735	9.81334
	DMSO	C3	95.8774	65.9569	9.29099
	DMSO	C3	47.403	2.85162	7.75725
	DMSO	C3	39.4488	2.79899	9.22216
	DMSO	C3	70.1083	49.0683	7.60329
	DMSO	C3	73.2878	48.8869	7.92468
	DMSO	C3	95.5754	13.5152	6.79325
	DMSO	C3	39.8446	3.24091	8.81913
	DMSO	C3	55.3092	64.7267	9.34263
	DMSO	C3	33.7909	8.36483	10.0866
	DMSO	C3	42.926	2.49066	6.79672
	DMSO	C3	31.3991	4.51472	8.49159
	DMSO	C3	43.9614	34.479	9.51406
	DMSO	C3	45.3167	44.9814	7.12708
	DMSO	C3	41.328	39.477	9.48456
	DMSO	C3	38.4976	9.51459	7.05491
	DMSO	C3	88.4567	2.70202	10.0012
	DMSO	C3	55.3426	44.4006	9.27556
	DMSO	C3	46.8377	20.7805	7.02008
	DMSO	C3	46.2047	3.18777	8.82938
	DMSO	C3	48.8374	2.62283	7.87627
	DMSO	C3	39.581	2.40914	8.03552
	DMSO	C3	43.1071	3.26844	8.58668
	DMSO	C3	54.2538	44.4441	9.42108
	DMSO	C3	56.9718	13.1602	7.13644
	DMSO	C3	55.6725	71.3984	9.41733
	DMSO	C3	41.4774	34.8754	8.79046
	DMSO	C3	55.0887	55.5342	8.97301
	DMSO	C3	71.3178	90.3726	8.59976
	DMSO	C3	53.3447	61.8944	9.6274
	DMSO	C3	52.1161	56.7634	8.1185
	DMSO	C3	42.5033	18.8913	10.2779
	DMSO	C3	68.3292	22.0854	7.09838
	DMSO	C3	36.1353	2.7892	10.2545
	DMSO	C3	52.6599	89.2779	10.8301
	DMSO	C3	42.059	49.9033	10.5797
	DMSO	C3	72.6181	64.7537	8.32688
	DMSO	C3	46.6933	110.564	10.7257
	DMSO	C3	59.1976	59.7763	7.73043
	DMSO	C3	83.3204	2.81064	6.3051
	DMSO	C3	46.4436	39.1065	8.55604
	DMSO	C3	91.2354	89.1794	10.1521
	DMSO	C3	79.1852	46.0331	7.50877
	DMSO	C3	58.3129	73.9329	8.48345
	DMSO	C3	65.663	52.139	8.47236
	DMSO	C3	39.2034	2.49244	7.80399
	DMSO	C3	130.054	2.8943	7.84959
	DMSO	C3	128.087	48.1752	8.85041
	DMSO	C3	88.0368	76.3024	7.8937
	DMSO	C3	58.4804	44.9134	7.71088
	DMSO	C3	64.145	71.0813	7.5996
	DMSO	C3	160.162	2.56965	7.97877
	DMSO	C3	43.2403	2.63273	11.1794
	DMSO	C3	77.7788	3.26419	5.86181
	DMSO	C3	33.8219	2.46481	6.71236
	DMSO	C3	47.3962	29.2316	10.8113
	DMSO	C3	76.8674	56.9209	8.37404
	DMSO	C3	81.6972	2.72417	6.24691
	DMSO	C3	63.605	87.3022	8.71514
	DMSO	C3	46.8756	3.18372	12.3441
	DMSO	C3	32.1088	2.93523	10.3618
	DMSO	C3	56.3276	76.3731	9.14239
	DMSO	C3	151.321	10.3464	6.13476
	DMSO	C3	80.5625	34.8283	9.30728
	DMSO	C3	71.0081	2.45581	5.87951
	DMSO	C3	50.998	46.8702	10.319
	DMSO	C3	70.6909	68.4778	7.83442
	DMSO	C3	42.5884	2.46974	6.51468
	DMSO	C3	48.2805	96.1551	9.76958
	DMSO	C3	33.4981	2.43813	7.76424
	DMSO	C3	70.2607	66.3777	7.91723
	DMSO	C3	39.045	3.98032	7.65226
	DMSO	C3	42.8497	39.0772	6.98842
	DMSO	C3	72.6414	3.18916	9.62339
	DMSO	C3	46.239	2.56064	7.72016
	DMSO	C3	46.9284	36.3981	8.20931
	DMSO	C3	48.564	2.51169	8.15297
	DMSO	C3	51.1665	45.1465	8.80209
	DMSO	C3	53.1487	71.087	8.78657
	DMSO	C3	51.8882	20.4544	9.1235
	DMSO	C3	72.1193	2.93555	6.27369
	DMSO	C3	74.5959	51.9265	7.84052
	DMSO	C3	53.9803	18.8409	10.0033
	DMSO	C3	49.1763	3.0592	7.28479
	DMSO	C3	42.8134	2.49671	7.41773
	DMSO	C3	46.0139	20.4305	9.41545
	DMSO	C3	78.0208	63.8898	8.19133
	DMSO	C3	40.766	59.8803	10.2264
	DMSO	C3	52.299	2.53522	8.58684
	DMSO	C3	49.1342	138.765	16.0705
	DMSO	C3	66.3651	76.958	8.90513
	DMSO	C3	53.3416	21.9091	7.58455
	DMSO	C3	43.7041	3.03618	8.46573
	DMSO	C3	85.1427	41.5	7.48679
	DMSO	C3	34.7183	2.7651	11.1499
	DMSO	C3	52.6314	57.9757	8.43752
	DMSO	C3	68.6899	73.0561	8.65805
	DMSO	C3	51.7083	68.4591	8.94405
	DMSO	C3	97.7699	2.63205	6.65551
	DMSO	C3	40.6096	23.8897	8.58758
	DMSO	C3	45.4743	46.149	9.3394
	DMSO	C3	515.743	42.8912	9.52908
	DMSO	C3	56.5212	75.41	10.0959
	DMSO	C3	36.0137	3.07	11.1647
	DMSO	C3	47.4048	2.71997	7.42639
	DMSO	C3	43.6556	2.58249	7.28069
	DMSO	C3	44.2742	20.5718	9.37659
	DMSO	C3	91.3947	57.6237	6.71616
	DMSO	C3	50.2205	29.7979	8.22904
	DMSO	C3	74.8718	70.3928	7.81576
	DMSO	C3	43.3123	54.7918	12.2068
	DMSO	C3	83.4622	49.9919	7.47605
	DMSO	C3	43.3759	2.66173	6.89107
	DMSO	C3	58.7933	80.5462	9.13127
	DMSO	C3	37.9892	2.6524	6.99557
	DMSO	C3	85.2945	22.1366	6.52438
	DMSO	C3	83.654	52.6519	7.61368
	DMSO	C3	54.8789	36.0745	7.96373
	DMSO	C3	48.2336	52.5553	9.40772
	DMSO	C3	52.5421	44.3225	10.5175
	DMSO	C3	48.2131	2.74904	7.55787
	DMSO	C3	45.3608	23.5166	9.0789
	DMSO	C3	63.8706	76.7443	8.00145
	DMSO	C3	41.2957	2.57143	7.91876
	DMSO	C3	30.9	2.69457	7.22479
	DMSO	C3	83.0143	3.7107	14.7793
	DMSO	C3	53.0517	17.5449	8.22929
	DMSO	C3	95.3125	86.8713	10.2039
	DMSO	C3	48.4424	2.4917	5.86865
	DMSO	C3	84.6176	2.63656	5.56848
	DMSO	C3	42.9729	2.73145	7.22401
	DMSO	C3	43.0447	11.978	8.17282
	DMSO	C3	67.4398	28.7	6.89719
	DMSO	C3	24.0377	8.08786	5.65412
	DMSO	C3	48.5942	38.3488	11.7676
	DMSO	C3	54.4329	35.9715	7.95907
	DMSO	C3	43.7077	77.6795	9.71297
	DMSO	C3	56.2604	70.2674	9.61982
	DMSO	C3	72.429	3.09374	6.09433
	DMSO	C3	83.0358	2.5601	5.99341
	DMSO	C3	42.1558	2.41315	6.06749
	DMSO	C3	41.2717	31.9597	9.08797
	DMSO	C3	48.8719	57.0086	11.4558
	DMSO	C3	45.2566	30.2573	8.26682
	DMSO	C3	142.655	30.7241	7.27912
	DMSO	C3	43.5751	3.94896	8.0603
	DMSO	C3	71.0708	54.8631	7.62849
	DMSO	C3	48.8874	11.8623	8.38797
	DMSO	C3	50.2181	2.41064	5.69002
	DMSO	C3	79.7339	4.33019	6.50132
	DMSO	C3	48.9063	26.367	9.0284
	DMSO	C3	73.4305	82.1178	8.43329
	DMSO	C3	51.8981	58.143	8.05266
	DMSO	C3	49.9835	75.9043	9.06807
	DMSO	C3	89.8418	2.64722	5.97888
	DMSO	C3	49.3923	2.54942	6.51155
	DMSO	C3	37.6172	13.2828	8.2769
	DMSO	C3	36.5075	2.7042	9.74509
	DMSO	C3	40.5755	10.9024	10.6595
	DMSO	C3	35.5139	7.06927	9.91526
	DMSO	C3	46.507	27.4858	6.76712
	DMSO	C3	65.4368	65.7012	8.51878
	DMSO	C3	52.4685	96.4298	9.21903
	DMSO	C3	42.8189	2.5577	6.7806
	DMSO	C3	51.5607	64.6305	8.50281
	DMSO	C3	74.3459	24.0783	7.4981
	DMSO	C3	54.5005	25.4553	6.84935
	DMSO	C3	41.0732	2.51794	8.48867
	DMSO	C3	100.169	2.70116	5.59006
	DMSO	C3	42.5568	2.66175	10.1189
	DMSO	C3	49.1234	11.3294	7.86808
	DMSO	C3	44.415	2.44914	7.83317
	DMSO	C3	24.6564	2.46922	5.95018
	DMSO	C3	46.4819	2.59082	6.70506
	DMSO	C3	59.1066	28.1924	8.52179
	DMSO	C3	57.1136	50.7008	7.90985
	DMSO	C3	16.1606	6.1088	5.48584
	DMSO	C3	40.6506	19.4589	7.29742
	DMSO	C3	90.7933	42.7831	6.81629
	DMSO	C3	62.2366	89.6601	8.67189
	DMSO	C3	45.6992	2.52828	7.05364
	DMSO	C3	48.5837	30.7998	8.51426
	DMSO	C3	55.2955	28.6425	7.83392
	DMSO	C3	53.7671	53.3466	8.69036
	DMSO	C3	80.7393	66.9517	8.04333
	DMSO	C3	51.5462	60.9683	10.6563
	DMSO	C3	43.7613	2.48128	6.90916
	DMSO	C3	57.5461	39.226	8.77655
	DMSO	C3	52.92	19.5919	5.83187
	DMSO	C3	64.6864	41.3978	7.24113
	DMSO	C3	11.8128	9.34296	5.48179
	DMSO	C3	67.6371	46.3509	7.46668
	DMSO	C3	46.3377	35.2626	8.01626
	DMSO	C3	76.3858	2.68105	5.34387
	DMSO	C3	33.6976	2.69237	6.86777
	DMSO	C3	117.626	61.4704	9.41119
	DMSO	C3	47.4791	2.47951	6.7526
	DMSO	C3	84.6847	40.3215	7.18259
	DMSO	C3	37.2337	2.42212	6.65472
	DMSO	C3	71.2377	86.6002	7.71463
	DMSO	C3	44.7601	16.7421	6.50069
	DMSO	C3	12.7538	15.2591	5.62155
	DMSO	C3	38.8699	2.61556	6.1804
	DMSO	C3	41.3151	23.7521	7.34156
	DMSO	C3	16.3725	2.34852	6.76446
	DMSO	C3	92.2484	62.9982	7.54724
	DMSO	C3	46.7494	2.91464	8.0419
	DMSO	C3	181.211	43.4513	7.43634
	DMSO	C3	58.651	53.3121	8.36092
	DMSO	C3	77.5464	24.4177	7.38602
	DMSO	C3	22.0408	5.14128	5.82004
	DMSO	C3	78.7745	2.82761	6.60932
	DMSO	C3	71.2546	20.9101	7.11966
	DMSO	C3	39.6804	19.7708	7.60741
	DMSO	C3	80.4077	7.56852	6.69704
	DMSO	C3	44.1245	2.72231	6.73655
	DMSO	C3	78.712	63.316	7.09228
	DMSO	C3	54.4912	87.7502	10.089
	DMSO	C3	76.8881	72.4584	7.41552
	DMSO	C3	63.8832	56.1349	7.42496
	DMSO	C3	45.4585	3.05398	8.95839
	DMSO	C3	59.2643	92.4117	10.9086
	DMSO	C3	83.3523	56.1556	11.7896
	DMSO	C3	59.4553	43.3553	7.66006
	DMSO	C3	60.3732	80.6818	8.61117
	DMSO	C3	42.5218	16.0352	8.65776
	DMSO	C3	94.7447	2.39356	5.64916
	DMSO	C3	36.2401	2.86303	7.83981
	DMSO	C3	34.1721	2.42799	7.70447
	DMSO	C3	63.8977	19.9857	6.49481
	DMSO	C3	66.5954	2.48086	5.66558
	DMSO	C3	43.2928	2.45874	6.65615
	DMSO	C3	46.8258	2.65856	8.16726
	DMSO	C3	40.6695	2.60776	6.34142
	DMSO	C3	60.312	49.522	7.81368
	DMSO	C3	41.2833	31.5772	9.63899
	DMSO	C3	38.584	2.66951	8.99279
	DMSO	C3	33.5185	8.9524	9.71525
	DMSO	C3	55.1553	68.5862	8.32761
	DMSO	C3	63.2641	79.0129	9.30189
	DMSO	C3	68.9615	6.19241	9.16238
	DMSO	C3	72.2276	33.5309	7.2726
	DMSO	C3	61.3341	98.6335	9.68281
	DMSO	C3	65.443	43.8419	9.0771
	DMSO	C3	45.9919	2.71589	6.12259
	DMSO	C3	107.98	2.66323	6.16726
	DMSO	C3	52.5539	33.6255	10.6615
	DMSO	C3	33.8587	2.74936	7.87829
	DMSO	C3	58.2058	69.1104	9.41031
	DMSO	C3	47.0844	13.4658	8.56954
	DMSO	C3	42.4794	40.9994	7.66621
	DMSO	C3	126.977	28.6208	6.28774
	DMSO	C3	66.8279	2.72768	6.31084
	DMSO	C3	83.9779	12.3528	5.70936
	DMSO	C3	221.737	38.453	10.782
	DMSO	C3	50.3803	66.2351	8.70479
	DMSO	C3	40.298	22.8477	6.96004
	DMSO	C3	92.5985	3.29239	11.6837
	DMSO	C3	51.7395	50.4641	7.44476
	DMSO	C3	49.5561	52.3766	8.26759
	DMSO	C3	34.0494	47.6793	8.38408
	DMSO	C3	81.1973	2.91379	7.01446
	DMSO	C3	89.274	15.0405	5.70133
[truncated: 3,002 more rows]

## Sheet: ED Fig 1f
	Quantitation of EdU- 1C (G1) and EdU+ (S) nuclei with chromatin-bound MCM4 (A.U. > 120).
	cell cycle	FT282-hTERT p53-R175H
		WT			CCNE1 (C3)
	G1	4.36562	4.70446	6.91358	0.625	2.37154	1.31291
	S	11.7061	14.1917	13.4884	0.837776	2.41796	1.30976

## Sheet: ED Fig 1h
	Clonogenic survival assays of the indicated RPE1-hTERT p53-/- Cas9 cell lines transduced with lentivirus expressing the indicated sgRNAs
	RPE1-hTERT p53-/-
	WT						CCNE1-T2A-GFP C2						CCNE1-T2A-GFP C21
	PKMYT1 sg4	PKMYT1 sg6	WEE1 sg1	WEE1 sg3	CDK2 sg1	CDK2 sg2	PKMYT1 sg4	PKMYT1 sg6	WEE1 sg1	WEE1 sg3	CDK2 sg1	CDK2 sg2	PKMYT1 sg4	PKMYT1 sg6	WEE1 sg1	WEE1 sg3	CDK2 sg1	CDK2 sg2
	0.713044	0.8	0.017885	0.120512	0.163854	0.0952025	0.035461	0.0780142	0.10058	0.05654	0.19528	0.0912994	0.0246914	0.0740741	0.15692	0.032501	0.164702	0.074525
	0.761905	0.833333	0.083744	0.068241	0.138033	0.152601	0.0163934	0.0491803	0.03658	0.07792	0.162251	0.111654	0.0138889	0.0416667	0.065851	0.056002	0.112851	0.102044
	0.857432	0.7463	0.029801	0.025098	0.119383	0.102555	0.09384	0.01293	0.039715	0.098871	0.146115	0.136553	0.07485	0.01293	0.018241	0.087057	0.172034	0.18242

## Sheet: ED Fig 1j
	Clonogenic survival assays of the indicated FT282-hTERT p53R175H cell lines nucleofected with Cas9 ribonucleoproteins assembled with the indicated sgRNAs
	RPE1-hTERT p53-/-
	WT						CCNE1-T2A-GFP C2						CCNE1-T2A-GFP C21
	PKMYT1 sg4	PKMYT1 sg6	WEE1 sg1	WEE1 sg3	CDK2 sg1	CDK2 sg2	PKMYT1 sg4	PKMYT1 sg6	WEE1 sg1	WEE1 sg3	CDK2 sg1	CDK2 sg2	PKMYT1 sg4	PKMYT1 sg6	WEE1 sg1	WEE1 sg3	CDK2 sg1	CDK2 sg2
	1.091	1.024	0.394	0.114	1.469	1.354	0.168	0.043	0.418	0.117	0.033	0.009	0.227	0.086	0.56	0.157	0.065	0.033
	1.288	1.247	0.399	0.268	0.924	0.854	0.235	0.034	0.321	0.209	0.107	0.046	0.325	0.136	0.278	0.058	0.021	0.016
	1.062	0.919	0.542	0.248	1.021	0.905	0.079	0.137	0.412	0.202667	0.034	0.018	0.197	0.099	0.345	0.108	0.035	0.03
