# Supplementary material for: CCNE1 amplification is synthetic lethal with PKMYT1 kinase inhibition
Source: Nature. 2022 Apr 20;604(7907):749–56. doi: 10.1038/s41586-022-04638-9 (PMC9046089; doi:10.1038/s41586-022-04638-9)
Supplement: Supplementary file 14 — Source Data Extended Data Fig. 2 [file 41586_2022_4638_MOESM14_ESM.xlsx]

## Sheet: ED Fig. 2b
	Dose-response of RP-6421 on PKMYT1 catalytic activity as measured with ADP-Glo kinase assay
	log10 [RP-6306] mM	RP-6421
	1	13700
	-0.57777	15400
	-2.18442	16550
	-3.8365	15000
	-5.64386	14750
	-6.93016	14350
	-8.53282	14150
	-10.0955	14900
	-11.6789	15800
	-13.2591	15500

## Sheet: ED Fig. 2c
	Quantitation of 32P-labelled histone H1 band intensity for IP-CDK1 kinases assays
	RP-6306 (nM)	CDK1 RP-6306			CDK1 AZD-1775
	0	1	1	1	1	1	1
	250	1.79501	1.30782	1.37286	1.29806	1.20335	0.782447
	500	1.73835	1.42606	1.64422	1.80378	1.27074	1.26647
	1000	2.15438	1.84302	1.95225	2.54003	1.78523	1.68971

## Sheet: ED Fig. 2d
	Quantitation of 32P-labelled histone H1 band intensity for IP-CDK2 kinases assays
	RP-6306 (nM)	CDK1 RP-6306			CDK1 AZD-1775
	0	1	1	1	1	1	1
	250	1.02929	1.45516	0.947393		2.12692	1.21133
	500	0.965283	1.5557	1.11252	1.93332	3.83932	1.78454
	1000	1.37126	1.81782	1.45446	3.10835	6.29063	2.28547

## Sheet: ED Fig. 2e
	AlphaLISA assay using CDK1-pT14, CDK1-pY15 and total CDK1 antibodies
	RP-6306 mM	CDK1-T14			CDK1-Y15
	0.30103	68.0568	85.9818	76.942	-1.95041	-6.91853	-13.8932
	-0.17609	74.378	63.8954	78.2236	-6.11202	-4.45929	-9.8823
	-0.65321	71.109	84.949	67.8786	-1.44659	-2.30207	-14.0831
	-1.13033	64.86	83.6384	64.8522	-1.31329	-8.06833	-3.96716
	-1.60746	51.6156	74.4327	54.7406	-9.97992	-4.62324	-6.72356
	-2.08458	31.189	49.4106	31.5005	-2.01819	0.301703	-12.0502
	-2.5617	7.54762	35.2351	23.8816	-3.36247	-5.1496	-8.51784
	-3.03882	-0.66394	19.4187	-19.0129	-13.6603	-3.8488	-11.5529

## Sheet: ED Fig. 2g
	EC50 determination for growth inhibition for the parental and CCNE1-high RPE1-hTERT p53 -/- Cas9 cells
	[RP-6306] (nM)	RPE1-hTERT p53 -/- Cas9							[AZD-1775] (nM)	RPE1-hTERT p53 -/- Cas9
		WT			CCNE1-T2A-GFP (C2)					WT			CCNE1-T2A-GFP (C2)
	0	101.845	102.554	95.601	100.961	98.2405	100.799		0	98.149	100.269	101.582	106.669	98.688	94.6433
	0.457247	100.989	102.554	103.51	101.137	97.4223	104.133		0.457247	99.3919	100.269	101.629	107.062	99.8458	103.005
	1.37174	102.924	102.8	103.638	100.776	97.227	103.82		1.37174	101.61	99.9865	101.54	103.068	97.968	89.2532
	4.11523	103.496	102.282	103.777	101.862	97.3739	103.147		4.11523	101.661	101.155	98.3546	106.457	96.4896	90.8764
	12.3457	101.148	102.093	103.424	100.79	97.5965	102.368		12.3457	100.898	99.8322	100.332	105.573	97.4785	100.73
	37.037	102.923	102.464	103.189	101.293	96.8948	98.1283		37.037	100.308	99.9509	98.4654	101.973	77.1111	96.1729
	111.111	101.907	99.4049	102.626	96.7323	83.0223	101.154		111.111	82.5324	86.3736	84.552	52.9623	27.9652	63.3241
	333.333	98.1622	99.2493	100.775	22.7721	39.3107	44.8208		333.333	3.20427	7.46578	3.69334	1.92933	1.62371	1.46844
	1000	75.0146	61.3997	77.1105	3.80038	5.43842	2.57826		1000	0.611444	1.7561	0.756135	0.55748	0.858021	0.657181
	3000	23.5595	22.889	7.00674	0.985154	3.22991	0.968905		3000	0.345761	1.48417	0.776723	0.692796	0.759818	0.348001
	[PF-06873600] (nM)	RPE1-hTERT p53 -/- Cas9							[Dinaciclib] (nM)	RPE1-hTERT p53 -/- Cas9
		WT			CCNE1-T2A-GFP (C2)					WT			CCNE1-T2A-GFP (C2)
	0	100.306	101.183	98.5105	105.255	93.184	101.561		0	101.002	97.5383	101.46	101.955	95.5409	102.504
	0.457247	102.287	101.183	102.669	104.702	96.2795	105.091		0.457247	101.202	97.5383	101.561	101.577	99.1423	102.98
	1.37174	102.622	101.448	100.055	103.887	89.1654	104.684		1.37174	101.479	99.5098	101.606	102.768	99.4277	103.191
	4.11523	102.235	98.2986	102.555	105.009	89.3733	104.624		4.11523	100.379	96.5161	101.133	100.055	81.7612	102.992
	12.3457	101.272	86.9996	98.9985	103.401	89.0635	102.076		12.3457	53.4855	36.5826	53.2724	64.5448	33.3863	65.6634
	37.037	99.3773	92.7	90.335	97.9492	71.2091	103.14		37.037	0.138013	0.572638	0.602468	0.477417	0.798412	0.703765
	111.111	41.7308	27.1414	49.7003	82.4931	35.7824	84.6191		111.111	0.196066	0.706976	0.611713	0.328912	0.907746	0.566738
	333.333	5.19018	13.9297	3.81332	7.74241	9.33011	5.95846		333.333	0.225753	9.97509	1.23686	0.512763	1.06693	0.558203
	1000	3.21246	3.94442	4.0433	8.88835	5.48946	7.35374		1000	0.390955	0.707062	2.38027	0.972933	1.04168	0.656206
	3000	3.4457	2.47772	1.91453	5.5513	3.64005	5.58313		3000	0.379902	1.54189	3.89124	0.93126	0.930142	0.690374

## Sheet: ED Fig. 2h
	EC50 determination for growth inhibition for the parental and CCNE1-high FT282-hTERT p53-R175H cells
	[RP-6306] (nM)	FT282-hTERT p53-R175H							[AZD-1775] (nM)	FT282-hTERT p53-R175H
		WT			CCNE1-high (C3)					WT			CCNE1-high (C3)
	0	101.706	96.1279	102.166	97.5595	105.519	96.9215		0	97.3102	100.207	102.483	102.049	101.887	96.0638
	0.457247	93.2303	103.058	104.996	95.5959	105.883	101.26		0.457247	93.245	102.887	104.831	104.214	101.697	102.741
	1.37174	89.139	104.321	104.623	97.7234	102.429	102.762		1.37174	97.3192	101.778	102.069	102.64	103.395	104.251
	4.11523	88.1463	103.993	103.319	98.3396	101.901	101.276		4.11523	94.7697	99.1896	106.116	100.996	107.088	103.31
	12.3457	99.5194	102.086	106.327	72.196	82.6639	92.6023		12.3457	93.3998	101.604	102.854	100.409	92.754	103.266
	37.037	96.7176	106.539	103.241	29.9423	32.7222	68.5933		37.037	90.0932	105.443	103.691	82.6663	42.2289	97.8914
	111.111	98.5892	103.632	106.073	6.03476	1.65195	26.3651		111.111	64.7433	66.1931	85.4196	12.5396	3.15921	34.1829
	333.333	102.369	101.36	104.639	3.83867	0.597958	15.468		333.333	4.56239	6.4731	21.6072	6.97533	0.944568	13.0531
	1000	80.2833	81.4757	96.9901	2.41932	0.499118	13.0301		1000	2.39229	2.87405	15.9848	6.29559	0.372564	9.74292
	3000	6.60693	15.963	35.898	3.35127	0.508063	9.62507		3000	2.34874	1.03467	11.5181	5.60961	0.371131	7.42552
	[PF-06873600] (nM)	FT282-hTERT p53-R175H							[Dinaciclib] (nM)	FT282-hTERT p53-R175H
		WT			CCNE1-high (C3)					WT			CCNE1-high (C3)
	0	104.964	102.833	92.2023	97.962	105.664	96.3738		0	97.6909	96.8946	105.414	99.4693	105.798	94.7322
	0.457247	100.096	100.302	98.1095	95.4276	107.412	101.887		0.457247	87.5167	102.217	104.759	98.1767	107.627	105.328
	1.37174	95.063	95.8795	97.8186	81.6626	106.907	101.968		1.37174	81.7556	107.016	104.707	98.4811	107.984	103.705
	4.11523	97.2742	102.109	100.938	75.8435	101.288	102.163		4.11523	86.3606	105.059	105.887	98.931	76.7986	98.3682
	12.3457	91.9473	99.408	99.1137	53.3227	70.6331	96.4157		12.3457	17.2801	30.0359	40.5037	10.8404	22.8295	61.1107
	37.037	96.6122	98.4298	95.8891	21.7948	27.5212	59.4046		37.037	0.245482	0.750582	5.23008	4.36696	0.847359	7.79395
	111.111	29.4252	23.8268	67.1667	11.1277	8.81087	28.1803		111.111	0.303928	1.05278	4.77096	5.18823	1.04684	8.75303
	333.333	7.46329	6.2899	32.8078	14.1682	9.53206	30.1584		333.333	0.201202	0.657987	4.55787	3.80585	0.935377	8.77382
	1000	11.2424	4.05296	24.9255	11.9752	8.93	21.9626		1000	0.359786	1.69051	4.88458	4.74871	1.01064	8.59203
	3000	4.10791	2.33987	8.74297	12.2493	7.01538	15.1541		3000	0.705747	1.21956	4.37133	6.62071	1.24241	8.09751

## Sheet: ED Fig. 2j
	Clonogenic survival of FT282-hTERT p53-R175H CCNE2-T2A-GFP and WT parental cells treated with RP-6306.
	[RP-6306] (nM)	FT282-hTERT p53-R175H
		WT			CCNE2-T2A-GFP
	37.037	107.95	98.7903	95.3975	70.0535	79.7297	94.5355
	111.111	88.2845	93.1452	96.2343	76.4706	82.4324	90.7104
	333.333	106.695	113.306	100.418	72.7273	75.6757	72.1311
	1000	106.695	91.9355	88.2845	47.0588	39.1892	57.9235
	3000	1.67364	4.03226	6.27615	3.20856	4.05405	7.65027

## Sheet: ED Fig 2k
	EC50 determination for growth inhibition for the parental and CCNE1-high cells in the RPE1-hTERT p53 -/- Cas9
		EC50 (mM)
		KYSE30	TOV112D	NUGC3	HCC1569	SNU8	OVCAR3	SUM149PT	COV362	DOTC24510
	Dinaciclib	0.007	0.008	0.009	0.007	0.009	0.007	0.007	0.011	0.009
		0.006	0.008	0.01	0.006	0.009	0.009	0.008	0.01	0.009
		0.006	0.008	0.008	0.007	0.01	0.0066	0.008	0.011	0.009
