# Supplementary material for: CCNE1 amplification is synthetic lethal with PKMYT1 kinase inhibition
Source: Nature. 2022 Apr 20;604(7907):749–56. doi: 10.1038/s41586-022-04638-9 (PMC9046089; doi:10.1038/s41586-022-04638-9)
Supplement: Supplementary file 15 — Source Data Extended Data Fig. 3 [file 41586_2022_4638_MOESM15_ESM.xlsx]

## Sheet: ED Fig. 3b
	QIBC analysis of gH2AX nuclear intensity, EdU incorporation and DNA content (DAPI) in FT282-hTERT p53R175H cell lines
	time after additon of 500 nM RP-6306 (h)	FT282-hTERT p53-R175H
		WT			CCNE1 (C3)
	0	0.0833333	0.272727	0.0434783	0.0833333	0.272727	0.0869565
	1	0	0.0454546	0.130435	0.0416667	0.0909091	0.0869565
	2	0	0.181818	0.304348	0.0416667	0.0909091	0.0434783
	4	0.125	0.409091	0.0869565	1.04167	1.13636	1.95652
	12	0.166667	0.272727	0.304348	11.5417	11.5455	12.8261
	24	0.166667	0.227273	0.173913	32	38.6818	39.6957

## Sheet: ED Fig. 3c
	QIBC analysis of gH2AX nuclear intensity, EdU incorporation and DNA content (DAPI) as a function of time after addition of RP-6306 (500 nM)
	genotype	Time after 500 nM RP-6306	IntegratedIntensity_DAPI	MeanIntensity_EdU	MeanIntensity_gH2AX
	V1	DMSO	41.4406	79.1741	5.51838
	V1	DMSO	51.8118	61.3779	13.049
	V1	DMSO	61.0856	53.6727	6.67567
	V1	DMSO	34.3189	3.7882	5.46316
	V1	DMSO	73.132	2.86187	14.8167
	V1	DMSO	38.193	83.3148	11.6974
	V1	DMSO	40.8547	3.58877	2.56241
	V1	DMSO	35.4781	4.42936	3.89486
	V1	DMSO	45.8684	36.7738	9.04677
	V1	DMSO	34.6109	4.01319	3.14177
	V1	DMSO	33.8433	4.29317	3.60907
	V1	DMSO	51.8537	68.5404	7.67123
	V1	DMSO	46.699	51.3816	8.22729
	V1	DMSO	62.1682	40.1025	7.06681
	V1	DMSO	35.0015	3.59915	2.65424
	V1	DMSO	77.6949	4.12018	10.9665
	V1	DMSO	36.3072	3.93838	3.08446
	V1	DMSO	40.2343	3.82313	2.72182
	V1	DMSO	60.5511	44.6563	8.48965
	V1	DMSO	36.5966	72.6901	5.73859
	V1	DMSO	34.0967	4.32433	2.96948
	V1	DMSO	35.8935	3.5309	2.12331
	V1	DMSO	37.0114	69.2719	9.88359
	V1	DMSO	33.7073	4.20564	2.95865
	V1	DMSO	37.0286	4.25301	6.57786
	V1	DMSO	44.7723	58.9135	5.46852
	V1	DMSO	48.2994	57.5652	8.22967
	V1	DMSO	60.2151	87.3355	7.75759
	V1	DMSO	36.3015	4.0133	2.8235
	V1	DMSO	47.7106	48.5766	13.4526
	V1	DMSO	41.9513	68.4335	9.50868
	V1	DMSO	45.3331	60.2501	6.87254
	V1	DMSO	77.2217	4.12669	4.42745
	V1	DMSO	49.4153	52.318	9.36033
	V1	DMSO	44.9554	59.6649	10.9194
	V1	DMSO	62.6979	4.15557	4.79771
	V1	DMSO	36.8397	28.779	6.12167
	V1	DMSO	36.1538	82.1877	9.881
	V1	DMSO	34.0352	3.59407	2.33778
	V1	DMSO	29.3662	3.88091	3.09593
	V1	DMSO	32.5251	10.3711	3.94973
	V1	DMSO	75.3119	53.9208	8.65461
	V1	DMSO	53.7736	4.16714	19.6315
	V1	DMSO	34.5331	3.90403	2.83424
	V1	DMSO	40.7429	3.67196	3.55522
	V1	DMSO	38.914	4.12731	2.87892
	V1	DMSO	30.7228	3.86736	2.75997
	V1	DMSO	30.2525	3.63399	2.70352
	V1	DMSO	40.881	68.1246	7.34786
	V1	DMSO	70.589	4.54843	26.6757
	V1	DMSO	39.0488	4.40277	3.38774
	V1	DMSO	37.509	13.5108	3.55975
	V1	DMSO	37.4755	51.7555	16.4747
	V1	DMSO	35.6174	3.83699	2.95618
	V1	DMSO	48.7586	67.6952	9.3527
	V1	DMSO	64.8701	30.4481	6.53545
	V1	DMSO	39.1626	3.99762	2.60422
	V1	DMSO	35.1657	3.93374	2.70253
	V1	DMSO	34.4614	4.90617	3.76156
	V1	DMSO	72.0575	4.82392	15.9025
	V1	DMSO	35.5855	3.88836	2.39932
	V1	DMSO	34.813	4.61486	3.13818
	V1	DMSO	35.013	2.62761	4.32384
	V1	DMSO	41.3971	71.2195	12.4379
	V1	DMSO	60.2758	72.3298	8.89857
	V1	DMSO	37.085	4.2414	2.97921
	V1	DMSO	44.6151	60.2692	12.6535
	V1	DMSO	36.3532	14.8583	3.44312
	V1	DMSO	30.6403	4.25312	2.70207
	V1	DMSO	46.7868	70.5083	5.43306
	V1	DMSO	34.7731	3.735	2.45578
	V1	DMSO	60.3151	41.0989	6.33111
	V1	DMSO	38.0797	48.5311	7.83104
	V1	DMSO	74.1986	3.37572	2.37202
	V1	DMSO	29.7711	64.0604	17.2661
	V1	DMSO	36.887	3.85502	4.05173
	V1	DMSO	32.1226	3.99076	2.88219
	V1	DMSO	32.1082	4.54418	3.23366
	V1	DMSO	32.6635	73.7084	13.5035
	V1	DMSO	49.5319	74.3254	8.76678
	V1	DMSO	38.1538	22.7982	3.0349
	V1	DMSO	35.4079	4.01624	2.6889
	V1	DMSO	36.7795	3.73668	2.63775
	V1	DMSO	37.9003	3.81598	3.13049
	V1	DMSO	66.4251	4.63338	3.62383
	V1	DMSO	70.3693	3.84225	2.57668
	V1	DMSO	44.0775	45.4907	5.76309
	V1	DMSO	37.2257	17.5159	3.6037
	V1	DMSO	36.8865	3.86609	2.72187
	V1	DMSO	30.4723	3.74661	2.34067
	V1	DMSO	56.2422	69.6996	8.17441
	V1	DMSO	53.3279	14.8507	11.5825
	V1	DMSO	29.4079	3.59139	2.48608
	V1	DMSO	33.5547	4.01411	2.89217
	V1	DMSO	31.7255	4.04509	3.55114
	V1	DMSO	32.6713	4.38682	4.43332
	V1	DMSO	39.3547	3.73191	2.85412
	V1	DMSO	35.1592	29.9469	6.18813
	V1	DMSO	39.4084	35.6311	8.66807
	V1	DMSO	79.9127	3.68451	2.35355
	V1	DMSO	37.4241	3.57387	2.79009
	V1	DMSO	34.7779	4.06519	2.38189
	V1	DMSO	66.0894	39.56	5.48527
	V1	DMSO	44.3452	35.2013	5.97099
	V1	DMSO	46.1874	44.3135	6.54587
	V1	DMSO	44.5234	3.69828	2.43438
	V1	DMSO	56.1702	46.2954	6.80925
	V1	DMSO	34.6881	3.94295	2.69034
	V1	DMSO	35.6367	30.6293	8.09129
	V1	DMSO	35.7437	4.38153	5.91902
	V1	DMSO	38.7829	3.90194	2.8163
	V1	DMSO	37.655	3.82384	2.78515
	V1	DMSO	46.0441	38.8023	7.90202
	V1	DMSO	53.9949	87.0845	7.62163
	V1	DMSO	75.0082	51.5985	7.87779
	V1	DMSO	71.424	4.02346	3.92433
	V1	DMSO	68.3653	6.19306	2.93055
	V1	DMSO	39.9804	4.00757	3.31762
	V1	DMSO	29.5635	4.84392	2.98809
	V1	DMSO	49.2191	43.533	8.30579
	V1	DMSO	75.0701	30.0957	5.64119
	V1	DMSO	51.4066	52.3241	8.31253
	V1	DMSO	42.5461	43.9942	5.49925
	V1	DMSO	22.7346	4.67992	5.6693
	V1	DMSO	33.3681	3.68479	3.0182
	V1	DMSO	44.8061	5.73942	2.08438
	V1	DMSO	38.5862	5.30033	2.29351
	V1	DMSO	65.4493	33.1255	7.8257
	V1	DMSO	34.3944	4.03007	2.69253
	V1	DMSO	34.3418	3.95833	2.64727
	V1	DMSO	61.2653	28.2642	5.62442
	V1	DMSO	35.5196	9.98375	2.93845
	V1	DMSO	34.5482	5.17524	5.07423
	V1	DMSO	71.5496	18.8099	5.23126
	V1	DMSO	43.6823	45.8783	7.89277
	V1	DMSO	44.6399	42.0641	17.2034
	V1	DMSO	39.2609	3.95535	2.67534
	V1	DMSO	36.8782	4.3039	3.23822
	V1	DMSO	32.2827	54.1491	12.0136
	V1	DMSO	36.8812	77.2875	6.84634
	V1	DMSO	40.5896	3.90491	3.65517
	V1	DMSO	89.8787	32.902	8.05289
	V1	DMSO	31.2261	3.87906	6.30265
	V1	DMSO	43.2344	3.71642	2.76046
	V1	DMSO	30.8646	62.1246	13.6836
	V1	DMSO	38.1734	3.72215	3.11866
	V1	DMSO	61.7067	46.8442	8.87376
	V1	DMSO	35.1936	30.1789	8.46542
	V1	DMSO	48.5323	3.73459	3.25506
	V1	DMSO	42.0714	67.445	8.28034
	V1	DMSO	32.4828	3.63898	2.16613
	V1	DMSO	57.0956	55.8714	7.07373
	V1	DMSO	32.3227	3.79147	2.74666
	V1	DMSO	31.9318	21.882	14.5694
	V1	DMSO	76.1164	28.3955	4.03869
	V1	DMSO	38.8193	4.41058	2.63625
	V1	DMSO	55.4016	41.381	6.37789
	V1	DMSO	36.0777	3.92837	2.73441
	V1	DMSO	34.842	3.56636	2.66328
	V1	DMSO	35.6065	41.4021	6.18796
	V1	DMSO	65.1236	31.7256	6.80615
	V1	DMSO	34.8161	4.19448	2.79095
	V1	DMSO	25.2166	3.8549	2.80657
	V1	DMSO	42.681	12.0393	3.15909
	V1	DMSO	47.3899	65.1251	4.73457
	V1	DMSO	69.5255	4.07176	6.93363
	V1	DMSO	44.2849	37.7704	6.52164
	V1	DMSO	24.8914	26.2899	6.59174
	V1	DMSO	40.6685	3.50329	2.2043
	V1	DMSO	45.3028	42.2599	13.4002
	V1	DMSO	58.5641	50.1368	6.5274
	V1	DMSO	39.5887	4.99194	2.85489
	V1	DMSO	52.9511	49.8254	6.88652
	V1	DMSO	37.7588	3.38219	2.22117
	V1	DMSO	31.9448	52.4356	7.58688
	V1	DMSO	39.5834	3.94647	2.28591
	V1	DMSO	35.3435	57.5366	5.28796
	V1	DMSO	42.636	4.15306	2.92576
	V1	DMSO	32.5667	21.4238	4.13208
	V1	DMSO	40.2558	8.70925	2.89626
	V1	DMSO	46.3111	3.83964	3.05654
	V1	DMSO	35.6226	3.70481	2.33711
	V1	DMSO	35.5781	4.12369	3.21733
	V1	DMSO	41.7775	70.2824	8.87178
	V1	DMSO	39.7131	21.4319	3.94225
	V1	DMSO	37.3079	90.4141	12.4336
	V1	DMSO	38.7656	45.5959	15.0067
	V1	DMSO	32.4562	3.78241	4.9972
	V1	DMSO	32.2221	3.93231	4.74007
	V1	DMSO	38.3139	4.56289	2.2893
	V1	DMSO	61.5026	35.9805	6.84844
	V1	DMSO	42.2159	3.81425	2.68552
	V1	DMSO	38.2637	3.49294	2.57755
	V1	DMSO	32.8257	4.06987	3.07654
	V1	DMSO	60.4478	34.3957	4.64984
	V1	DMSO	33.3055	4.38616	2.75497
	V1	DMSO	46.6559	69.7842	8.07557
	V1	DMSO	55.0719	75.017	6.34284
	V1	DMSO	23.3228	3.79157	3.35553
	V1	DMSO	34.098	44.2479	11.311
	V1	DMSO	58.0123	56.8027	7.18042
	V1	DMSO	70.6254	44.5546	4.28963
	V1	DMSO	58.9359	49.6598	9.59246
	V1	DMSO	30.5795	13.2002	3.71115
	V1	DMSO	41.5616	47.3286	4.9967
	V1	DMSO	42.9303	68.5829	10.2158
	V1	DMSO	32.8623	3.868	2.63036
	V1	DMSO	35.9128	4.08133	2.68815
	V1	DMSO	40.6422	57.8242	6.53305
	V1	DMSO	37.2425	3.94522	2.56503
	V1	DMSO	18.3245	3.89375	3.65715
	V1	DMSO	41.7548	43.6023	4.4522
	V1	DMSO	34.2305	4.82868	3.86022
	V1	DMSO	38.3646	4.27803	5.54128
	V1	DMSO	34.7662	3.85552	2.45313
	V1	DMSO	38.2674	3.62357	2.40155
	V1	DMSO	42.4809	75.0075	6.76178
	V1	DMSO	41.9222	4.1217	2.88655
	V1	DMSO	38.6481	93.6779	9.4326
	V1	DMSO	38.0996	4.08953	3.85404
	V1	DMSO	40.8161	40.9241	6.04357
	V1	DMSO	33.8047	4.29094	4.02474
	V1	DMSO	59.5375	60.7529	6.51182
	V1	DMSO	35.0956	4.24305	2.98868
	V1	DMSO	59.2963	69.2724	16.0107
	V1	DMSO	41.2933	3.78275	2.49885
	V1	DMSO	32.1545	6.50543	3.39492
	V1	DMSO	80.0514	2.20783	9.46095
	V1	DMSO	35.2756	21.0234	4.39119
	V1	DMSO	37.3276	36.0074	8.73025
	V1	DMSO	49.7284	3.86792	4.63882
	V1	DMSO	73.6032	4.39396	5.90476
	V1	DMSO	37.5369	4.00966	2.74709
	V1	DMSO	34.2799	3.73429	2.7514
	V1	DMSO	73.2194	3.99139	5.91832
	V1	DMSO	33.295	3.62746	2.66268
	V1	DMSO	40.1108	3.63064	3.18068
	V1	DMSO	32.2519	4.00356	4.88584
	V1	DMSO	36.6041	3.9067	2.58488
	V1	DMSO	35.477	3.81287	2.72168
	V1	DMSO	60.8816	55.5859	5.29598
	V1	DMSO	37.9209	3.29462	2.23972
	V1	DMSO	38.4372	3.84922	2.71165
	V1	DMSO	31.2125	4.12921	2.57526
	V1	DMSO	35.565	3.95769	3.28821
	V1	DMSO	65.3642	3.7124	2.60342
	V1	DMSO	67.6323	3.81734	3.39273
	V1	DMSO	56.5468	46.6115	4.64239
	V1	DMSO	36.2481	4.00803	2.8207
	V1	DMSO	70.7087	8.15965	4.60371
	V1	DMSO	37.2757	3.91196	3.03546
	V1	DMSO	46.8479	50.188	7.62262
	V1	DMSO	36.2392	3.71024	2.25376
	V1	DMSO	39.748	3.91594	2.66004
	V1	DMSO	38.3136	3.69289	2.82587
	V1	DMSO	35.0087	3.80557	2.08535
	V1	DMSO	28.5015	3.93559	2.30562
	V1	DMSO	22.5689	3.87052	4.41118
	V1	DMSO	32.7475	3.73208	3.45018
	V1	DMSO	36.7324	35.6231	10.5421
	V1	DMSO	34.5942	15.2332	9.18795
	V1	DMSO	42.2204	32.3683	5.47798
	V1	DMSO	67.7069	20.6283	6.50708
	V1	DMSO	42.2615	3.8246	3.22488
	V1	DMSO	40.1824	34.9989	6.64109
	V1	DMSO	27.9601	3.7484	2.21157
	V1	DMSO	40.0027	76.4214	13.597
	V1	DMSO	38.6455	3.73189	2.83192
	V1	DMSO	43.3313	10.184	3.51187
	V1	DMSO	29.7944	3.97506	2.45509
	V1	DMSO	41.9287	29.3205	8.45796
	V1	DMSO	32.221	28.1181	3.93155
	V1	DMSO	35.2675	4.42717	2.55506
	V1	DMSO	71.614	5.57654	5.03052
	V1	DMSO	35.1035	3.30029	2.23595
	V1	DMSO	35.4366	3.76955	3.4578
	V1	DMSO	9.14911	3.7186	1.98466
	V1	DMSO	42.7547	3.68974	2.40742
	V1	DMSO	44.4742	3.74025	2.73572
	V1	DMSO	31.3823	3.83075	4.09451
	V1	DMSO	31.9673	4.2449	3.29843
	V1	DMSO	36.6745	3.96466	2.60235
	V1	DMSO	36.0912	4.13869	2.92947
	V1	DMSO	41.0696	56.9867	6.96381
	V1	DMSO	34.275	4.15729	3.07444
	V1	DMSO	37.3404	4.08625	2.67299
	V1	DMSO	31.0016	3.35696	4.59145
	V1	DMSO	34.7305	24.8417	10.0543
	V1	DMSO	30.2042	60.9707	8.58716
	V1	DMSO	39.4631	3.78896	2.56647
	V1	DMSO	36.9378	3.41147	2.73939
	V1	DMSO	35.9891	3.87228	2.92207
	V1	DMSO	37.4255	3.78955	2.68176
	V1	DMSO	32.9651	4.06442	2.95223
	V1	DMSO	39.4337	3.86547	2.78819
	V1	DMSO	50.0882	83.3261	9.26391
	V1	DMSO	58.9158	3.94966	5.31477
	V1	DMSO	35.9481	3.77273	2.95462
	V1	DMSO	34.7267	4.72347	2.78023
	V1	DMSO	32.6964	4.69145	3.6749
	V1	DMSO	33.4363	47.83	4.9549
	V1	DMSO	35.2302	3.97389	2.53551
	V1	DMSO	39.052	3.86041	3.92124
	V1	DMSO	61.5341	47.8848	10.567
	V1	DMSO	36.5467	4.02475	2.79587
	V1	DMSO	38.0292	4.43005	2.99397
	V1	DMSO	38.7425	3.64679	3.4291
	V1	DMSO	67.2554	8.18673	4.98709
	V1	DMSO	36.4851	7.7153	3.00397
	V1	DMSO	62.6479	37.8476	4.31716
	V1	DMSO	39.0855	4.03296	3.2125
	V1	DMSO	42.9152	48.4074	19.0708
	V1	DMSO	65.3316	45.3919	5.73542
	V1	DMSO	39.7321	42.3049	9.97691
	V1	DMSO	34.5628	3.94387	4.02824
	V1	DMSO	35.3827	4.77802	4.31658
	V1	DMSO	38.0525	3.85452	2.19324
	V1	DMSO	39.9167	61.4449	8.34088
	V1	DMSO	57.727	4.10038	4.12818
	V1	DMSO	37.5247	3.58347	2.27935
	V1	DMSO	31.6589	4.19588	2.61417
	V1	DMSO	37.6505	3.95131	5.49442
	V1	DMSO	39.9762	39.3416	8.02732
	V1	DMSO	36.2843	3.85236	4.04216
	V1	DMSO	34.8125	40.1643	7.83806
	V1	DMSO	34.6129	3.78873	2.5505
	V1	DMSO	42.3464	21.0022	9.1571
	V1	DMSO	71.2373	32.2989	4.92287
	V1	DMSO	51.372	53.2284	5.59876
	V1	DMSO	35.7778	4.19201	3.41661
	V1	DMSO	55.6807	54.2755	10.4284
	V1	DMSO	34.7718	3.90083	3.17472
	V1	DMSO	41.7203	24.087	4.0206
	V1	DMSO	35.7472	20.8086	2.99814
	V1	DMSO	44.9341	21.376	5.91314
	V1	DMSO	31.4002	3.86599	2.99727
	V1	DMSO	45.4436	3.70993	2.32668
	V1	DMSO	45.1525	64.3178	7.73424
	V1	DMSO	65.2715	37.8557	7.73395
	V1	DMSO	30.486	4.07881	2.76607
	V1	DMSO	42.236	57.6382	8.80765
	V1	DMSO	47.4939	63.9448	7.20564
	V1	DMSO	38.6832	3.96255	3.15631
	V1	DMSO	45.0138	5.63806	6.24535
	V1	DMSO	30.6823	4.11809	2.50675
	V1	DMSO	73.1541	4.23009	4.01743
	V1	DMSO	34.6928	44.846	5.54177
	V1	DMSO	54.298	39.3689	4.05461
	V1	DMSO	35.7829	3.91683	2.54323
	V1	DMSO	44.21	73.7589	7.26598
	V1	DMSO	57.1245	55.0355	7.95153
	V1	DMSO	33.0538	4.24207	5.11289
	V1	DMSO	40.5634	21.5315	6.79061
	V1	DMSO	33.729	15.6382	2.97144
	V1	DMSO	37.0748	4.22022	2.4179
	V1	DMSO	69.0733	45.0975	5.61933
	V1	DMSO	24.3244	3.74379	2.93142
	V1	DMSO	30.5718	4.38518	9.06505
	V1	DMSO	38.2538	4.02114	3.60284
	V1	DMSO	41.8807	3.9006	3.8599
	V1	DMSO	41.5163	3.73624	2.3797
	V1	DMSO	41.1385	28.1086	10.1481
	V1	DMSO	37.8907	15.4528	5.12977
	V1	DMSO	37.1789	3.92105	3.21299
	V1	DMSO	63.8788	42.5131	7.02393
	V1	DMSO	52.1154	48.6615	5.56711
	V1	DMSO	63.0096	35.0596	11.4484
	V1	DMSO	60.1575	44.5449	6.8183
	V1	DMSO	30.6411	4.06787	2.78993
	V1	DMSO	39.7222	46.4314	6.87249
	V1	DMSO	60.396	49.5143	6.2468
	V1	DMSO	65.6295	4.02767	6.37427
	V1	DMSO	29.9536	3.58071	2.76074
	V1	DMSO	43.592	55.6329	16.1001
	V1	DMSO	38.0081	22.3314	5.77999
	V1	DMSO	52.9713	79.641	5.4528
	V1	DMSO	39.8777	36.305	8.06282
	V1	DMSO	33.7489	4.05495	2.91112
	V1	DMSO	51.8907	51.7479	7.67754
	V1	DMSO	65.2461	52.7382	6.70596
	V1	DMSO	42.8255	21.0013	5.67831
	V1	DMSO	42.666	3.86827	2.98986
	V1	DMSO	29.9547	4.05329	2.78659
	V1	DMSO	36.8469	3.84184	2.45236
	V1	DMSO	52.635	51.9983	7.23669
	V1	DMSO	31.7535	4.0834	3.40506
	V1	DMSO	29.2975	4.87039	8.995
	V1	DMSO	38.3368	3.70099	2.40044
	V1	DMSO	37.1302	3.89682	2.80552
	V1	DMSO	34.59	3.85909	2.43521
	V1	DMSO	39.6962	33.4113	5.75768
	V1	DMSO	39.0738	3.74957	2.26528
	V1	DMSO	39.119	60.2521	15.9594
	V1	DMSO	44.1071	52.612	12.7286
	V1	DMSO	39.1808	52.2574	10.1296
	V1	DMSO	32.8541	4.07073	2.6095
	V1	DMSO	79.6486	14.2796	7.11902
	V1	DMSO	68.5172	30.9452	6.79127
	V1	DMSO	33.6758	4.64436	3.69008
	V1	DMSO	22.6935	4.11443	3.8859
	V1	DMSO	37.7396	14.1169	3.72369
	V1	DMSO	38.9863	3.69668	2.84358
	V1	DMSO	57.2284	6.09098	8.69509
	V1	DMSO	37.8735	4.46062	3.14156
	V1	DMSO	34.8566	90.2815	5.07717
	V1	DMSO	34.9496	4.48185	4.15386
	V1	DMSO	53.881	70.4029	4.26734
	V1	DMSO	38.1173	3.77565	2.87667
	V1	DMSO	48.9015	59.3662	8.97237
	V1	DMSO	32.724	4.9823	6.33885
	V1	DMSO	40.9542	3.73982	2.64735
	V1	DMSO	33.2304	3.89726	3.11797
	V1	DMSO	38.3068	3.93751	2.78091
	V1	DMSO	63.0343	44.826	11.1374
	V1	DMSO	36.6	21.6865	4.46975
	V1	DMSO	58.7767	63.4762	6.67578
	V1	DMSO	26.6708	38.1262	6.64741
	V1	DMSO	37.5159	4.20172	6.02516
	V1	DMSO	33.7624	3.59515	2.37742
	V1	DMSO	45.7124	35.1398	9.29984
	V1	DMSO	37.4426	3.93195	2.72995
	V1	DMSO	41.4617	43.1041	10.9379
	V1	DMSO	67.7927	3.81998	2.52904
	V1	DMSO	34.2709	3.84154	3.45876
	V1	DMSO	33.3714	4.05617	2.79798
	V1	DMSO	38.0477	3.94919	5.33895
	V1	DMSO	37.8921	3.97797	3.11194
	V1	DMSO	36.746	3.9518	8.63252
	V1	DMSO	65.829	3.9554	5.92468
	V1	DMSO	32.1322	3.98425	3.3036
	V1	DMSO	71.1807	28.1388	4.33464
	V1	DMSO	36.6597	20.9564	3.18507
	V1	DMSO	51.9589	53.0333	4.73326
	V1	DMSO	29.9583	4.77377	3.29684
	V1	DMSO	35.9585	42.555	4.79961
	V1	DMSO	59.9293	33.1358	8.80436
	V1	DMSO	33.1257	3.83268	2.36607
	V1	DMSO	37.3268	16.0816	8.65665
	V1	DMSO	34.917	3.57396	2.20713
	V1	DMSO	38.5828	3.81277	3.33691
	V1	DMSO	50.3059	48.135	6.99182
	V1	DMSO	32.0113	4.00752	2.63029
	V1	DMSO	35.1786	3.88702	2.37405
	V1	DMSO	41.1735	3.7887	2.30181
	V1	DMSO	49.2065	86.3443	5.4345
	V1	DMSO	40.9908	50.4035	5.29614
	V1	DMSO	32.494	3.72536	4.02995
	V1	DMSO	37.6891	80.9047	9.68416
	V1	DMSO	38.5448	3.94921	2.41016
	V1	DMSO	36.89	3.48948	2.58593
	V1	DMSO	38.7206	4.0182	3.12705
	V1	DMSO	36.4695	3.89515	2.26684
	V1	DMSO	69.2846	57.4437	11.7811
	V1	DMSO	61.962	55.1396	9.19008
	V1	DMSO	33.7392	2.66087	3.21414
	V1	DMSO	78.5662	3.80641	2.47534
	V1	DMSO	29.4795	42.2858	7.31176
	V1	DMSO	38.6039	4.14168	3.08985
	V1	DMSO	32.6393	42.284	5.27783
	V1	DMSO	23.3603	4.03587	3.60869
	V1	DMSO	57.7845	69.4393	8.89171
	V1	DMSO	34.4332	4.11127	3.11938
	V1	DMSO	35.0961	3.78177	4.70433
	V1	DMSO	34.2791	3.60868	2.55409
	V1	DMSO	36.0548	3.81599	2.68054
	V1	DMSO	47.3783	52.3668	8.63339
	V1	DMSO	42.0425	63.8196	6.49137
	V1	DMSO	34.168	18.8244	3.39258
	V1	DMSO	53.9167	56.9443	6.94623
	V1	DMSO	49.2389	62.262	9.08384
	V1	DMSO	35.709	38.0315	4.69568
	V1	DMSO	32.8842	3.95872	3.34105
	V1	DMSO	28.8216	4.02195	2.74687
	V1	DMSO	37.6023	4.29314	4.07682
	V1	DMSO	35.8513	3.61608	2.6524
	V1	DMSO	40.4872	41.8044	7.1003
	V1	DMSO	39.8115	30.9307	7.07878
	V1	DMSO	43.1479	3.77265	2.67072
	V1	DMSO	56.033	55.5957	6.93292
	V1	DMSO	35.5057	4.35747	3.18921
	V1	DMSO	69.7467	3.61662	2.65931
	V1	DMSO	40.0953	3.92949	2.78494
	V1	DMSO	47.0701	80.7068	8.608
	V1	DMSO	38.2077	33.7715	4.63326
	V1	DMSO	78.3527	18.4924	6.77978
	V1	DMSO	35.748	4.49635	2.49218
	V1	DMSO	19.8028	3.92921	3.27391
	V1	DMSO	36.8823	3.69434	3.53227
	V1	DMSO	34.7512	3.86009	3.77689
	V1	DMSO	31.4401	3.59241	3.10946
	V1	DMSO	42.0393	51.7732	7.64912
	V1	DMSO	77.4657	2.58709	8.20776
	V1	DMSO	32.6191	4.04415	2.492
	V1	DMSO	64.4237	44.054	9.70186
	V1	DMSO	39.3791	3.72178	3.00471
	V1	DMSO	46.4547	26.527	6.52583
	V1	DMSO	62.9881	71.8204	10.7679
	V1	DMSO	30.1097	4.38064	3.17773
	V1	DMSO	36.5502	16.4196	5.88527
	V1	DMSO	36.5835	5.98331	3.56233
	V1	DMSO	50.5229	50.1343	7.24363
	V1	DMSO	38.2551	19.2975	8.75105
	V1	DMSO	35.978	4.23662	2.47913
	V1	DMSO	37.0867	3.89083	3.20506
	V1	DMSO	47.0841	74.9469	7.02749
	V1	DMSO	40.0555	3.94452	3.08999
	V1	DMSO	40.9167	55.2111	10.57
	V1	DMSO	60.3133	55.7902	15.3566
	V1	DMSO	46.4535	61.3335	9.89282
	V1	DMSO	67.3335	34.5103	8.09261
	V1	DMSO	50.205	62.9443	6.47283
	V1	DMSO	34.1236	3.94335	3.28202
	V1	DMSO	27.788	3.66997	3.18221
	V1	DMSO	76.4805	3.86957	4.09835
	V1	DMSO	35.0287	4.26973	2.93826
	V1	DMSO	37.1665	29.8909	7.32683
	V1	DMSO	36.9894	22.766	5.53314
	V1	DMSO	40.274	4.02095	3.07891
	V1	DMSO	42.6154	32.3552	9.25278
	V1	DMSO	33.0733	4.24516	4.7763
	V1	DMSO	36.7757	3.65041	2.8346
	V1	DMSO	34.2774	3.85823	2.54244
	V1	DMSO	35.7023	3.99494	4.26377
	V1	DMSO	65.1031	4.342	15.0548
	V1	DMSO	35.4107	4.03819	2.87683
	V1	DMSO	43.4093	3.94305	3.45387
	V1	DMSO	35.7136	3.59889	2.62802
	V1	DMSO	39.2351	4.09572	3.11989
	V1	DMSO	41.7436	54.8475	5.40013
	V1	DMSO	54.9103	49.0198	9.28871
	V1	DMSO	30.2043	2.96394	5.29266
	V1	DMSO	81.7114	10.0296	2.54963
	V1	DMSO	42.1178	3.90005	2.91658
	V1	DMSO	65.5766	57.8036	5.78237
	V1	DMSO	37.335	2.41408	2.56368
	V1	DMSO	35.8338	4.10725	3.02412
	V1	DMSO	49.2352	40.0521	5.4756
	V1	DMSO	41.297	95.5382	17.966
	V1	DMSO	57.9932	48.3919	9.93696
	V1	DMSO	63.985	5.10467	11.3148
	V1	DMSO	50.4942	74.3082	8.29967
	V1	DMSO	78.6539	3.64869	5.34511
	V1	DMSO	30.5749	4.64595	5.18998
	V1	DMSO	47.2312	25.9201	7.82584
	V1	DMSO	37.688	3.86411	3.05185
	V1	DMSO	33.41	3.90038	2.82986
	V1	DMSO	33.6874	4.04809	2.78664
	V1	DMSO	21.7909	3.64586	3.08324
	V1	DMSO	30.9209	4.17647	2.77868
	V1	DMSO	39.0623	51.5514	7.61913
	V1	DMSO	60.0688	57.1186	7.15685
	V1	DMSO	32.6603	29.3666	3.77045
	V1	DMSO	31.1365	4.51358	2.62326
	V1	DMSO	58.3012	43.1736	4.98704
	V1	DMSO	35.9332	3.93885	3.08626
	V1	DMSO	50.971	83.1399	12.4386
	V1	DMSO	33.1044	3.68747	3.05493
	V1	DMSO	39.9895	84.0869	6.82533
	V1	DMSO	73.2911	3.46266	3.15455
	V1	DMSO	49.179	45.9515	6.21016
	V1	DMSO	23.2643	4.24358	2.93651
	V1	DMSO	38.6085	19.6998	4.61513
	V1	DMSO	31.7181	4.05502	3.15863
	V1	DMSO	32.8357	3.82554	3.24708
	V1	DMSO	45.0008	40.7456	8.5586
	V1	DMSO	70.8678	15.5722	5.76776
	V1	DMSO	39.8104	3.50567	2.3283
	V1	DMSO	32.7992	4.55478	3.26327
	V1	DMSO	36.8081	43.6513	5.00421
	V1	DMSO	59.5362	60.5532	6.49242
	V1	DMSO	40.76	42.0092	5.94558
	V1	DMSO	57.0478	4.58386	4.74696
	V1	DMSO	41.0114	51.5092	8.43744
	V1	DMSO	72.5212	52.7855	7.62428
	V1	DMSO	43.0555	84.5	9.2392
	V1	DMSO	65.9643	37.8343	4.55401
	V1	DMSO	36.057	3.58274	2.52791
	V1	DMSO	43.8188	24.8532	11.3973
	V1	DMSO	44.0858	70.816	10.5293
	V1	DMSO	33.3906	4.16158	2.64239
	V1	DMSO	62.3917	42.2888	10.6154
	V1	DMSO	76.65	4.06164	14.5506
	V1	DMSO	34.2718	3.98898	2.54283
	V1	DMSO	34.807	3.72133	2.90306
	V1	DMSO	36.7023	58.7414	11.2462
	V1	DMSO	29.2128	4.10059	4.51303
	V1	DMSO	31.7127	4.43661	2.99837
	V1	DMSO	37.7013	48.2407	5.84626
	V1	DMSO	49.4301	95.5511	6.58017
	V1	DMSO	71.7307	49.694	13.9018
	V1	DMSO	37.2195	4.07561	2.35243
	V1	DMSO	37.325	2.71444	3.38334
	V1	DMSO	38.3414	3.5987	2.33715
	V1	DMSO	64.5032	4.51363	6.32712
	V1	DMSO	36.1705	4.25203	2.57453
	V1	DMSO	38.5369	52.6111	6.09596
	V1	DMSO	43.7311	73.7542	6.93617
	V1	DMSO	35.9536	3.80247	6.48313
	V1	DMSO	37.0979	26.8871	6.09351
	V1	DMSO	56.2051	77.083	7.88305
	V1	DMSO	38.3616	33.9827	2.75573
	V1	DMSO	46.3269	39.0415	7.63025
	V1	DMSO	72.6297	38.5035	9.69471
	V1	DMSO	36.8358	69.2217	17.6126
	V1	DMSO	63.7176	44.8086	9.65958
	V1	DMSO	40.0168	3.89879	2.32374
	V1	DMSO	38.6671	4.50313	3.76293
	V1	DMSO	29.5866	3.89101	2.76254
	V1	DMSO	33.8683	3.74304	3.43114
	V1	DMSO	52.6481	5.18115	2.15776
	V1	DMSO	57.333	67.8253	11.232
	V1	DMSO	38.2858	20.4175	5.91451
	V1	DMSO	55.0248	52.594	7.48336
	V1	DMSO	58.0322	30.3934	5.62551
	V1	DMSO	87.0253	42.3966	13.4658
	V1	DMSO	41.2471	63.7317	8.86044
	V1	DMSO	61.6332	6.38577	4.68653
	V1	DMSO	37.9276	3.74276	3.43717
	V1	DMSO	37.7477	4.20959	3.18503
	V1	DMSO	38.1849	50.8989	10.7882
	V1	DMSO	37.152	3.91549	2.47082
	V1	DMSO	50.2857	72.4313	6.42957
	V1	DMSO	37.3257	4.14737	3.15046
	V1	DMSO	43.3663	60.5822	5.14988
	V1	DMSO	34.6163	4.42406	2.6694
	V1	DMSO	64.9313	47.8882	7.37509
	V1	DMSO	67.8578	4.3748	3.59291
	V1	DMSO	32.077	4.30011	3.53891
	V1	DMSO	32.7027	4.39611	3.33511
	V1	DMSO	72.6383	4.67087	6.32511
	V1	DMSO	60.5804	22.3866	7.12884
	V1	DMSO	34.9425	4.086	3.52904
	V1	DMSO	41.4364	3.70752	3.01677
	V1	DMSO	38.1454	3.91977	2.27416
	V1	DMSO	75.0474	9.15141	5.35796
	V1	DMSO	32.4204	4.97341	3.1969
	V1	DMSO	34.5142	3.70218	2.45403
	V1	DMSO	33.4165	3.94077	2.65237
	V1	DMSO	37.4253	3.8912	2.73125
	V1	DMSO	66.3729	37.5981	5.47529
	V1	DMSO	32.8943	3.64909	3.3077
	V1	DMSO	34.1033	3.45035	2.25831
	V1	DMSO	31.0869	53.947	4.57667
	V1	DMSO	64.2213	49.2549	4.40767
	V1	DMSO	33.0138	49.2266	8.5068
	V1	DMSO	35.3809	4.49329	3.58807
	V1	DMSO	27.3932	39.7613	9.3691
	V1	DMSO	63.5682	25.2114	9.44525
	V1	DMSO	45.2211	42.1296	6.68275
	V1	DMSO	34.0493	15.638	3.22281
	V1	DMSO	41.7004	4.82856	5.38212
	V1	DMSO	44.5038	59.4468	16.3395
	V1	DMSO	60.2606	47.1827	7.51646
	V1	DMSO	77.8675	5.34999	8.90136
	V1	DMSO	32.0978	4.39862	2.97357
	V1	DMSO	32.5887	4.1807	3.04636
	V1	DMSO	66.0247	30.89	7.35708
	V1	DMSO	76.7724	4.19987	3.46979
	V1	DMSO	36.7728	50.4557	5.4699
	V1	DMSO	42.2271	4.68067	3.34093
	V1	DMSO	30.7924	3.89613	3.01014
	V1	DMSO	33.2385	4.65818	4.18275
	V1	DMSO	38.606	56.3348	4.39927
	V1	DMSO	37.7568	3.90344	3.69952
	V1	DMSO	78.2918	4.24042	7.06723
	V1	DMSO	40.8748	35.3599	8.58344
	V1	DMSO	26.1671	3.76104	3.69555
	V1	DMSO	61.5595	51.3062	4.66494
	V1	DMSO	52.9931	62.6271	9.52265
	V1	DMSO	40.7349	34.116	6.39507
	V1	DMSO	89.0345	84.8887	8.8696
	V1	DMSO	36.4185	59.3955	5.18492
	V1	DMSO	31.2964	3.87156	2.53758
	V1	DMSO	46.6941	47.4098	10.5049
	V1	DMSO	39.2302	3.46238	2.93235
	V1	DMSO	42.8943	3.6756	2.28043
	V1	DMSO	69.3782	4.00131	3.91954
	V1	DMSO	43.743	45.4435	7.9321
	V1	DMSO	39.9436	29.5371	6.03687
	V1	DMSO	53.7353	46.1295	6.35001
	V1	DMSO	37.6032	4.01334	3.87947
	V1	DMSO	36.5933	3.79966	2.76751
	V1	DMSO	71.2436	32.1176	13.9974
	V1	DMSO	38.089	4.33899	3.90353
	V1	DMSO	46.7203	35.5121	5.63691
	V1	DMSO	36.5332	3.87907	3.45379
	V1	DMSO	68.8333	4.21728	4.69011
	V1	DMSO	58.7645	41.6601	9.86777
	V1	DMSO	67.5463	3.67275	3.46815
	V1	DMSO	52.1087	70.9615	9.56782
	V1	DMSO	43.3657	46.2611	4.05871
	V1	DMSO	42.0539	37.5818	12.1387
	V1	DMSO	37.1222	3.96655	3.06622
	V1	DMSO	25.8664	3.48017	3.04402
	V1	DMSO	31.4602	23.3933	6.62322
	V1	DMSO	39.1072	3.78891	2.64299
	V1	DMSO	40.8884	81.8811	6.08443
	V1	DMSO	34.65	3.7105	2.71169
	V1	DMSO	42.0963	29.7307	10.5773
	V1	DMSO	40.3186	3.8806	3.61733
	V1	DMSO	47.8012	95.8737	7.93346
	V1	DMSO	30.6737	4.07191	2.90659
	V1	DMSO	36.6171	3.69168	3.60533
	V1	DMSO	32.7438	3.96212	3.90492
	V1	DMSO	47.1334	49.2454	8.59285
	V1	DMSO	69.147	4.39902	5.14935
	V1	DMSO	64.602	43.0844	5.17413
	V1	DMSO	34.8061	4.85287	3.6554
	V1	DMSO	33.0314	3.75841	3.5272
	V1	DMSO	39.0602	48.2209	3.65754
	V1	DMSO	34.4923	3.57108	2.25442
	V1	DMSO	38.9682	3.64718	2.31217
	V1	DMSO	71.436	10.451	5.58964
	V1	DMSO	71.4496	3.92986	2.62807
	V1	DMSO	32.2957	4.00515	2.80401
	V1	DMSO	47.6317	78.4916	7.68069
	V1	DMSO	37.7561	3.74509	3.41017
	V1	DMSO	50.3444	39.9337	4.96712
	V1	DMSO	47.4202	60.3795	10.302
	V1	DMSO	65.8042	35.5204	5.37108
	V1	DMSO	33.7574	4.06606	2.91687
	V1	DMSO	34.3446	3.86865	2.22788
	V1	DMSO	42.7022	3.74037	2.72024
	V1	DMSO	35.1661	4.34553	2.82879
	V1	DMSO	34.7306	4.26919	2.78171
	V1	DMSO	32.3804	83.8381	7.67448
	V1	DMSO	36.4837	3.99998	2.59741
	V1	DMSO	69.0315	3.88161	2.76347
	V1	DMSO	33.4586	79.1271	8.52301
	V1	DMSO	65.3062	10.6041	3.5407
	V1	DMSO	37.5787	3.86283	3.39208
	V1	DMSO	76.0632	4.05861	4.33481
	V1	DMSO	36.0015	46.7865	12.6475
	V1	DMSO	23.4676	4.80766	6.61855
	V1	DMSO	23.9299	4.07704	4.52431
	V1	DMSO	63.8962	12.0154	4.17995
	V1	DMSO	37.3143	3.86408	3.33599
	V1	DMSO	32.3183	4.06445	2.9738
	V1	DMSO	56.9945	66.6511	8.89794
	V1	DMSO	38.1619	27.7371	6.97298
	V1	DMSO	45.1905	60.5985	3.80907
	V1	DMSO	33.4029	4.26124	3.06282
	V1	DMSO	38.4243	4.0262	2.62988
	V1	DMSO	35.1908	3.65084	2.83631
	V1	DMSO	48.194	80.6176	8.08157
	V1	DMSO	39.2381	50.002	3.46769
	V1	DMSO	69.6915	2.82395	8.42599
	V1	DMSO	49.697	29.4928	7.66694
	V1	DMSO	38.5773	4.00313	2.59912
	V1	DMSO	34.9997	4.13088	2.44542
	V1	DMSO	36.8755	9.11153	2.88566
	V1	DMSO	38.2088	4.15681	4.0304
	V1	DMSO	37.3607	4.02082	8.80027
	V1	DMSO	35.1466	3.52387	2.85058
	V1	DMSO	47.1185	51.9513	10.2479
	V1	DMSO	35.254	3.75961	3.09482
	V1	DMSO	66.2083	4.23718	5.46465
	V1	DMSO	37.2773	37.2735	8.78132
	V1	DMSO	48.0396	79.9793	10.5395
	V1	DMSO	35.8604	4.23933	2.86407
	V1	DMSO	44.9695	3.92999	5.80244
	V1	DMSO	40.8667	36.0238	4.48821
	V1	DMSO	69.4997	40.4897	18.5099
	V1	DMSO	73.5088	3.79694	3.8182
	V1	DMSO	36.6275	76.6619	11.1441
	V1	DMSO	38.9783	4.11991	2.79888
	V1	DMSO	34.7759	3.71232	2.63434
	V1	DMSO	59.4459	4.66965	3.50846
	V1	DMSO	39.9244	3.57809	2.64274
	V1	DMSO	36.1773	4.23161	2.60843
	V1	DMSO	42.1182	3.524	3.51517
	V1	DMSO	31.0645	4.56121	3.02876
	V1	DMSO	70.8689	4.55022	7.96323
	V1	DMSO	42.9162	55.9412	5.1945
	V1	DMSO	71.7045	5.03955	20.2887
	V1	DMSO	64.4975	4.52164	5.77926
	V1	DMSO	82.9874	6.4964	6.65028
	V1	DMSO	29.6801	4.29824	4.15761
	V1	DMSO	33.7296	4.20036	4.10286
	V1	DMSO	42.2502	53.591	9.15207
	V1	DMSO	38.8282	3.71853	4.52871
	V1	DMSO	39.6383	30.0961	3.26331
	V1	DMSO	36.6209	4.69598	5.42651
	V1	DMSO	30.3615	4.24201	2.86462
	V1	DMSO	36.9734	3.70879	3.65102
	V1	DMSO	38.804	3.91212	2.59906
	V1	DMSO	65.1338	3.92562	5.74265
	V1	DMSO	67.1895	5.10002	20.2894
	V1	DMSO	35.4931	4.08024	3.12597
	V1	DMSO	31.0083	41.6656	9.74846
	V1	DMSO	48.7451	64.3734	7.42257
	V1	DMSO	29.8612	3.7009	3.25845
	V1	DMSO	32.7439	3.96707	3.0557
	V1	DMSO	37.6038	3.86939	3.66047
	V1	DMSO	34.7405	3.76405	2.53265
	V1	DMSO	31.6034	4.95257	4.18929
	V1	DMSO	40.8939	44.06	13.1103
	V1	DMSO	79.0902	3.82654	2.63187
	V1	DMSO	31.2928	4.37484	4.1022
	V1	DMSO	38.4721	3.55857	2.37297
	V1	DMSO	50.568	57.2773	10.0679
	V1	DMSO	34.7311	4.47874	3.54304
	V1	DMSO	33.0561	3.6354	2.68783
	V1	DMSO	35.2961	4.82506	7.90509
	V1	DMSO	35.273	17.2266	3.88842
	V1	DMSO	71.5097	31.7484	5.45157
	V1	DMSO	31.1155	45.8169	9.30174
	V1	DMSO	57.4656	101.666	10.6477
	V1	DMSO	35.3415	4.1003	2.7526
	V1	DMSO	40.9748	4.36507	3.81887
	V1	DMSO	36.4613	4.0466	2.82643
	V1	DMSO	47.4994	50.1189	7.03897
	V1	DMSO	39.1331	22.2286	11.0744
	V1	DMSO	35.1781	4.24873	3.03499
	V1	DMSO	29.9005	3.72693	2.50239
	V1	DMSO	36.5874	21.3149	6.27265
	V1	DMSO	28.2901	3.73546	2.33751
	V1	DMSO	34.3723	61.7593	13.517
	V1	DMSO	54.5518	63.6934	5.40134
	V1	DMSO	36.1416	3.80598	2.37809
	V1	DMSO	36.6468	47.4795	6.14031
	V1	DMSO	46.9934	60.3636	6.96606
	V1	DMSO	79.2853	18.8313	6.8532
	V1	DMSO	41.7416	47.3913	8.92925
	V1	DMSO	66.9494	3.83142	4.55511
	V1	DMSO	69.7311	49.8074	5.84148
	V1	DMSO	32.8649	3.52536	3.03339
	V1	DMSO	51.3631	42.4404	8.85421
	V1	DMSO	35.6625	3.8268	2.5055
	V1	DMSO	82.0313	3.70708	2.93284
	V1	DMSO	74.8073	4.04844	2.89662
	V1	DMSO	32.8947	53.5564	7.37459
	V1	DMSO	67.7779	4.57443	4.19874
	V1	DMSO	33.9637	5.37394	3.36064
	V1	DMSO	49.7732	48.5863	6.82263
	V1	DMSO	44.7694	48.6699	9.74692
	V1	DMSO	38.5665	3.76324	2.16301
	V1	DMSO	41.6341	3.71203	2.53242
	V1	DMSO	36.7514	44.0094	11.7831
	V1	DMSO	49.4424	65.9238	10.4837
	V1	DMSO	35.6496	4.17262	4.30763
	V1	DMSO	35.7148	5.18687	2.69927
	V1	DMSO	37.6379	3.66815	3.06877
	V1	DMSO	35.796	3.99896	3.50237
	V1	DMSO	40.5254	3.69032	2.40944
	V1	DMSO	46.1795	69.6553	6.9091
	V1	DMSO	36.4553	4.11084	2.53433
	V1	DMSO	62.9464	31.3596	8.72923
	V1	DMSO	39.034	19.7347	5.00211
	V1	DMSO	59.4445	49.6535	7.3235
	V1	DMSO	34.9649	4.29303	3.6577
	V1	DMSO	56.8214	52.0001	7.51494
	V1	DMSO	48.2884	61.6568	5.10006
	V1	DMSO	38.2222	58.7118	9.73953
	V1	DMSO	66.0055	3.95444	6.00517
	V1	DMSO	77.1998	4.27393	5.6183
	V1	DMSO	30.8103	30.9839	8.06135
	V1	DMSO	41.022	59.6073	7.67472
	V1	DMSO	35.0465	3.63931	2.17434
	V1	DMSO	31.3506	4.07269	2.60762
	V1	DMSO	34.4454	4.2561	3.16807
	V1	DMSO	29.3959	3.97154	2.05982
	V1	DMSO	32.5252	10.91	5.17629
	V1	DMSO	39.7263	3.87557	2.64559
	V1	DMSO	81.432	3.99154	10.9135
	V1	DMSO	50.4686	51.6912	5.02887
	V1	DMSO	30.3496	8.07213	2.38634
	V1	DMSO	37.2527	16.4497	2.8164
	V1	DMSO	42.7608	17.1127	5.62795
	V1	DMSO	39.0914	3.54078	3.52069
	V1	DMSO	40.4165	30.3883	4.60922
	V1	DMSO	39.574	11.374	3.92411
	V1	DMSO	34.5187	23.8138	4.14745
	V1	DMSO	43.3565	42.6067	8.07386
	V1	DMSO	54.7317	61.9407	6.89737
	V1	DMSO	34.5207	3.72815	2.26742
	V1	DMSO	66.6902	4.3043	4.33306
	V1	DMSO	55.6803	69.4148	5.82726
	V1	DMSO	41.2314	3.43482	2.27435
	V1	DMSO	37.7213	4.28906	3.08157
	V1	DMSO	34.415	3.64427	2.24427
	V1	DMSO	57.9847	61.8173	6.59431
	V1	DMSO	34.5802	3.75869	2.59027
	V1	DMSO	45.3441	55.4891	7.31513
	V1	DMSO	36.8399	4.06562	3.10058
	V1	DMSO	35.8114	57.0461	7.06974
	V1	DMSO	51.1169	46.2047	4.56164
	V1	DMSO	34.7618	35.2386	8.91435
	V1	DMSO	37.2642	3.90812	3.75245
	V1	DMSO	27.7796	4.25322	2.94781
	V1	DMSO	40.0802	28.1144	3.17281
	V1	DMSO	28.2073	3.40584	2.47282
	V1	DMSO	38.1647	3.94696	2.72199
	V1	DMSO	33.8727	3.86222	2.06973
	V1	DMSO	36.0642	11.1596	4.2239
	V1	DMSO	45.869	54.611	8.22021
	V1	DMSO	26.8674	3.42853	2.99733
	V1	DMSO	48.5082	55.9764	6.7064
	V1	DMSO	37.2011	3.74053	2.82265
	V1	DMSO	76.8501	24.869	12.5488
	V1	DMSO	47.0596	49.8541	6.60697
	V1	DMSO	37.1392	3.69417	2.51174
	V1	DMSO	42.6675	22.2347	7.61371
	V1	DMSO	33.9805	35.7321	5.84647
	V1	DMSO	9.6088	2.24736	1.81703
	V1	DMSO	41.5474	11.8263	3.93252
	V1	DMSO	57.6313	40.7337	13.7822
	V1	DMSO	36.4347	4.11936	2.91217
	V1	DMSO	40.2044	28.44	3.70068
	V1	DMSO	73.5945	3.89576	3.26576
	V1	DMSO	36.8663	3.96002	2.84858
	V1	DMSO	40.4916	3.92372	3.19862
	V1	DMSO	78.3079	21.1792	4.88287
	V1	DMSO	54.7859	42.6213	6.22611
	V1	DMSO	31.8349	53.7845	6.6411
	V1	DMSO	35.4163	3.84813	3.63567
	V1	DMSO	33.302	4.12263	3.4178
	V1	DMSO	66.9782	12.0453	5.42557
	V1	DMSO	35.0018	5.32672	2.42505
	V1	DMSO	34.5676	4.47065	3.89458
	V1	DMSO	37.036	3.82165	2.743
	V1	DMSO	41.0264	3.78903	3.99552
	V1	DMSO	36.1431	4.10587	3.10303
	V1	DMSO	37.9438	22.1571	9.2934
	V1	DMSO	33.383	3.77279	2.54673
	V1	DMSO	31.2141	3.70784	3.35923
	V1	DMSO	61.8234	4.89919	16.9051
	V1	DMSO	44.0824	19.0475	12.0173
	V1	DMSO	39.3027	43.0392	5.93384
	V1	DMSO	44.8707	57.1261	7.95219
	V1	DMSO	41.3829	30.585	5.8916
	V1	DMSO	36.7093	3.86298	2.62411
	V1	DMSO	29.8774	3.95891	2.70798
	V1	DMSO	36.5932	4.24765	3.0274
	V1	DMSO	25.9714	41.0832	11.24
	V1	DMSO	33.7023	3.87169	2.83913
	V1	DMSO	41.2468	3.68901	2.5695
	V1	DMSO	37.3262	4.03934	2.91268
	V1	DMSO	39.9377	115.15	7.98593
	V1	DMSO	35.1574	3.89739	2.57171
	V1	DMSO	32.6532	4.40789	5.83176
	V1	DMSO	75.7238	4.25027	5.236
	V1	DMSO	48.0529	70.5949	12.4758
	V1	DMSO	53.5017	85.4106	8.27866
	V1	DMSO	44.7359	58.7934	5.29883
	V1	DMSO	36.8325	3.9801	2.53511
	V1	DMSO	37.9883	3.95252	2.75132
	V1	DMSO	36.3481	3.90708	2.66363
	V1	DMSO	74.7129	40.1639	5.79601
	V1	DMSO	48.5742	54.9866	6.88577
	V1	DMSO	34.4828	3.43172	2.76444
	V1	DMSO	34.7158	3.66844	2.32386
	V1	DMSO	39.0103	4.14557	23.9285
	V1	DMSO	62.2442	4.02788	7.63455
	V1	DMSO	33.1569	69.5173	8.45534
	V1	DMSO	37.1368	4.10399	2.68965
	V1	DMSO	41.3837	58.0679	7.98192
	V1	DMSO	36.1573	3.94303	3.32861
	V1	DMSO	35.4039	3.93739	2.92795
	V1	DMSO	35.6928	33.6761	5.27247
	V1	DMSO	46.7507	50.6994	10.1668
	V1	DMSO	38.7638	15.2706	6.29391
	V1	DMSO	41.2079	66.365	8.43987
	V1	DMSO	34.8089	3.90853	2.89848
	V1	DMSO	51.2262	84.1612	15.2585
	V1	DMSO	41.0979	3.57946	2.58062
	V1	DMSO	40.0737	3.97887	2.29251
	V1	DMSO	34.6593	3.78095	2.52421
	V1	DMSO	38.9891	54.6422	12.2893
	V1	DMSO	29.4539	3.6769	3.67772
	V1	DMSO	33.1453	4.27	2.93361
	V1	DMSO	35.9168	3.89615	3.18653
	V1	DMSO	36.9956	3.83731	4.33007
	V1	DMSO	31.7156	3.9663	2.52409
	V1	DMSO	37.1599	4.09043	2.68908
	V1	DMSO	34.8054	4.2161	2.87515
	V1	DMSO	47.3976	50.5351	3.87648
	V1	DMSO	41.2504	4.12745	2.97773
	V1	DMSO	45.2762	3.63919	2.42219
	V1	DMSO	36.8525	4.04418	4.28765
	V1	DMSO	37.011	39.1245	9.47471
	V1	DMSO	33.9964	3.72804	2.39102
	V1	DMSO	41.7849	37.4939	10.1623
	V1	DMSO	34.5572	4.01167	3.45952
	V1	DMSO	51.9483	61.6252	8.02555
	V1	DMSO	42.6926	2.47176	2.54864
	V1	DMSO	30.8338	17.0619	3.75458
	V1	DMSO	38.574	7.73497	3.49664
	V1	DMSO	33.8132	59.2981	6.97689
	V1	DMSO	40.0243	6.69544	2.52608
	V1	DMSO	32.1625	4.50745	3.47091
	V1	DMSO	31.9804	77.1935	13.4662
	V1	DMSO	38.1456	24.2463	8.84276
	V1	DMSO	64.3321	4.12289	5.62649
	V1	DMSO	37.3481	3.72251	2.99335
	V1	DMSO	76.7816	3.59536	3.58148
	V1	DMSO	36.6685	3.67068	2.91179
	V1	DMSO	39.5286	60.5581	11.684
	V1	DMSO	31.401	4.15581	3.28856
	V1	DMSO	43.6477	60.277	13.0401
	V1	DMSO	61.125	71.5047	6.32733
	V1	DMSO	62.5806	3.97763	4.57165
	V1	DMSO	41.4004	3.79776	2.6849
	V1	DMSO	37.253	29.6851	6.23727
	V1	DMSO	75.3969	4.0596	2.43087
	V1	DMSO	69.2749	4.4769	17.1103
	V1	DMSO	71.9885	12.3003	4.94901
	V1	DMSO	44.1985	69.9822	7.43592
	V1	DMSO	56.0514	49.2175	4.60436
	V1	DMSO	35.7391	70.7375	6.6385
	V1	DMSO	40.9564	59.0134	10.0169
	V1	DMSO	43.0893	38.6862	15.4997
	V1	DMSO	41.9974	4.38827	2.88093
	V1	DMSO	25.7289	3.97624	4.21912
	V1	DMSO	44.6501	46.3026	7.05405
	V1	DMSO	59.0416	88.1258	11.2261
	V1	DMSO	31.5974	4.19496	3.91909
	V1	DMSO	32.8398	4.56636	3.09409
	V1	DMSO	33.1917	4.25277	3.26572
	V1	DMSO	28.7061	3.8636	2.73339
	V1	DMSO	38.8453	44.8278	9.92711
	V1	DMSO	30.9305	3.54006	2.92572
	V1	DMSO	37.9423	3.49359	2.51061
	V1	DMSO	46.1999	63.8368	6.70998
	V1	DMSO	39.4055	2.54463	2.54771
	V1	DMSO	31.384	6.15357	4.85847
	V1	DMSO	70.1398	33.1398	7.53578
	V1	DMSO	58.3125	4.12831	4.44919
	V1	DMSO	35.1926	4.94263	4.88712
	V1	DMSO	56.7147	57.972	6.79749
	V1	DMSO	37.981	3.83682	3.82411
	V1	DMSO	61.1863	39.1285	10.93
	V1	DMSO	34.7656	3.81225	2.64919
	V1	DMSO	36.5839	42.3229	15.8832
	V1	DMSO	46.0806	82.2031	7.95389
	V1	DMSO	35.8245	3.86584	2.69426
	V1	DMSO	67.759	39.7167	7.08498
	V1	DMSO	69.6753	4.94091	27.9409
	V1	DMSO	35.8036	3.88197	2.4857
	V1	DMSO	38.2224	3.69359	2.56779
	V1	DMSO	49.0186	66.4149	6.88683
	V1	DMSO	76.3505	3.95117	4.86268
	V1	DMSO	48.8465	70.7639	6.03243
	V1	DMSO	33.4972	4.3522	2.67619
	V1	DMSO	19.6954	3.30414	3.09199
	V1	DMSO	62.3252	3.90555	6.05005
	V1	DMSO	60.3712	56.3695	9.93296
	V1	DMSO	62.9103	40.8524	9.53263
	V1	DMSO	34.4649	4.38105	2.63221
	V1	DMSO	41.4863	3.55077	2.25436
	V1	DMSO	38.8686	32.6872	8.57268
	V1	DMSO	46.1941	36.4525	8.78468
	V1	DMSO	33.6753	4.72578	3.26381
	V1	DMSO	54.0771	55.8357	5.99171
	V1	DMSO	44.6859	64.3059	9.65498
	V1	DMSO	34.182	4.21406	2.64883
	V1	DMSO	44.5714	61.4561	6.93618
	V1	DMSO	24.7311	3.47922	3.92421
	V1	DMSO	34.1957	12.3878	3.31128
	V1	DMSO	32.9511	4.22845	3.93838
	V1	DMSO	24.5189	4.458	3.92702
	V1	DMSO	42.7543	3.67599	2.36233
	V1	DMSO	37.1636	3.8743	2.85676
	V1	DMSO	70.2177	4.09343	4.00198
	V1	DMSO	39.7759	70.7212	14.5169
	V1	DMSO	67.8327	11.6751	3.89124
	V1	DMSO	34.8943	3.9922	2.36968
	V1	DMSO	39.0726	3.84792	2.54488
	V1	DMSO	26.7241	3.91353	2.53297
	V1	DMSO	39.9517	36.1865	6.38541
	V1	DMSO	68.4191	4.67005	4.23776
	V1	DMSO	46.4718	45.7747	6.20347
	V1	DMSO	35.0493	4.14469	3.2636
	V1	DMSO	35.6845	4.00188	2.89465
	V1	DMSO	44.2041	41.4028	8.94735
	V1	DMSO	37.4722	3.85866	2.85458
	V1	DMSO	31.4618	4.45949	2.92454
	V1	DMSO	37.7032	4.1031	2.97933
	V1	DMSO	34.2746	82.9412	5.54259
	V1	DMSO	38.5761	4.03607	3.02845
	V1	DMSO	36.9564	14.1594	3.46913
	V1	DMSO	35.1504	3.68187	2.15327
	V1	DMSO	35.3523	4.08302	2.66379
	V1	DMSO	47.5654	55.7321	7.47624
	V1	DMSO	44.6491	52.9267	6.43851
	V1	DMSO	38.0007	4.01096	3.0396
	V1	DMSO	31.699	4.18577	3.05761
	V1	DMSO	43.8362	28.8886	2.70387
	V1	DMSO	39.5165	22.1854	4.48476
	V1	DMSO	63.6702	55.8824	9.31708
	V1	DMSO	29.4327	4.12189	4.47778
	V1	DMSO	33.5252	3.99083	3.82903
	V1	DMSO	41.0455	4.04271	2.86469
	V1	DMSO	42.8843	59.862	7.81918
	V1	DMSO	35.4098	53.9159	10.7959
	V1	DMSO	34.4218	4.03511	2.84389
	V1	DMSO	23.2029	11.3175	3.15239
	V1	DMSO	27.0951	3.77723	2.9903
	V1	DMSO	36.3594	3.69846	2.70766
	V1	DMSO	35.4812	3.43032	2.1488
	V1	DMSO	34.9477	3.49567	2.41206
	V1	DMSO	37.3207	3.78333	3.29939
	V1	DMSO	73.6062	3.62994	3.01837
	V1	DMSO	38.5225	3.97364	4.70161
	V1	DMSO	29.244	3.662	2.8629
	V1	DMSO	38.3018	4.00568	2.78277
	V1	DMSO	64.8227	30.3747	6.45763
	V1	DMSO	26.1054	71.7007	6.83631
	V1	DMSO	15.1196	3.67163	2.05806
	V1	DMSO	34.4127	4.26887	2.76125
	V1	DMSO	22.2557	3.84881	3.28847
	V1	DMSO	35.5269	3.54156	2.24036
	V1	DMSO	40.9796	10.2068	2.68968
	V1	DMSO	55.407	41.1889	19.0869
	V1	DMSO	36.1449	3.55068	2.44976
	V1	DMSO	24.1538	101.201	9.50729
	V1	DMSO	34.5908	96.7734	6.31913
	V1	DMSO	68.628	3.88001	5.30352
	V1	DMSO	36.4082	3.28198	2.24639
	V1	DMSO	29.362	4.25444	2.95001
	V1	DMSO	61.4131	3.90119	5.076
	V1	DMSO	45.6557	49.2405	5.3569
	V1	DMSO	24.4412	37.5245	7.49564
	V1	DMSO	66.187	3.50001	4.34671
	V1	DMSO	32.9913	3.74669	2.38639
	V1	DMSO	34.1016	4.04283	3.60727
	V1	DMSO	38.7015	3.75061	3.09595
	V1	DMSO	33.2161	4.07135	3.44401
	V1	DMSO	31.3619	4.83426	7.41616
	V1	DMSO	43.688	49.8149	7.61511
	V1	DMSO	35.9581	4.19121	3.52894
	V1	DMSO	35.3054	29.9187	6.43773
	V1	DMSO	36.9902	3.88459	2.76015
	V1	DMSO	41.8062	3.81865	4.17022
	V1	DMSO	38.4925	3.58796	2.34933
	V1	DMSO	77.2513	4.34781	3.7111
	V1	DMSO	29.6604	3.95567	2.98751
	V1	DMSO	69.524	3.74856	2.53396
	V1	DMSO	39.1337	25.1224	4.55982
	V1	DMSO	26.4807	4.04222	2.91662
	V1	DMSO	33.733	3.88345	2.7757
	V1	DMSO	42.1517	3.73787	4.73318
	V1	DMSO	70.0298	24.8838	3.95497
	V1	DMSO	68.6588	4.06584	3.76744
	V1	DMSO	44.0228	65.2133	12.7402
	V1	DMSO	33.6853	4.80596	2.87324
	V1	DMSO	35.2382	4.41668	2.86118
	V1	DMSO	67.7382	3.8695	16.5779
	V1	DMSO	35.5112	27.6259	3.03258
	V1	DMSO	38.1307	37.7201	2.9897
	V1	DMSO	79.626	65.7192	9.13976
	V1	DMSO	72.3525	4.19847	5.07177
	V1	DMSO	35.7765	22.1292	6.52242
	V1	DMSO	70.2928	3.84714	2.72361
	V1	DMSO	70.714	3.88912	4.35393
	V1	DMSO	45.1632	13.6969	4.07511
	V1	DMSO	35.1819	3.9803	3.20819
	V1	DMSO	43.8934	64.4627	6.2626
	V1	DMSO	63.8061	61.8133	5.75712
	V1	DMSO	49.23	52.6018	4.96655
	V1	DMSO	37.7805	3.79195	2.82257
	V1	DMSO	53.9939	48.8216	11.5401
	V1	DMSO	47.0913	56.6757	4.61961
	V1	DMSO	31.9978	3.79412	2.86493
	V1	DMSO	69.149	4.16863	7.27426
	V1	DMSO	71.8465	3.78869	4.9087
	V1	DMSO	40.3355	77.0169	7.8572
	V1	DMSO	38.3583	17.5106	4.79753
	V1	DMSO	41.3483	2.58284	2.73341
	V1	DMSO	37.9924	51.7081	12.4446
	V1	DMSO	32.73	11.1971	3.3089
	V1	DMSO	38.7237	4.31957	3.73617
	V1	DMSO	34.7649	3.81108	2.91483
	V1	DMSO	58.6908	43.1503	9.82582
	V1	DMSO	64.3448	36.8988	3.4312
	V1	DMSO	79.2083	3.59046	3.6331
	V1	DMSO	37.6445	15.0869	3.07795
	V1	DMSO	73.9174	3.97393	6.04107
	V1	DMSO	45.5979	73.5543	5.89657
	V1	DMSO	41.688	43.089	10.3143
	V1	DMSO	74.0449	4.05893	3.70097
	V1	DMSO	22.6746	2.1659	3.99277
	V1	DMSO	56.3194	54.9296	17.5294
	V1	DMSO	69.309	4.12822	3.96783
	V1	DMSO	36.1126	3.94494	3.28113
	V1	DMSO	37.17	3.71654	2.22926
	V1	DMSO	35.1829	4.12298	6.7405
	V1	DMSO	29.6361	4.69535	3.01216
	V1	DMSO	38.9639	3.73908	2.35355
	V1	DMSO	32.48	4.19215	2.87763
	V1	DMSO	34.6072	3.84087	3.14615
	V1	DMSO	71.7459	3.73205	5.79719
	V1	DMSO	41.0902	40.818	7.24503
	V1	DMSO	66.9222	3.85204	8.14425
	V1	DMSO	38.9783	2.63689	2.63361
	V1	DMSO	36.9511	3.39314	2.08257
	V1	DMSO	63.788	12.3743	5.03487
	V1	DMSO	41.1376	3.88636	2.42263
	V1	DMSO	42.3042	47.0113	9.65074
	V1	DMSO	33.7288	3.67603	2.2295
	V1	DMSO	69.4381	19.3477	5.83908
	V1	DMSO	33.7331	3.84143	4.45782
	V1	DMSO	41.2747	3.89083	2.41158
	V1	DMSO	32.645	4.27855	2.92988
	V1	DMSO	25.0098	4.07768	5.02944
	V1	DMSO	42.857	32.7148	4.52557
	V1	DMSO	38.1645	3.95524	2.9128
	V1	DMSO	43.4147	60.214	7.34305
	V1	DMSO	37.202	3.97749	3.39364
	V1	DMSO	32.2906	4.71162	3.68229
	V1	DMSO	32.2061	3.78848	2.49542
	V1	DMSO	27.8844	3.5566	2.87636
	V1	DMSO	39.0582	3.64202	3.39007
	V1	DMSO	40.3652	54.8237	6.38355
	V1	DMSO	34.1516	4.55988	3.61544
	V1	DMSO	63.7719	4.92486	20.9502
	V1	DMSO	34.4468	4.26494	2.94077
	V1	DMSO	33.5697	4.12238	2.99415
	V1	DMSO	49.312	67.2675	6.91605
	V1	DMSO	41.166	3.77116	4.26671
	V1	DMSO	69.7435	5.36992	8.83994
	V1	DMSO	57.7469	57.9049	7.56111
	V1	DMSO	36.6135	26.3703	9.62432
	V1	DMSO	59.1124	35.5552	6.95044
	V1	DMSO	38.2572	4.08164	3.33779
	V1	DMSO	32.6488	3.87598	2.61112
	V1	DMSO	39.3866	62.5328	8.40939
	V1	DMSO	71.3874	10.0548	8.17695
	V1	DMSO	30.2765	114.483	11.1692
	V1	DMSO	55.8138	53.2684	8.3906
	V1	DMSO	26.9364	4.24438	4.42625
	V1	DMSO	35.3269	12.3746	5.26652
	V1	DMSO	25.5729	4.67	3.42259
	V1	DMSO	67.249	33.3345	6.9067
	V1	DMSO	54.0557	53.6739	6.41194
	V1	DMSO	38.1547	3.99413	2.29559
	V1	DMSO	37.3776	26.9087	8.92612
	V1	DMSO	36.1188	4.87742	3.44112
	V1	DMSO	35.1827	3.85134	2.76294
	V1	DMSO	70.8094	21.4312	2.88151
	V1	DMSO	31.8681	3.64992	4.1235
	V1	DMSO	35.3383	3.96395	2.84465
	V1	DMSO	45.5527	33.9581	5.42447
	V1	DMSO	31.7195	9.89844	4.33005
	V1	DMSO	50.1259	50.6617	5.22291
	V1	DMSO	75.12	4.15972	4.37409
	V1	DMSO	50.2545	93.2018	9.99678
	V1	DMSO	39.4761	44.3084	5.10948
	V1	DMSO	54.981	63.0655	7.41559
	V1	DMSO	39.4334	3.84539	2.42171
	V1	DMSO	38.1463	19.5625	7.80445
	V1	DMSO	33.434	33.5714	10.3252
	V1	DMSO	41.3704	37.6718	6.72387
	V1	DMSO	38.1845	3.71692	2.07903
	V1	DMSO	65.3102	44.0043	7.73965
	V1	DMSO	38.979	3.5941	2.10157
	V1	DMSO	43.8895	4.17881	5.35955
	V1	DMSO	53.7648	93.8406	10.1786
	V1	DMSO	34.1866	3.69985	2.88009
	V1	DMSO	37.7762	3.63299	2.7368
	V1	DMSO	40.2768	4.03306	2.63585
	V1	DMSO	39.3449	3.74383	2.83551
	V1	DMSO	58.5312	76.3702	6.23498
	V1	DMSO	54.1108	46.0986	5.97889
	V1	DMSO	62.1717	4.073	15.506
	V1	DMSO	33.0274	70.251	30.7553
	V1	DMSO	41.4795	3.68208	2.95676
	V1	DMSO	56.1379	67.0703	7.12923
	V1	DMSO	64.3759	16.5719	7.73113
	V1	DMSO	37.7767	5.72921	2.88742
	V1	DMSO	73.4239	10.5275	4.23604
	V1	DMSO	38.6745	4.03215	2.99165
	V1	DMSO	34.2287	3.90913	3.03799
	V1	DMSO	36.1509	10.744	3.21645
	V1	DMSO	36.396	3.80466	2.59558
	V1	DMSO	71.5277	4.52546	5.93578
	V1	DMSO	29.318	4.27488	3.4857
	V1	DMSO	46.2459	63.2317	7.37082
	V1	DMSO	48.7097	43.2461	6.83601
	V1	DMSO	36.0688	3.99861	2.61442
	V1	DMSO	53.7601	62.4932	7.57607
	V1	DMSO	38.8108	3.53719	3.13555
	V1	DMSO	46.0395	60.8718	6.01763
	V1	DMSO	38.5337	4.14515	2.83448
	V1	DMSO	54.2178	83.94	6.59157
	V1	DMSO	37.6159	4.75631	3.42302
	V1	DMSO	56.9851	61.9076	6.58301
	V1	DMSO	22.9098	4.0306	4.50996
	V1	DMSO	36.3072	3.66301	3.99438
	V1	DMSO	56.6579	7.91881	5.46806
	V1	DMSO	30.8511	20.21	3.17661
	V1	DMSO	34.8037	4.01287	3.83871
	V1	DMSO	34.5757	3.68142	2.83228
	V1	DMSO	46.487	4.50965	15.0009
	V1	DMSO	29.5604	4.41017	3.58536
	V1	DMSO	65.0859	6.80968	5.30865
	V1	DMSO	63.8164	49.003	5.59771
	V1	DMSO	71.6821	3.58768	2.59764
	V1	DMSO	35.308	7.605	4.243
	V1	DMSO	38.5036	3.93622	2.60013
	V1	DMSO	38.7196	3.93777	2.74279
	V1	DMSO	65.5458	4.21274	4.19203
	V1	DMSO	36.4212	40.5551	7.16559
	V1	DMSO	29.2	4.27788	3.03244
	V1	DMSO	38.3183	3.89714	3.10088
	V1	DMSO	71.8972	28.3227	7.6779
	V1	DMSO	34.5068	3.69773	2.79061
	V1	DMSO	35.2738	3.55651	2.20061
	V1	DMSO	33.9713	4.73429	3.11362
	V1	DMSO	31.6195	4.15589	2.14195
	V1	DMSO	57.6674	49.224	6.61033
	V1	DMSO	39.8075	3.54646	2.25182
	V1	DMSO	38.1261	39.3123	6.19815
	V1	DMSO	30.2998	4.38801	3.03169
	V1	DMSO	41.8361	48.5329	6.09894
	V1	DMSO	33.5166	4.1574	4.08196
	V1	DMSO	46.252	52.2098	12.3244
	V1	DMSO	61.9529	4.47604	23.904
	V1	DMSO	44.8582	96.9508	12.8024
	V1	DMSO	36.3971	4.10449	4.43868
	V1	DMSO	62.2014	30.4301	11.9738
	V1	DMSO	43.6676	36.9832	5.27813
	V1	DMSO	27.1476	4.11838	4.24498
	V1	DMSO	34.1202	4.55736	3.2525
	V1	DMSO	35.088	3.89766	3.22995
	V1	DMSO	35.8559	3.59171	2.07342
	V1	DMSO	39.8466	44.1805	7.60427
	V1	DMSO	30.9452	4.1171	2.91495
	V1	DMSO	61.2232	50.2207	5.68839
	V1	DMSO	39.938	14.4051	4.11549
	V1	DMSO	29.1948	3.89075	3.02212
	V1	DMSO	36.3057	3.86475	2.58608
	V1	DMSO	32.4826	3.93073	4.00475
	V1	DMSO	76.5635	4.23121	2.54032
	V1	DMSO	29.6466	4.39728	2.87181
	V1	DMSO	36.5989	56.6923	7.28154
	V1	DMSO	45.4143	47.8372	4.44202
	V1	DMSO	40.2595	56.9698	5.54023
	V1	DMSO	49.1029	58.5188	9.32506
	V1	DMSO	34.9683	3.93034	2.9555
	V1	DMSO	33.2912	4.09392	3.67995
	V1	DMSO	66.3272	70.7228	13.2979
	V1	DMSO	37.08	6.52933	4.05404
	V1	DMSO	37.9292	4.13908	2.45811
	V1	DMSO	35.1287	3.91605	3.74351
	V1	DMSO	38.5986	3.83073	2.78374
	V1	DMSO	43.8757	57.8789	6.55019
	V1	DMSO	46.3858	43.2202	6.47754
	V1	DMSO	33.7435	28.0917	6.92317
	V1	DMSO	37.9602	3.91243	2.34245
	V1	DMSO	29.5249	4.94947	9.19889
	V1	DMSO	36.2181	25.4379	7.35251
	V1	DMSO	38.4475	22.3571	14.4593
	V1	DMSO	32.8415	2.84747	3.46863
	V1	DMSO	66.1049	38.8748	4.63339
	V1	DMSO	35.3386	3.952	4.126
	V1	DMSO	37.769	4.31012	2.64223
	V1	DMSO	39.4687	31.8063	6.17835
	V1	DMSO	25.1177	3.67851	2.5001
	V1	DMSO	45.6999	49.032	12.2985
	V1	DMSO	33.4114	3.66528	2.26064
	V1	DMSO	34.2242	3.91829	2.90852
	V1	DMSO	58.4816	4.25473	4.00807
	V1	DMSO	40.3442	34.1044	9.15369
	V1	DMSO	34.0852	26.7469	4.13391
	V1	DMSO	47.992	74.9037	8.71754
	V1	DMSO	35.6907	3.77455	2.63
	V1	DMSO	40.8156	30.8411	6.58953
	V1	DMSO	37.262	70.9234	7.03737
	V1	DMSO	42.0363	36.7861	7.30222
	V1	DMSO	40.4596	4.10107	3.08269
	V1	DMSO	33.9947	76.0203	9.40375
	V1	DMSO	57.4596	43.1016	5.25623
	V1	DMSO	58.0671	4.45508	16.1945
	V1	DMSO	64.4455	46.7172	8.2367
	V1	DMSO	34.3014	3.53802	2.84023
	V1	DMSO	37.7555	35.8154	10.8762
	V1	DMSO	31.2031	3.88022	2.90805
	V1	DMSO	37.388	3.48319	2.16336
	V1	DMSO	32.1895	3.83615	3.04383
	V1	DMSO	40.5402	2.47329	2.30367
	V1	DMSO	32.8026	3.8139	2.72621
	V1	DMSO	33.5269	58.1972	9.28046
	V1	DMSO	46.8482	25.9651	8.77356
	V1	DMSO	38.1249	4.02208	3.42055
	V1	DMSO	33.5491	4.1104	2.92945
	V1	DMSO	34.1654	4.1207	2.53546
	V1	DMSO	34.2584	21.704	3.64968
	V1	DMSO	29.2383	2.60744	2.55527
	V1	DMSO	40.2171	4.08511	3.02443
	V1	DMSO	26.3011	4.11565	2.24325
	V1	DMSO	77.9123	30.5163	9.51884
	V1	DMSO	38.1507	3.77351	2.37643
	V1	DMSO	62.1066	4.15449	3.1442
	V1	DMSO	59.8736	66.3873	5.24175
	V1	DMSO	38.9646	2.52383	3.36429
	V1	DMSO	39.9397	3.85255	2.53555
	V1	DMSO	36.2055	4.04511	2.83346
	V1	DMSO	31.6195	4.01555	3.36372
	V1	DMSO	48.6643	87.6172	5.95878
	V1	DMSO	39.4592	64.171	8.27779
	V1	DMSO	38.137	3.52807	2.90549
	V1	DMSO	41.2078	56.3955	7.42253
	V1	DMSO	33.2644	3.58229	2.97108
	V1	DMSO	34.3044	26.5066	3.68043
	V1	DMSO	50.7019	62.7565	4.9137
	V1	DMSO	34.6859	33.2491	8.67804
	V1	DMSO	53.5256	51.7966	4.01358
	V1	DMSO	30.1271	10.9007	4.53826
	V1	DMSO	32.1303	3.94334	2.71447
	V1	DMSO	56.8462	4.11286	4.23831
	V1	DMSO	29.8225	3.61151	2.54735
	V1	DMSO	37.198	3.45117	2.36339
	V1	DMSO	37.9759	3.98384	2.61787
	V1	DMSO	36.3953	2.75148	3.57947
	V1	DMSO	44.9611	84.9351	11.6036
	V1	DMSO	41.184	2.68322	2.77655
	V1	DMSO	21.9195	4.03954	3.0338
	V1	DMSO	37.2441	5.06232	2.93772
	V1	DMSO	38.2053	50.782	11.8335
	V1	DMSO	39.7644	3.85146	2.23208
	V1	DMSO	33.7377	45.0723	8.64335
	V1	DMSO	45.4888	50.5779	7.93873
	V1	DMSO	31.6604	4.36534	6.57823
	V1	DMSO	51.8436	49.1009	7.17481
	V1	DMSO	30.4092	53.2466	13.4217
	V1	DMSO	43.5339	39.2719	5.52428
	V1	DMSO	38.5668	37.4249	6.51071
	V1	DMSO	30.1829	4.01572	4.77798
	V1	DMSO	43.2295	32.8785	6.59131
	V1	DMSO	45.5534	42.9311	6.39632
	V1	DMSO	31.6141	48.6497	6.87201
	V1	DMSO	30.4566	3.91945	4.34698
	V1	DMSO	32.3038	9.14244	3.81951
	V1	DMSO	54.4842	40.119	5.03166
	V1	DMSO	43.728	2.53294	6.72918
	V1	DMSO	37.8767	3.8211	2.58825
	V1	DMSO	44.2296	4.6123	48.5973
	V1	DMSO	43.7833	39.2025	3.48475
	V1	DMSO	33.4742	27.4397	3.42118
	V1	DMSO	33.8405	13.6673	3.6701
	V1	DMSO	63.0094	4.03021	3.31258
	V1	DMSO	55.742	67.0838	12.3688
	V1	DMSO	14.5199	6.72056	3.71242
	V1	DMSO	38.153	3.83291	2.79489
	V1	DMSO	33.4911	4.51423	6.93906
	V1	DMSO	42.0011	42.3047	10.6648
	V1	DMSO	47.3259	98.5896	11.2734
	V1	DMSO	39.2129	3.56985	2.8448
	V1	DMSO	32.6237	29.3862	12.559
	V1	DMSO	42.5525	45.7595	7.02697
	V1	DMSO	55.9953	53.9539	6.80526
	V1	DMSO	39.4969	3.77669	2.47979
	V1	DMSO	39.3923	65.4385	15.638
	V1	DMSO	34.1304	3.96882	2.65569
	V1	DMSO	32.1897	48.9163	11.0781
	V1	DMSO	32.5392	4.19709	3.48798
	V1	DMSO	51.3129	57.9044	9.60963
	V1	DMSO	33.5944	4.03685	3.13961
	V1	DMSO	35.3606	4.26305	2.65623
	V1	DMSO	34.7409	3.72869	2.33121
	V1	DMSO	33.7877	3.74115	2.63654
	V1	DMSO	36.8869	3.58134	2.36911
	V1	DMSO	35.9183	24.5308	5.57688
	V1	DMSO	50.5265	56.2065	7.57132
	V1	DMSO	40.7778	4.01747	3.72203
	V1	DMSO	34.9653	4.09946	3.12399
	V1	DMSO	34.7942	28.6683	11.7261
	V1	DMSO	39.4713	57.0174	10.2585
	V1	DMSO	35.4885	21.6296	4.57528
	V1	DMSO	39.5382	53.9309	10.1609
	V1	DMSO	46.9483	30.81	11.0089
	V1	DMSO	37.7785	3.72372	2.52892
	V1	DMSO	45.4019	59.7479	10.395
	V1	DMSO	40.9553	3.81362	2.76984
	V1	DMSO	38.6808	78.7926	8.95093
	V1	DMSO	30.3814	4.50348	3.40012
	V1	DMSO	32.3944	3.6533	2.48341
	V1	DMSO	56.2023	85.128	6.71634
	V1	DMSO	35.2783	3.88337	3.00792
	V1	DMSO	35.6818	4.66295	3.40046
	V1	DMSO	49.4432	50.4225	5.90397
	V1	DMSO	38.5587	3.45697	2.64002
	V1	DMSO	36.2034	3.64246	2.25757
	V1	DMSO	46.7037	35.1278	7.72295
	V1	DMSO	52.6118	67.4597	8.09985
	V1	DMSO	37.4131	4.15251	2.8309
	V1	DMSO	33.9788	3.80224	2.77662
	V1	DMSO	43.3263	28.1831	8.51408
	V1	DMSO	64.5472	4.45304	20.4514
	V1	DMSO	36.3313	3.81185	2.64758
	V1	DMSO	41.2767	3.6104	3.40148
	V1	DMSO	63.775	4.08999	5.34282
	V1	DMSO	33.7507	3.86236	2.46792
	V1	DMSO	52.5176	65.5195	7.61254
	V1	DMSO	37.7237	3.64512	9.06063
	V1	DMSO	37.277	3.80036	3.23666
	V1	DMSO	49.4161	64.3631	13.0094
	V1	DMSO	32.9623	4.36365	2.99672
	V1	DMSO	44.0849	34.4825	8.00076
	V1	DMSO	38.597	71.6813	11.4415
	V1	DMSO	31.7513	4.63685	3.824
	V1	DMSO	60.1293	68.0233	9.21263
	V1	DMSO	40.1004	41.0264	21.7805
	V1	DMSO	37.8835	4.0968	2.62556
	V1	DMSO	34.0076	4.61044	11.4117
	V1	DMSO	51.9673	32.1942	9.12606
	V1	DMSO	40.0431	26.9559	7.11534
	V1	DMSO	48.7563	102.21	13.5452
	V1	DMSO	34.8074	3.51812	2.28012
	V1	DMSO	31.8723	3.76893	2.44963
	V1	DMSO	77.2589	36.5557	7.10438
	V1	DMSO	57.2159	88.2011	8.24536
	V1	DMSO	53.1347	42.1839	5.40312
	V1	DMSO	38.17	3.70086	2.06355
	V1	DMSO	46.503	69.2979	10.471
	V1	DMSO	39.5774	4.09299	3.37959
	V1	DMSO	47.2407	58.0955	10.3188
	V1	DMSO	71.1639	4.3951	17.8889
	V1	DMSO	35.3884	100.113	11.5921
	V1	DMSO	39.1481	3.823	2.11087
	V1	DMSO	75.4654	31.3401	4.53953
	V1	DMSO	37.3606	77.2304	7.06032
	V1	DMSO	56.3141	50.4088	11.0122
	V1	DMSO	41.2513	3.97996	3.74785
	V1	DMSO	35.2702	13.9129	5.32436
	V1	DMSO	36.6817	3.78956	2.93638
	V1	DMSO	39.9548	67.8907	7.49633
	V1	DMSO	35.2111	3.65788	2.29935
	V1	DMSO	68.2667	3.71839	3.81233
	V1	DMSO	41.3908	47.7472	7.96958
	V1	DMSO	31.4139	3.80079	3.7991
	V1	DMSO	38.5032	16.5295	2.87855
	V1	DMSO	32.6849	4.3212	3.43884
	V1	DMSO	34.8199	3.85016	3.18465
	V1	DMSO	28.575	60.5148	10.7528
	V1	DMSO	41.2399	49.5422	6.07972
	V1	DMSO	40.7463	38.0383	6.4281
	V1	DMSO	45.0695	35.0009	11.2457
	V1	DMSO	22.0789	2.82326	3.68535
	V1	DMSO	30.979	12.0899	4.74321
	V1	DMSO	40.4682	46.5546	10.9626
	V1	DMSO	58.1042	66.2988	8.71459
	V1	DMSO	68.0748	25.2537	9.20004
	V1	DMSO	34.6724	4.27492	3.01641
	V1	DMSO	32.9561	4.04118	2.64401
	V1	DMSO	79.3914	4.84024	19.22
	V1	DMSO	43.8707	28.7069	10.8211
	V1	DMSO	36.3695	3.79398	3.02865
	V1	DMSO	33.5856	4.18523	3.53969
	V1	DMSO	56.5439	56.8736	8.50478
	V1	DMSO	43.0219	54.5546	6.4932
	V1	DMSO	33.3855	84.4938	11.2869
	V1	DMSO	41.9117	55.8969	8.7134
	V1	DMSO	71.7992	3.81236	3.35033
	V1	DMSO	32.2324	50.4601	5.09753
	V1	DMSO	62.2749	43.688	6.6661
	V1	DMSO	39.1727	48.242	9.31253
	V1	DMSO	48.7969	50.6667	7.34652
	V1	DMSO	38.1978	3.3705	2.15027
	V1	DMSO	31.1437	3.8476	2.28742
	V1	DMSO	42.052	3.94389	2.79331
	V1	DMSO	46.1006	60.2003	5.78534
	V1	DMSO	54.3234	10.7669	7.04067
	V1	DMSO	33.5538	3.45685	2.35979
	V1	DMSO	44.9532	45.7837	12.9664
	V1	DMSO	35.6121	4.19834	5.21346
	V1	DMSO	35.851	4.16621	2.82624
	V1	DMSO	35.9442	4.08821	4.13908
	V1	DMSO	25.5049	3.77961	2.3327
	V1	DMSO	37.178	4.05571	3.3929
	V1	DMSO	32.9738	59.787	6.39957
	V1	DMSO	34.5752	3.70735	2.23009
	V1	DMSO	37.6829	3.56288	2.84259
	V1	DMSO	67.4356	4.03401	4.25021
	V1	DMSO	32.9928	25.5042	4.48148
	V1	DMSO	53.9327	47.3472	7.9083
	V1	DMSO	72.624	4.78172	9.5399
	V1	DMSO	71.7858	59.7859	10.4762
	V1	DMSO	44.0008	41.4932	4.26015
	V1	DMSO	80.1503	32.4164	5.96384
	V1	DMSO	67.3703	33.9332	7.05231
	V1	DMSO	36.2682	45.8148	8.69587
	V1	DMSO	40.5303	30.4087	7.86055
	V1	DMSO	39.1602	37.0185	6.79554
	V1	DMSO	36.081	4.39753	4.5209
	V1	DMSO	42.1718	16.8745	2.95396
	V1	DMSO	49.8723	43.637	6.74374
	V1	DMSO	50.658	64.9563	13.9165
	V1	DMSO	53.8152	42.27	7.58945
	V1	DMSO	62.3503	56.1887	10.4127
	V1	DMSO	43.1824	83.0846	10.3142
	V1	DMSO	41.7168	33.6245	5.21612
	V1	DMSO	32.3171	3.76384	2.99015
	V1	DMSO	37.2345	3.78377	2.51167
	V1	DMSO	41.9391	37.2047	5.443
	V1	DMSO	39.2568	4.15465	2.74067
	V1	DMSO	72.2905	22.6077	18.3914
	V1	DMSO	31.7878	4.08106	5.54113
	V1	DMSO	34.3395	3.7712	2.41825
	V1	DMSO	49.0743	61.0948	5.7876
	V1	DMSO	40.3639	3.57984	2.10534
	V1	DMSO	31.9742	3.96499	3.07052
	V1	DMSO	58.4849	24.289	7.1451
	V1	DMSO	36.5312	30.5335	7.00504
	V1	DMSO	40.1194	3.8464	2.93008
	V1	DMSO	30.5351	3.61961	3.72214
	V1	DMSO	33.8654	25.3674	3.75597
	V1	DMSO	33.7762	3.87235	2.86181
	V1	DMSO	60.441	57.3528	5.73438
	V1	DMSO	36.2305	4.06222	2.4784
	V1	DMSO	38.8853	4.7219	2.60311
	V1	DMSO	56.3461	60.9762	6.6108
	V1	DMSO	66.0967	4.08864	3.73211
	V1	DMSO	85.9222	77.1532	7.31957
	V1	DMSO	35.9328	4.32832	3.02832
	V1	DMSO	46.3067	69.3745	9.57248
	V1	DMSO	37.6722	3.95917	2.76337
	V1	DMSO	71.2755	4.1914	4.81001
	V1	DMSO	35.5594	3.94607	2.54949
	V1	DMSO	41.0203	41.5546	3.95798
	V1	DMSO	40.2969	3.69957	3.1167
	V1	DMSO	43.9414	34.4477	11.4375
	V1	DMSO	36.2571	3.63782	2.54727
	V1	DMSO	37.143	3.84297	2.6062
	V1	DMSO	44.8551	27.6402	5.57639
	V1	DMSO	37.6997	25.2511	3.35914
	V1	DMSO	34.721	33.2078	3.11306
	V1	DMSO	33.9191	63.3059	10.4082
	V1	DMSO	36.3702	4.11168	2.69349
	V1	DMSO	39.5624	3.65365	2.9949
	V1	DMSO	30.6707	4.05642	3.16293
	V1	DMSO	43.1104	57.1172	9.83829
	V1	DMSO	33.6068	37.586	6.8535
	V1	DMSO	33.7899	4.0077	4.83302
	V1	DMSO	42.9774	52.285	10.8016
	V1	DMSO	38.9162	55.2767	10.9745
	V1	DMSO	40.1591	3.73916	2.51041
	V1	DMSO	39.9504	64.1209	12.576
	V1	DMSO	30.512	21.6686	3.69696
	V1	DMSO	35.8763	38.7416	5.81702
	V1	DMSO	77.9185	4.37138	5.81933
	V1	DMSO	38.7162	3.86995	2.42054
	V1	DMSO	42.2718	3.85066	2.89145
	V1	DMSO	42.5064	19.5966	7.58955
	V1	DMSO	42.3656	32.9801	6.14263
	V1	DMSO	33.4288	3.99305	2.60187
	V1	DMSO	37.5329	3.90222	2.81767
	V1	DMSO	53.189	56.2989	8.97052
	V1	DMSO	53.2832	62.3916	5.56282
	V1	DMSO	71.6419	3.81382	4.19597
	V1	DMSO	34.2835	4.52919	3.16508
	V1	DMSO	49.2005	45.9011	5.19053
	V1	DMSO	32.0233	96.6817	6.20227
	V1	DMSO	37.0119	3.62835	2.73609
	V1	DMSO	38.6369	81.8326	10.8254
	V1	DMSO	35.5076	4.00919	3.63528
	V1	DMSO	67.2012	4.89599	12.03
	V1	DMSO	56.9946	48.8892	5.62255
	V1	DMSO	46.3034	33.4855	13.7955
	V1	DMSO	60.2384	47.966	9.80191
	V1	DMSO	34.8727	23.3712	3.75108
	V1	DMSO	41.7337	2.48291	4.18299
	V1	DMSO	48.2843	48.4171	4.7915
	V1	DMSO	60.0844	59.4836	5.79963
	V1	DMSO	31.0004	3.69583	2.5188
	V1	DMSO	53.051	4.14223	3.44541
	V1	DMSO	45.4178	61.5692	6.40591
	V1	DMSO	69.0213	42.9773	5.85587
	V1	DMSO	35.0931	3.89248	2.5992
	V1	DMSO	38.1501	3.93647	3.33017
	V1	DMSO	33.1787	3.42347	2.3002
	V1	DMSO	40.7921	27.2478	10.0456
	V1	DMSO	32.8354	11.7617	7.28129
	V1	DMSO	33.6098	3.9079	2.79378
	V1	DMSO	38.2462	5.33271	2.98013
	V1	DMSO	40.9214	3.62069	2.76171
	V1	DMSO	71.2001	41.7056	18.527
	V1	DMSO	39.5121	3.61428	2.54494
	V1	DMSO	54.3703	83.2183	13.1596
	V1	DMSO	43.7633	53.29	3.78508
	V1	DMSO	43.3255	45.4433	7.70798
	V1	DMSO	81.5915	3.86228	4.35472
	V1	DMSO	69.1318	25.1431	4.10203
	V1	DMSO	62.1323	3.99766	3.85404
	V1	DMSO	36.2304	3.80338	2.73186
	V1	DMSO	38.6417	4.00068	2.88999
	V1	DMSO	42.2613	40.0921	10.1765
	V1	DMSO	25.4088	3.63365	3.75074
	V1	DMSO	31.2797	4.3946	5.66565
	V1	DMSO	31.7036	4.36964	3.26339
	V1	DMSO	48.6279	48.1102	13.9248
	V1	DMSO	34.2824	4.0688	3.01584
	V1	DMSO	39.9563	4.70104	4.29348
	V1	DMSO	36.7319	3.57418	2.30014
	V1	DMSO	31.8173	2.85954	3.17297
	V1	DMSO	29.0379	5.52544	2.85979
	V1	DMSO	34.2089	48.027	10.7963
	V1	DMSO	40.2934	20.1796	7.57865
	V1	DMSO	39.9535	3.30521	1.97975
	V1	DMSO	70.344	4.607	10.2209
	V1	DMSO	35.7446	3.88105	3.896
	V1	DMSO	36.9731	45.3867	9.3295
	V1	DMSO	37.3465	3.83021	3.19929
	V1	DMSO	25.2285	4.45177	3.67274
	V1	DMSO	37.3306	49.3361	5.10185
	V1	DMSO	59.6865	71.2583	12.8526
	V1	DMSO	38.8156	48.722	13.2152
	V1	DMSO	30.8739	7.59335	2.8625
	V1	DMSO	41.8253	3.73013	3.1638
	V1	DMSO	57.5903	25.5084	5.3839
	V1	DMSO	48.3613	93.3571	6.29588
	V1	DMSO	60.8547	42.4212	4.68565
	V1	DMSO	57.759	64.0629	14.2678
	V1	DMSO	23.2866	5.28855	2.6095
	V1	DMSO	65.5068	67.8533	8.24251
	V1	DMSO	50.0017	47.0082	10.1461
	V1	DMSO	56.0836	34.7983	7.16978
	V1	DMSO	72.1052	4.8893	3.07404
	V1	DMSO	35.8202	4.20149	3.32212
	V1	DMSO	33.0523	4.30707	2.72049
	V1	DMSO	74.0289	4.48529	4.99784
	V1	DMSO	63.2295	90.4534	11.0567
	V1	DMSO	40.2844	49.9169	8.27647
	V1	DMSO	28.5434	25.1615	6.00479
	V1	DMSO	66.4556	16.5718	10.5427
	V1	DMSO	31.5351	4.26687	4.42582
	V1	DMSO	32.297	26.4175	3.6476
	V1	DMSO	38.0349	4.43397	4.0754
	V1	DMSO	40.4932	3.74253	2.34933
	V1	DMSO	24.5265	3.80373	2.40197
	V1	DMSO	44.3915	64.6198	10.9077
	V1	DMSO	35.2162	3.74842	3.62165
	V1	DMSO	66.5859	4.09522	50.5624
	V1	DMSO	32.7917	55.902	9.15986
	V1	DMSO	47.379	53.9543	5.96519
	V1	DMSO	46.372	4.77644	4.48983
	V1	DMSO	40.7886	3.59149	2.017
	V1	DMSO	32.1174	4.13112	3.71715
	V1	DMSO	45.8161	32.7605	5.57356
	V1	DMSO	41.2907	31.8734	6.08966
	V1	DMSO	36.3448	3.78326	2.50459
	V1	DMSO	40.7199	3.08356	2.43465
	V1	DMSO	36.108	3.99496	3.3889
	V1	DMSO	23.7069	4.0009	4.86092
	V1	DMSO	30.9239	3.6689	2.61229
	V1	DMSO	35.7151	3.61588	2.62991
	V1	DMSO	31.3584	3.75752	2.60569
	V1	DMSO	65.6238	35.8325	7.23709
	V1	DMSO	40.1109	83.2841	8.40182
	V1	DMSO	67.6167	4.10294	4.33144
	V1	DMSO	38.7933	3.81864	2.53056
	V1	DMSO	73.9616	4.10525	3.5305
	V1	DMSO	38.3205	3.59132	2.71088
	V1	DMSO	28.004	43.2367	4.87624
	V1	DMSO	34.0887	77.1828	4.26213
	V1	DMSO	39.0032	12.0658	3.4534
	V1	DMSO	41.1292	44.4767	9.43581
	V1	DMSO	34.1104	3.84289	2.45137
	V1	DMSO	46.7033	48.1019	4.74184
	V1	DMSO	37.8057	50.4057	12.1678
	V1	DMSO	34.587	3.77108	2.83552
	V1	DMSO	36.1034	4.49533	3.19285
	V1	DMSO	28.9644	3.83261	2.42996
	V1	DMSO	35.5515	3.4848	2.40915
	V1	DMSO	38.2943	3.96308	2.72109
	V1	DMSO	39.6138	3.92487	2.63881
	V1	DMSO	34.2734	15.4234	5.77563
	V1	DMSO	34.0832	11.9308	3.88908
	V1	DMSO	57.7178	68.5137	9.33088
	V1	DMSO	38.1398	41.4529	6.26541
	V1	DMSO	56.3236	58.3952	8.50504
	V1	DMSO	32.9367	4.29102	2.8199
	V1	DMSO	40.3214	3.60565	2.86316
	V1	DMSO	35.3265	3.68554	2.85917
	V1	DMSO	45.0492	49.1931	10.3764
	V1	DMSO	49.2929	50.5627	11.6147
	V1	DMSO	35.8303	3.87378	2.65751
	V1	DMSO	38.8622	3.83128	2.77415
	V1	DMSO	34.9244	3.73623	2.62835
	V1	DMSO	69.0325	7.17603	6.5732
	V1	DMSO	30.7188	4.91108	2.18752
	V1	DMSO	40.8426	55.873	6.10058
	V1	DMSO	52.6288	45.515	7.76907
	V1	DMSO	40.9548	34.3409	8.60867
	V1	DMSO	29.8118	4.80814	7.1793
	V1	DMSO	35.65	3.89699	3.40452
	V1	DMSO	35.1845	3.63424	2.92152
	V1	DMSO	64.4747	62.2148	7.50023
	V1	DMSO	66.7091	34.6798	9.49279
	V1	DMSO	60.6927	33.5856	6.08864
	V1	DMSO	36.7254	43.4902	6.44765
	V1	DMSO	66.1698	4.09057	17.1855
	V1	DMSO	34.4232	6.33859	3.94368
	V1	DMSO	60.357	46.3709	10.6286
	V1	DMSO	59.6321	4.79898	5.0385
	V1	DMSO	50.0396	62.7615	8.33461
	V1	DMSO	64.9996	14.0435	7.6266
	V1	DMSO	33.9661	3.79296	3.1177
	V1	DMSO	36.7475	3.70144	2.76675
	V1	DMSO	34.5919	4.01325	4.19686
	V1	DMSO	47.8346	33.7602	5.13817
	V1	DMSO	56.4106	67.9788	9.01671
	V1	DMSO	68.2707	44.4092	5.24006
	V1	DMSO	40.0475	2.48379	2.43421
	V1	DMSO	38.2691	3.68778	2.78808
	V1	DMSO	43.0499	68.1062	9.28787
	V1	DMSO	31.2855	4.11183	3.2132
	V1	DMSO	31.5631	3.85717	2.65981
	V1	DMSO	40.6851	4.03743	2.96789
	V1	DMSO	27.993	4.2921	4.19454
	V1	DMSO	31.8114	3.94875	3.76539
	V1	DMSO	36.9875	3.77498	2.2431
	V1	DMSO	47.1563	40.4992	6.12502
	V1	DMSO	49.4611	69.5789	5.00408
	V1	DMSO	37.1033	4.01737	4.65374
	V1	DMSO	57.6064	43.6129	7.36553
	V1	DMSO	66.99	45.2827	10.8744
	V1	DMSO	37.071	3.95086	3.28141
	V1	DMSO	68.4177	4.45138	7.09454
	V1	DMSO	37.4103	4.01649	4.069
	V1	DMSO	38.433	3.95351	3.47077
	V1	DMSO	36.0391	38.657	6.49419
	V1	DMSO	49.7913	60.3562	9.10855
	V1	DMSO	32.6407	4.07378	2.91074
	V1	DMSO	32.7659	4.65221	3.40611
	V1	DMSO	33.5667	4.41407	3.05196
	V1	DMSO	32.0504	13.7968	5.06922
	V1	DMSO	79.1499	4.18066	10.0664
	V1	DMSO	27.5821	10.2965	2.37113
	V1	DMSO	32.4657	4.43662	3.63358
	V1	DMSO	48.7877	37.3596	6.47116
	V1	DMSO	37.1893	3.86187	2.71478
	V1	DMSO	39.9083	3.78737	8.82776
	V1	DMSO	36.6269	23.4258	5.16458
	V1	DMSO	35.0617	3.61572	2.56482
	V1	DMSO	32.3769	4.21593	6.28488
	V1	DMSO	37.1703	4.00914	2.87315
	V1	DMSO	35.4589	4.24435	3.8795
	V1	DMSO	35.8698	3.86874	2.89357
	V1	DMSO	70.1359	65.0143	8.80712
	V1	DMSO	38.1076	3.90565	2.80269
	V1	DMSO	34.2138	4.77765	3.43958
	V1	DMSO	38.7575	22.2003	9.87445
	V1	DMSO	33.6977	4.76675	4.41634
	V1	DMSO	50.7895	62.5688	4.78121
	V1	DMSO	33.919	4.00852	3.41653
	V1	DMSO	68.2056	4.34713	9.62772
	V1	DMSO	31.7447	3.46461	2.5256
	V1	DMSO	35.9852	4.0807	2.66819
	V1	DMSO	33.9568	3.84364	3.82468
	V1	DMSO	44.0323	3.75377	2.71858
	V1	DMSO	35.5645	3.86298	2.98742
	V1	DMSO	39.0863	3.74776	2.3629
	V1	DMSO	45.8427	48.5731	5.30193
	V1	DMSO	42.1688	38.3409	14.6217
	V1	DMSO	34.9845	3.53019	2.48691
	V1	DMSO	63.0436	60.8402	7.81119
	V1	DMSO	34.7683	62.3108	12.0623
	V1	DMSO	37.1793	70.6836	9.83016
	V1	DMSO	79.0025	24.0082	7.28628
	V1	DMSO	47.2611	74.5088	10.9678
	V1	DMSO	36.8431	4.02446	4.44794
	V1	DMSO	34.6309	3.84449	3.00316
	V1	DMSO	34.8944	3.33903	2.62267
	V1	DMSO	47.9353	54.6564	9.00422
	V1	DMSO	45.0316	35.2873	8.16949
	V1	DMSO	39.2397	52.3027	17.2471
	V1	DMSO	42.6118	21.5874	13.694
	V1	DMSO	36.7653	3.8796	2.76037
	V1	DMSO	58.6109	72.9079	7.43589
	V1	DMSO	43.2428	48.7045	8.44127
	V1	DMSO	49.7446	29.3975	8.37785
	V1	DMSO	44.4112	63.7646	5.80089
	V1	DMSO	72.0894	4.20081	3.15444
	V1	DMSO	52.0356	56.7068	8.37862
	V1	DMSO	30.9087	4.17512	3.22354
	V1	DMSO	36.3084	73.0012	13.1208
	V1	DMSO	58.1619	50.1346	7.01213
	V1	DMSO	38.1246	4.00915	3.05755
	V1	DMSO	44.0964	42.5981	6.92888
	V1	DMSO	69.2019	4.18398	3.81556
	V1	DMSO	44.2008	38.4741	9.01564
	V1	DMSO	37.4239	4.019	3.40463
	V1	DMSO	44.9113	31.4469	9.5195
	V1	DMSO	33.7873	3.84403	2.98458
	V1	DMSO	29.2433	61.2674	7.19962
	V1	DMSO	39.5929	29.7395	3.6807
	V1	DMSO	36.201	59.3105	9.14309
	V1	DMSO	33.5491	3.94223	2.56575
	V1	DMSO	69.78	26.3893	6.58604
	V1	DMSO	37.2144	3.87149	2.94479
	V1	DMSO	62.2467	56.7499	10.226
	V1	DMSO	31.186	4.10825	2.70782
	V1	DMSO	65.7154	49.2363	12.9371
	V1	DMSO	44.2126	62.5551	11.2645
	V1	DMSO	49.2998	57.2459	5.93756
	V1	DMSO	35.7695	19.4031	4.58815
	V1	DMSO	32.2717	3.84897	2.56217
	V1	DMSO	38.3846	4.27955	2.51469
	V1	DMSO	45.8988	67.578	8.22364
	V1	DMSO	37.2271	3.64102	2.51927
	V1	DMSO	35.3458	3.94694	2.60674
	V1	DMSO	11.6129	3.38914	1.86213
	V1	DMSO	40.3679	38.3543	8.18848
	V1	DMSO	53.2413	36.6299	8.67875
	V1	DMSO	50.3565	4.76391	15.3328
	V1	DMSO	41.9413	3.69265	2.73867
	V1	DMSO	46.2735	53.8655	11.5451
	V1	DMSO	41.1877	80.865	7.33701
	V1	DMSO	44.1555	66.2739	9.93401
	V1	DMSO	36.8013	4.04114	5.11819
	V1	DMSO	28.5063	3.80475	3.0821
	V1	DMSO	46.7201	90.3779	11.5554
	V1	DMSO	42.4119	72.0099	8.71998
	V1	DMSO	34.5511	4.01851	4.39429
	V1	DMSO	41.9051	35.2328	6.78052
	V1	DMSO	74.495	4.0212	4.44837
	V1	DMSO	36.1238	4.31388	3.56526
	V1	DMSO	41.0472	46.348	3.49387
	V1	DMSO	37.5729	64.3146	11.6108
	V1	DMSO	45.4475	50.5108	9.28014
	V1	DMSO	73.7398	21.7226	3.93847
	V1	DMSO	47.9104	53.524	10.2778
	V1	DMSO	35.5971	3.79784	2.79638
	V1	DMSO	64.1279	41.9771	7.33123
	V1	DMSO	36.0961	4.10463	2.84304
	V1	DMSO	69.0896	4.3788	8.26194
	V1	DMSO	33.167	13.4291	8.20587
	V1	DMSO	69.8783	25.6096	7.05511
	V1	DMSO	30.8349	35.47	12.6036
	V1	DMSO	65.3201	4.14706	3.78854
	V1	DMSO	77.0546	3.7557	2.57749
	V1	DMSO	39.0297	9.93009	4.60624
	V1	DMSO	34.8659	4.10263	3.1391
	V1	DMSO	29.2697	4.32198	5.63735
	V1	DMSO	34.1092	4.06784	3.07023
	V1	DMSO	46.1353	78.3235	11.2768
	V1	DMSO	45.5852	56.5977	7.37958
	V1	DMSO	41.8507	96.031	6.53479
	V1	DMSO	68.2298	3.78948	3.585
	V1	DMSO	49.7351	64.0854	5.91626
	V1	DMSO	32.4851	4.54714	2.94565
	V1	DMSO	37.5724	37.0029	12.4521
	V1	DMSO	38.9449	3.92971	2.98963
	V1	DMSO	71.5452	4.29391	7.31577
	V1	DMSO	33.0343	3.6743	2.4696
	V1	DMSO	29.243	84.1973	22.5401
	V1	DMSO	36.155	4.72518	3.15894
	V1	DMSO	70.7743	3.95401	3.30448
	V1	DMSO	51.1978	67.3879	4.21754
	V1	DMSO	35.6475	3.84944	2.34325
	V1	DMSO	32.4709	3.8559	3.57983
	V1	DMSO	43.1219	33.704	6.97164
	V1	DMSO	41.8771	38.2524	18.7709
	V1	DMSO	35.7521	3.75074	2.50107
	V1	DMSO	32.7612	3.65874	3.7408
	V1	DMSO	36.2806	3.69946	2.88599
	V1	DMSO	39.2802	3.95399	2.62979
	V1	DMSO	38.2935	3.89868	2.426
	V1	DMSO	53.6135	77.1894	7.65751
	V1	DMSO	35.2885	4.05479	4.57422
	V1	DMSO	48.7313	43.0006	8.77796
	V1	DMSO	37.3409	44.0522	10.055
	V1	DMSO	33.6096	27.3241	4.50226
	V1	DMSO	47.6947	84.8564	12.8072
	V1	DMSO	38.138	3.87226	3.32031
	V1	DMSO	37.9541	4.17617	3.49331
	V1	DMSO	35.4685	4.02993	3.20599
	V1	DMSO	66.9386	3.88605	2.76238
	V1	DMSO	33.0882	4.01706	2.65233
	V1	DMSO	37.226	4.09236	4.10158
	V1	DMSO	64.7294	48.795	6.93081
	V1	DMSO	36.136	3.93809	2.79458
	V1	DMSO	38.2253	3.80126	2.43869
	V1	DMSO	36.6641	3.95713	2.98418
	V1	DMSO	38.9323	4.38799	20.8012
	V1	DMSO	50.5332	57.8427	8.85817
	V1	DMSO	38.67	3.33028	2.74881
	V1	DMSO	47.2447	50.1101	10.6114
	V1	DMSO	67.9292	3.58613	3.24585
	V1	DMSO	63.4542	63.1147	12.2762
	V1	DMSO	36.3488	4.15031	3.41043
	V1	DMSO	61.6896	47.1909	6.52295
	V1	DMSO	60.3658	46.6171	13.7746
	V1	DMSO	34.8169	4.13301	2.81568
	V1	DMSO	39.0876	44.3942	8.49268
	V1	DMSO	32.4891	3.6358	2.78462
	V1	DMSO	67.6177	3.99774	19.7094
	V1	DMSO	32.1082	4.43806	3.18776
	V1	DMSO	51.4882	56.966	9.14332
	V1	DMSO	31.7987	3.82135	2.77302
	V1	DMSO	36.2756	4.23238	2.9606
	V1	DMSO	39.7386	3.89767	2.90737
	V1	DMSO	35.7278	3.87903	2.72051
	V1	DMSO	64.8639	14.1576	9.01795
	V1	DMSO	65.085	83.4063	9.40568
	V1	DMSO	35.9452	65.6452	9.50366
[truncated: 17,202 more rows]

## Sheet: ED Fig. 3d
	QIBC quantitation of FT282-hTERT p53R175H CCNE1-overexpressing cells with pan-gH2AX as a function of RP-6306 and RP-6421 dose
	Compound (nM)	FT282-hTERT p53-R175H CCNE1-high
		RP-6421			RP-6306
	0	0.46306	0.569551	0.299625	0.44405	0.459217	0.288906
	31.75	0.331565	0.472085	0.301811	2.75147	2.36722	2.02783
	63.5	0.405148	0.41511	0.262044	6.33042	5.12036	5.06718
	125	0.515118	0.358182	0.305873	12.9777	11.3032	13.0528
	250	0.385821	0.26087	0.25641	25	20.2478	23.9197
	500	0.456389	0.501855	0.280561	40.1125	33.5812	37.2414

## Sheet: ED Fig. 3e
	QIBC quantitation of RPE1-hTERT p53-/- Cas9 parental (WT) and CCNE1-2A-GFP (CCNE1) cells with pan-gH2AX as a function of RP-6306 dose
	RP-6306 (nM)	RPE1-hTERT p53-/- Cas9
		WT			CCNE1 (C2)
	0	0.0571429	0.0666667	0.0666667	0.0857143	0.1	0.233333
	31.75	0.0857143	0.0666667	0.166667	0.514286	0.533333	0.733333
	63.5	0.142857	0.0666667	0.4	1.8	1.3	2.13333
	125	0.228571	0.0333333	0.333333	2.91429	2.8	3.63333
	250	0.228571	0.233333	0.233333	6.03333	6.34286	6.3
	500	0.285714	0.133333	0.566667	10.3143	13.4333	10.4333

## Sheet: ED Fig. 3g
	QIBC Quantitation of cells with pan-gH2AX after transduction with lentivirus expressing the indicated sgRNAs.
	sgRNA	FT282-hTERT p53-R175H
		WT			CCNE1 (C23
	AAVS1	5.5	3.21429	3.08696	1.6	1.78571	0.695652
	PKMYT1-4	5.4	5.28571	3.69565	18.6	15.8571	21.5652
	PKMYT1-6	6.8	6	2.82609	26.4	26.7143	23.7391

## Sheet: ED fig. 3h
	Quantitation of cells with micronuclei in FT282 parental and CCNE1-high cells following treatment with either DMSO or RP-6306
	compound	FT282-hTERT p53-R175H
		WT			CCNE1 (C23
	DMSO	3.437	3.4685	2.241	13.37	13.485	12.745
	200 nM RP-6306	4.5125	9.8875	5.9515	59.23	57.6	60.665
