# Supplementary material for: CCNE1 amplification is synthetic lethal with PKMYT1 kinase inhibition
Source: Nature. 2022 Apr 20;604(7907):749–56. doi: 10.1038/s41586-022-04638-9 (PMC9046089; doi:10.1038/s41586-022-04638-9)
Supplement: Supplementary file 16 — Source Data Extended Data Fig. 4 [file 41586_2022_4638_MOESM16_ESM.xlsx]

## Sheet: ED Fig. 4b
	QIBC quantitation of pan-gH2AX staining as a function of time after addition of RP-6306 (500 nM) in HCC1569 cells
	time after additon of 500 nM RP-6306 (h)	HCC1569
	0	0.705882	1	0.307692
	1	0.823529	1.54545	0.307692
	2	0.588235	2.27273	0.153846
	4	1.29412	5.72727	2
	6	2.94118	6.54545	2.53846
	12	9.29412	18.1818	14.3846

## Sheet: ED Fig. 4c
	Clonogenic survival assays of the indicated FT282-hTERT p53-R175H cell lines transduced with lentivirus expressing CDK1-T14A-GFP, CDK1-Y15F-GFP or CDK1-TY14,15AF relative to WT CDK1-GFP
		FT282-hTERT p53-R175H
		WT			CCNE1-high (C3)			WT + RP-6306			CCNE1-high (C3) + RP-6306
	CDK1-TA	97.3684	76.5957	132.857	8.73786	18.0723	19.1489	136.8	103.2	157.1	4.85437	4.21687	5.67376
	CDK1-YF	110.526	85.1064	97.1429	23.7864	43.9759	34.0426	47.37	9.574	11.43	3.39806	1.80723	3.5461
	CDK1-AF	21.0526	6.38298	12.8571	12.1359	12.6506	3.5461	23.68	8.511	20	8.25243	5.42169	2.12766

## Sheet: ED fig. 4d
	QIBC quantitation of pan-gH2AX staining in FT282-hTERT p53-R175H CCNE1-high cells treated with RP-6306 (500 nM) as a function of CDK1 inhibitor RO-3306 dose
	RO-3306 (mM)	FT282-hTERT p53-R175H CCNE1-high (C3) 500 nM RP-6306
	0	50.1538	38.4118	34.4444
	0.25	37.8462	24.8824	24.6667
	0.5	25	13.3529	17.2778
	1	11.7692	6.41176	7.27778
	2	3.76923	1.29412	1.83333

## Sheet: ED fig. 4g
	QIBC quantitation of pan-gH2AX staining in FT282-hTERT p53R175H CCNE1 treated with RP-6306 (500 nM) as a function of the dose of dinaciclib or (left) PF-06873600 (right)
	Dinaciclib (nM)	FT282-hTERT p53-R175H CCNE1-high (C3) 500 nM RP-6306				PF-06873600	FT282-hTERT p53-R175H CCNE1-high (C3) 500 nM RP-6306
	0	31.44	39.5	43.8255		0	34.0455	38.6667	45.8667
	3	11.2	10.875	17.5168		3	14.9091	21.0909	29
	6	3.72	6.1875	5.77181		6	8.09091	10.7273	14.8
	13	1.44	2.875	1.00671		13	4.95455	5.63636	5.66667
						25	1.5	2.36364	2.6
