# Supplementary material for: CCNE1 amplification is synthetic lethal with PKMYT1 kinase inhibition
Source: Nature. 2022 Apr 20;604(7907):749–56. doi: 10.1038/s41586-022-04638-9 (PMC9046089; doi:10.1038/s41586-022-04638-9)
Supplement: Supplementary file 17 — Source Data Extended Data Fig. 5 [file 41586_2022_4638_MOESM17_ESM.xlsx]

## Sheet: ED Fig. 5a
	Quantitation of double-positive staining for EdU and histone H3-pS10 by FACS following vehicle (DMSO) or RP-6306 treatment (500 nM) for 24 h
		FT282-hTERT p53-R175H
		WT			CCNE1-high (C3)
	DMSO	0.21	0.15	1.04	1.13	0.61	0.58
	500 nM RP-6306	1.17	0.1	0.93	13	7.33	11.2

## Sheet: ED Fig. 5b
	Quantitation of double-positive staining for EdU and Lamin A/C-pS22 by FACS following vehicle (DMSO) or RP-6306 treatment (500 nM) for 24 h
		FT282-hTERT p53-R175H
		WT			CCNE1-high (C3)
	DMSO	3.93	2.1	5.05	3.78	2.55	5.18
	500 nM RP-6306	5.33	3.43	5.02	56.2	33.9	46.1

## Sheet: ED Fig. 5c
	Quantitation of double-positive staining for EdU and hisotne H3-pS10 by FACS following vehicle (DMSO) or the indicated dose RP-6306 treatment for 24 h
		HCC1569
	DMSO	2.07	0.79	2.13
	150 nM RP-6306	5.93	4.4	6.33
	500 nM RP-6306	8.28	7.28	10.2

## Sheet: ED Fig. 5d
	Quantitation of double-positive staining for EdU and Lamin A/C-pS22 by FACS following vehicle (DMSO) or the indicated dose RP-6306 treatment for 24 h
		HCC1569
	DMSO	9.66	10.8	10.4
	150 nM RP-6306	19.9	18.5	14.1
	500 nM RP-6306	29.2	23.9	27.4

## Sheet: ED Fig. 5i
	Quantitation of cell cycle phase transit time (min) of indicated samples treated with DMSO for 23 h
	FT282-hTERT p53-R175H Replicate 1									FT282-hTERT p53-R175H Replicate 2									FT282-hTERT p53-R175H Replicate 3										FT282-hTERT p53-R175H cell cycle phase transit time (min)
	WT G1	CCNE1 C3 G1	WT S	CCNE1 C3 S	WT G2	CCNE1 C3 G2	WT M	CCNE1 C3 M		WT G1	CCNE1 C3 G1	WT S	CCNE1 C3 S	WT G2	CCNE1 C3 G2	WT M	CCNE1 C3 M		WT G1	CCNE1 C3 G1	WT S	CCNE1 C3 S	WT G2	CCNE1 C3 G2	WT M	CCNE1 C3 M			WT			CCNE1-high
	610	50	800	510	150	180	30	40		270	70	690	820	170	80	20	30		520	90	810	820	60	200	30	50		G1	385.8	376.9	406.9	96.46	116.6	135.2
	480	50	650	840	180	140	40	40		360	70	690	840	140	80	30	50		720	90	790	840	100	110	30	90		S	606	666.7	715.7	732.2	768	746.5
	420	40	570	760	110	220	40	40		450	110	760	700	110	90	30	70		470	100	690	880	170	100	40	60		G2	122.9	127.9	131.5	87.8	120.7	100
	320	40	550	870	160	50	30	60		350	110	740	710	110	130	30	60		510	100	740	910	120	130	30	120		M	43.16	39.66	40	50.64	48.8	49
	410	70	460	650	180	260	40	30		610	100	720	720	120	80	30	60		370	90	780	780	190	140	40	60
	280	70		670	70	90	40	40		430	100	960	860	110	210	50	40		260	90	770	780	110	170	30	50
	520	80		710	120	100	50	60		360	70	610	810	150	230	30	60		360	80	630	710	120	80	30	40
	550	80		770	60	100	60	30		370	70	460	840	110	110	60	60		290	80	790	810	120	80	30	40
	260	100		770	60	50	40	160		320	40	660	820	100	200	40	50		350	100	700	450	100	100	30	40
	260	130		740	70	110	50	40		330	40	640	880	120	190	40	40		290	100	700	840	90	90	40	30
	230	130		730	90	100	50	50		300	70	780	780	120	190	30	50		330	90	800	930	90	80	30	30
	260	100		830	100	60	50	50		440	70	680	810	190	230	50	110		330	90	710	970	100	90	30	60
	350	100		720	140	50	40	50		200	70	640	770	100	60	40	60		420	80	750	890	160	140	40	60
	370	350		770	50	50	50	40		310	70	790	810	120	120	40	50		320	100	730	850	140	70	40	90
	250	350		720	120	330	60	40		360	80	700	890	110	50	40	40		330	200	780	700	140	90	40	50
	220	90		770	100	10	50	50		450	90	540	890	150	110	40	70		850	200	680	820	300	110	40	60
	600	110		660	250	60	60	60		300	90	670	770	130	120	40	30		1000	190	790	640	180	100	40	50
	410	80		690	230	60	40	40		320	80	630	770	210	110	40	40		400	190	650	700	230	70	40	60
	270	80			120	90	40	60		370	230	570	800	150	150	40	40		450	200	690	630	170	140	60	40
	340	130			120	90	40	60		380	360	690	860	130	160	40	40		460	200	610	690	110	80	50	30
	270	160			130	90	50	30		230	240	730	810	120	140	40	50		540	210	710	640	200	70	40	60
	310	40			70	70	50	70		330	240	650	750	180	160	40	60		230	210	580	670	130	170	50	80
	500	40			140	30	30	70		250	70	600	880	180	100	30	40		270	300	580	610	120	100	60	60
	540	90			120	80	70	80		430	70	540	710	40	150	40	60		300	300		720	200	60	40	30
	440	130			120	20	40	50		370	70	690	760	80	90	40	40		320	150		540	90	110	30	30
	500	120			110	90	40	40		410	70	570	650	140	120	40	40		340	150		710	70	120	50	40
	380	160			90	130	40	40		320	80	710	760	260	160	20	60		350	100		750	70	50	50	40
	510	190			120	120	40	40		340	80	500	750	210	110	40	40		210	100		750	80	110	40	40
	420	70			100	20	40	40		280	230	750	900	150	230	40	50		370	130		700	120	120	30	70
	490	70			120	20	40	80		280	230	860	940	140	50	60	50		660	130		700	170	100	70	50
	420	60			120	200	30	50		410	90	590	660	150	220	30	40		800	170		730	90	100	50	70
	500	60			120	40	40	50		430	90	600	740	150	330	30	60		360	170		830	110	70	40	40
	330	60			140	60	50	50		290	280	590	910	110	90	40	40		410	360		710	90	70	40	50
	420	140			200	0	50	50		290	280		910	160	100	40	30		390	360		760		70	30	50
	340	40				110	30	60		440	50		750	100	80	50	60		290	70		650		120	30	30
	450	40				40	40	30		500	50		830	100	70	30	50		290	70		760		120	40	30
	460	70				70	30	30		240	70		660	140	60	30	60		330	400		750		90	50	40
	520	70				70	30	30		250	170		840	80	120	30	40		410	400				100		30
	490	90				90		50		250	30		530	100	70	50	40		370	230				80		40
	580	90				50		50		290	30		590	100	100	30	40		410	230				100		30
	490	50				120		40		360	150		600	90	110	40	40		320	220				110		40
	650	50				120		60		370	150		550	100	130	30	50		340	220				120		50
	250	40				120		50		200	50		910	110	80	40	50		350	110				180		50
	360	40				120		50		200	50		650	100	80	60	70		430	110				70		40
	240	80				70		50		330	110		670	80	160	50	50		260	80				70		40
	240	80				50		50		760	110		680	80	180	40	30		520	80				50		30
	490	50				70		50		340	140		750	60	220	40	30		390	90				100		40
	560	120				40				750	140		700	130	180	40	40		430	90				70		50
	270	110				20				290	350		800	170	140	40	50		400	70				160		40
	380	110				60				320	350		660	130	70	50	40		430	70				70		50
	330	90								330	80		720	160	90	40	50		390	90				90
	560	90								390	80			80	70	40	50		420	90				70
	340	140								190	30			110	70	60	60		290	280				70
	560	140								270	30			120	70	60	60		320	280				70
	290	80								330	160			110	100	40	80			50
	510	80								370	160			190	70	30	30			50
	280	80								720	60				80	40	30			70
	290	80								900	120				100	50	40			170
	280	80								480	60				60	40	60			30
	400	80								620	120				110		60			30
	270	70								450	90				30		80			150
	310	70								500	90				90		50			150
	260	260								310	90				110		40			50
	290	260								430	140				120		50			120
	240	100									140				100		40			70
	200	100									200				130		40			70
	270	80									200				110		40			70
	340	80									130				90		40			70
	280	90									130				100		40			210
	280	90									140				240		50			210
	400	50									160				50		40			210
	530	50									110				100		60			210
	280	60									110						50			50
	280	60									150						40			50
	520	80									150						30			100
	520	80									60									100
		120									60									30
		120									60									30
		100									60									40
		100									60									40
		90									60									40
		110									140									40
											140
