# Supplementary material for: CCNE1 amplification is synthetic lethal with PKMYT1 kinase inhibition
Source: Nature. 2022 Apr 20;604(7907):749–56. doi: 10.1038/s41586-022-04638-9 (PMC9046089; doi:10.1038/s41586-022-04638-9)
Supplement: Supplementary file 18 — Source Data Extended Data Fig. 6 [file 41586_2022_4638_MOESM18_ESM.xlsx]

## Sheet: ED Fig. 6c
	Clonogenic survival of CCNE1-high FT282-hTERT p53-R175H cells nucleofected with Cas9 ribonucleoproteins assembled with the indicated sgRNA
	RP-6306 (nM)	AAVS1			MYBL2-1			MYBL2-2			LIN54-1			LIN54-2			FOXM1-2			FOXM1-3
	1000	2.5	1.28755	2.63158	18.8235	28.7402	17.1429	15.812	15.8103	11.7438	8.7963	5.7377	5.9322	16.1905	15.5102	22.1277	4.60251	5.67686	5.17241	9.54545	10.6383	11.1111
	333.333	5	14.5923	10.0877	50.9804	58.6614	42.0408	47.4359	45.0593	58.363	22.6852	37.2951	29.661	42.8571	50.6122	49.7872	33.4728	36.2445	34.9138	35	40.8511	46.2222
	111.111	37.5	54.5064	46.0526	89.0196	90.1575	80	96.1538	87.3518	92.1708	68.0556	81.9672	80.0847	72.381	83.2653	76.5957	86.1925	79.476	82.3276	86.8182	79.1489	85.3333
	37.037	96	100.858	96.9298	96.8627	104.331	100	114.957	98.8142	108.897	98.6111	101.639	100.424	93.8095	95.5102	115.319	97.9079	106.55	100.862	98.6364	94.0426	104.444
	0	100	100	100	100	100	100	100	100	100	100	100	100	100	100	100	100	100	100	100	100	100

## Sheet: ED Fig. 6d
	QIBC quantitation of cells with pan-gH2AX as a function of RP-6306 dose of CCNE1-high FT282-hTERT p53-R175H cells nucleofected with Cas9 ribonucleoproteins assembled with the indicated sgRNAs
		FT282-hTERT p53-R175H CCNE1-high
	RP-6306 (nM)	AAVS1			MYBL2-1			MYBL2-2			AAVS1			LIN54-1			LIN54-2			AAVS1			FOXM1-2			FOXM1-3
	0	0.12	0.318182	0.210526	0.16	0.0454545	0.157895	0.12	0.0909091	0.210526	0.222222	0.304348	0.259259	0.166667	0.26087	0.0740741	0.166667	0.0869565	0.148148	0.0769231	0.238095	0.16	0.192308	0.190476	0.08	0.230769	0.142857	0.04
	31.25	2.8	3.63636	3.31579	0.32	0.409091	0.631579	0.56	0.409091	0.789474	3	3.86957	2.77778	1.77778	2.21739	1.51852	0.944444	0.913043	0.962963	3.92308	3.19048	3.36	1.38462	1.42857	1.12	1.57692	1.52381	1.28
	62.5	9.44	8.04545	8.84211	0.76	0.636364	1.05263	2	1.18182	1.26316	8.05556	8.13043	7.03704	5.33333	5.69565	4.03704	3.16667	2.26087	2.48148	7.69231	8.7619	7.84	4.76923	4.2381	3.28	4.15385	4	3.36
	125	18.32	20	17.9474	2.48	2.45455	2.63158	4.6	3.5	3.84211	19.2778	19.5217	15.8889	13.1667	12.3913	9.88889	6.05556	5.91304	6.48148	21.7692	19.0476	20.04	11.9231	9.2381	9.44	10.9615	8.04762	7.52
	250	34	34.0909	32.8947	5.12	4.09091	6.21053	10.16	5.31818	7.63158	33.5	32.9565	32.4815	25.5556	22.087	20.5926	13.8333	9.91304	13.4074	33.1923	30.3333	32.48	23.9615	20	19.8	22.0769	18.7619	15.76
	500	47.8	48.0455	49.9474	11.16	9.13636	11.7368	16.8	11.5	15	47.7222	47.8261	48.1852	38.8889	34.0435	33	23.7222	18.1304	20.7778	46.3846	44.8571	52.12	40.1923	33.0952	34.36	35.1923	30.4762	29.92

## Sheet: ED Fig. 6f
	Quantitation of upper to lower MYBL2-pT487 band intensity
		FT282-hTERT p53-R175H MYBL2-T2A-GFP
		WT			CCNE1-high (C3)
	ratio upper:lower band	0.393913	1.21469	1.58768	3.5497	4.30303	3.125
