# Supplementary material for: CCNE1 amplification is synthetic lethal with PKMYT1 kinase inhibition
Source: Nature. 2022 Apr 20;604(7907):749–56. doi: 10.1038/s41586-022-04638-9 (PMC9046089; doi:10.1038/s41586-022-04638-9)
Supplement: Supplementary file 19 — Source Data Extended Data Fig. 7 [file 41586_2022_4638_MOESM19_ESM.xlsx]

## Sheet: ED Fig. 7a
	Whole cell lysates of FT282-hTERT p53-R175H WT and CCNE1-high (C3) cells were immunoblotted with antibodies against cyclin B, CDK1 and Tubulin and quantitated
		FT282-hTERT p53-R175H
		WT			CCNE1-high
	CDK1	1	1	1	5.21252	4.65763	3.77243
	Cyclin B	1	1	1	4.34135	3.37979	3.74528

## Sheet: ED Fig. 7b
CCNE1 and CCNB1 expression in TCGA tumor samples.
SampleID	project_id	PROJECT.NAME	CCNE1_CN_relative_ploidy	CCNE1_status	CCNE1.log2FPKM	CCNB1.log2FPKM
TCGA-02-0047-01A-01R-1849-01	TCGA-GBM	Glioblastoma multiforme	1	Diploid	1.43215	3.54616
TCGA-02-0055-01A-01R-1849-01	TCGA-GBM	Glioblastoma multiforme	0.97	Diploid	1.90289	4.05568
TCGA-02-2483-01A-01R-1849-01	TCGA-GBM	Glioblastoma multiforme	1.06	Diploid	2.16873	5.3147
TCGA-02-2485-01A-01R-1849-01	TCGA-GBM	Glioblastoma multiforme	1.34	Diploid	1.63079	4.57252
TCGA-02-2486-01A-01R-1849-01	TCGA-GBM	Glioblastoma multiforme	1	Diploid	0.837297	2.65018
TCGA-04-1331-01A-01R-1569-13	TCGA-OV	Ovarian serous cystadenocarcinoma	1.06	Diploid	3.77362	4.78558
TCGA-04-1332-01A-01R-1564-13	TCGA-OV	Ovarian serous cystadenocarcinoma	1.64	Amplification	4.23727	4.47788
TCGA-04-1338-01A-01R-1564-13	TCGA-OV	Ovarian serous cystadenocarcinoma	1.26	Diploid	3.3112	4.74514
TCGA-04-1341-01A-01R-1564-13	TCGA-OV	Ovarian serous cystadenocarcinoma	1.28	Diploid	4.17537	4.93984
TCGA-04-1343-01A-01R-1564-13	TCGA-OV	Ovarian serous cystadenocarcinoma	1.56	Diploid	3.68464	4.85615
TCGA-04-1347-01A-01R-1564-13	TCGA-OV	Ovarian serous cystadenocarcinoma	1.1	Diploid	2.24757	4.26537
TCGA-04-1350-01A-01R-1565-13	TCGA-OV	Ovarian serous cystadenocarcinoma	1.24	Diploid	3.18422	4.61064
TCGA-04-1356-01A-01R-1569-13	TCGA-OV	Ovarian serous cystadenocarcinoma	1.16	Diploid	4.5036	4.92476
TCGA-04-1357-01A-01R-1565-13	TCGA-OV	Ovarian serous cystadenocarcinoma	1.16	Diploid	3.76039	3.46943
TCGA-04-1361-01A-01R-1565-13	TCGA-OV	Ovarian serous cystadenocarcinoma	1	Diploid	2.48609	4.09376
TCGA-04-1362-01A-01R-1565-13	TCGA-OV	Ovarian serous cystadenocarcinoma	0.97	Diploid	3.15908	3.5216
TCGA-04-1364-01A-01R-1565-13	TCGA-OV	Ovarian serous cystadenocarcinoma	NA	NA	5.48001	6.28689
TCGA-04-1365-01A-01R-1565-13	TCGA-OV	Ovarian serous cystadenocarcinoma	0.58	Deletion	3.17265	5.84167
TCGA-04-1514-01A-01R-1566-13	TCGA-OV	Ovarian serous cystadenocarcinoma	1.45	Diploid	2.61934	5.1516
TCGA-04-1519-01A-01R-1565-13	TCGA-OV	Ovarian serous cystadenocarcinoma	0.58	Deletion	1.4408	2.97651
TCGA-04-1530-01A-02R-1569-13	TCGA-OV	Ovarian serous cystadenocarcinoma	1.15	Diploid	3.05842	5.06745
TCGA-04-1536-01A-01R-1566-13	TCGA-OV	Ovarian serous cystadenocarcinoma	1.2	Diploid	3.70885	5.16722
TCGA-04-1542-01A-01R-1566-13	TCGA-OV	Ovarian serous cystadenocarcinoma	1.98	Amplification	3.57856	3.62894
TCGA-04-1648-01A-01R-1567-13	TCGA-OV	Ovarian serous cystadenocarcinoma	1.3	Diploid	2.96196	3.19584
TCGA-04-1651-01A-01R-1567-13	TCGA-OV	Ovarian serous cystadenocarcinoma	1	Diploid	3.55402	4.55421
TCGA-04-1655-01A-01R-1566-13	TCGA-OV	Ovarian serous cystadenocarcinoma	0.75	Diploid	1.48728	4.79141
TCGA-05-4244-01A-01R-1107-07	TCGA-LUAD	Lung adenocarcinoma	0.97	Diploid	1.96796	4.64818
TCGA-05-4249-01A-01R-1107-07	TCGA-LUAD	Lung adenocarcinoma	1.05	Diploid	1.26938	2.42104
TCGA-05-4250-01A-01R-1107-07	TCGA-LUAD	Lung adenocarcinoma	1.52	Diploid	3.45488	5.35266
TCGA-05-4382-01A-01R-1206-07	TCGA-LUAD	Lung adenocarcinoma	1.17	Diploid	1.66496	3.67811
TCGA-05-4384-01A-01R-1755-07	TCGA-LUAD	Lung adenocarcinoma	1	Diploid	0.794442	2.26924
TCGA-05-4389-01A-01R-1206-07	TCGA-LUAD	Lung adenocarcinoma	1.09	Diploid	1.77664	4.0343
TCGA-05-4390-01A-02R-1755-07	TCGA-LUAD	Lung adenocarcinoma	1.03	Diploid	2.31934	5.12927
TCGA-05-4395-01A-01R-1206-07	TCGA-LUAD	Lung adenocarcinoma	0.72	Diploid	2.2443	4.90878
TCGA-05-4396-01A-21R-1858-07	TCGA-LUAD	Lung adenocarcinoma	0.58	Deletion	1.09236	2.50587
TCGA-05-4397-01A-01R-1206-07	TCGA-LUAD	Lung adenocarcinoma	1	Diploid	3.73999	5.70184
TCGA-05-4398-01A-01R-1206-07	TCGA-LUAD	Lung adenocarcinoma	1.16	Diploid	2.69826	4.05114
TCGA-05-4402-01A-01R-1206-07	TCGA-LUAD	Lung adenocarcinoma	1	Diploid	1.2561	3.92169
TCGA-05-4403-01A-01R-1206-07	TCGA-LUAD	Lung adenocarcinoma	1	Diploid	0.638695	2.74579
TCGA-05-4405-01A-21R-1858-07	TCGA-LUAD	Lung adenocarcinoma	0.84	Diploid	1.18249	2.67122
TCGA-05-4410-01A-21R-1858-07	TCGA-LUAD	Lung adenocarcinoma	1.36	Diploid	1.65953	3.00507
TCGA-05-4415-01A-22R-1858-07	TCGA-LUAD	Lung adenocarcinoma	1.08	Diploid	3.82226	5.77753
TCGA-05-4417-01A-22R-1858-07	TCGA-LUAD	Lung adenocarcinoma	0.99	Diploid	1.15531	3.48048
TCGA-05-4418-01A-01R-1206-07	TCGA-LUAD	Lung adenocarcinoma	1	Diploid	3.38364	5.00292
TCGA-05-4420-01A-01R-1206-07	TCGA-LUAD	Lung adenocarcinoma	0.91	Diploid	1.8618	5.57666
TCGA-05-4422-01A-01R-1206-07	TCGA-LUAD	Lung adenocarcinoma	1	Diploid	1.64199	3.85538
TCGA-05-4424-01A-22R-1858-07	TCGA-LUAD	Lung adenocarcinoma	1.03	Diploid	3.18248	4.3193
TCGA-05-4425-01A-01R-1755-07	TCGA-LUAD	Lung adenocarcinoma	1.32	Diploid	1.49211	3.70663
TCGA-05-4426-01A-01R-1206-07	TCGA-LUAD	Lung adenocarcinoma	1	Diploid	1.44953	3.1533
TCGA-05-4427-01A-21R-1858-07	TCGA-LUAD	Lung adenocarcinoma	1.22	Diploid	5.80831	4.14994
TCGA-05-4430-01A-02R-1206-07	TCGA-LUAD	Lung adenocarcinoma	1.24	Diploid	1.58715	3.74255
TCGA-05-4432-01A-01R-1206-07	TCGA-LUAD	Lung adenocarcinoma	0.96	Diploid	1.82128	4.13662
TCGA-05-4433-01A-22R-1858-07	TCGA-LUAD	Lung adenocarcinoma	1.06	Diploid	1.20091	3.45355
TCGA-05-4434-01A-01R-1206-07	TCGA-LUAD	Lung adenocarcinoma	1	Diploid	2.23647	5.03324
TCGA-05-5420-01A-01R-1628-07	TCGA-LUAD	Lung adenocarcinoma	1	Diploid	1.98693	5.16864
TCGA-05-5423-01A-01R-1628-07	TCGA-LUAD	Lung adenocarcinoma	0.9	Diploid	1.1133	3.87314
TCGA-05-5425-01A-02R-1628-07	TCGA-LUAD	Lung adenocarcinoma	1.32	Diploid	3.64559	4.82668
TCGA-05-5428-01A-01R-1628-07	TCGA-LUAD	Lung adenocarcinoma	0.91	Diploid	1.79849	5.13367
TCGA-05-5429-01A-01R-1628-07	TCGA-LUAD	Lung adenocarcinoma	1	Diploid	1.34303	4.80901
TCGA-05-5715-01A-01R-1628-07	TCGA-LUAD	Lung adenocarcinoma	1	Diploid	1.38798	2.85273
TCGA-06-0125-01A-01R-1849-01	TCGA-GBM	Glioblastoma multiforme	1.31	Diploid	2.17075	4.41163
TCGA-06-0129-01A-01R-1849-01	TCGA-GBM	Glioblastoma multiforme	1.05	Diploid	1.6689	4.8134
TCGA-06-0130-01A-01R-1849-01	TCGA-GBM	Glioblastoma multiforme	1	Diploid	2.63535	5.06093
TCGA-06-0132-01A-02R-1849-01	TCGA-GBM	Glioblastoma multiforme	1	Diploid	1.06879	2.13892
TCGA-06-0138-01A-02R-1849-01	TCGA-GBM	Glioblastoma multiforme	1	Diploid	1.61526	4.21658
TCGA-06-0139-01A-01R-1849-01	TCGA-GBM	Glioblastoma multiforme	1	Diploid	1.40105	3.62796
TCGA-06-0141-01A-01R-1849-01	TCGA-GBM	Glioblastoma multiforme	1	Diploid	2.08892	3.41906
TCGA-06-0156-01A-02R-1849-01	TCGA-GBM	Glioblastoma multiforme	NA	NA	1.94638	4.99604
TCGA-06-0156-01A-03R-1849-01	TCGA-GBM	Glioblastoma multiforme	NA	NA	2.05053	5.54569
TCGA-06-0157-01A-01R-1849-01	TCGA-GBM	Glioblastoma multiforme	1.31	Diploid	2.23467	4.14413
TCGA-06-0158-01A-01R-1849-01	TCGA-GBM	Glioblastoma multiforme	1.32	Diploid	1.56374	2.87252
TCGA-06-0168-01A-01R-1849-01	TCGA-GBM	Glioblastoma multiforme	1	Diploid	2.15745	4.24208
TCGA-06-0174-01A-01R-1849-01	TCGA-GBM	Glioblastoma multiforme	1.32	Diploid	1.99592	4.9395
TCGA-06-0178-01A-01R-1849-01	TCGA-GBM	Glioblastoma multiforme	1	Diploid	1.72515	5.56025
TCGA-06-0184-01A-01R-1849-01	TCGA-GBM	Glioblastoma multiforme	1	Diploid	2.06342	3.76204
TCGA-06-0187-01A-01R-1849-01	TCGA-GBM	Glioblastoma multiforme	1	Diploid	1.14966	3.79028
TCGA-06-0190-01A-01R-1849-01	TCGA-GBM	Glioblastoma multiforme	1.36	Diploid	2.84496	4.57483
TCGA-06-0210-01A-01R-1849-01	TCGA-GBM	Glioblastoma multiforme	1	Diploid	1.41752	3.27584
TCGA-06-0211-01A-01R-1849-01	TCGA-GBM	Glioblastoma multiforme	1.3	Diploid	1.9302	4.41576
TCGA-06-0211-01B-01R-1849-01	TCGA-GBM	Glioblastoma multiforme	1.29	Diploid	2.29806	4.95998
TCGA-06-0219-01A-01R-1849-01	TCGA-GBM	Glioblastoma multiforme	1	Diploid	1.28443	5.66748
TCGA-06-0238-01A-02R-1849-01	TCGA-GBM	Glioblastoma multiforme	1.04	Diploid	1.78729	5.11685
TCGA-06-0644-01A-02R-1849-01	TCGA-GBM	Glioblastoma multiforme	1.02	Diploid	2.185	5.09569
TCGA-06-0645-01A-01R-1849-01	TCGA-GBM	Glioblastoma multiforme	1.26	Diploid	1.3339	3.66266
TCGA-06-0646-01A-01R-1849-01	TCGA-GBM	Glioblastoma multiforme	1	Diploid	1.70931	4.7123
TCGA-06-0649-01B-01R-1849-01	TCGA-GBM	Glioblastoma multiforme	1	Diploid	1.1761	3.11577
TCGA-06-0686-01A-01R-1849-01	TCGA-GBM	Glioblastoma multiforme	1.01	Diploid	1.92359	5.33124
TCGA-06-0743-01A-01R-1849-01	TCGA-GBM	Glioblastoma multiforme	1.27	Diploid	1.4703	3.87378
TCGA-06-0744-01A-01R-1849-01	TCGA-GBM	Glioblastoma multiforme	1.32	Diploid	1.49739	4.81355
TCGA-06-0745-01A-01R-1849-01	TCGA-GBM	Glioblastoma multiforme	1	Diploid	2.32313	4.47675
TCGA-06-0747-01A-01R-1849-01	TCGA-GBM	Glioblastoma multiforme	1.32	Diploid	1.95615	4.0653
TCGA-06-0749-01A-01R-1849-01	TCGA-GBM	Glioblastoma multiforme	1	Diploid	1.05673	2.54844
TCGA-06-0750-01A-01R-1849-01	TCGA-GBM	Glioblastoma multiforme	1	Diploid	1.16737	3.49781
TCGA-06-0878-01A-01R-1849-01	TCGA-GBM	Glioblastoma multiforme	1	Diploid	1.69303	4.05328
TCGA-06-0882-01A-01R-1849-01	TCGA-GBM	Glioblastoma multiforme	1	Diploid	1.18296	2.92712
TCGA-06-1804-01A-01R-1849-01	TCGA-GBM	Glioblastoma multiforme	1	Diploid	2.11536	3.27997
TCGA-06-2557-01A-01R-1849-01	TCGA-GBM	Glioblastoma multiforme	1.08	Diploid	2.21268	4.33317
TCGA-06-2558-01A-01R-1849-01	TCGA-GBM	Glioblastoma multiforme	1	Diploid	1.8031	5.10261
TCGA-06-2559-01A-01R-1849-01	TCGA-GBM	Glioblastoma multiforme	1	Diploid	1.50318	5.42876
TCGA-06-2561-01A-02R-1849-01	TCGA-GBM	Glioblastoma multiforme	0.58	Deletion	1.13862	3.09651
TCGA-06-2562-01A-01R-1849-01	TCGA-GBM	Glioblastoma multiforme	1	Diploid	1.95472	3.47471
TCGA-06-2563-01A-01R-1849-01	TCGA-GBM	Glioblastoma multiforme	1.31	Diploid	2.21241	4.47158
TCGA-06-2564-01A-01R-1849-01	TCGA-GBM	Glioblastoma multiforme	1	Diploid	1.37647	3.63337
TCGA-06-2565-01A-01R-1849-01	TCGA-GBM	Glioblastoma multiforme	1.32	Diploid	1.59503	3.94471
TCGA-06-2567-01A-01R-1849-01	TCGA-GBM	Glioblastoma multiforme	1	Diploid	2.46485	4.70498
TCGA-06-2569-01A-01R-1849-01	TCGA-GBM	Glioblastoma multiforme	0.56	Deletion	2.58176	3.9405
TCGA-06-2570-01A-01R-1849-01	TCGA-GBM	Glioblastoma multiforme	1	Diploid	1.13481	4.00374
TCGA-06-5408-01A-01R-1849-01	TCGA-GBM	Glioblastoma multiforme	1	Diploid	1.26147	4.22488
TCGA-06-5410-01A-01R-1849-01	TCGA-GBM	Glioblastoma multiforme	1	Diploid	1.19644	3.30081
TCGA-06-5411-01A-01R-1849-01	TCGA-GBM	Glioblastoma multiforme	1	Diploid	1.72761	4.42888
TCGA-06-5412-01A-01R-1849-01	TCGA-GBM	Glioblastoma multiforme	1	Diploid	1.75726	3.21174
TCGA-06-5413-01A-01R-1849-01	TCGA-GBM	Glioblastoma multiforme	1	Diploid	1.83253	5.42322
TCGA-06-5414-01A-01R-1849-01	TCGA-GBM	Glioblastoma multiforme	1.32	Diploid	1.34148	3.993
TCGA-06-5416-01A-01R-1849-01	TCGA-GBM	Glioblastoma multiforme	1	Diploid	1.53815	6.08399
TCGA-06-5417-01A-01R-1849-01	TCGA-GBM	Glioblastoma multiforme	NA	NA	0.956165	4.6182
TCGA-06-5418-01A-01R-1849-01	TCGA-GBM	Glioblastoma multiforme	1	Diploid	1.19487	3.96302
TCGA-06-5856-01A-01R-1849-01	TCGA-GBM	Glioblastoma multiforme	0.99	Diploid	2.09812	5.31661
TCGA-06-5858-01A-01R-1849-01	TCGA-GBM	Glioblastoma multiforme	0.96	Diploid	2.67667	5.116
TCGA-06-5859-01A-01R-1849-01	TCGA-GBM	Glioblastoma multiforme	1	Diploid	1.3991	4.76182
TCGA-08-0386-01A-01R-1849-01	TCGA-GBM	Glioblastoma multiforme	1.14	Diploid	2.26585	3.98404
TCGA-09-0364-01A-02R-1564-13	TCGA-OV	Ovarian serous cystadenocarcinoma	1.21	Diploid	2.96301	5.07268
TCGA-09-0366-01A-01R-1564-13	TCGA-OV	Ovarian serous cystadenocarcinoma	2.52	Amplification	4.05211	4.18327
TCGA-09-0367-01A-01R-1564-13	TCGA-OV	Ovarian serous cystadenocarcinoma	NA	NA	3.7296	4.16673
TCGA-09-0369-01A-01R-1564-13	TCGA-OV	Ovarian serous cystadenocarcinoma	1.11	Diploid	3.38188	5.05527
TCGA-09-1659-01B-01R-1564-13	TCGA-OV	Ovarian serous cystadenocarcinoma	1.9	Amplification	4.92963	5.50926
TCGA-09-1661-01B-01R-1566-13	TCGA-OV	Ovarian serous cystadenocarcinoma	1.32	Diploid	1.56933	2.38067
TCGA-09-1662-01A-01R-1566-13	TCGA-OV	Ovarian serous cystadenocarcinoma	1	Diploid	2.22443	4.39602
TCGA-09-1665-01B-01R-1566-13	TCGA-OV	Ovarian serous cystadenocarcinoma	1.13	Diploid	3.5893	4.27017
TCGA-09-1666-01A-01R-1566-13	TCGA-OV	Ovarian serous cystadenocarcinoma	1	Diploid	3.15637	5.20366
TCGA-09-1667-01C-01R-1566-13	TCGA-OV	Ovarian serous cystadenocarcinoma	1.99	Amplification	4.89048	4.91629
TCGA-09-1668-01B-01R-1566-13	TCGA-OV	Ovarian serous cystadenocarcinoma	1.12	Diploid	3.64637	4.66979
TCGA-09-1669-01A-01R-1566-13	TCGA-OV	Ovarian serous cystadenocarcinoma	1	Diploid	3.11325	4.48673
TCGA-09-1670-01A-01R-1566-13	TCGA-OV	Ovarian serous cystadenocarcinoma	1.37	Diploid	3.9231	4.34009
TCGA-09-1673-01A-01R-1566-13	TCGA-OV	Ovarian serous cystadenocarcinoma	1.68	Amplification	4.72375	4.72965
TCGA-09-2044-01B-01R-1568-13	TCGA-OV	Ovarian serous cystadenocarcinoma	1	Diploid	3.38214	5.46183
TCGA-09-2045-01A-01R-1568-13	TCGA-OV	Ovarian serous cystadenocarcinoma	0.99	Diploid	2.62658	2.55953
TCGA-09-2048-01A-01R-1568-13	TCGA-OV	Ovarian serous cystadenocarcinoma	NA	NA	3.32576	5.90041
TCGA-09-2051-01A-01R-1568-13	TCGA-OV	Ovarian serous cystadenocarcinoma	1.57	Diploid	3.85597	5.81047
TCGA-09-2053-01C-01R-1568-13	TCGA-OV	Ovarian serous cystadenocarcinoma	1.58	Diploid	4.38858	5.68791
TCGA-09-2054-01A-01R-1568-13	TCGA-OV	Ovarian serous cystadenocarcinoma	1.41	Diploid	4.88319	5.08559
TCGA-09-2056-01B-01R-1568-13	TCGA-OV	Ovarian serous cystadenocarcinoma	1	Diploid	3.96801	4.99187
TCGA-10-0927-01A-02R-1564-13	TCGA-OV	Ovarian serous cystadenocarcinoma	1.24	Diploid	1.88594	3.77659
TCGA-10-0928-01A-02R-1564-13	TCGA-OV	Ovarian serous cystadenocarcinoma	1	Diploid	3.02724	4.75058
TCGA-10-0931-01A-01R-1564-13	TCGA-OV	Ovarian serous cystadenocarcinoma	1	Diploid	2.94184	4.13866
TCGA-10-0933-01A-01R-1569-13	TCGA-OV	Ovarian serous cystadenocarcinoma	1.72	Amplification	3.98524	5.01307
TCGA-10-0936-01A-01R-1564-13	TCGA-OV	Ovarian serous cystadenocarcinoma	2.21	Amplification	5.15075	4.95845
TCGA-10-0937-01A-02R-1564-13	TCGA-OV	Ovarian serous cystadenocarcinoma	1.32	Diploid	3.22169	4.31064
TCGA-10-0938-01A-02R-1564-13	TCGA-OV	Ovarian serous cystadenocarcinoma	1.51	Diploid	2.48107	6.1293
TCGA-12-0616-01A-01R-1849-01	TCGA-GBM	Glioblastoma multiforme	1	Diploid	1.58785	6.01039
TCGA-12-0618-01A-01R-1849-01	TCGA-GBM	Glioblastoma multiforme	1	Diploid	2.31868	4.3725
TCGA-12-0619-01A-01R-1849-01	TCGA-GBM	Glioblastoma multiforme	0.83	Diploid	2.87078	4.41837
TCGA-12-0821-01A-01R-1849-01	TCGA-GBM	Glioblastoma multiforme	1	Diploid	2.04703	5.19672
TCGA-12-1597-01B-01R-1849-01	TCGA-GBM	Glioblastoma multiforme	NA	NA	1.92737	4.81581
TCGA-12-3650-01A-01R-1849-01	TCGA-GBM	Glioblastoma multiforme	1.32	Diploid	2.79908	6.56771
TCGA-12-3652-01A-01R-1849-01	TCGA-GBM	Glioblastoma multiforme	1.39	Diploid	1.47437	5.23746
TCGA-12-3653-01A-01R-1849-01	TCGA-GBM	Glioblastoma multiforme	1.11	Diploid	2.54972	4.15195
TCGA-12-5295-01A-01R-1849-01	TCGA-GBM	Glioblastoma multiforme	1	Diploid	1.813	5.06979
TCGA-12-5299-01A-02R-1849-01	TCGA-GBM	Glioblastoma multiforme	1.27	Diploid	1.32135	4.34978
TCGA-13-0714-01A-01R-1564-13	TCGA-OV	Ovarian serous cystadenocarcinoma	1	Diploid	1.99603	4.37456
TCGA-13-0720-01A-01R-1564-13	TCGA-OV	Ovarian serous cystadenocarcinoma	1	Diploid	3.00334	3.71118
TCGA-13-0724-01A-01R-1564-13	TCGA-OV	Ovarian serous cystadenocarcinoma	2.13	Amplification	4.15485	4.69507
TCGA-13-0725-01A-01R-1564-13	TCGA-OV	Ovarian serous cystadenocarcinoma	1	Diploid	2.6211	5.03536
TCGA-13-0726-01A-01R-1564-13	TCGA-OV	Ovarian serous cystadenocarcinoma	1.32	Diploid	2.66734	4.57755
TCGA-13-0727-01A-01R-1564-13	TCGA-OV	Ovarian serous cystadenocarcinoma	2.28	Amplification	5.05376	5.14309
TCGA-13-0730-01A-01R-1564-13	TCGA-OV	Ovarian serous cystadenocarcinoma	2.91	Amplification	5.28126	5.43584
TCGA-13-0762-01A-01R-1564-13	TCGA-OV	Ovarian serous cystadenocarcinoma	0.7	Diploid	1.83243	4.43457
TCGA-13-0765-01A-01R-1564-13	TCGA-OV	Ovarian serous cystadenocarcinoma	NA	NA	2.46995	3.19737
TCGA-13-0766-01A-02R-1564-13	TCGA-OV	Ovarian serous cystadenocarcinoma	1.05	Diploid	3.35763	5.64086
TCGA-13-0768-01A-01R-1569-13	TCGA-OV	Ovarian serous cystadenocarcinoma	2.35	Amplification	4.77012	4.53079
TCGA-13-0795-01A-01R-1564-13	TCGA-OV	Ovarian serous cystadenocarcinoma	2.79	Amplification	5.6286	5.06599
TCGA-13-0797-01A-01R-1564-13	TCGA-OV	Ovarian serous cystadenocarcinoma	1.32	Diploid	3.7539	4.50284
TCGA-13-0800-01A-01R-1564-13	TCGA-OV	Ovarian serous cystadenocarcinoma	0.63	Deletion	3.08495	4.93159
TCGA-13-0804-01A-01R-1564-13	TCGA-OV	Ovarian serous cystadenocarcinoma	2.91	Amplification	5.06996	4.51352
TCGA-13-0883-01A-02R-1569-13	TCGA-OV	Ovarian serous cystadenocarcinoma	1.32	Diploid	1.9482	4.40535
TCGA-13-0884-01B-01R-1565-13	TCGA-OV	Ovarian serous cystadenocarcinoma	1.01	Diploid	4.40652	4.695
TCGA-13-0885-01A-02R-1569-13	TCGA-OV	Ovarian serous cystadenocarcinoma	1.66	Amplification	4.40507	5.13869
TCGA-13-0886-01A-01R-1569-13	TCGA-OV	Ovarian serous cystadenocarcinoma	1.23	Diploid	4.2887	5.73935
TCGA-13-0887-01A-01R-1564-13	TCGA-OV	Ovarian serous cystadenocarcinoma	1.13	Diploid	4.34871	5.15147
TCGA-13-0888-01A-01R-1564-13	TCGA-OV	Ovarian serous cystadenocarcinoma	1.37	Diploid	3.58215	4.27207
TCGA-13-0891-01A-01R-1564-13	TCGA-OV	Ovarian serous cystadenocarcinoma	1.12	Diploid	5.25981	4.58865
TCGA-13-0893-01B-01R-1565-13	TCGA-OV	Ovarian serous cystadenocarcinoma	1.33	Diploid	4.72391	5.16677
TCGA-13-0897-01A-01R-1564-13	TCGA-OV	Ovarian serous cystadenocarcinoma	1	Diploid	3.78063	4.48539
TCGA-13-0900-01B-01R-1565-13	TCGA-OV	Ovarian serous cystadenocarcinoma	1	Diploid	4.01353	4.65732
TCGA-13-0901-01B-01R-1565-13	TCGA-OV	Ovarian serous cystadenocarcinoma	0.91	Diploid	3.09217	4.94374
TCGA-13-0905-01B-01R-1565-13	TCGA-OV	Ovarian serous cystadenocarcinoma	1	Diploid	3.03416	4.80818
TCGA-13-0906-01A-01R-1564-13	TCGA-OV	Ovarian serous cystadenocarcinoma	1	Diploid	4.2359	5.49464
TCGA-13-0908-01B-01R-1565-13	TCGA-OV	Ovarian serous cystadenocarcinoma	0.58	Deletion	1.17667	3.59795
TCGA-13-0911-01A-01R-1564-13	TCGA-OV	Ovarian serous cystadenocarcinoma	1.39	Diploid	3.0835	4.79999
TCGA-13-0916-01A-01R-1564-13	TCGA-OV	Ovarian serous cystadenocarcinoma	1.32	Diploid	4.02966	4.62993
TCGA-13-0920-01A-01R-1564-13	TCGA-OV	Ovarian serous cystadenocarcinoma	1.44	Diploid	4.58197	4.47525
TCGA-13-0923-01A-01R-1564-13	TCGA-OV	Ovarian serous cystadenocarcinoma	1.24	Diploid	3.56971	4.9236
TCGA-13-0924-01A-01R-1564-13	TCGA-OV	Ovarian serous cystadenocarcinoma	1	Diploid	3.17052	4.95515
TCGA-13-1403-01A-01R-1565-13	TCGA-OV	Ovarian serous cystadenocarcinoma	0.98	Diploid	2.98075	4.00222
TCGA-13-1404-01A-01R-1565-13	TCGA-OV	Ovarian serous cystadenocarcinoma	1	Diploid	3.57964	4.74649
TCGA-13-1405-01A-01R-1565-13	TCGA-OV	Ovarian serous cystadenocarcinoma	1	Diploid	4.40073	4.74886
TCGA-13-1407-01A-01R-1565-13	TCGA-OV	Ovarian serous cystadenocarcinoma	1.37	Diploid	4.58744	5.4642
TCGA-13-1408-01A-01R-1565-13	TCGA-OV	Ovarian serous cystadenocarcinoma	1.31	Diploid	4.39216	4.18915
TCGA-13-1409-01A-01R-1565-13	TCGA-OV	Ovarian serous cystadenocarcinoma	1.07	Diploid	2.58765	3.50099
TCGA-13-1410-01A-01R-1565-13	TCGA-OV	Ovarian serous cystadenocarcinoma	1.82	Amplification	6.29617	4.96643
TCGA-13-1411-01A-01R-1565-13	TCGA-OV	Ovarian serous cystadenocarcinoma	1.63	Amplification	3.49145	4.2953
TCGA-13-1477-01A-01R-1565-13	TCGA-OV	Ovarian serous cystadenocarcinoma	0.98	Diploid	2.83449	3.93631
TCGA-13-1483-01A-01R-1565-13	TCGA-OV	Ovarian serous cystadenocarcinoma	1	Diploid	3.47576	4.96004
TCGA-13-1485-01A-02R-1565-13	TCGA-OV	Ovarian serous cystadenocarcinoma	0.91	Diploid	1.88004	3.42544
TCGA-13-1487-01A-01R-1565-13	TCGA-OV	Ovarian serous cystadenocarcinoma	1.11	Diploid	3.5511	5.23677
TCGA-13-1488-01A-01R-1565-13	TCGA-OV	Ovarian serous cystadenocarcinoma	1.09	Diploid	4.10002	4.45902
TCGA-13-1489-01A-01R-1565-13	TCGA-OV	Ovarian serous cystadenocarcinoma	1.14	Diploid	3.28541	4.92388
TCGA-13-1492-01A-01R-1565-13	TCGA-OV	Ovarian serous cystadenocarcinoma	1.32	Diploid	3.53527	5.4735
TCGA-13-1495-01A-01R-1565-13	TCGA-OV	Ovarian serous cystadenocarcinoma	1.02	Diploid	4.16179	5.46872
TCGA-13-1496-01A-01R-1565-13	TCGA-OV	Ovarian serous cystadenocarcinoma	2.17	Amplification	5.61571	4.63532
TCGA-13-1497-01A-01R-1565-13	TCGA-OV	Ovarian serous cystadenocarcinoma	1.06	Diploid	4.61163	4.84502
TCGA-13-1498-01A-01R-1565-13	TCGA-OV	Ovarian serous cystadenocarcinoma	1	Diploid	2.7481	5.46488
TCGA-13-1499-01A-01R-1565-13	TCGA-OV	Ovarian serous cystadenocarcinoma	1.28	Diploid	2.5737	4.69087
TCGA-13-1501-01A-01R-1565-13	TCGA-OV	Ovarian serous cystadenocarcinoma	0.99	Diploid	3.30213	5.39464
TCGA-13-1505-01A-01R-1565-13	TCGA-OV	Ovarian serous cystadenocarcinoma	1.07	Diploid	1.21832	3.96008
TCGA-13-1506-01A-01R-1565-13	TCGA-OV	Ovarian serous cystadenocarcinoma	2.41	Amplification	7.14513	6.79569
TCGA-13-1507-01A-01R-1565-13	TCGA-OV	Ovarian serous cystadenocarcinoma	1.03	Diploid	4.62587	5.80038
TCGA-13-1509-01A-01R-1565-13	TCGA-OV	Ovarian serous cystadenocarcinoma	1	Diploid	2.7168	5.10463
TCGA-13-1510-01A-02R-1565-13	TCGA-OV	Ovarian serous cystadenocarcinoma	1	Diploid	3.60377	3.77078
TCGA-13-1511-01A-01R-1565-13	TCGA-OV	Ovarian serous cystadenocarcinoma	1.57	Diploid	4.22146	4.66081
TCGA-13-1512-01A-01R-1565-13	TCGA-OV	Ovarian serous cystadenocarcinoma	1	Diploid	4.40658	5.38018
TCGA-13-2060-01A-01R-1568-13	TCGA-OV	Ovarian serous cystadenocarcinoma	2.59	Amplification	6.19998	5.35968
TCGA-13-A5FT-01A-11R-A406-31	TCGA-OV	Ovarian serous cystadenocarcinoma	1	Diploid	3.73345	4.8549
TCGA-14-0781-01B-01R-1849-01	TCGA-GBM	Glioblastoma multiforme	1	Diploid	1.04841	3.14048
TCGA-14-0787-01A-01R-1849-01	TCGA-GBM	Glioblastoma multiforme	1	Diploid	1.94989	4.15178
TCGA-14-0789-01A-01R-1849-01	TCGA-GBM	Glioblastoma multiforme	1.36	Diploid	0.685592	2.10791
TCGA-14-0790-01B-01R-1849-01	TCGA-GBM	Glioblastoma multiforme	1.31	Diploid	1.59979	4.53823
TCGA-14-0817-01A-01R-1849-01	TCGA-GBM	Glioblastoma multiforme	1.32	Diploid	1.68973	5.19659
TCGA-14-0871-01A-01R-1849-01	TCGA-GBM	Glioblastoma multiforme	NA	NA	4.18017	4.82883
TCGA-14-1034-01A-01R-1849-01	TCGA-GBM	Glioblastoma multiforme	1.35	Diploid	2.72049	4.23502
TCGA-14-1823-01A-01R-1849-01	TCGA-GBM	Glioblastoma multiforme	1.07	Diploid	1.01691	3.93308
TCGA-14-1825-01A-01R-1850-01	TCGA-GBM	Glioblastoma multiforme	0.96	Diploid	2.22171	5.31288
TCGA-14-1829-01A-01R-1850-01	TCGA-GBM	Glioblastoma multiforme	1.32	Diploid	1.28224	4.82663
TCGA-14-2554-01A-01R-1850-01	TCGA-GBM	Glioblastoma multiforme	1.28	Diploid	1.09629	3.64516
TCGA-15-0742-01A-01R-1850-01	TCGA-GBM	Glioblastoma multiforme	1	Diploid	2.06107	4.71189
TCGA-15-1444-01A-02R-1850-01	TCGA-GBM	Glioblastoma multiforme	1.08	Diploid	1.34347	3.42301
TCGA-16-0846-01A-01R-1850-01	TCGA-GBM	Glioblastoma multiforme	1.17	Diploid	1.40039	2.9896
TCGA-16-1045-01B-01R-1850-01	TCGA-GBM	Glioblastoma multiforme	1	Diploid	0.931754	3.02619
TCGA-18-3406-01A-01R-0980-07	TCGA-LUSC	Lung squamous cell carcinoma	1	Diploid	1.36609	4.81002
TCGA-18-3407-01A-01R-0980-07	TCGA-LUSC	Lung squamous cell carcinoma	1.16	Diploid	2.39687	4.19418
TCGA-18-3408-01A-01R-0980-07	TCGA-LUSC	Lung squamous cell carcinoma	1.18	Diploid	1.41994	4.25231
TCGA-18-3409-01A-01R-0980-07	TCGA-LUSC	Lung squamous cell carcinoma	0.84	Diploid	1.17036	3.83432
TCGA-18-3410-01A-01R-0980-07	TCGA-LUSC	Lung squamous cell carcinoma	1.38	Diploid	2.44268	5.33348
TCGA-18-3411-01A-01R-0980-07	TCGA-LUSC	Lung squamous cell carcinoma	1.52	Diploid	2.15172	5.8676
TCGA-18-3412-01A-01R-0980-07	TCGA-LUSC	Lung squamous cell carcinoma	0.76	Diploid	1.2339	5.75304
TCGA-18-3414-01A-01R-0980-07	TCGA-LUSC	Lung squamous cell carcinoma	0.94	Diploid	2.14999	4.71015
TCGA-18-3415-01A-01R-0980-07	TCGA-LUSC	Lung squamous cell carcinoma	1.06	Diploid	2.32693	5.46655
TCGA-18-3416-01A-01R-0980-07	TCGA-LUSC	Lung squamous cell carcinoma	1.73	Amplification	2.37728	5.38553
TCGA-18-3417-01A-01R-1443-07	TCGA-LUSC	Lung squamous cell carcinoma	1.42	Diploid	2.4007	4.41322
TCGA-18-3419-01A-01R-0980-07	TCGA-LUSC	Lung squamous cell carcinoma	1	Diploid	3.38082	5.48167
TCGA-18-3421-01A-01R-0980-07	TCGA-LUSC	Lung squamous cell carcinoma	0.95	Diploid	2.03438	5.12261
TCGA-18-4083-01A-01R-1100-07	TCGA-LUSC	Lung squamous cell carcinoma	1.01	Diploid	2.79993	4.93756
TCGA-18-4086-01A-01R-1100-07	TCGA-LUSC	Lung squamous cell carcinoma	1	Diploid	3.09465	5.22744
TCGA-18-4721-01A-01R-1443-07	TCGA-LUSC	Lung squamous cell carcinoma	1	Diploid	2.95302	4.7741
TCGA-18-5592-01A-01R-1635-07	TCGA-LUSC	Lung squamous cell carcinoma	0.58	Deletion	1.27354	4.85869
TCGA-18-5595-01A-01R-1635-07	TCGA-LUSC	Lung squamous cell carcinoma	0.99	Diploid	2.46414	5.75791
TCGA-19-1390-01A-01R-1850-01	TCGA-GBM	Glioblastoma multiforme	0.87	Diploid	2.04445	5.28285
TCGA-19-1787-01B-01R-1850-01	TCGA-GBM	Glioblastoma multiforme	0.91	Diploid	3.36513	6.26188
TCGA-19-2619-01A-01R-1850-01	TCGA-GBM	Glioblastoma multiforme	NA	NA	1.70123	4.04589
TCGA-19-2620-01A-01R-1850-01	TCGA-GBM	Glioblastoma multiforme	1.32	Diploid	1.16473	2.80311
TCGA-19-2624-01A-01R-1850-01	TCGA-GBM	Glioblastoma multiforme	1	Diploid	2.54566	5.48789
TCGA-19-2625-01A-01R-1850-01	TCGA-GBM	Glioblastoma multiforme	1	Diploid	2.35457	4.17062
TCGA-19-2629-01A-01R-1850-01	TCGA-GBM	Glioblastoma multiforme	1.14	Diploid	1.85643	3.83256
TCGA-19-4065-01A-01R-2005-01	TCGA-GBM	Glioblastoma multiforme	1.07	Diploid	1.82869	4.56351
TCGA-19-5960-01A-11R-1850-01	TCGA-GBM	Glioblastoma multiforme	1	Diploid	1.87822	4.66132
TCGA-20-0987-01A-02R-1564-13	TCGA-OV	Ovarian serous cystadenocarcinoma	1.49	Diploid	4.54851	3.61336
TCGA-20-0991-01A-01R-1564-13	TCGA-OV	Ovarian serous cystadenocarcinoma	1.08	Diploid	5.11898	4.33244
TCGA-20-1682-01A-01R-1564-13	TCGA-OV	Ovarian serous cystadenocarcinoma	1.32	Diploid	3.39909	4.90468
TCGA-20-1683-01A-01R-1566-13	TCGA-OV	Ovarian serous cystadenocarcinoma	3.49	Amplification	7.58107	6.10513
TCGA-20-1686-01A-01R-1566-13	TCGA-OV	Ovarian serous cystadenocarcinoma	1.15	Diploid	4.14439	4.32922
TCGA-20-1687-01A-01R-1566-13	TCGA-OV	Ovarian serous cystadenocarcinoma	1.08	Diploid	2.11043	3.43466
TCGA-21-1070-01A-01R-0692-07	TCGA-LUSC	Lung squamous cell carcinoma	1.43	Diploid	4.66925	5.1996
TCGA-21-1071-01A-01R-0692-07	TCGA-LUSC	Lung squamous cell carcinoma	2.03	Amplification	3.37052	5.75049
TCGA-21-1072-01A-01R-0692-07	TCGA-LUSC	Lung squamous cell carcinoma	1.04	Diploid	2.1351	5.79566
TCGA-21-1075-01A-01R-0692-07	TCGA-LUSC	Lung squamous cell carcinoma	1	Diploid	2.13808	5.30283
TCGA-21-1076-01A-01R-0692-07	TCGA-LUSC	Lung squamous cell carcinoma	2.15	Amplification	3.64344	4.27894
TCGA-21-1076-01A-02R-0692-07	TCGA-LUSC	Lung squamous cell carcinoma	2.15	Amplification	3.92342	4.24198
TCGA-21-1077-01A-01R-0692-07	TCGA-LUSC	Lung squamous cell carcinoma	1.07	Diploid	2.59941	5.08757
TCGA-21-1078-01A-01R-0692-07	TCGA-LUSC	Lung squamous cell carcinoma	1.02	Diploid	1.70056	3.508
TCGA-21-1079-01A-01R-0692-07	TCGA-LUSC	Lung squamous cell carcinoma	0.67	Diploid	1.83454	4.39141
TCGA-21-1080-01A-01R-0692-07	TCGA-LUSC	Lung squamous cell carcinoma	1.32	Diploid	2.87699	4.87082
TCGA-21-1081-01A-01R-0692-07	TCGA-LUSC	Lung squamous cell carcinoma	1.56	Diploid	4.90217	5.22029
TCGA-21-1082-01A-01R-0692-07	TCGA-LUSC	Lung squamous cell carcinoma	1	Diploid	3.85508	4.38485
TCGA-21-1083-01A-01R-0692-07	TCGA-LUSC	Lung squamous cell carcinoma	1.21	Diploid	2.96644	4.80498
TCGA-21-5782-01A-01R-1635-07	TCGA-LUSC	Lung squamous cell carcinoma	1	Diploid	2.67018	4.33785
TCGA-21-5783-01A-41R-2187-07	TCGA-LUSC	Lung squamous cell carcinoma	0.93	Diploid	3.4181	5.79246
TCGA-21-5784-01A-01R-1635-07	TCGA-LUSC	Lung squamous cell carcinoma	1.18	Diploid	2.07495	3.5877
TCGA-21-5786-01A-01R-1635-07	TCGA-LUSC	Lung squamous cell carcinoma	1.22	Diploid	3.19824	4.55863
TCGA-21-5787-01A-01R-1635-07	TCGA-LUSC	Lung squamous cell carcinoma	1.34	Diploid	2.96531	5.09459
TCGA-21-A5DI-01A-31R-A26W-07	TCGA-LUSC	Lung squamous cell carcinoma	0.58	Deletion	1.96166	4.75611
TCGA-22-0940-01A-01R-0692-07	TCGA-LUSC	Lung squamous cell carcinoma	1.62	Amplification	3.25941	5.87661
TCGA-22-0944-01A-01R-0692-07	TCGA-LUSC	Lung squamous cell carcinoma	0.88	Diploid	2.52332	4.94392
TCGA-22-1000-01A-01R-A32Z-07	TCGA-LUSC	Lung squamous cell carcinoma	1	Diploid	1.99599	4.0501
TCGA-22-1002-01A-01R-0692-07	TCGA-LUSC	Lung squamous cell carcinoma	1	Diploid	2.17479	3.94882
TCGA-22-1005-01A-01R-0692-07	TCGA-LUSC	Lung squamous cell carcinoma	1	Diploid	2.45046	3.86283
TCGA-22-1011-01A-01R-0692-07	TCGA-LUSC	Lung squamous cell carcinoma	1.32	Diploid	1.69535	4.61937
TCGA-22-1012-01A-01R-0692-07	TCGA-LUSC	Lung squamous cell carcinoma	1.32	Diploid	3.61261	5.61979
TCGA-22-1016-01A-01R-0692-07	TCGA-LUSC	Lung squamous cell carcinoma	1.1	Diploid	1.98296	4.19073
TCGA-22-1017-01A-01R-0692-07	TCGA-LUSC	Lung squamous cell carcinoma	1.6	Amplification	3.188	5.02802
TCGA-22-4591-01A-01R-1201-07	TCGA-LUSC	Lung squamous cell carcinoma	2.62	Amplification	4.64183	4.29532
TCGA-22-4593-01A-21R-1820-07	TCGA-LUSC	Lung squamous cell carcinoma	3.52	Amplification	4.96736	5.22377
TCGA-22-4594-01A-01R-1201-07	TCGA-LUSC	Lung squamous cell carcinoma	0.53	Deletion	1.16578	5.30803
TCGA-22-4595-01A-01R-1201-07	TCGA-LUSC	Lung squamous cell carcinoma	1	Diploid	4.42977	5.28751
TCGA-22-4596-01A-01R-1201-07	TCGA-LUSC	Lung squamous cell carcinoma	0.98	Diploid	1.75998	4.24721
TCGA-22-4599-01A-01R-1443-07	TCGA-LUSC	Lung squamous cell carcinoma	1.8	Amplification	2.03636	5.52105
TCGA-22-4601-01A-01R-1443-07	TCGA-LUSC	Lung squamous cell carcinoma	1	Diploid	3.49652	3.95114
TCGA-22-4604-01A-01R-1201-07	TCGA-LUSC	Lung squamous cell carcinoma	1.1	Diploid	1.67857	4.31752
TCGA-22-4605-01A-21R-2125-07	TCGA-LUSC	Lung squamous cell carcinoma	1.18	Diploid	2.20001	2.87671
TCGA-22-4607-01A-01R-1201-07	TCGA-LUSC	Lung squamous cell carcinoma	1	Diploid	3.66548	4.80702
TCGA-22-4609-01A-21R-2125-07	TCGA-LUSC	Lung squamous cell carcinoma	1.06	Diploid	1.73065	3.49833
TCGA-22-4613-01A-01R-1443-07	TCGA-LUSC	Lung squamous cell carcinoma	1.32	Diploid	2.57694	5.21736
TCGA-22-5471-01A-01R-1635-07	TCGA-LUSC	Lung squamous cell carcinoma	1.13	Diploid	2.41736	4.95577
TCGA-22-5472-01A-01R-1635-07	TCGA-LUSC	Lung squamous cell carcinoma	1	Diploid	1.65843	3.86506
TCGA-22-5473-01A-01R-1635-07	TCGA-LUSC	Lung squamous cell carcinoma	1.03	Diploid	2.95692	5.20915
TCGA-22-5474-01A-01R-1635-07	TCGA-LUSC	Lung squamous cell carcinoma	1	Diploid	2.64149	4.53214
TCGA-22-5477-01A-01R-1635-07	TCGA-LUSC	Lung squamous cell carcinoma	1.24	Diploid	2.72926	4.57677
TCGA-22-5478-01A-01R-1635-07	TCGA-LUSC	Lung squamous cell carcinoma	1	Diploid	2.03802	4.08037
TCGA-22-5479-01A-31R-1949-07	TCGA-LUSC	Lung squamous cell carcinoma	0.96	Diploid	2.34595	5.3336
TCGA-22-5480-01A-01R-1635-07	TCGA-LUSC	Lung squamous cell carcinoma	1	Diploid	2.05694	5.19138
TCGA-22-5481-01A-31R-1949-07	TCGA-LUSC	Lung squamous cell carcinoma	1.61	Amplification	4.02986	5.32544
TCGA-22-5482-01A-01R-1635-07	TCGA-LUSC	Lung squamous cell carcinoma	0.92	Diploid	1.94889	4.39533
TCGA-22-5483-01A-01R-1820-07	TCGA-LUSC	Lung squamous cell carcinoma	1.39	Diploid	2.45115	5.22687
TCGA-22-5485-01A-01R-1635-07	TCGA-LUSC	Lung squamous cell carcinoma	1.81	Amplification	3.0163	4.85037
TCGA-22-5489-01A-01R-1635-07	TCGA-LUSC	Lung squamous cell carcinoma	1.3	Diploid	2.38495	5.37297
TCGA-22-5491-01A-01R-1635-07	TCGA-LUSC	Lung squamous cell carcinoma	1.08	Diploid	2.73668	4.83269
TCGA-22-5492-01A-01R-1635-07	TCGA-LUSC	Lung squamous cell carcinoma	1	Diploid	1.93217	4.3675
TCGA-22-A5C4-01A-12R-A27Q-07	TCGA-LUSC	Lung squamous cell carcinoma	1.11	Diploid	3.56867	4.64609
TCGA-23-1021-01B-01R-1564-13	TCGA-OV	Ovarian serous cystadenocarcinoma	1.19	Diploid	3.04727	3.47676
TCGA-23-1022-01A-01R-1564-13	TCGA-OV	Ovarian serous cystadenocarcinoma	1.23	Diploid	3.36291	4.47871
TCGA-23-1023-01A-02R-1564-13	TCGA-OV	Ovarian serous cystadenocarcinoma	0.99	Diploid	3.44386	4.00797
TCGA-23-1024-01A-02R-1564-13	TCGA-OV	Ovarian serous cystadenocarcinoma	2.9	Amplification	4.91928	4.70377
TCGA-23-1026-01B-01R-1569-13	TCGA-OV	Ovarian serous cystadenocarcinoma	0.98	Diploid	3.1764	4.22944
TCGA-23-1027-01A-02R-1564-13	TCGA-OV	Ovarian serous cystadenocarcinoma	1	Diploid	3.26226	4.42408
TCGA-23-1028-01A-01R-1564-13	TCGA-OV	Ovarian serous cystadenocarcinoma	1	Diploid	2.70999	4.50681
TCGA-23-1029-01B-01R-1567-13	TCGA-OV	Ovarian serous cystadenocarcinoma	1	Diploid	4.10001	4.33761
TCGA-23-1030-01A-02R-1564-13	TCGA-OV	Ovarian serous cystadenocarcinoma	1.79	Amplification	3.47989	4.88126
TCGA-23-1107-01A-01R-1564-13	TCGA-OV	Ovarian serous cystadenocarcinoma	NA	NA	4.76877	5.95442
TCGA-23-1109-01A-01R-1564-13	TCGA-OV	Ovarian serous cystadenocarcinoma	3.74	Amplification	8.20269	5.22348
TCGA-23-1110-01A-01R-1564-13	TCGA-OV	Ovarian serous cystadenocarcinoma	1.37	Diploid	4.47662	5.04656
TCGA-23-1111-01A-01R-1567-13	TCGA-OV	Ovarian serous cystadenocarcinoma	1.4	Diploid	4.334	4.64368
TCGA-23-1113-01A-01R-1564-13	TCGA-OV	Ovarian serous cystadenocarcinoma	1	Diploid	4.08135	4.96134
TCGA-23-1114-01B-01R-1566-13	TCGA-OV	Ovarian serous cystadenocarcinoma	0.93	Diploid	3.54334	4.0891
TCGA-23-1116-01A-01R-1564-13	TCGA-OV	Ovarian serous cystadenocarcinoma	2.81	Amplification	4.89824	4.96992
TCGA-23-1118-01A-01R-1564-13	TCGA-OV	Ovarian serous cystadenocarcinoma	1.19	Diploid	4.38162	5.18736
TCGA-23-1119-01A-02R-1565-13	TCGA-OV	Ovarian serous cystadenocarcinoma	NA	NA	3.41797	5.08541
TCGA-23-1120-01A-02R-1565-13	TCGA-OV	Ovarian serous cystadenocarcinoma	1	Diploid	4.92318	4.55817
TCGA-23-1122-01A-01R-1565-13	TCGA-OV	Ovarian serous cystadenocarcinoma	1.55	Diploid	4.68964	5.06859
TCGA-23-1123-01A-01R-1565-13	TCGA-OV	Ovarian serous cystadenocarcinoma	2.52	Amplification	6.37927	3.90938
TCGA-23-1809-01A-01R-1566-13	TCGA-OV	Ovarian serous cystadenocarcinoma	1.07	Diploid	3.57326	5.98786
TCGA-23-2077-01A-01R-1568-13	TCGA-OV	Ovarian serous cystadenocarcinoma	1.32	Diploid	3.32131	3.71902
TCGA-23-2078-01A-01R-1568-13	TCGA-OV	Ovarian serous cystadenocarcinoma	1	Diploid	4.60859	5.63913
TCGA-23-2084-01A-02R-1568-13	TCGA-OV	Ovarian serous cystadenocarcinoma	1.34	Diploid	5.01324	5.66096
TCGA-24-0966-01A-01R-1564-13	TCGA-OV	Ovarian serous cystadenocarcinoma	2	Amplification	3.67641	4.84255
TCGA-24-0968-01A-01R-1569-13	TCGA-OV	Ovarian serous cystadenocarcinoma	1.38	Diploid	4.29735	5.72872
TCGA-24-0970-01B-01R-1565-13	TCGA-OV	Ovarian serous cystadenocarcinoma	1	Diploid	4.53365	5.65582
TCGA-24-0979-01A-01R-1565-13	TCGA-OV	Ovarian serous cystadenocarcinoma	1.03	Diploid	3.74786	4.90423
TCGA-24-0982-01A-01R-1565-13	TCGA-OV	Ovarian serous cystadenocarcinoma	2.19	Amplification	5.4889	4.79045
TCGA-24-1103-01A-01R-1565-13	TCGA-OV	Ovarian serous cystadenocarcinoma	1	Diploid	3.99781	4.54382
TCGA-24-1104-01A-01R-1565-13	TCGA-OV	Ovarian serous cystadenocarcinoma	1.18	Diploid	4.7024	3.10775
TCGA-24-1105-01A-01R-1565-13	TCGA-OV	Ovarian serous cystadenocarcinoma	1.12	Diploid	3.14036	5.69891
TCGA-24-1413-01A-01R-1565-13	TCGA-OV	Ovarian serous cystadenocarcinoma	1.59	Amplification	3.35874	4.64375
TCGA-24-1416-01A-01R-1565-13	TCGA-OV	Ovarian serous cystadenocarcinoma	1.08	Diploid	3.88264	5.55123
TCGA-24-1417-01A-01R-1565-13	TCGA-OV	Ovarian serous cystadenocarcinoma	1.19	Diploid	4.85368	4.98493
TCGA-24-1418-01A-01R-1565-13	TCGA-OV	Ovarian serous cystadenocarcinoma	1.6	Amplification	4.78398	5.15815
TCGA-24-1419-01A-01R-1565-13	TCGA-OV	Ovarian serous cystadenocarcinoma	1	Diploid	3.45985	4.65632
TCGA-24-1422-01A-01R-1565-13	TCGA-OV	Ovarian serous cystadenocarcinoma	1.03	Diploid	4.18686	4.53885
TCGA-24-1423-01A-01R-1565-13	TCGA-OV	Ovarian serous cystadenocarcinoma	1.18	Diploid	3.28174	3.28433
TCGA-24-1424-01A-01R-1565-13	TCGA-OV	Ovarian serous cystadenocarcinoma	2.74	Amplification	5.43633	4.59955
TCGA-24-1425-01A-02R-1566-13	TCGA-OV	Ovarian serous cystadenocarcinoma	1	Diploid	2.6492	3.50729
TCGA-24-1426-01A-01R-1565-13	TCGA-OV	Ovarian serous cystadenocarcinoma	1.81	Amplification	4.37741	4.84839
TCGA-24-1427-01A-01R-1565-13	TCGA-OV	Ovarian serous cystadenocarcinoma	0.99	Diploid	1.70082	4.22193
TCGA-24-1428-01A-01R-1564-13	TCGA-OV	Ovarian serous cystadenocarcinoma	1.17	Diploid	3.96485	4.7528
TCGA-24-1430-01A-01R-1566-13	TCGA-OV	Ovarian serous cystadenocarcinoma	1	Diploid	2.33085	4.56317
TCGA-24-1431-01A-01R-1566-13	TCGA-OV	Ovarian serous cystadenocarcinoma	1.31	Diploid	4.40923	4.34192
TCGA-24-1434-01A-01R-1566-13	TCGA-OV	Ovarian serous cystadenocarcinoma	2.19	Amplification	4.54562	4.3857
TCGA-24-1435-01A-01R-1566-13	TCGA-OV	Ovarian serous cystadenocarcinoma	1.04	Diploid	4.19969	4.40599
TCGA-24-1464-01A-01R-1566-13	TCGA-OV	Ovarian serous cystadenocarcinoma	1	Diploid	2.37092	5.38326
TCGA-24-1467-01A-01R-1566-13	TCGA-OV	Ovarian serous cystadenocarcinoma	1.31	Diploid	3.84029	4.63623
TCGA-24-1469-01A-01R-1566-13	TCGA-OV	Ovarian serous cystadenocarcinoma	1.21	Diploid	7.82977	6.19492
TCGA-24-1470-01A-01R-1566-13	TCGA-OV	Ovarian serous cystadenocarcinoma	1	Diploid	3.79662	4.33434
TCGA-24-1471-01A-01R-1566-13	TCGA-OV	Ovarian serous cystadenocarcinoma	1.11	Diploid	3.79461	4.49213
TCGA-24-1474-01A-01R-1566-13	TCGA-OV	Ovarian serous cystadenocarcinoma	0.62	Deletion	3.26579	5.83362
TCGA-24-1544-01A-01R-1566-13	TCGA-OV	Ovarian serous cystadenocarcinoma	2.5	Amplification	4.76724	4.93291
TCGA-24-1546-01A-01R-1566-13	TCGA-OV	Ovarian serous cystadenocarcinoma	1	Diploid	2.86448	2.90003
TCGA-24-1549-01A-01R-1566-13	TCGA-OV	Ovarian serous cystadenocarcinoma	1.69	Amplification	4.05917	5.12321
TCGA-24-1550-01A-01R-1566-13	TCGA-OV	Ovarian serous cystadenocarcinoma	1.58	Diploid	4.34869	4.31178
TCGA-24-1551-01A-01R-1566-13	TCGA-OV	Ovarian serous cystadenocarcinoma	1.28	Diploid	4.19427	4.81077
TCGA-24-1552-01A-01R-1566-13	TCGA-OV	Ovarian serous cystadenocarcinoma	2.45	Amplification	4.76417	5.95483
TCGA-24-1553-01A-01R-1566-13	TCGA-OV	Ovarian serous cystadenocarcinoma	1.24	Diploid	2.62662	2.41622
TCGA-24-1557-01A-01R-1566-13	TCGA-OV	Ovarian serous cystadenocarcinoma	1.15	Diploid	3.90361	5.18043
TCGA-24-1558-01A-01R-1566-13	TCGA-OV	Ovarian serous cystadenocarcinoma	2.03	Amplification	5.35184	3.92432
TCGA-24-1560-01A-01R-1566-13	TCGA-OV	Ovarian serous cystadenocarcinoma	0.78	Diploid	3.38329	5.57813
TCGA-24-1562-01A-01R-1566-13	TCGA-OV	Ovarian serous cystadenocarcinoma	1	Diploid	3.43813	4.8629
TCGA-24-1563-01A-01R-1566-13	TCGA-OV	Ovarian serous cystadenocarcinoma	1	Diploid	2.20792	4.98415
TCGA-24-1565-01A-01R-1566-13	TCGA-OV	Ovarian serous cystadenocarcinoma	1	Diploid	1.05771	3.76336
TCGA-24-1567-01A-01R-1566-13	TCGA-OV	Ovarian serous cystadenocarcinoma	1	Diploid	3.04946	4.51723
TCGA-24-1603-01A-01R-1566-13	TCGA-OV	Ovarian serous cystadenocarcinoma	1.33	Diploid	3.78292	5.94802
TCGA-24-1604-01A-01R-1566-13	TCGA-OV	Ovarian serous cystadenocarcinoma	1.1	Diploid	2.84003	3.15676
TCGA-24-1616-01A-01R-1566-13	TCGA-OV	Ovarian serous cystadenocarcinoma	1.29	Diploid	4.17974	3.39955
TCGA-24-1842-01A-01R-1567-13	TCGA-OV	Ovarian serous cystadenocarcinoma	1.4	Diploid	5.06309	5.19596
TCGA-24-1843-01A-01R-1567-13	TCGA-OV	Ovarian serous cystadenocarcinoma	2.9	Amplification	5.82094	6.11559
TCGA-24-1844-01A-01R-1567-13	TCGA-OV	Ovarian serous cystadenocarcinoma	1.08	Diploid	3.85761	4.63079
TCGA-24-1845-01A-01R-1567-13	TCGA-OV	Ovarian serous cystadenocarcinoma	1.3	Diploid	4.27338	4.0963
TCGA-24-1846-01A-01R-1567-13	TCGA-OV	Ovarian serous cystadenocarcinoma	1	Diploid	2.97845	3.82253
TCGA-24-1847-01A-01R-1566-13	TCGA-OV	Ovarian serous cystadenocarcinoma	1.15	Diploid	3.61655	4.79668
TCGA-24-1850-01A-01R-1567-13	TCGA-OV	Ovarian serous cystadenocarcinoma	1.07	Diploid	5.48677	4.83549
TCGA-24-1923-01A-01R-1567-13	TCGA-OV	Ovarian serous cystadenocarcinoma	1.37	Diploid	3.41719	4.28187
TCGA-24-1924-01A-01R-1567-13	TCGA-OV	Ovarian serous cystadenocarcinoma	0.93	Diploid	4.51564	4.8885
TCGA-24-1928-01A-01R-1567-13	TCGA-OV	Ovarian serous cystadenocarcinoma	1.08	Diploid	5.69522	4.55087
TCGA-24-1930-01A-01R-1567-13	TCGA-OV	Ovarian serous cystadenocarcinoma	1.02	Diploid	4.21628	3.74866
TCGA-24-2020-01A-01R-1567-13	TCGA-OV	Ovarian serous cystadenocarcinoma	1.86	Amplification	5.36815	5.43692
TCGA-24-2023-01A-01R-1567-13	TCGA-OV	Ovarian serous cystadenocarcinoma	1.57	Diploid	4.89066	5.70813
TCGA-24-2024-01A-02R-1568-13	TCGA-OV	Ovarian serous cystadenocarcinoma	1	Diploid	1.99432	3.93224
TCGA-24-2026-01A-01R-1567-13	TCGA-OV	Ovarian serous cystadenocarcinoma	0.87	Diploid	5.42546	4.3345
TCGA-24-2027-01A-01R-1567-13	TCGA-OV	Ovarian serous cystadenocarcinoma	1.32	Diploid	4.05946	5.30248
TCGA-24-2033-01A-01R-1568-13	TCGA-OV	Ovarian serous cystadenocarcinoma	1.52	Diploid	3.96613	4.53701
TCGA-24-2035-01A-01R-1568-13	TCGA-OV	Ovarian serous cystadenocarcinoma	1	Diploid	3.58897	3.67105
TCGA-24-2036-01A-01R-1568-13	TCGA-OV	Ovarian serous cystadenocarcinoma	1.32	Diploid	3.43666	5.17099
TCGA-24-2038-01A-01R-1568-13	TCGA-OV	Ovarian serous cystadenocarcinoma	0.94	Diploid	0.763697	2.37446
TCGA-24-2254-01A-01R-1568-13	TCGA-OV	Ovarian serous cystadenocarcinoma	1	Diploid	3.76433	3.98438
TCGA-24-2261-01A-01R-1568-13	TCGA-OV	Ovarian serous cystadenocarcinoma	3.03	Amplification	5.29803	4.49662
TCGA-24-2262-01A-01R-1568-13	TCGA-OV	Ovarian serous cystadenocarcinoma	1	Diploid	4.15528	5.22387
TCGA-24-2267-01A-01R-1568-13	TCGA-OV	Ovarian serous cystadenocarcinoma	1.42	Diploid	4.79375	3.81306
TCGA-24-2271-01A-01R-1568-13	TCGA-OV	Ovarian serous cystadenocarcinoma	1	Diploid	3.17492	3.38661
TCGA-24-2280-01A-01R-1568-13	TCGA-OV	Ovarian serous cystadenocarcinoma	1.1	Diploid	2.93294	4.14308
TCGA-24-2281-01A-01R-1568-13	TCGA-OV	Ovarian serous cystadenocarcinoma	1.09	Diploid	4.46581	4.70876
TCGA-24-2288-01A-01R-1568-13	TCGA-OV	Ovarian serous cystadenocarcinoma	1.28	Diploid	5.01827	4.15496
TCGA-24-2289-01A-01R-1568-13	TCGA-OV	Ovarian serous cystadenocarcinoma	0.84	Diploid	2.48543	3.46763
TCGA-24-2290-01A-01R-1568-13	TCGA-OV	Ovarian serous cystadenocarcinoma	1.27	Diploid	4.45884	5.00587
TCGA-24-2293-01A-01R-1568-13	TCGA-OV	Ovarian serous cystadenocarcinoma	1.25	Diploid	2.93022	3.96372
TCGA-24-2297-01A-01R-1568-13	TCGA-OV	Ovarian serous cystadenocarcinoma	NA	NA	3.72152	4.34699
TCGA-24-2298-01A-01R-1569-13	TCGA-OV	Ovarian serous cystadenocarcinoma	1.36	Diploid	5.05776	3.31027
TCGA-25-1312-01A-01R-1565-13	TCGA-OV	Ovarian serous cystadenocarcinoma	1.55	Diploid	5.23241	4.48782
TCGA-25-1313-01A-01R-1565-13	TCGA-OV	Ovarian serous cystadenocarcinoma	0.97	Diploid	2.3888	3.0163
TCGA-25-1315-01A-01R-1565-13	TCGA-OV	Ovarian serous cystadenocarcinoma	1.32	Diploid	3.04063	5.99891
TCGA-25-1316-01A-01R-1565-13	TCGA-OV	Ovarian serous cystadenocarcinoma	0.79	Diploid	1.72412	5.15625
TCGA-25-1317-01A-01R-1565-13	TCGA-OV	Ovarian serous cystadenocarcinoma	1.58	Diploid	3.18812	3.81563
TCGA-25-1318-01A-01R-1565-13	TCGA-OV	Ovarian serous cystadenocarcinoma	1.3	Diploid	4.26616	2.9336
TCGA-25-1319-01A-01R-1565-13	TCGA-OV	Ovarian serous cystadenocarcinoma	1.99	Amplification	4.32437	5.32943
TCGA-25-1320-01A-01R-1565-13	TCGA-OV	Ovarian serous cystadenocarcinoma	NA	NA	5.9798	4.83122
TCGA-25-1321-01A-01R-1565-13	TCGA-OV	Ovarian serous cystadenocarcinoma	1.79	Amplification	4.5643	4.20089
TCGA-25-1322-01A-01R-1565-13	TCGA-OV	Ovarian serous cystadenocarcinoma	1	Diploid	4.63037	4.92743
TCGA-25-1323-01A-01R-1565-13	TCGA-OV	Ovarian serous cystadenocarcinoma	NA	NA	4.17286	4.49805
TCGA-25-1326-01A-01R-1565-13	TCGA-OV	Ovarian serous cystadenocarcinoma	NA	NA	3.454	4.01763
TCGA-25-1328-01A-01R-1565-13	TCGA-OV	Ovarian serous cystadenocarcinoma	NA	NA	1.57585	2.84595
TCGA-25-1329-01A-01R-1565-13	TCGA-OV	Ovarian serous cystadenocarcinoma	1.73	Amplification	4.92732	5.12399
TCGA-25-1623-01A-01R-1566-13	TCGA-OV	Ovarian serous cystadenocarcinoma	1.2	Diploid	4.06691	4.89715
TCGA-25-1626-01A-01R-1566-13	TCGA-OV	Ovarian serous cystadenocarcinoma	1.34	Diploid	3.05761	3.72376
TCGA-25-1627-01A-01R-1566-13	TCGA-OV	Ovarian serous cystadenocarcinoma	0.91	Diploid	2.19546	4.9027
TCGA-25-1628-01A-01R-1566-13	TCGA-OV	Ovarian serous cystadenocarcinoma	1.44	Diploid	4.34944	4.83623
TCGA-25-1630-01A-01R-1566-13	TCGA-OV	Ovarian serous cystadenocarcinoma	1.05	Diploid	3.72299	4.41339
TCGA-25-1631-01A-01R-1569-13	TCGA-OV	Ovarian serous cystadenocarcinoma	2.3	Amplification	4.69913	4.56362
TCGA-25-1632-01A-01R-1566-13	TCGA-OV	Ovarian serous cystadenocarcinoma	0.88	Diploid	2.08131	4.64595
TCGA-25-1633-01A-01R-1566-13	TCGA-OV	Ovarian serous cystadenocarcinoma	0.84	Diploid	1.69159	3.45115
TCGA-25-1634-01A-01R-1566-13	TCGA-OV	Ovarian serous cystadenocarcinoma	1.15	Diploid	2.31801	3.57193
TCGA-25-1635-01A-01R-1566-13	TCGA-OV	Ovarian serous cystadenocarcinoma	2.4	Amplification	4.36826	5.13624
TCGA-25-1870-01A-01R-1567-13	TCGA-OV	Ovarian serous cystadenocarcinoma	0.81	Diploid	1.37648	3.10833
TCGA-25-1877-01A-01R-1567-13	TCGA-OV	Ovarian serous cystadenocarcinoma	2.89	Amplification	5.20147	5.80473
TCGA-25-2042-01A-01R-1568-13	TCGA-OV	Ovarian serous cystadenocarcinoma	1	Diploid	3.17235	3.46224
TCGA-25-2391-01A-01R-1569-13	TCGA-OV	Ovarian serous cystadenocarcinoma	1	Diploid	3.37612	4.29815
TCGA-25-2392-01A-01R-1569-13	TCGA-OV	Ovarian serous cystadenocarcinoma	0.71	Diploid	2.2419	3.48929
TCGA-25-2393-01A-01R-1569-13	TCGA-OV	Ovarian serous cystadenocarcinoma	1.6	Amplification	3.62079	5.51471
TCGA-25-2396-01A-01R-1569-13	TCGA-OV	Ovarian serous cystadenocarcinoma	2.08	Amplification	5.52548	4.79584
TCGA-25-2398-01A-01R-1569-13	TCGA-OV	Ovarian serous cystadenocarcinoma	1.43	Diploid	4.22728	3.89283
TCGA-25-2399-01A-01R-1569-13	TCGA-OV	Ovarian serous cystadenocarcinoma	1.24	Diploid	4.07681	5.46312
TCGA-25-2400-01A-01R-1569-13	TCGA-OV	Ovarian serous cystadenocarcinoma	0.83	Diploid	3.60811	4.15346
TCGA-25-2401-01A-01R-1569-13	TCGA-OV	Ovarian serous cystadenocarcinoma	1.32	Diploid	3.58014	4.61263
TCGA-25-2404-01A-01R-1569-13	TCGA-OV	Ovarian serous cystadenocarcinoma	2.18	Amplification	4.04846	4.60753
TCGA-25-2409-01A-01R-1569-13	TCGA-OV	Ovarian serous cystadenocarcinoma	1.04	Diploid	3.17515	3.52907
TCGA-26-1442-01A-01R-1850-01	TCGA-GBM	Glioblastoma multiforme	1.04	Diploid	0.933367	1.79899
TCGA-26-5132-01A-01R-1850-01	TCGA-GBM	Glioblastoma multiforme	NA	NA	2.62323	4.67341
TCGA-26-5133-01A-01R-1850-01	TCGA-GBM	Glioblastoma multiforme	1	Diploid	1.05043	3.33904
TCGA-26-5134-01A-01R-1850-01	TCGA-GBM	Glioblastoma multiforme	1	Diploid	2.243	5.45301
TCGA-26-5135-01A-01R-1850-01	TCGA-GBM	Glioblastoma multiforme	0.99	Diploid	1.47565	3.26843
TCGA-26-5136-01B-01R-1850-01	TCGA-GBM	Glioblastoma multiforme	0.58	Deletion	1.4654	4.8527
TCGA-26-5139-01A-01R-1850-01	TCGA-GBM	Glioblastoma multiforme	1.32	Diploid	1.69285	3.82171
TCGA-27-1830-01A-01R-1850-01	TCGA-GBM	Glioblastoma multiforme	1	Diploid	1.33223	3.78048
TCGA-27-1831-01A-01R-1850-01	TCGA-GBM	Glioblastoma multiforme	0.99	Diploid	1.3337	4.8961
TCGA-27-1832-01A-01R-1850-01	TCGA-GBM	Glioblastoma multiforme	1	Diploid	2.82239	4.57524
TCGA-27-1834-01A-01R-1850-01	TCGA-GBM	Glioblastoma multiforme	0.9	Diploid	1.34873	2.94739
TCGA-27-1835-01A-01R-1850-01	TCGA-GBM	Glioblastoma multiforme	1	Diploid	1.55916	3.36523
TCGA-27-1837-01A-01R-1850-01	TCGA-GBM	Glioblastoma multiforme	1	Diploid	1.60735	4.29769
TCGA-27-2519-01A-01R-1850-01	TCGA-GBM	Glioblastoma multiforme	2.87	Amplification	3.79713	3.76476
TCGA-27-2521-01A-01R-1850-01	TCGA-GBM	Glioblastoma multiforme	1.09	Diploid	2.26425	4.48702
TCGA-27-2523-01A-01R-1850-01	TCGA-GBM	Glioblastoma multiforme	1	Diploid	2.44702	4.83317
TCGA-27-2524-01A-01R-1850-01	TCGA-GBM	Glioblastoma multiforme	1.32	Diploid	2.75124	5.67242
TCGA-27-2526-01A-01R-1850-01	TCGA-GBM	Glioblastoma multiforme	0.97	Diploid	1.2058	3.86076
TCGA-27-2528-01A-01R-1850-01	TCGA-GBM	Glioblastoma multiforme	1.32	Diploid	2.35832	4.4556
TCGA-28-1747-01C-01R-1850-01	TCGA-GBM	Glioblastoma multiforme	1	Diploid	1.35904	3.7325
TCGA-28-1753-01A-01R-1850-01	TCGA-GBM	Glioblastoma multiforme	1.32	Diploid	2.19636	4.95047
TCGA-28-2499-01A-01R-1850-01	TCGA-GBM	Glioblastoma multiforme	NA	NA	0.907567	2.84158
TCGA-28-2509-01A-01R-1850-01	TCGA-GBM	Glioblastoma multiforme	1.1	Diploid	2.37747	4.93669
TCGA-28-2510-01A-01R-1850-01	TCGA-GBM	Glioblastoma multiforme	NA	NA	1.69997	3.21337
TCGA-28-2513-01A-01R-1850-01	TCGA-GBM	Glioblastoma multiforme	1	Diploid	1.1012	3.08319
TCGA-28-2514-01A-02R-1850-01	TCGA-GBM	Glioblastoma multiforme	1.32	Diploid	1.47263	4.17276
TCGA-28-5204-01A-01R-1850-01	TCGA-GBM	Glioblastoma multiforme	1	Diploid	2.27031	4.92304
TCGA-28-5207-01A-01R-1850-01	TCGA-GBM	Glioblastoma multiforme	0.98	Diploid	0.755423	3.83081
TCGA-28-5208-01A-01R-1850-01	TCGA-GBM	Glioblastoma multiforme	1.32	Diploid	2.02253	4.90519
TCGA-28-5209-01A-01R-1850-01	TCGA-GBM	Glioblastoma multiforme	1.32	Diploid	2.05546	4.72985
TCGA-28-5213-01A-01R-1850-01	TCGA-GBM	Glioblastoma multiforme	1	Diploid	1.12573	3.63542
TCGA-28-5215-01A-01R-1850-01	TCGA-GBM	Glioblastoma multiforme	1	Diploid	1.47929	4.42664
TCGA-28-5216-01A-01R-1850-01	TCGA-GBM	Glioblastoma multiforme	1.06	Diploid	1.03902	4.34611
TCGA-28-5218-01A-01R-1850-01	TCGA-GBM	Glioblastoma multiforme	1.11	Diploid	2.44489	4.06681
TCGA-28-5220-01A-01R-1850-01	TCGA-GBM	Glioblastoma multiforme	1	Diploid	1.15853	4.60373
TCGA-29-1688-01A-01R-1566-13	TCGA-OV	Ovarian serous cystadenocarcinoma	1.23	Diploid	4.45705	4.77787
TCGA-29-1690-01A-01R-1566-13	TCGA-OV	Ovarian serous cystadenocarcinoma	0.94	Diploid	1.10288	3.33566
TCGA-29-1691-01A-01R-1566-13	TCGA-OV	Ovarian serous cystadenocarcinoma	1.52	Diploid	3.44488	5.59038
TCGA-29-1693-01A-01R-1567-13	TCGA-OV	Ovarian serous cystadenocarcinoma	1.1	Diploid	3.74924	4.74479
TCGA-29-1694-01A-01R-1567-13	TCGA-OV	Ovarian serous cystadenocarcinoma	1.43	Diploid	3.17134	3.79041
TCGA-29-1695-01A-01R-1567-13	TCGA-OV	Ovarian serous cystadenocarcinoma	2.53	Amplification	5.99186	4.63255
TCGA-29-1696-01A-01R-1567-13	TCGA-OV	Ovarian serous cystadenocarcinoma	1	Diploid	1.17005	4.17083
TCGA-29-1697-01A-01R-1567-13	TCGA-OV	Ovarian serous cystadenocarcinoma	1	Diploid	3.67118	5.84835
TCGA-29-1701-01A-01R-1567-13	TCGA-OV	Ovarian serous cystadenocarcinoma	2.77	Amplification	6.17864	6.06109
TCGA-29-1703-01A-01R-1567-13	TCGA-OV	Ovarian serous cystadenocarcinoma	2.3	Amplification	4.80604	5.48024
TCGA-29-1705-01A-01R-1567-13	TCGA-OV	Ovarian serous cystadenocarcinoma	1	Diploid	2.97876	4.63576
TCGA-29-1710-01A-02R-1567-13	TCGA-OV	Ovarian serous cystadenocarcinoma	2.81	Amplification	4.87107	3.24187
TCGA-29-1711-01A-01R-1567-13	TCGA-OV	Ovarian serous cystadenocarcinoma	1.32	Diploid	4.46087	3.89592
TCGA-29-1761-01A-01R-1567-13	TCGA-OV	Ovarian serous cystadenocarcinoma	3.18	Amplification	7.04248	5.32386
TCGA-29-1762-01A-01R-1567-13	TCGA-OV	Ovarian serous cystadenocarcinoma	1.25	Diploid	3.98425	5.77171
TCGA-29-1763-01A-02R-1567-13	TCGA-OV	Ovarian serous cystadenocarcinoma	1.6	Amplification	4.15699	4.23836
TCGA-29-1766-01A-01R-1567-13	TCGA-OV	Ovarian serous cystadenocarcinoma	2.56	Amplification	4.31252	4.97506
TCGA-29-1768-01A-01R-1567-13	TCGA-OV	Ovarian serous cystadenocarcinoma	1	Diploid	2.54758	3.74368
TCGA-29-1769-01A-01R-1567-13	TCGA-OV	Ovarian serous cystadenocarcinoma	0.67	Diploid	2.99986	5.88007
TCGA-29-1770-01A-01R-1567-13	TCGA-OV	Ovarian serous cystadenocarcinoma	1.22	Diploid	4.30666	3.94545
TCGA-29-1774-01A-01R-1567-13	TCGA-OV	Ovarian serous cystadenocarcinoma	1.25	Diploid	4.05023	5.78864
TCGA-29-1776-01A-01R-1567-13	TCGA-OV	Ovarian serous cystadenocarcinoma	1	Diploid	2.13904	3.58933
TCGA-29-1777-01A-01R-1567-13	TCGA-OV	Ovarian serous cystadenocarcinoma	1	Diploid	2.91321	4.64952
TCGA-29-1778-01A-01R-1567-13	TCGA-OV	Ovarian serous cystadenocarcinoma	1.04	Diploid	3.04699	3.55481
TCGA-29-1781-01A-01R-1567-13	TCGA-OV	Ovarian serous cystadenocarcinoma	1.32	Diploid	4.4314	5.65901
TCGA-29-1783-01A-01R-1567-13	TCGA-OV	Ovarian serous cystadenocarcinoma	1.53	Diploid	3.75317	3.59052
TCGA-29-1784-01A-02R-1567-13	TCGA-OV	Ovarian serous cystadenocarcinoma	0.98	Diploid	4.21208	5.28475
TCGA-29-1785-01A-01R-1567-13	TCGA-OV	Ovarian serous cystadenocarcinoma	1.05	Diploid	4.82948	5.7444
TCGA-29-2414-01A-02R-1569-13	TCGA-OV	Ovarian serous cystadenocarcinoma	NA	NA	1.7964	3.50033
TCGA-29-2425-01A-01R-1569-13	TCGA-OV	Ovarian serous cystadenocarcinoma	0.9	Diploid	2.71782	3.68755
TCGA-29-2427-01A-01R-1569-13	TCGA-OV	Ovarian serous cystadenocarcinoma	1	Diploid	4.68382	4.27478
TCGA-29-2428-01A-01R-1569-13	TCGA-OV	Ovarian serous cystadenocarcinoma	1.21	Diploid	4.70075	4.63831
TCGA-29-A5NZ-01A-11R-A406-31	TCGA-OV	Ovarian serous cystadenocarcinoma	0.87	Diploid	1.56713	4.38543
TCGA-2A-A8VL-01A-21R-A37L-07	TCGA-PRAD	Prostate adenocarcinoma	1	Diploid	0.433332	1.6732
TCGA-2A-A8VO-01A-11R-A37L-07	TCGA-PRAD	Prostate adenocarcinoma	1.05	Diploid	0.366022	1.93908
TCGA-2A-A8VT-01A-11R-A37L-07	TCGA-PRAD	Prostate adenocarcinoma	1.13	Diploid	0.668131	2.37448
TCGA-2A-A8VV-01A-11R-A37L-07	TCGA-PRAD	Prostate adenocarcinoma	1	Diploid	0.635092	2.24224
TCGA-2A-A8VX-01A-11R-A37L-07	TCGA-PRAD	Prostate adenocarcinoma	1	Diploid	0.904844	2.97162
TCGA-2A-A8W1-01A-11R-A37L-07	TCGA-PRAD	Prostate adenocarcinoma	1	Diploid	0.696574	2.07116
TCGA-2A-A8W3-01A-11R-A37L-07	TCGA-PRAD	Prostate adenocarcinoma	1	Diploid	1.06887	2.52038
TCGA-2A-AAYF-01A-11R-A41O-07	TCGA-PRAD	Prostate adenocarcinoma	1	Diploid	0.517336	1.78506
TCGA-2A-AAYO-01A-11R-A41O-07	TCGA-PRAD	Prostate adenocarcinoma	NA	NA	0.600604	1.97183
TCGA-2A-AAYU-01A-11R-A41O-07	TCGA-PRAD	Prostate adenocarcinoma	1.04	Diploid	0.586486	1.71972
TCGA-2E-A9G8-01A-11R-A40A-07	TCGA-UCEC	Uterine Corpus Endometrial Carcinoma	1.32	Diploid	4.85991	6.01957
TCGA-2F-A9KO-01A-11R-A38B-07	TCGA-BLCA	Bladder Urothelial Carcinoma	1.06	Diploid	2.03575	4.25491
TCGA-2F-A9KP-01A-11R-A38B-07	TCGA-BLCA	Bladder Urothelial Carcinoma	1.03	Diploid	4.41824	5.88733
TCGA-2F-A9KQ-01A-11R-A38B-07	TCGA-BLCA	Bladder Urothelial Carcinoma	1	Diploid	3.94145	4.65166
TCGA-2F-A9KR-01A-11R-A38B-07	TCGA-BLCA	Bladder Urothelial Carcinoma	1.11	Diploid	2.49858	4.33032
TCGA-2F-A9KT-01A-11R-A38B-07	TCGA-BLCA	Bladder Urothelial Carcinoma	1.14	Diploid	4.7391	4.6436
TCGA-2F-A9KW-01A-11R-A38B-07	TCGA-BLCA	Bladder Urothelial Carcinoma	1.05	Diploid	5.68332	6.1394
TCGA-2G-AAEW-01A-11R-A430-07	TCGA-TGCT	Testicular Germ Cell Tumors	1.08	Diploid	2.09967	5.5408
TCGA-2G-AAEX-01A-11R-A430-07	TCGA-TGCT	Testicular Germ Cell Tumors	1.19	Diploid	3.54495	5.72979
TCGA-2G-AAF1-01A-11R-A430-07	TCGA-TGCT	Testicular Germ Cell Tumors	1	Diploid	2.20045	5.58307
TCGA-2G-AAF4-01A-11R-A430-07	TCGA-TGCT	Testicular Germ Cell Tumors	1.14	Diploid	3.1563	4.66808
TCGA-2G-AAF6-01A-11R-A430-07	TCGA-TGCT	Testicular Germ Cell Tumors	1.1	Diploid	3.24319	5.28474
TCGA-2G-AAF8-01A-11R-A430-07	TCGA-TGCT	Testicular Germ Cell Tumors	1.18	Diploid	3.44136	5.39416
TCGA-2G-AAFE-01A-11R-A430-07	TCGA-TGCT	Testicular Germ Cell Tumors	1.07	Diploid	3.89408	5.87991
TCGA-2G-AAFG-01A-11R-A430-07	TCGA-TGCT	Testicular Germ Cell Tumors	1.04	Diploid	3.3595	5.36093
TCGA-2G-AAFH-01A-12R-A430-07	TCGA-TGCT	Testicular Germ Cell Tumors	1.22	Diploid	3.57076	5.08924
TCGA-2G-AAFI-01A-21R-A430-07	TCGA-TGCT	Testicular Germ Cell Tumors	0.84	Diploid	5.06074	6.03358
TCGA-2G-AAFJ-01A-11R-A430-07	TCGA-TGCT	Testicular Germ Cell Tumors	0.78	Diploid	1.87201	4.43254
TCGA-2G-AAFL-01A-21R-A430-07	TCGA-TGCT	Testicular Germ Cell Tumors	0.58	Deletion	4.47081	5.73823
TCGA-2G-AAFM-01A-11R-A430-07	TCGA-TGCT	Testicular Germ Cell Tumors	0.69	Diploid	4.01289	6.03016
TCGA-2G-AAFN-01A-31R-A430-07	TCGA-TGCT	Testicular Germ Cell Tumors	0.75	Diploid	4.34924	6.59284
TCGA-2G-AAFO-01A-31R-A430-07	TCGA-TGCT	Testicular Germ Cell Tumors	0.58	Deletion	4.10449	5.74427
TCGA-2G-AAFV-01A-11R-A430-07	TCGA-TGCT	Testicular Germ Cell Tumors	0.86	Diploid	3.88228	5.6567
TCGA-2G-AAFY-01A-11R-A430-07	TCGA-TGCT	Testicular Germ Cell Tumors	0.74	Diploid	3.92161	5.46757
TCGA-2G-AAFZ-01A-11R-A430-07	TCGA-TGCT	Testicular Germ Cell Tumors	0.86	Diploid	2.85004	5.40205
TCGA-2G-AAG0-01A-11R-A430-07	TCGA-TGCT	Testicular Germ Cell Tumors	0.79	Diploid	4.34862	6.37577
TCGA-2G-AAG3-01A-11R-A430-07	TCGA-TGCT	Testicular Germ Cell Tumors	0.91	Diploid	2.55513	5.42588
TCGA-2G-AAG5-01A-11R-A430-07	TCGA-TGCT	Testicular Germ Cell Tumors	0.95	Diploid	1.9115	3.30201
TCGA-2G-AAG6-01A-11R-A430-07	TCGA-TGCT	Testicular Germ Cell Tumors	0.82	Diploid	1.41427	3.12616
TCGA-2G-AAG7-01A-11R-A430-07	TCGA-TGCT	Testicular Germ Cell Tumors	1.06	Diploid	4.83157	6.45563
TCGA-2G-AAG8-01A-31R-A430-07	TCGA-TGCT	Testicular Germ Cell Tumors	0.91	Diploid	4.42706	6.11984
TCGA-2G-AAG9-01A-11R-A430-07	TCGA-TGCT	Testicular Germ Cell Tumors	1.07	Diploid	2.92884	5.91768
TCGA-2G-AAGA-01A-11R-A430-07	TCGA-TGCT	Testicular Germ Cell Tumors	0.96	Diploid	4.37137	5.92846
TCGA-2G-AAGC-01A-21R-A430-07	TCGA-TGCT	Testicular Germ Cell Tumors	1.01	Diploid	4.2928	5.85263
TCGA-2G-AAGE-01A-21R-A430-07	TCGA-TGCT	Testicular Germ Cell Tumors	0.79	Diploid	4.40927	6.01426
TCGA-2G-AAGF-01A-31R-A430-07	TCGA-TGCT	Testicular Germ Cell Tumors	1.04	Diploid	4.4049	5.82216
TCGA-2G-AAGG-01A-11R-A430-07	TCGA-TGCT	Testicular Germ Cell Tumors	0.82	Diploid	3.06405	4.86463
TCGA-2G-AAGI-01A-11R-A430-07	TCGA-TGCT	Testicular Germ Cell Tumors	0.85	Diploid	3.20084	5.38351
TCGA-2G-AAGJ-01A-11R-A430-07	TCGA-TGCT	Testicular Germ Cell Tumors	1.01	Diploid	4.32682	5.60346
TCGA-2G-AAGK-01A-11R-A430-07	TCGA-TGCT	Testicular Germ Cell Tumors	0.81	Diploid	4.54457	6.06804
TCGA-2G-AAGM-01A-11R-A430-07	TCGA-TGCT	Testicular Germ Cell Tumors	0.89	Diploid	3.61937	6.02257
TCGA-2G-AAGN-01A-11R-A430-07	TCGA-TGCT	Testicular Germ Cell Tumors	0.74	Diploid	4.37564	6.52525
TCGA-2G-AAGO-01A-11R-A430-07	TCGA-TGCT	Testicular Germ Cell Tumors	1.04	Diploid	4.47912	6.29919
TCGA-2G-AAGP-01A-11R-A430-07	TCGA-TGCT	Testicular Germ Cell Tumors	0.82	Diploid	3.11048	5.09968
TCGA-2G-AAGS-01A-11R-A430-07	TCGA-TGCT	Testicular Germ Cell Tumors	1.02	Diploid	3.97742	6.40325
TCGA-2G-AAGT-01A-11R-A430-07	TCGA-TGCT	Testicular Germ Cell Tumors	0.88	Diploid	4.94942	5.92471
TCGA-2G-AAGV-01A-11R-A430-07	TCGA-TGCT	Testicular Germ Cell Tumors	1.05	Diploid	0.905627	2.48463
TCGA-2G-AAGW-01A-11R-A430-07	TCGA-TGCT	Testicular Germ Cell Tumors	0.8	Diploid	3.61727	6.4007
TCGA-2G-AAGX-01A-11R-A430-07	TCGA-TGCT	Testicular Germ Cell Tumors	1.03	Diploid	2.48784	4.85422
TCGA-2G-AAGY-01A-11R-A430-07	TCGA-TGCT	Testicular Germ Cell Tumors	0.76	Diploid	2.18008	4.74713
TCGA-2G-AAGZ-01A-11R-A430-07	TCGA-TGCT	Testicular Germ Cell Tumors	0.89	Diploid	3.90105	5.36875
TCGA-2G-AAH0-01A-11R-A430-07	TCGA-TGCT	Testicular Germ Cell Tumors	1.17	Diploid	3.31632	6.6688
TCGA-2G-AAH2-01A-11R-A430-07	TCGA-TGCT	Testicular Germ Cell Tumors	1.06	Diploid	2.93289	4.82235
TCGA-2G-AAH3-01A-11R-A430-07	TCGA-TGCT	Testicular Germ Cell Tumors	1.1	Diploid	3.99333	5.55611
TCGA-2G-AAH4-01A-12R-A430-07	TCGA-TGCT	Testicular Germ Cell Tumors	1.05	Diploid	3.75591	5.1785
TCGA-2G-AAH8-01A-11R-A430-07	TCGA-TGCT	Testicular Germ Cell Tumors	1.14	Diploid	3.28039	6.27034
TCGA-2G-AAHA-01A-11R-A430-07	TCGA-TGCT	Testicular Germ Cell Tumors	0.98	Diploid	2.0803	5.47005
TCGA-2G-AAHC-01A-11R-A430-07	TCGA-TGCT	Testicular Germ Cell Tumors	1.06	Diploid	2.85738	4.65974
TCGA-2G-AAHG-01A-11R-A430-07	TCGA-TGCT	Testicular Germ Cell Tumors	1.09	Diploid	3.3425	5.28566
TCGA-2G-AAHL-01A-11R-A430-07	TCGA-TGCT	Testicular Germ Cell Tumors	1.06	Diploid	3.29723	5.94176
TCGA-2G-AAHN-01A-11R-A430-07	TCGA-TGCT	Testicular Germ Cell Tumors	0.96	Diploid	2.45003	5.16848
TCGA-2G-AAHP-01A-12R-A430-07	TCGA-TGCT	Testicular Germ Cell Tumors	1.05	Diploid	4.11697	5.77428
TCGA-2G-AAHT-01A-11R-A430-07	TCGA-TGCT	Testicular Germ Cell Tumors	1.03	Diploid	2.73014	5.62119
TCGA-2G-AAKD-01A-31R-A430-07	TCGA-TGCT	Testicular Germ Cell Tumors	0.78	Diploid	4.64052	5.99148
TCGA-2G-AAKG-01A-11R-A430-07	TCGA-TGCT	Testicular Germ Cell Tumors	0.8	Diploid	4.08668	5.86101
TCGA-2G-AAKH-01A-11R-A430-07	TCGA-TGCT	Testicular Germ Cell Tumors	0.84	Diploid	3.95884	6.26416
TCGA-2G-AAKL-01A-11R-A430-07	TCGA-TGCT	Testicular Germ Cell Tumors	0.85	Diploid	3.94769	6.70491
TCGA-2G-AAKM-01A-11R-A430-07	TCGA-TGCT	Testicular Germ Cell Tumors	0.81	Diploid	4.19885	6.01095
TCGA-2G-AAKO-01A-11R-A430-07	TCGA-TGCT	Testicular Germ Cell Tumors	NA	NA	2.3465	5.46712
TCGA-2G-AAL5-01A-11R-A430-07	TCGA-TGCT	Testicular Germ Cell Tumors	1.08	Diploid	3.2418	5.4869
TCGA-2G-AAL7-01A-11R-A430-07	TCGA-TGCT	Testicular Germ Cell Tumors	0.79	Diploid	4.62343	6.4198
TCGA-2G-AALF-01A-11R-A430-07	TCGA-TGCT	Testicular Germ Cell Tumors	NA	NA	4.38851	5.67073
TCGA-2G-AALG-01A-11R-A430-07	TCGA-TGCT	Testicular Germ Cell Tumors	NA	NA	2.35346	4.31063
TCGA-2G-AALN-01A-11R-A430-07	TCGA-TGCT	Testicular Germ Cell Tumors	NA	NA	3.17774	5.57599
TCGA-2G-AALO-01A-12R-A430-07	TCGA-TGCT	Testicular Germ Cell Tumors	NA	NA	1.9856	3.33896
TCGA-2G-AALP-01A-12R-A430-07	TCGA-TGCT	Testicular Germ Cell Tumors	0.8	Diploid	3.76851	6.03846
TCGA-2G-AALQ-01A-12R-A430-07	TCGA-TGCT	Testicular Germ Cell Tumors	NA	NA	3.09719	4.66923
TCGA-2G-AALR-01A-21R-A430-07	TCGA-TGCT	Testicular Germ Cell Tumors	NA	NA	3.66151	5.65224
TCGA-2G-AALS-01A-12R-A430-07	TCGA-TGCT	Testicular Germ Cell Tumors	NA	NA	3.92662	5.55635
TCGA-2G-AALT-01A-11R-A430-07	TCGA-TGCT	Testicular Germ Cell Tumors	NA	NA	2.3615	3.69267
TCGA-2G-AALW-01A-11R-A430-07	TCGA-TGCT	Testicular Germ Cell Tumors	NA	NA	2.67911	4.71172
TCGA-2G-AALX-01A-11R-A430-07	TCGA-TGCT	Testicular Germ Cell Tumors	NA	NA	1.75308	4.28328
TCGA-2G-AALY-01A-11R-A430-07	TCGA-TGCT	Testicular Germ Cell Tumors	NA	NA	4.2365	6.00706
TCGA-2G-AALZ-01A-11R-A430-07	TCGA-TGCT	Testicular Germ Cell Tumors	NA	NA	2.5026	3.94443
TCGA-2G-AAM2-01A-11R-A430-07	TCGA-TGCT	Testicular Germ Cell Tumors	NA	NA	4.0018	6.26284
TCGA-2G-AAM3-01A-11R-A430-07	TCGA-TGCT	Testicular Germ Cell Tumors	NA	NA	1.79504	3.14247
TCGA-2G-AAM4-01A-11R-A430-07	TCGA-TGCT	Testicular Germ Cell Tumors	NA	NA	4.0221	6.58187
TCGA-2H-A9GF-01A-11R-A37I-31	TCGA-ESCA	Esophageal carcinoma	0.77	Diploid	2.23141	4.74007
TCGA-2H-A9GG-01A-11R-A37I-31	TCGA-ESCA	Esophageal carcinoma	0.99	Diploid	2.06278	3.26609
TCGA-2H-A9GH-01A-11R-A37I-31	TCGA-ESCA	Esophageal carcinoma	3.77	Amplification	6.85942	5.85957
TCGA-2H-A9GI-01A-11R-A37I-31	TCGA-ESCA	Esophageal carcinoma	0.83	Diploid	2.36179	3.71271
TCGA-2H-A9GJ-01A-11R-A37I-31	TCGA-ESCA	Esophageal carcinoma	3.98	Amplification	5.26519	3.16026
TCGA-2H-A9GK-01A-11R-A37I-31	TCGA-ESCA	Esophageal carcinoma	1.43	Diploid	1.65944	3.29369
TCGA-2H-A9GL-01A-12R-A37I-31	TCGA-ESCA	Esophageal carcinoma	1.06	Diploid	3.01706	4.30905
TCGA-2H-A9GM-01A-11R-A37I-31	TCGA-ESCA	Esophageal carcinoma	0.98	Diploid	1.92301	4.44178
TCGA-2H-A9GN-01A-11R-A37I-31	TCGA-ESCA	Esophageal carcinoma	1.45	Diploid	4.06179	4.89208
TCGA-2H-A9GO-01A-11R-A37I-31	TCGA-ESCA	Esophageal carcinoma	1.19	Diploid	3.64642	4.37895
TCGA-2H-A9GQ-01A-11R-A37I-31	TCGA-ESCA	Esophageal carcinoma	0.77	Diploid	2.33367	3.53077
TCGA-2H-A9GR-01A-12R-A37I-31	TCGA-ESCA	Esophageal carcinoma	NA	NA	2.2491	3.80348
TCGA-2J-AAB1-01A-11R-A41B-07	TCGA-PAAD	Pancreatic adenocarcinoma	1	Diploid	1.43067	3.16515
TCGA-2J-AAB4-01A-12R-A41B-07	TCGA-PAAD	Pancreatic adenocarcinoma	2	Amplification	3.62179	3.50631
TCGA-2J-AAB6-01A-11R-A41B-07	TCGA-PAAD	Pancreatic adenocarcinoma	1.47	Diploid	2.13837	3.95549
TCGA-2J-AAB8-01A-12R-A41B-07	TCGA-PAAD	Pancreatic adenocarcinoma	1	Diploid	2.17246	3.55418
TCGA-2J-AAB9-01A-11R-A41B-07	TCGA-PAAD	Pancreatic adenocarcinoma	1	Diploid	1.44655	2.52966
TCGA-2J-AABA-01A-21R-A41B-07	TCGA-PAAD	Pancreatic adenocarcinoma	1	Diploid	1.67949	3.4262
TCGA-2J-AABE-01A-12R-A41B-07	TCGA-PAAD	Pancreatic adenocarcinoma	1	Diploid	1.41686	2.64973
TCGA-2J-AABF-01A-31R-A41B-07	TCGA-PAAD	Pancreatic adenocarcinoma	1.31	Diploid	2.20262	3.30229
TCGA-2J-AABH-01A-21R-A41B-07	TCGA-PAAD	Pancreatic adenocarcinoma	1.32	Diploid	1.70223	3.00191
TCGA-2J-AABI-01A-12R-A41B-07	TCGA-PAAD	Pancreatic adenocarcinoma	0.58	Deletion	1.27914	4.1037
TCGA-2J-AABK-01A-31R-A41B-07	TCGA-PAAD	Pancreatic adenocarcinoma	1	Diploid	1.38554	3.24568
TCGA-2J-AABO-01A-21R-A41B-07	TCGA-PAAD	Pancreatic adenocarcinoma	3.47	Amplification	3.84931	2.58837
TCGA-2J-AABP-01A-11R-A41B-07	TCGA-PAAD	Pancreatic adenocarcinoma	1.75	Amplification	3.85532	5.0978
TCGA-2J-AABR-01A-11R-A41B-07	TCGA-PAAD	Pancreatic adenocarcinoma	1	Diploid	1.34922	2.91681
TCGA-2J-AABT-01A-11R-A41B-07	TCGA-PAAD	Pancreatic adenocarcinoma	0.98	Diploid	0.91763	2.2751
TCGA-2J-AABU-01A-11R-A41B-07	TCGA-PAAD	Pancreatic adenocarcinoma	1	Diploid	1.71411	3.77217
TCGA-2J-AABV-01A-12R-A41B-07	TCGA-PAAD	Pancreatic adenocarcinoma	1	Diploid	1.00976	1.80797
TCGA-2K-A9WE-01A-11R-A38C-07	TCGA-KIRP	Kidney renal papillary cell carcinoma	1	Diploid	1.00087	2.27482
TCGA-2L-AAQA-01A-21R-A38C-07	TCGA-PAAD	Pancreatic adenocarcinoma	1.08	Diploid	2.57213	3.91312
TCGA-2L-AAQE-01A-11R-A39D-07	TCGA-PAAD	Pancreatic adenocarcinoma	1	Diploid	1.67568	3.97275
TCGA-2L-AAQI-01A-12R-A39D-07	TCGA-PAAD	Pancreatic adenocarcinoma	1.19	Diploid	1.73385	3.25634
TCGA-2L-AAQJ-01A-12R-A39D-07	TCGA-PAAD	Pancreatic adenocarcinoma	1	Diploid	1.1308	2.43596
TCGA-2L-AAQL-01A-11R-A38C-07	TCGA-PAAD	Pancreatic adenocarcinoma	1	Diploid	1.16191	2.38219
TCGA-2L-AAQM-01A-11R-A39D-07	TCGA-PAAD	Pancreatic adenocarcinoma	1.3	Diploid	1.59911	2.72709
TCGA-2V-A95S-01A-11R-A37K-07	TCGA-LIHC	Liver hepatocellular carcinoma	0.94	Diploid	1.24842	3.40371
TCGA-2W-A8YY-01A-11R-A37O-07	TCGA-CESC	Cervical squamous cell carcinoma and endocervical adenocarcinoma	1	Diploid	2.55481	5.62809
TCGA-2X-A9D5-01A-11R-A430-07	TCGA-TGCT	Testicular Germ Cell Tumors	1.09	Diploid	3.40823	5.35825
TCGA-2X-A9D6-01A-11R-A430-07	TCGA-TGCT	Testicular Germ Cell Tumors	1.12	Diploid	2.34988	4.61158
TCGA-2Y-A9GS-01A-12R-A38B-07	TCGA-LIHC	Liver hepatocellular carcinoma	1	Diploid	1.37822	4.24127
TCGA-2Y-A9GT-01A-11R-A38B-07	TCGA-LIHC	Liver hepatocellular carcinoma	1	Diploid	0.46173	1.13963
TCGA-2Y-A9GU-01A-11R-A38B-07	TCGA-LIHC	Liver hepatocellular carcinoma	1.37	Diploid	1.56284	3.58619
TCGA-2Y-A9GV-01A-11R-A38B-07	TCGA-LIHC	Liver hepatocellular carcinoma	1	Diploid	0.309591	1.33872
TCGA-2Y-A9GW-01A-11R-A38B-07	TCGA-LIHC	Liver hepatocellular carcinoma	0.9	Diploid	1.09455	2.24003
TCGA-2Y-A9GX-01A-11R-A38B-07	TCGA-LIHC	Liver hepatocellular carcinoma	1	Diploid	0.616668	2.05545
TCGA-2Y-A9GY-01A-11R-A38B-07	TCGA-LIHC	Liver hepatocellular carcinoma	3.11	Amplification	2.89401	4.76282
TCGA-2Y-A9GZ-01A-11R-A39D-07	TCGA-LIHC	Liver hepatocellular carcinoma	0.9	Diploid	0.349763	2.46172
TCGA-2Y-A9H0-01A-11R-A38B-07	TCGA-LIHC	Liver hepatocellular carcinoma	1.29	Diploid	5.11608	3.97631
TCGA-2Y-A9H1-01A-11R-A38B-07	TCGA-LIHC	Liver hepatocellular carcinoma	0.92	Diploid	0.337011	0.93602
TCGA-2Y-A9H2-01A-12R-A38B-07	TCGA-LIHC	Liver hepatocellular carcinoma	0.98	Diploid	1.93254	2.66616
TCGA-2Y-A9H3-01A-11R-A38B-07	TCGA-LIHC	Liver hepatocellular carcinoma	1.32	Diploid	1.18077	2.0103
TCGA-2Y-A9H4-01A-11R-A38B-07	TCGA-LIHC	Liver hepatocellular carcinoma	1	Diploid	2.04946	2.54294
TCGA-2Y-A9H5-01A-11R-A38B-07	TCGA-LIHC	Liver hepatocellular carcinoma	1	Diploid	0.878538	2.80153
TCGA-2Y-A9H6-01A-11R-A39D-07	TCGA-LIHC	Liver hepatocellular carcinoma	1	Diploid	0.789692	1.9398
TCGA-2Y-A9H7-01A-11R-A39D-07	TCGA-LIHC	Liver hepatocellular carcinoma	1	Diploid	0.879424	3.30936
TCGA-2Y-A9H8-01A-11R-A39D-07	TCGA-LIHC	Liver hepatocellular carcinoma	0.98	Diploid	1.67494	3.39237
TCGA-2Y-A9H9-01A-21R-A39D-07	TCGA-LIHC	Liver hepatocellular carcinoma	0.99	Diploid	0.457718	1.9919
TCGA-2Y-A9HA-01A-11R-A39D-07	TCGA-LIHC	Liver hepatocellular carcinoma	1.01	Diploid	0.89814	3.20826
TCGA-2Y-A9HB-01A-11R-A39D-07	TCGA-LIHC	Liver hepatocellular carcinoma	0.99	Diploid	0.474074	2.21361
TCGA-2Z-A9J1-01A-11R-A38C-07	TCGA-KIRP	Kidney renal papillary cell carcinoma	0.94	Diploid	0.805473	1.64433
TCGA-2Z-A9J2-01A-11R-A38C-07	TCGA-KIRP	Kidney renal papillary cell carcinoma	0.95	Diploid	0.580336	1.86108
TCGA-2Z-A9J3-01A-12R-A38C-07	TCGA-KIRP	Kidney renal papillary cell carcinoma	0.9	Diploid	1.43776	2.99615
TCGA-2Z-A9J5-01A-21R-A38C-07	TCGA-KIRP	Kidney renal papillary cell carcinoma	0.94	Diploid	0.879552	1.62323
TCGA-2Z-A9J6-01A-11R-A38C-07	TCGA-KIRP	Kidney renal papillary cell carcinoma	NA	NA	0.664981	1.55862
TCGA-2Z-A9J7-01A-11R-A38C-07	TCGA-KIRP	Kidney renal papillary cell carcinoma	0.95	Diploid	0.986931	1.94648
TCGA-2Z-A9J8-01A-11R-A42S-07	TCGA-KIRP	Kidney renal papillary cell carcinoma	1	Diploid	0.794632	2.88822
TCGA-2Z-A9J9-01A-11R-A42S-07	TCGA-KIRP	Kidney renal papillary cell carcinoma	1	Diploid	0.543494	2.21892
TCGA-2Z-A9JD-01A-11R-A42S-07	TCGA-KIRP	Kidney renal papillary cell carcinoma	1	Diploid	0.457577	1.3596
TCGA-2Z-A9JE-01A-11R-A42S-07	TCGA-KIRP	Kidney renal papillary cell carcinoma	0.98	Diploid	1.3228	3.11606
TCGA-2Z-A9JG-01A-11R-A42S-07	TCGA-KIRP	Kidney renal papillary cell carcinoma	0.81	Diploid	0.773287	2.21836
TCGA-2Z-A9JI-01A-11R-A42S-07	TCGA-KIRP	Kidney renal papillary cell carcinoma	NA	NA	2.26883	3.23683
TCGA-2Z-A9JJ-01A-11R-A42S-07	TCGA-KIRP	Kidney renal papillary cell carcinoma	1	Diploid	0.724969	2.46457
TCGA-2Z-A9JK-01A-11R-A42S-07	TCGA-KIRP	Kidney renal papillary cell carcinoma	1	Diploid	1.14476	2.25942
TCGA-2Z-A9JL-01A-11R-A42S-07	TCGA-KIRP	Kidney renal papillary cell carcinoma	1	Diploid	0.707979	1.94541
TCGA-2Z-A9JM-01A-12R-A42S-07	TCGA-KIRP	Kidney renal papillary cell carcinoma	0.94	Diploid	0.792432	1.90757
TCGA-2Z-A9JN-01A-21R-A42S-07	TCGA-KIRP	Kidney renal papillary cell carcinoma	1	Diploid	0.71947	1.91164
TCGA-2Z-A9JO-01A-11R-A42S-07	TCGA-KIRP	Kidney renal papillary cell carcinoma	1	Diploid	0.664618	1.37344
TCGA-2Z-A9JP-01A-11R-A42S-07	TCGA-KIRP	Kidney renal papillary cell carcinoma	0.98	Diploid	0.65074	1.46627
TCGA-2Z-A9JQ-01A-11R-A42S-07	TCGA-KIRP	Kidney renal papillary cell carcinoma	0.96	Diploid	0.700329	1.28039
TCGA-2Z-A9JR-01A-12R-A42S-07	TCGA-KIRP	Kidney renal papillary cell carcinoma	0.96	Diploid	0.865437	1.5887
TCGA-2Z-A9JS-01A-21R-A42S-07	TCGA-KIRP	Kidney renal papillary cell carcinoma	0.98	Diploid	0.960944	1.80069
TCGA-2Z-A9JT-01A-11R-A42S-07	TCGA-KIRP	Kidney renal papillary cell carcinoma	0.99	Diploid	0.757839	0.833397
TCGA-30-1714-01A-02R-1567-13	TCGA-OV	Ovarian serous cystadenocarcinoma	2.74	Amplification	4.98477	5.61411
TCGA-30-1718-01A-01R-1567-13	TCGA-OV	Ovarian serous cystadenocarcinoma	1.1	Diploid	4.06197	4.42223
TCGA-30-1853-01A-02R-1567-13	TCGA-OV	Ovarian serous cystadenocarcinoma	1.36	Diploid	2.13819	4.13617
TCGA-30-1857-01A-02R-1569-13	TCGA-OV	Ovarian serous cystadenocarcinoma	1	Diploid	2.53124	4.44787
TCGA-30-1860-01A-01R-1568-13	TCGA-OV	Ovarian serous cystadenocarcinoma	1	Diploid	3.7815	6.82649
TCGA-30-1861-01A-01R-1568-13	TCGA-OV	Ovarian serous cystadenocarcinoma	0.77	Diploid	2.36863	3.55055
TCGA-30-1862-01A-02R-1568-13	TCGA-OV	Ovarian serous cystadenocarcinoma	1.62	Amplification	3.16733	3.28961
TCGA-30-1866-01A-02R-1568-13	TCGA-OV	Ovarian serous cystadenocarcinoma	1.84	Amplification	4.64409	6.15552
TCGA-30-1891-01A-01R-1568-13	TCGA-OV	Ovarian serous cystadenocarcinoma	1	Diploid	3.05784	4.34863
TCGA-30-1892-01A-01R-1568-13	TCGA-OV	Ovarian serous cystadenocarcinoma	1.19	Diploid	3.90067	5.2318
TCGA-31-1944-01A-01R-1568-13	TCGA-OV	Ovarian serous cystadenocarcinoma	1	Diploid	3.4814	5.45162
TCGA-31-1946-01A-01R-1568-13	TCGA-OV	Ovarian serous cystadenocarcinoma	0.99	Diploid	3.99392	4.11105
TCGA-31-1950-01A-01R-1568-13	TCGA-OV	Ovarian serous cystadenocarcinoma	1.44	Diploid	6.51041	4.83931
TCGA-31-1951-01A-01R-1568-13	TCGA-OV	Ovarian serous cystadenocarcinoma	1.58	Diploid	4.59903	5.25759
TCGA-31-1953-01A-01R-1568-13	TCGA-OV	Ovarian serous cystadenocarcinoma	1.24	Diploid	4.80978	4.6688
TCGA-31-1956-01A-01R-1568-13	TCGA-OV	Ovarian serous cystadenocarcinoma	1	Diploid	2.82459	4.07053
TCGA-31-1959-01A-01R-1568-13	TCGA-OV	Ovarian serous cystadenocarcinoma	1	Diploid	2.18071	4.76892
TCGA-32-1970-01A-01R-1850-01	TCGA-GBM	Glioblastoma multiforme	1.31	Diploid	2.64206	4.33995
TCGA-32-1980-01A-01R-1850-01	TCGA-GBM	Glioblastoma multiforme	1	Diploid	1.39357	3.29123
TCGA-32-1982-01A-01R-1850-01	TCGA-GBM	Glioblastoma multiforme	1.32	Diploid	1.41025	3.944
TCGA-32-2615-01A-01R-1850-01	TCGA-GBM	Glioblastoma multiforme	1	Diploid	1.26051	3.73201
TCGA-32-2616-01A-01R-1850-01	TCGA-GBM	Glioblastoma multiforme	1	Diploid	2.58116	4.9325
TCGA-32-2632-01A-01R-1850-01	TCGA-GBM	Glioblastoma multiforme	0.94	Diploid	3.16108	4.38762
TCGA-32-2634-01A-01R-1850-01	TCGA-GBM	Glioblastoma multiforme	1	Diploid	3.29041	4.89622
TCGA-32-2638-01A-01R-1850-01	TCGA-GBM	Glioblastoma multiforme	1.32	Diploid	1.77713	3.59669
TCGA-32-4213-01A-01R-1850-01	TCGA-GBM	Glioblastoma multiforme	1	Diploid	1.54914	4.16023
TCGA-32-5222-01A-01R-1850-01	TCGA-GBM	Glioblastoma multiforme	1.24	Diploid	1.36462	4.53795
TCGA-33-4532-01A-01R-1201-07	TCGA-LUSC	Lung squamous cell carcinoma	0.94	Diploid	2.55566	5.60304
TCGA-33-4533-01A-01R-1201-07	TCGA-LUSC	Lung squamous cell carcinoma	1.13	Diploid	2.38246	5.28731
TCGA-33-4538-01A-01R-1201-07	TCGA-LUSC	Lung squamous cell carcinoma	1.72	Amplification	3.65621	5.36398
TCGA-33-4547-01A-01R-1201-07	TCGA-LUSC	Lung squamous cell carcinoma	1	Diploid	2.27526	4.06567
TCGA-33-4566-01A-01R-1443-07	TCGA-LUSC	Lung squamous cell carcinoma	1.4	Diploid	2.87987	6.09952
TCGA-33-4582-01A-01R-1443-07	TCGA-LUSC	Lung squamous cell carcinoma	1.1	Diploid	3.3319	5.47874
TCGA-33-4583-01A-01R-1443-07	TCGA-LUSC	Lung squamous cell carcinoma	1.08	Diploid	1.7651	5.96156
TCGA-33-4586-01A-01R-1443-07	TCGA-LUSC	Lung squamous cell carcinoma	1.52	Diploid	2.55379	4.79192
TCGA-33-4587-01A-11R-2125-07	TCGA-LUSC	Lung squamous cell carcinoma	0.57	Deletion	2.81245	4.84046
TCGA-33-4589-01A-01R-1443-07	TCGA-LUSC	Lung squamous cell carcinoma	0.97	Diploid	1.8629	5.87537
TCGA-33-6737-01A-11R-1820-07	TCGA-LUSC	Lung squamous cell carcinoma	1.25	Diploid	3.49957	6.07878
TCGA-33-6738-01A-11R-1949-07	TCGA-LUSC	Lung squamous cell carcinoma	1.09	Diploid	3.5886	1.90775
TCGA-33-A4WN-01A-11R-A262-07	TCGA-LUSC	Lung squamous cell carcinoma	1.01	Diploid	3.43186	5.13236
TCGA-33-A5GW-01A-11R-A27Q-07	TCGA-LUSC	Lung squamous cell carcinoma	1	Diploid	2.45637	4.47302
TCGA-33-AAS8-01A-11R-A405-07	TCGA-LUSC	Lung squamous cell carcinoma	1	Diploid	3.19534	4.54567
TCGA-33-AASB-01A-11R-A405-07	TCGA-LUSC	Lung squamous cell carcinoma	0.78	Diploid	2.61602	5.34092
TCGA-33-AASD-01A-11R-A405-07	TCGA-LUSC	Lung squamous cell carcinoma	1.15	Diploid	3.1463	4.47946
TCGA-33-AASI-01A-22R-A405-07	TCGA-LUSC	Lung squamous cell carcinoma	1	Diploid	2.68372	4.79939
TCGA-33-AASJ-01A-11R-A405-07	TCGA-LUSC	Lung squamous cell carcinoma	0.97	Diploid	3.08912	5.02577
TCGA-33-AASL-01A-11R-A405-07	TCGA-LUSC	Lung squamous cell carcinoma	1	Diploid	3.25216	5.60999
TCGA-34-2596-01A-01R-0851-07	TCGA-LUSC	Lung squamous cell carcinoma	1.21	Diploid	3.15153	4.72309
TCGA-34-2600-01A-01R-0851-07	TCGA-LUSC	Lung squamous cell carcinoma	1.22	Diploid	3.11616	3.7846
TCGA-34-2608-01A-02R-0851-07	TCGA-LUSC	Lung squamous cell carcinoma	1	Diploid	1.90997	3.39157
TCGA-34-5231-01A-21R-1820-07	TCGA-LUSC	Lung squamous cell carcinoma	1.2	Diploid	2.83881	5.33253
TCGA-34-5232-01A-21R-1820-07	TCGA-LUSC	Lung squamous cell carcinoma	1.01	Diploid	2.32357	4.98312
TCGA-34-5234-01A-01R-1635-07	TCGA-LUSC	Lung squamous cell carcinoma	1	Diploid	1.32093	4.11515
TCGA-34-5236-01A-21R-1820-07	TCGA-LUSC	Lung squamous cell carcinoma	1	Diploid	2.78226	4.7994
TCGA-34-5239-01A-21R-1820-07	TCGA-LUSC	Lung squamous cell carcinoma	1.16	Diploid	0.618188	4.42311
TCGA-34-5240-01A-01R-1443-07	TCGA-LUSC	Lung squamous cell carcinoma	1.25	Diploid	3.39932	4.76645
TCGA-34-5241-01A-01R-1443-07	TCGA-LUSC	Lung squamous cell carcinoma	0.97	Diploid	2.93576	4.63113
TCGA-34-5927-01A-11R-1820-07	TCGA-LUSC	Lung squamous cell carcinoma	1	Diploid	2.1821	4.54748
TCGA-34-5928-01A-11R-1820-07	TCGA-LUSC	Lung squamous cell carcinoma	1.26	Diploid	2.56157	4.16001
TCGA-34-5929-01A-11R-1820-07	TCGA-LUSC	Lung squamous cell carcinoma	1.1	Diploid	2.55627	4.24673
TCGA-34-7107-01A-11R-1949-07	TCGA-LUSC	Lung squamous cell carcinoma	1.47	Diploid	2.89858	4.90437
TCGA-34-8454-01A-11R-2326-07	TCGA-LUSC	Lung squamous cell carcinoma	1	Diploid	2.43128	5.43085
TCGA-34-8455-01A-11R-2326-07	TCGA-LUSC	Lung squamous cell carcinoma	0.89	Diploid	2.04513	4.06079
TCGA-34-8456-01A-21R-2326-07	TCGA-LUSC	Lung squamous cell carcinoma	1.4	Diploid	2.6405	3.91239
TCGA-34-A5IX-01A-12R-A27Q-07	TCGA-LUSC	Lung squamous cell carcinoma	1.31	Diploid	3.92988	5.34918
TCGA-35-3615-01A-01R-0946-07	TCGA-LUAD	Lung adenocarcinoma	1	Diploid	0.340856	3.10784
TCGA-35-4122-01A-01R-1107-07	TCGA-LUAD	Lung adenocarcinoma	1.82	Amplification	3.90112	5.54861
TCGA-35-4123-01A-01R-1107-07	TCGA-LUAD	Lung adenocarcinoma	1.53	Diploid	2.67522	5.03252
TCGA-35-5375-01A-01R-1628-07	TCGA-LUAD	Lung adenocarcinoma	1.37	Diploid	2.19474	5.49557
TCGA-36-1568-01A-01R-1566-13	TCGA-OV	Ovarian serous cystadenocarcinoma	1.27	Diploid	3.31148	3.99037
TCGA-36-1569-01A-01R-1566-13	TCGA-OV	Ovarian serous cystadenocarcinoma	1.02	Diploid	2.00751	3.26109
TCGA-36-1570-01A-01R-1566-13	TCGA-OV	Ovarian serous cystadenocarcinoma	1	Diploid	4.23832	5.35436
TCGA-36-1571-01A-01R-1566-13	TCGA-OV	Ovarian serous cystadenocarcinoma	0.72	Diploid	2.11273	5.1295
TCGA-36-1574-01A-01R-1566-13	TCGA-OV	Ovarian serous cystadenocarcinoma	1	Diploid	4.63377	5.92624
TCGA-36-1576-01A-01R-1566-13	TCGA-OV	Ovarian serous cystadenocarcinoma	2.5	Amplification	5.25717	4.76569
TCGA-36-1577-01A-01R-1566-13	TCGA-OV	Ovarian serous cystadenocarcinoma	1	Diploid	2.97829	6.65627
TCGA-36-1580-01A-01R-1566-13	TCGA-OV	Ovarian serous cystadenocarcinoma	0.91	Diploid	1.80682	4.01829
TCGA-36-1581-01A-01R-1566-13	TCGA-OV	Ovarian serous cystadenocarcinoma	3.77	Amplification	6.78308	5.77765
TCGA-37-3783-01A-01R-1201-07	TCGA-LUSC	Lung squamous cell carcinoma	0.96	Diploid	3.07249	6.48916
TCGA-37-3789-01A-01R-0980-07	TCGA-LUSC	Lung squamous cell carcinoma	1	Diploid	2.61404	5.41542
TCGA-37-3792-01A-01R-0980-07	TCGA-LUSC	Lung squamous cell carcinoma	1.31	Diploid	3.86078	6.21361
TCGA-37-4129-01A-01R-1100-07	TCGA-LUSC	Lung squamous cell carcinoma	0.58	Deletion	0.374147	2.85604
TCGA-37-4130-01A-01R-1100-07	TCGA-LUSC	Lung squamous cell carcinoma	1.11	Diploid	2.05979	5.84436
TCGA-37-4132-01A-01R-1100-07	TCGA-LUSC	Lung squamous cell carcinoma	1	Diploid	2.41259	5.18239
TCGA-37-4133-01A-01R-1100-07	TCGA-LUSC	Lung squamous cell carcinoma	0.92	Diploid	2.21169	5.06423
TCGA-37-4135-01A-01R-1100-07	TCGA-LUSC	Lung squamous cell carcinoma	0.73	Diploid	1.81077	6.62417
TCGA-37-4141-01A-02R-1100-07	TCGA-LUSC	Lung squamous cell carcinoma	0.7	Diploid	2.18612	5.24193
TCGA-37-5819-01A-01R-1635-07	TCGA-LUSC	Lung squamous cell carcinoma	1.27	Diploid	3.02997	6.16041
TCGA-37-A5EL-01A-11R-A26W-07	TCGA-LUSC	Lung squamous cell carcinoma	1.2	Diploid	3.62972	4.46911
TCGA-37-A5EM-01A-21R-A27Q-07	TCGA-LUSC	Lung squamous cell carcinoma	NA	NA	6.02178	5.72376
TCGA-37-A5EN-01A-21R-A26W-07	TCGA-LUSC	Lung squamous cell carcinoma	1.37	Diploid	3.05705	4.8239
TCGA-38-4625-01A-01R-1206-07	TCGA-LUAD	Lung adenocarcinoma	1.09	Diploid	2.65335	5.46127
TCGA-38-4626-01A-01R-1206-07	TCGA-LUAD	Lung adenocarcinoma	1	Diploid	1.05732	2.69418
TCGA-38-4627-01A-01R-1206-07	TCGA-LUAD	Lung adenocarcinoma	0.58	Deletion	1.06968	3.02888
TCGA-38-4628-01A-01R-1206-07	TCGA-LUAD	Lung adenocarcinoma	1.21	Diploid	1.7474	3.78287
TCGA-38-4629-01A-02R-1206-07	TCGA-LUAD	Lung adenocarcinoma	0.58	Deletion	2.60045	4.97868
TCGA-38-4630-01A-01R-1206-07	TCGA-LUAD	Lung adenocarcinoma	2.81	Amplification	6.29402	5.25935
TCGA-38-4631-01A-01R-1755-07	TCGA-LUAD	Lung adenocarcinoma	NA	NA	3.64027	5.45376
TCGA-38-4632-01A-01R-1755-07	TCGA-LUAD	Lung adenocarcinoma	1.35	Diploid	3.55179	5.10231
TCGA-38-6178-01A-11R-1755-07	TCGA-LUAD	Lung adenocarcinoma	1.01	Diploid	1.53527	3.5285
TCGA-38-7271-01A-11R-2039-07	TCGA-LUAD	Lung adenocarcinoma	1	Diploid	0.917677	3.16191
TCGA-38-A44F-01A-11R-A24H-07	TCGA-LUAD	Lung adenocarcinoma	1	Diploid	1.38786	2.39819
TCGA-39-5011-01A-01R-1443-07	TCGA-LUSC	Lung squamous cell carcinoma	1.26	Diploid	2.22307	6.07108
TCGA-39-5016-01A-01R-1443-07	TCGA-LUSC	Lung squamous cell carcinoma	1.24	Diploid	3.33541	4.91594
TCGA-39-5019-01A-01R-1820-07	TCGA-LUSC	Lung squamous cell carcinoma	1	Diploid	2.00294	4.86584
TCGA-39-5021-01A-01R-1443-07	TCGA-LUSC	Lung squamous cell carcinoma	1	Diploid	3.54686	5.2072
TCGA-39-5022-01A-21R-1820-07	TCGA-LUSC	Lung squamous cell carcinoma	1	Diploid	2.75557	4.15205
TCGA-39-5024-01A-21R-1820-07	TCGA-LUSC	Lung squamous cell carcinoma	0.94	Diploid	1.79447	4.14224
TCGA-39-5027-01A-21R-1820-07	TCGA-LUSC	Lung squamous cell carcinoma	1.09	Diploid	2.30425	4.6378
TCGA-39-5028-01A-01R-1443-07	TCGA-LUSC	Lung squamous cell carcinoma	1.18	Diploid	2.26473	4.2847
TCGA-39-5029-01A-01R-1443-07	TCGA-LUSC	Lung squamous cell carcinoma	1.11	Diploid	2.7534	4.66433
TCGA-39-5030-01A-01R-1443-07	TCGA-LUSC	Lung squamous cell carcinoma	1	Diploid	1.94316	4.32903
TCGA-39-5031-01A-01R-1443-07	TCGA-LUSC	Lung squamous cell carcinoma	1.25	Diploid	2.47491	4.9879
TCGA-39-5034-01A-01R-1443-07	TCGA-LUSC	Lung squamous cell carcinoma	1.59	Amplification	1.52135	5.35898
TCGA-39-5035-01A-01R-1443-07	TCGA-LUSC	Lung squamous cell carcinoma	1.11	Diploid	1.59747	5.33107
TCGA-39-5036-01A-01R-1443-07	TCGA-LUSC	Lung squamous cell carcinoma	0.97	Diploid	2.12234	5.09836
TCGA-39-5037-01A-01R-1443-07	TCGA-LUSC	Lung squamous cell carcinoma	1.05	Diploid	2.42221	5.63076
TCGA-39-5039-01A-01R-1443-07	TCGA-LUSC	Lung squamous cell carcinoma	1	Diploid	2.06371	3.92997
TCGA-39-5040-01A-21R-2125-07	TCGA-LUSC	Lung squamous cell carcinoma	1.9	Amplification	5.2165	5.30698
TCGA-3A-A9I5-01A-11R-A38C-07	TCGA-PAAD	Pancreatic adenocarcinoma	NA	NA	1.73799	4.01038
TCGA-3A-A9I7-01A-21R-A38C-07	TCGA-PAAD	Pancreatic adenocarcinoma	1	Diploid	1.54832	2.9451
TCGA-3A-A9I9-01A-11R-A38C-07	TCGA-PAAD	Pancreatic adenocarcinoma	1	Diploid	1.66975	2.37341
TCGA-3A-A9IB-01A-21R-A39D-07	TCGA-PAAD	Pancreatic adenocarcinoma	NA	NA	1.53037	4.02917
TCGA-3A-A9IC-01A-11R-A38C-07	TCGA-PAAD	Pancreatic adenocarcinoma	2	Amplification	3.34883	3.0333
TCGA-3A-A9IH-01A-12R-A39D-07	TCGA-PAAD	Pancreatic adenocarcinoma	1	Diploid	2.29863	3.14
TCGA-3A-A9IJ-01A-11R-A39D-07	TCGA-PAAD	Pancreatic adenocarcinoma	1	Diploid	2.03519	2.09555
TCGA-3A-A9IL-01A-11R-A38C-07	TCGA-PAAD	Pancreatic adenocarcinoma	1.05	Diploid	1.04465	1.99698
TCGA-3A-A9IN-01A-11R-A39D-07	TCGA-PAAD	Pancreatic adenocarcinoma	1.27	Diploid	1.14135	2.0614
TCGA-3A-A9IO-01A-11R-A38C-07	TCGA-PAAD	Pancreatic adenocarcinoma	0.89	Diploid	0.252071	1.72579
TCGA-3A-A9IR-01A-11R-A38C-07	TCGA-PAAD	Pancreatic adenocarcinoma	NA	NA	1.23379	1.8064
TCGA-3A-A9IS-01A-21R-A39D-07	TCGA-PAAD	Pancreatic adenocarcinoma	1.16	Diploid	0.309546	3.42834
TCGA-3A-A9IU-01A-11R-A39D-07	TCGA-PAAD	Pancreatic adenocarcinoma	1	Diploid	1.77641	3.30112
TCGA-3A-A9IV-01A-11R-A41B-07	TCGA-PAAD	Pancreatic adenocarcinoma	1.31	Diploid	0.44939	3.27716
TCGA-3A-A9IX-01A-11R-A41B-07	TCGA-PAAD	Pancreatic adenocarcinoma	1	Diploid	0.914112	2.49712
TCGA-3A-A9IZ-01A-12R-A41B-07	TCGA-PAAD	Pancreatic adenocarcinoma	1	Diploid	1.68641	3.36335
TCGA-3A-A9J0-01A-11R-A41B-07	TCGA-PAAD	Pancreatic adenocarcinoma	0.97	Diploid	1.5183	3.79198
TCGA-3B-A9HI-01A-11R-A38C-07	TCGA-SARC	Sarcoma	1.34	Diploid	1.25385	3.37746
TCGA-3B-A9HJ-01A-11R-A38C-07	TCGA-SARC	Sarcoma	NA	NA	2.16764	4.18899
TCGA-3B-A9HL-01A-11R-A38C-07	TCGA-SARC	Sarcoma	NA	NA	1.45663	3.61526
TCGA-3B-A9HO-01A-11R-A38C-07	TCGA-SARC	Sarcoma	1	Diploid	0.97724	3.242
TCGA-3B-A9HP-01A-11R-A38C-07	TCGA-SARC	Sarcoma	0.99	Diploid	1.44839	3.31833
TCGA-3B-A9HQ-01A-11R-A38C-07	TCGA-SARC	Sarcoma	1	Diploid	2.69674	4.50401
TCGA-3B-A9HR-01A-11R-A38C-07	TCGA-SARC	Sarcoma	1.29	Diploid	3.50181	4.72637
TCGA-3B-A9HS-01A-11R-A39D-07	TCGA-SARC	Sarcoma	0.89	Diploid	1.74653	5.11304
TCGA-3B-A9HT-01A-11R-A39D-07	TCGA-SARC	Sarcoma	0.98	Diploid	3.18649	6.32385
TCGA-3B-A9HU-01A-11R-A39D-07	TCGA-SARC	Sarcoma	1	Diploid	3.59478	4.59955
TCGA-3B-A9HV-01A-11R-A39D-07	TCGA-SARC	Sarcoma	NA	NA	4.04271	5.46916
TCGA-3B-A9HX-01A-11R-A39D-07	TCGA-SARC	Sarcoma	1.96	Amplification	3.71838	4.16155
TCGA-3B-A9HY-01A-11R-A39D-07	TCGA-SARC	Sarcoma	1	Diploid	3.65144	4.42451
TCGA-3B-A9HZ-01A-11R-A39D-07	TCGA-SARC	Sarcoma	1.08	Diploid	2.78497	3.07374
TCGA-3B-A9I0-01A-11R-A39D-07	TCGA-SARC	Sarcoma	0.58	Deletion	2.11048	4.15112
TCGA-3B-A9I1-01A-11R-A39D-07	TCGA-SARC	Sarcoma	0.93	Diploid	2.81946	3.82971
TCGA-3B-A9I3-01A-11R-A39D-07	TCGA-SARC	Sarcoma	1.21	Diploid	3.0284	5.3832
TCGA-3C-AAAU-01A-11R-A41B-07	TCGA-BRCA	Breast invasive carcinoma	1.11	Diploid	2.16481	4.78899
TCGA-3C-AALI-01A-11R-A41B-07	TCGA-BRCA	Breast invasive carcinoma	0.99	Diploid	2.53544	5.281
TCGA-3C-AALJ-01A-31R-A41B-07	TCGA-BRCA	Breast invasive carcinoma	1	Diploid	2.26796	5.22945
TCGA-3C-AALK-01A-11R-A41B-07	TCGA-BRCA	Breast invasive carcinoma	0.98	Diploid	0.951107	4.01464
TCGA-3E-AAAY-01A-11R-A38C-07	TCGA-PAAD	Pancreatic adenocarcinoma	1	Diploid	1.60807	3.19527
TCGA-3E-AAAZ-01A-11R-A38C-07	TCGA-PAAD	Pancreatic adenocarcinoma	1	Diploid	2.19987	3.74975
TCGA-3G-AB0O-01A-22R-A42C-07	TCGA-THYM	Thymoma	1	Diploid	2.84752	5.7966
TCGA-3G-AB0Q-01A-11R-A42C-07	TCGA-THYM	Thymoma	1.05	Diploid	1.80878	2.5202
TCGA-3G-AB0T-01A-11R-A42C-07	TCGA-THYM	Thymoma	1	Diploid	2.38844	5.12349
TCGA-3G-AB14-01A-11R-A42C-07	TCGA-THYM	Thymoma	1	Diploid	2.69585	4.13127
TCGA-3G-AB19-01A-21R-A42C-07	TCGA-THYM	Thymoma	1	Diploid	1.86757	3.08759
TCGA-3H-AB3K-01A-11R-A40A-07	TCGA-MESO	Mesothelioma	1	Diploid	0.952318	2.9062
TCGA-3H-AB3L-01A-11R-A40A-07	TCGA-MESO	Mesothelioma	1.18	Diploid	1.58163	4.55537
TCGA-3H-AB3M-01A-11R-A40A-07	TCGA-MESO	Mesothelioma	1.26	Diploid	1.33614	3.5458
TCGA-3H-AB3O-01A-11R-A40A-07	TCGA-MESO	Mesothelioma	1	Diploid	1.71278	4.13683
TCGA-3H-AB3S-01A-21R-A40A-07	TCGA-MESO	Mesothelioma	1	Diploid	0.852415	3.48696
TCGA-3H-AB3T-01A-11R-A40A-07	TCGA-MESO	Mesothelioma	1	Diploid	1.99196	5.79187
TCGA-3H-AB3U-01A-21R-A40A-07	TCGA-MESO	Mesothelioma	0.86	Diploid	0.575173	3.53662
TCGA-3H-AB3X-01A-11R-A40A-07	TCGA-MESO	Mesothelioma	1.32	Diploid	1.2675	3.41078
TCGA-3K-AAZ8-01A-12R-A39D-07	TCGA-LIHC	Liver hepatocellular carcinoma	1.1	Diploid	0.28403	1.29897
TCGA-3L-AA1B-01A-11R-A37K-07	TCGA-COAD	Colon adenocarcinoma	1.03	Diploid	1.96256	4.63823
TCGA-3M-AB46-01A-11R-A414-31	TCGA-STAD	Stomach adenocarcinoma	1	Diploid	2.76169	3.73817
TCGA-3M-AB47-01A-22R-A414-31	TCGA-STAD	Stomach adenocarcinoma	0.98	Diploid	1.5515	4.68929
TCGA-3N-A9WB-06A-11R-A38C-07	TCGA-SKCM	Skin Cutaneous Melanoma	0.92	Diploid	2.01129	5.83106
TCGA-3N-A9WC-06A-11R-A38C-07	TCGA-SKCM	Skin Cutaneous Melanoma	1	Diploid	1.3717	4.17769
TCGA-3N-A9WD-06A-11R-A38C-07	TCGA-SKCM	Skin Cutaneous Melanoma	1	Diploid	1.82186	4.6741
TCGA-3Q-A9WF-01A-11R-A42C-07	TCGA-THYM	Thymoma	1	Diploid	2.15435	5.60918
TCGA-3R-A8YX-01A-11R-A37L-07	TCGA-SARC	Sarcoma	NA	NA	1.66943	4.99174
TCGA-3S-A8YW-01A-11R-A42C-07	TCGA-THYM	Thymoma	0.8	Diploid	1.25083	4.65164
TCGA-3S-AAYX-01A-11R-A42C-07	TCGA-THYM	Thymoma	1	Diploid	2.33233	5.75906
TCGA-3T-AA9L-01A-11R-A42C-07	TCGA-THYM	Thymoma	1	Diploid	2.08972	5.18248
TCGA-3U-A98D-01A-12R-A40A-07	TCGA-MESO	Mesothelioma	1	Diploid	1.39195	3.27392
TCGA-3U-A98E-01A-11R-A40A-07	TCGA-MESO	Mesothelioma	1	Diploid	0.289043	1.81597
TCGA-3U-A98F-01A-11R-A40A-07	TCGA-MESO	Mesothelioma	0.92	Diploid	1.3843	4.56559
TCGA-3U-A98G-01A-11R-A40A-07	TCGA-MESO	Mesothelioma	1	Diploid	1.24871	2.69583
TCGA-3U-A98H-01A-11R-A40A-07	TCGA-MESO	Mesothelioma	1.03	Diploid	1.35446	3.2124
TCGA-3U-A98I-01A-11R-A40A-07	TCGA-MESO	Mesothelioma	1.81	Amplification	1.8485	3.36568
TCGA-3U-A98J-01A-11R-A40A-07	TCGA-MESO	Mesothelioma	1	Diploid	1.02745	2.68997
TCGA-3X-AAV9-01A-72R-A41I-07	TCGA-CHOL	Cholangiocarcinoma	1	Diploid	1.50452	2.65483
TCGA-3X-AAVA-01A-11R-A41I-07	TCGA-CHOL	Cholangiocarcinoma	1.06	Diploid	1.34482	2.96215
TCGA-3X-AAVB-01A-31R-A41I-07	TCGA-CHOL	Cholangiocarcinoma	1	Diploid	1.37662	2.81758
TCGA-3X-AAVC-01A-21R-A41I-07	TCGA-CHOL	Cholangiocarcinoma	0.97	Diploid	2.31245	4.27276
TCGA-3X-AAVE-01A-11R-A41I-07	TCGA-CHOL	Cholangiocarcinoma	1	Diploid	1.93276	3.55469
TCGA-3Z-A93Z-01A-11R-A37O-07	TCGA-KIRC	Kidney renal clear cell carcinoma	1.01	Diploid	0.527886	2.39967
TCGA-41-2571-01A-01R-1850-01	TCGA-GBM	Glioblastoma multiforme	1	Diploid	2.41127	4.19958
TCGA-41-2572-01A-01R-1850-01	TCGA-GBM	Glioblastoma multiforme	1.32	Diploid	2.00368	4.30798
TCGA-41-3915-01A-01R-1850-01	TCGA-GBM	Glioblastoma multiforme	1.74	Amplification	2.58814	4.13708
TCGA-41-4097-01A-01R-1850-01	TCGA-GBM	Glioblastoma multiforme	1.06	Diploid	1.41882	3.52645
TCGA-41-5651-01A-01R-1850-01	TCGA-GBM	Glioblastoma multiforme	1.29	Diploid	2.27339	5.26206
TCGA-43-2576-01A-01R-A32Z-07	TCGA-LUSC	Lung squamous cell carcinoma	1.4	Diploid	3.40016	3.5567
TCGA-43-2578-01A-01R-0851-07	TCGA-LUSC	Lung squamous cell carcinoma	1.1	Diploid	3.04745	5.3062
TCGA-43-2581-01A-01R-0851-07	TCGA-LUSC	Lung squamous cell carcinoma	1	Diploid	2.22749	4.45249
TCGA-43-3394-01A-01R-0980-07	TCGA-LUSC	Lung squamous cell carcinoma	1.5	Diploid	3.0594	4.92054
TCGA-43-3920-01A-01R-0980-07	TCGA-LUSC	Lung squamous cell carcinoma	1.29	Diploid	2.74957	5.60682
TCGA-43-5668-01A-01R-1635-07	TCGA-LUSC	Lung squamous cell carcinoma	1.66	Amplification	3.00727	4.02034
TCGA-43-5670-01A-21R-2125-07	TCGA-LUSC	Lung squamous cell carcinoma	3.33	Amplification	6.30098	5.50107
TCGA-43-6143-01A-11R-1820-07	TCGA-LUSC	Lung squamous cell carcinoma	1.14	Diploid	3.53616	5.05737
TCGA-43-6647-01A-11R-1820-07	TCGA-LUSC	Lung squamous cell carcinoma	1	Diploid	2.89389	3.64916
TCGA-43-6770-01A-11R-1820-07	TCGA-LUSC	Lung squamous cell carcinoma	1	Diploid	2.50044	4.57529
TCGA-43-6771-01A-11R-1820-07	TCGA-LUSC	Lung squamous cell carcinoma	1	Diploid	2.06025	4.13706
TCGA-43-6773-01A-41R-1949-07	TCGA-LUSC	Lung squamous cell carcinoma	1	Diploid	2.46102	4.07027
TCGA-43-7656-01A-11R-2125-07	TCGA-LUSC	Lung squamous cell carcinoma	2.32	Amplification	3.6728	4.90454
TCGA-43-7657-01A-31R-2125-07	TCGA-LUSC	Lung squamous cell carcinoma	1.9	Amplification	3.9242	4.07415
TCGA-43-7658-01A-11R-2125-07	TCGA-LUSC	Lung squamous cell carcinoma	1.13	Diploid	3.97513	5.43337
TCGA-43-8115-01A-11R-2247-07	TCGA-LUSC	Lung squamous cell carcinoma	1.26	Diploid	3.2094	4.48215
TCGA-43-8116-01A-11R-2247-07	TCGA-LUSC	Lung squamous cell carcinoma	1	Diploid	2.02614	4.60353
TCGA-43-8118-01A-11R-2403-07	TCGA-LUSC	Lung squamous cell carcinoma	0.93	Diploid	3.00569	5.01872
TCGA-43-A474-01A-11R-A24H-07	TCGA-LUSC	Lung squamous cell carcinoma	1.04	Diploid	2.41286	5.23782
TCGA-43-A475-01A-11R-A24H-07	TCGA-LUSC	Lung squamous cell carcinoma	1.13	Diploid	1.95928	4.49379
TCGA-43-A56U-01A-11R-A26W-07	TCGA-LUSC	Lung squamous cell carcinoma	1	Diploid	3.16623	3.95863
TCGA-43-A56V-01A-11R-A26W-07	TCGA-LUSC	Lung squamous cell carcinoma	1.24	Diploid	2.74406	4.84841
TCGA-44-2655-01A-01R-0946-07	TCGA-LUAD	Lung adenocarcinoma	0.58	Deletion	0.503908	2.68789
TCGA-44-2656-01A-02R-0946-07	TCGA-LUAD	Lung adenocarcinoma	0.75	Diploid	1.38699	4.13416
TCGA-44-2656-01A-02R-A278-07	TCGA-LUAD	Lung adenocarcinoma	0.75	Diploid	0.815764	4.40717
TCGA-44-2656-01B-06R-A277-07	TCGA-LUAD	Lung adenocarcinoma	1	Diploid	0.980904	3.17403
TCGA-44-2657-01A-01R-1107-07	TCGA-LUAD	Lung adenocarcinoma	0.97	Diploid	1.66358	3.18892
TCGA-44-2659-01A-01R-0946-07	TCGA-LUAD	Lung adenocarcinoma	1	Diploid	0.785799	2.54128
TCGA-44-2661-01A-01R-1107-07	TCGA-LUAD	Lung adenocarcinoma	1	Diploid	1.06704	3.11385
TCGA-44-2662-01A-01R-0946-07	TCGA-LUAD	Lung adenocarcinoma	3.22	Amplification	5.96806	5.35379
TCGA-44-2662-01A-01R-A278-07	TCGA-LUAD	Lung adenocarcinoma	3.22	Amplification	5.53076	5.55079
TCGA-44-2662-01B-02R-A277-07	TCGA-LUAD	Lung adenocarcinoma	1.32	Diploid	4.70708	4.18048
TCGA-44-2665-01A-01R-0946-07	TCGA-LUAD	Lung adenocarcinoma	0.98	Diploid	1.26921	3.63392
TCGA-44-2666-01A-01R-0946-07	TCGA-LUAD	Lung adenocarcinoma	1	Diploid	1.92567	3.07706
TCGA-44-2666-01A-01R-A278-07	TCGA-LUAD	Lung adenocarcinoma	1	Diploid	1.53025	3.32799
TCGA-44-2666-01B-02R-A277-07	TCGA-LUAD	Lung adenocarcinoma	1	Diploid	1.02948	2.06729
TCGA-44-2668-01A-01R-0946-07	TCGA-LUAD	Lung adenocarcinoma	1.01	Diploid	2.94642	5.49365
TCGA-44-2668-01A-01R-A278-07	TCGA-LUAD	Lung adenocarcinoma	1.01	Diploid	2.41044	5.68115
TCGA-44-2668-01B-02R-A277-07	TCGA-LUAD	Lung adenocarcinoma	1	Diploid	2.25523	4.64178
TCGA-44-3396-01A-01R-1206-07	TCGA-LUAD	Lung adenocarcinoma	0.96	Diploid	2.49994	4.65266
TCGA-44-3398-01A-01R-1107-07	TCGA-LUAD	Lung adenocarcinoma	1	Diploid	1.29063	3.9263
TCGA-44-3917-01A-01R-A278-07	TCGA-LUAD	Lung adenocarcinoma	1.43	Diploid	1.66495	5.96108
TCGA-44-3917-01B-02R-A277-07	TCGA-LUAD	Lung adenocarcinoma	1.32	Diploid	1.65186	4.13576
TCGA-44-3918-01A-01R-1107-07	TCGA-LUAD	Lung adenocarcinoma	1.11	Diploid	1.71478	4.59055
TCGA-44-3918-01A-01R-A278-07	TCGA-LUAD	Lung adenocarcinoma	1.11	Diploid	1.06781	4.83354
TCGA-44-3918-01B-02R-A277-07	TCGA-LUAD	Lung adenocarcinoma	1	Diploid	1.01327	2.86688
TCGA-44-3919-01A-02R-1107-07	TCGA-LUAD	Lung adenocarcinoma	1	Diploid	2.71439	3.21439
TCGA-44-4112-01A-01R-1107-07	TCGA-LUAD	Lung adenocarcinoma	1	Diploid	1.67316	5.58975
TCGA-44-4112-01B-06R-A277-07	TCGA-LUAD	Lung adenocarcinoma	1	Diploid	1.13079	3.61453
TCGA-44-5643-01A-01R-1628-07	TCGA-LUAD	Lung adenocarcinoma	1	Diploid	2.99555	5.59506
TCGA-44-5644-01A-21R-2039-07	TCGA-LUAD	Lung adenocarcinoma	1.2	Diploid	1.16689	4.2456
TCGA-44-5645-01A-01R-1628-07	TCGA-LUAD	Lung adenocarcinoma	1.11	Diploid	0.661494	2.59115
TCGA-44-5645-01A-01R-A278-07	TCGA-LUAD	Lung adenocarcinoma	1.11	Diploid	0.419931	2.85327
TCGA-44-5645-01B-04R-A277-07	TCGA-LUAD	Lung adenocarcinoma	0.99	Diploid	0.627992	1.56772
TCGA-44-6145-01A-11R-1755-07	TCGA-LUAD	Lung adenocarcinoma	1.08	Diploid	2.92921	3.3636
TCGA-44-6146-01A-11R-1755-07	TCGA-LUAD	Lung adenocarcinoma	1	Diploid	0.892644	1.57157
TCGA-44-6146-01A-11R-A278-07	TCGA-LUAD	Lung adenocarcinoma	1	Diploid	0.991055	1.64639
TCGA-44-6146-01B-04R-A277-07	TCGA-LUAD	Lung adenocarcinoma	1	Diploid	0.644409	1.11029
TCGA-44-6147-01A-11R-1755-07	TCGA-LUAD	Lung adenocarcinoma	1.43	Diploid	1.4531	2.46972
TCGA-44-6147-01A-11R-A278-07	TCGA-LUAD	Lung adenocarcinoma	1.43	Diploid	1.44011	2.64657
TCGA-44-6147-01B-06R-A277-07	TCGA-LUAD	Lung adenocarcinoma	1	Diploid	0.72505	1.28481
TCGA-44-6148-01A-11R-1755-07	TCGA-LUAD	Lung adenocarcinoma	1	Diploid	0.52308	1.84166
TCGA-44-6774-01A-21R-1858-07	TCGA-LUAD	Lung adenocarcinoma	0.97	Diploid	1.18238	2.95506
TCGA-44-6775-01A-11R-1858-07	TCGA-LUAD	Lung adenocarcinoma	1.1	Diploid	2.71171	3.50152
TCGA-44-6775-01A-11R-A278-07	TCGA-LUAD	Lung adenocarcinoma	1.1	Diploid	2.34233	3.51447
TCGA-44-6775-01C-02R-A277-07	TCGA-LUAD	Lung adenocarcinoma	1.32	Diploid	2.18802	2.45171
TCGA-44-6776-01A-11R-1858-07	TCGA-LUAD	Lung adenocarcinoma	1.32	Diploid	0.520946	2.01248
TCGA-44-6777-01A-11R-1858-07	TCGA-LUAD	Lung adenocarcinoma	1	Diploid	1.07488	2.85304
TCGA-44-6778-01A-11R-1858-07	TCGA-LUAD	Lung adenocarcinoma	0.96	Diploid	1.38147	3.87295
TCGA-44-6779-01A-11R-1858-07	TCGA-LUAD	Lung adenocarcinoma	0.75	Diploid	1.22443	4.57188
TCGA-44-7659-01A-11R-2066-07	TCGA-LUAD	Lung adenocarcinoma	1	Diploid	0.848399	2.20298
TCGA-44-7660-01A-11R-2066-07	TCGA-LUAD	Lung adenocarcinoma	1	Diploid	2.63686	4.21094
TCGA-44-7661-01A-11R-2066-07	TCGA-LUAD	Lung adenocarcinoma	0.98	Diploid	2.39009	5.1625
TCGA-44-7662-01A-11R-2066-07	TCGA-LUAD	Lung adenocarcinoma	0.58	Deletion	2.08813	4.33248
TCGA-44-7667-01A-31R-2066-07	TCGA-LUAD	Lung adenocarcinoma	1.09	Diploid	2.68236	6.04431
TCGA-44-7669-01A-21R-2066-07	TCGA-LUAD	Lung adenocarcinoma	1.13	Diploid	2.36764	5.59716
TCGA-44-7670-01A-11R-2066-07	TCGA-LUAD	Lung adenocarcinoma	0.85	Diploid	2.7283	4.84412
TCGA-44-7671-01A-11R-2066-07	TCGA-LUAD	Lung adenocarcinoma	1.25	Diploid	0.923647	3.82984
TCGA-44-7672-01A-11R-2066-07	TCGA-LUAD	Lung adenocarcinoma	1	Diploid	1.73073	4.65251
TCGA-44-8117-01A-11R-2241-07	TCGA-LUAD	Lung adenocarcinoma	0.43	Deletion	0.809063	3.6674
TCGA-44-8119-01A-11R-2241-07	TCGA-LUAD	Lung adenocarcinoma	1.53	Diploid	1.59887	4.75105
TCGA-44-8120-01A-11R-2241-07	TCGA-LUAD	Lung adenocarcinoma	0.7	Diploid	1.13758	2.5147
TCGA-44-A479-01A-31R-A24H-07	TCGA-LUAD	Lung adenocarcinoma	1.17	Diploid	2.39336	4.04894
TCGA-44-A47A-01A-21R-A24H-07	TCGA-LUAD	Lung adenocarcinoma	1.28	Diploid	1.95963	3.79594
TCGA-44-A47B-01A-11R-A24H-07	TCGA-LUAD	Lung adenocarcinoma	1	Diploid	1.53015	3.8387
TCGA-44-A47G-01A-21R-A24H-07	TCGA-LUAD	Lung adenocarcinoma	1	Diploid	1.80373	3.48008
TCGA-44-A4SS-01A-11R-A24X-07	TCGA-LUAD	Lung adenocarcinoma	1	Diploid	2.22207	3.55914
TCGA-44-A4SU-01A-11R-A24X-07	TCGA-LUAD	Lung adenocarcinoma	1	Diploid	1.43943	2.94516
TCGA-46-3765-01A-01R-0980-07	TCGA-LUSC	Lung squamous cell carcinoma	1.17	Diploid	3.05556	4.56764
TCGA-46-3766-01A-01R-0980-07	TCGA-LUSC	Lung squamous cell carcinoma	0.95	Diploid	1.32052	2.89556
TCGA-46-3767-01A-01R-0980-07	TCGA-LUSC	Lung squamous cell carcinoma	1	Diploid	1.83856	3.71592
TCGA-46-3768-01A-01R-0980-07	TCGA-LUSC	Lung squamous cell carcinoma	1.13	Diploid	2.94438	5.08417
TCGA-46-3769-01A-01R-0980-07	TCGA-LUSC	Lung squamous cell carcinoma	0.64	Deletion	1.8039	5.06323
TCGA-46-6025-01A-11R-1820-07	TCGA-LUSC	Lung squamous cell carcinoma	0.77	Diploid	1.52082	4.75957
TCGA-46-6026-01A-11R-1820-07	TCGA-LUSC	Lung squamous cell carcinoma	1.67	Amplification	2.88547	4.33883
TCGA-49-4486-01A-01R-1206-07	TCGA-LUAD	Lung adenocarcinoma	0.98	Diploid	0.735663	2.55526
TCGA-49-4487-01A-21R-1858-07	TCGA-LUAD	Lung adenocarcinoma	1.24	Diploid	3.25703	5.5564
TCGA-49-4488-01A-01R-1755-07	TCGA-LUAD	Lung adenocarcinoma	0.6	Deletion	1.34941	4.74131
TCGA-49-4490-01A-21R-1858-07	TCGA-LUAD	Lung adenocarcinoma	0.68	Diploid	1.39512	2.41374
TCGA-49-4494-01A-01R-1206-07	TCGA-LUAD	Lung adenocarcinoma	1.13	Diploid	2.26353	5.08974
TCGA-49-4501-01A-01R-1206-07	TCGA-LUAD	Lung adenocarcinoma	1.02	Diploid	1.29155	3.1202
TCGA-49-4505-01A-01R-1206-07	TCGA-LUAD	Lung adenocarcinoma	0.76	Diploid	1.16262	2.33115
TCGA-49-4506-01A-01R-1206-07	TCGA-LUAD	Lung adenocarcinoma	1.02	Diploid	2.55296	5.3246
TCGA-49-4507-01A-01R-1206-07	TCGA-LUAD	Lung adenocarcinoma	0.81	Diploid	1.98284	5.42692
TCGA-49-4510-01A-01R-1206-07	TCGA-LUAD	Lung adenocarcinoma	1.29	Diploid	0.824958	2.70626
TCGA-49-4512-01A-21R-1858-07	TCGA-LUAD	Lung adenocarcinoma	0.87	Diploid	1.33725	3.51594
TCGA-49-4514-01A-21R-1858-07	TCGA-LUAD	Lung adenocarcinoma	1.1	Diploid	2.51857	4.45687
TCGA-49-6742-01A-11R-1858-07	TCGA-LUAD	Lung adenocarcinoma	1.1	Diploid	2.37968	5.14918
TCGA-49-6743-01A-11R-1858-07	TCGA-LUAD	Lung adenocarcinoma	1.22	Diploid	3.87065	5.17161
TCGA-49-6744-01A-11R-1858-07	TCGA-LUAD	Lung adenocarcinoma	1	Diploid	2.69535	3.30158
TCGA-49-6745-01A-11R-1858-07	TCGA-LUAD	Lung adenocarcinoma	1	Diploid	1.77344	4.72159
TCGA-49-6761-01A-31R-1949-07	TCGA-LUAD	Lung adenocarcinoma	1.19	Diploid	1.37847	4.95596
TCGA-49-6767-01A-11R-1858-07	TCGA-LUAD	Lung adenocarcinoma	0.79	Diploid	3.40459	5.10565
TCGA-49-AAQV-01A-11R-A39D-07	TCGA-LUAD	Lung adenocarcinoma	1.31	Diploid	3.14798	4.23612
TCGA-49-AAR0-01A-21R-A39D-07	TCGA-LUAD	Lung adenocarcinoma	0.58	Deletion	1.18902	4.61969
TCGA-49-AAR2-01A-11R-A39D-07	TCGA-LUAD	Lung adenocarcinoma	1	Diploid	2.46989	3.2949
TCGA-49-AAR3-01A-11R-A41B-07	TCGA-LUAD	Lung adenocarcinoma	0.58	Deletion	2.55242	4.67542
TCGA-49-AAR4-01A-12R-A41B-07	TCGA-LUAD	Lung adenocarcinoma	1	Diploid	2.85036	3.73101
TCGA-49-AAR9-01A-21R-A41B-07	TCGA-LUAD	Lung adenocarcinoma	0.99	Diploid	2.8397	4.17679
TCGA-49-AARE-01A-11R-A41B-07	TCGA-LUAD	Lung adenocarcinoma	1.44	Diploid	3.33389	4.40891
TCGA-49-AARN-01A-21R-A41B-07	TCGA-LUAD	Lung adenocarcinoma	1	Diploid	2.61359	3.60144
TCGA-49-AARO-01A-12R-A41B-07	TCGA-LUAD	Lung adenocarcinoma	0.74	Diploid	2.22153	3.29771
TCGA-49-AARQ-01A-11R-A41B-07	TCGA-LUAD	Lung adenocarcinoma	0.92	Diploid	3.38836	5.18075
TCGA-49-AARR-01A-11R-A41B-07	TCGA-LUAD	Lung adenocarcinoma	1	Diploid	0.769376	1.99282
TCGA-4A-A93W-01A-11R-A37K-07	TCGA-KIRP	Kidney renal papillary cell carcinoma	0.97	Diploid	0.760407	2.48989
TCGA-4A-A93X-01A-11R-A37K-07	TCGA-KIRP	Kidney renal papillary cell carcinoma	1.06	Diploid	0.641705	3.00363
TCGA-4A-A93Y-01A-11R-A37K-07	TCGA-KIRP	Kidney renal papillary cell carcinoma	1	Diploid	0.880953	1.96331
TCGA-4B-A93V-01A-11R-A39D-07	TCGA-LUAD	Lung adenocarcinoma	0.78	Diploid	2.02745	4.10216
TCGA-4C-A93U-01A-11R-A39I-07	TCGA-THCA	Thyroid carcinoma	0.99	Diploid	0.599881	2.45566
TCGA-4E-A92E-01A-11R-A37O-07	TCGA-UCEC	Uterine Corpus Endometrial Carcinoma	0.99	Diploid	2.47612	4.23893
TCGA-4G-AAZO-01A-12R-A41I-07	TCGA-CHOL	Cholangiocarcinoma	1.08	Diploid	0.518545	2.03296
TCGA-4G-AAZT-01A-11R-A41I-07	TCGA-CHOL	Cholangiocarcinoma	0.99	Diploid	0.612773	2.39783
TCGA-4H-AAAK-01A-12R-A41B-07	TCGA-BRCA	Breast invasive carcinoma	1.33	Diploid	1.10396	3.77277
TCGA-4J-AA1J-01A-21R-A38B-07	TCGA-CESC	Cervical squamous cell carcinoma and endocervical adenocarcinoma	1	Diploid	2.6519	4.82043
TCGA-4K-AA1G-01A-11R-A430-07	TCGA-TGCT	Testicular Germ Cell Tumors	1.05	Diploid	2.77216	5.84879
TCGA-4K-AA1H-01A-11R-A430-07	TCGA-TGCT	Testicular Germ Cell Tumors	1	Diploid	2.3694	4.82599
TCGA-4K-AA1I-01A-11R-A430-07	TCGA-TGCT	Testicular Germ Cell Tumors	1.18	Diploid	3.23624	5.60693
TCGA-4K-AAAL-01A-11R-A430-07	TCGA-TGCT	Testicular Germ Cell Tumors	1.07	Diploid	3.86146	5.86298
TCGA-4L-AA1F-01A-11R-A41O-07	TCGA-PRAD	Prostate adenocarcinoma	0.99	Diploid	1.01372	2.47625
TCGA-4N-A93T-01A-11R-A37K-07	TCGA-COAD	Colon adenocarcinoma	1	Diploid	1.98064	3.83187
TCGA-4P-AA8J-01A-11R-A39I-07	TCGA-HNSC	Head and Neck squamous cell carcinoma	1.32	Diploid	2.85128	5.0968
TCGA-4R-AA8I-01A-11R-A38B-07	TCGA-LIHC	Liver hepatocellular carcinoma	1	Diploid	0.521247	3.46744
TCGA-4T-AA8H-01A-11R-A41B-07	TCGA-COAD	Colon adenocarcinoma	1.11	Diploid	2.91442	4.81498
TCGA-4V-A9QI-01A-11R-A42C-07	TCGA-THYM	Thymoma	1	Diploid	2.40536	5.40504
TCGA-4V-A9QJ-01A-11R-A42C-07	TCGA-THYM	Thymoma	1	Diploid	4.72886	5.69259
TCGA-4V-A9QL-01A-11R-A42C-07	TCGA-THYM	Thymoma	1	Diploid	2.55242	4.61734
TCGA-4V-A9QM-01A-11R-A42C-07	TCGA-THYM	Thymoma	1	Diploid	1.87712	4.07547
TCGA-4V-A9QN-01A-11R-A42C-07	TCGA-THYM	Thymoma	1	Diploid	3.44424	4.20763
TCGA-4V-A9QR-01A-11R-A42C-07	TCGA-THYM	Thymoma	1.12	Diploid	2.06317	4.09012
TCGA-4V-A9QS-01A-11R-A42C-07	TCGA-THYM	Thymoma	1	Diploid	2.61134	5.56937
TCGA-4V-A9QT-01A-11R-A42C-07	TCGA-THYM	Thymoma	1	Diploid	2.75139	5.98845
TCGA-4V-A9QU-01A-11R-A42C-07	TCGA-THYM	Thymoma	1	Diploid	2.41031	5.43256
TCGA-4V-A9QW-01A-11R-A42C-07	TCGA-THYM	Thymoma	1	Diploid	2.10687	4.96298
TCGA-4V-A9QX-01A-11R-A42C-07	TCGA-THYM	Thymoma	1	Diploid	2.29671	5.87946
TCGA-4X-A9F9-01A-11R-A42C-07	TCGA-THYM	Thymoma	1	Diploid	2.43141	5.13627
TCGA-4X-A9FA-01A-11R-A42C-07	TCGA-THYM	Thymoma	1	Diploid	1.56067	2.85422
TCGA-4X-A9FB-01A-11R-A42C-07	TCGA-THYM	Thymoma	1	Diploid	2.4335	5.60278
TCGA-4X-A9FC-01A-11R-A42C-07	TCGA-THYM	Thymoma	1	Diploid	2.77976	5.64433
TCGA-4X-A9FD-01A-11R-A42C-07	TCGA-THYM	Thymoma	1.22	Diploid	2.54201	4.442
TCGA-4Z-AA7M-01A-11R-A39I-07	TCGA-BLCA	Bladder Urothelial Carcinoma	2.1	Amplification	6.56626	5.31184
TCGA-4Z-AA7N-01A-11R-A39I-07	TCGA-BLCA	Bladder Urothelial Carcinoma	1	Diploid	1.93722	3.16654
TCGA-4Z-AA7O-01A-31R-A39I-07	TCGA-BLCA	Bladder Urothelial Carcinoma	1	Diploid	2.87397	4.23751
TCGA-4Z-AA7Q-01A-11R-A39I-07	TCGA-BLCA	Bladder Urothelial Carcinoma	1.3	Diploid	4.23959	5.11873
TCGA-4Z-AA7R-01A-11R-A39I-07	TCGA-BLCA	Bladder Urothelial Carcinoma	0.94	Diploid	3.34468	5.23384
TCGA-4Z-AA7S-01A-11R-A39I-07	TCGA-BLCA	Bladder Urothelial Carcinoma	1.02	Diploid	2.54452	4.95463
TCGA-4Z-AA7W-01A-11R-A39I-07	TCGA-BLCA	Bladder Urothelial Carcinoma	0.84	Diploid	2.93993	5.32409
TCGA-4Z-AA7Y-01A-11R-A39I-07	TCGA-BLCA	Bladder Urothelial Carcinoma	1	Diploid	2.31351	5.013
TCGA-4Z-AA80-01A-11R-A39I-07	TCGA-BLCA	Bladder Urothelial Carcinoma	1.78	Amplification	5.47519	5.52371
TCGA-4Z-AA81-01A-11R-A39I-07	TCGA-BLCA	Bladder Urothelial Carcinoma	1.3	Diploid	4.88195	5.43254
TCGA-4Z-AA82-01A-11R-A39I-07	TCGA-BLCA	Bladder Urothelial Carcinoma	1.51	Diploid	4.24031	5.51601
TCGA-4Z-AA83-01A-11R-A39I-07	TCGA-BLCA	Bladder Urothelial Carcinoma	1	Diploid	3.39643	3.2393
TCGA-4Z-AA84-01A-11R-A39I-07	TCGA-BLCA	Bladder Urothelial Carcinoma	1.33	Diploid	3.97609	4.80407
TCGA-4Z-AA86-01A-11R-A39I-07	TCGA-BLCA	Bladder Urothelial Carcinoma	1.1	Diploid	3.79005	5.13006
TCGA-4Z-AA87-01A-11R-A39I-07	TCGA-BLCA	Bladder Urothelial Carcinoma	2.15	Amplification	6.06254	6.07868
TCGA-4Z-AA89-01A-11R-A39I-07	TCGA-BLCA	Bladder Urothelial Carcinoma	1.08	Diploid	2.0834	4.44496
TCGA-50-5044-01A-21R-1858-07	TCGA-LUAD	Lung adenocarcinoma	1	Diploid	2.73873	4.93884
TCGA-50-5045-01A-01R-1628-07	TCGA-LUAD	Lung adenocarcinoma	1.07	Diploid	1.66682	3.94766
TCGA-50-5049-01A-01R-1628-07	TCGA-LUAD	Lung adenocarcinoma	1.53	Diploid	1.77063	3.57252
TCGA-50-5051-01A-21R-1858-07	TCGA-LUAD	Lung adenocarcinoma	0.69	Diploid	0.745519	5.30878
TCGA-50-5055-01A-01R-1628-07	TCGA-LUAD	Lung adenocarcinoma	1	Diploid	1.48228	3.54845
TCGA-50-5066-01A-01R-1628-07	TCGA-LUAD	Lung adenocarcinoma	1.66	Amplification	2.9459	5.3987
TCGA-50-5068-01A-01R-1628-07	TCGA-LUAD	Lung adenocarcinoma	1	Diploid	1.59452	3.83032
TCGA-50-5072-01A-21R-1858-07	TCGA-LUAD	Lung adenocarcinoma	1.13	Diploid	3.22661	5.92473
TCGA-50-5930-01A-11R-1755-07	TCGA-LUAD	Lung adenocarcinoma	NA	NA	2.86515	3.72781
TCGA-50-5931-01A-11R-1755-07	TCGA-LUAD	Lung adenocarcinoma	1.02	Diploid	3.40987	5.0991
TCGA-50-5932-01A-11R-1755-07	TCGA-LUAD	Lung adenocarcinoma	1	Diploid	0.909054	3.63963
TCGA-50-5933-01A-11R-1755-07	TCGA-LUAD	Lung adenocarcinoma	0.98	Diploid	2.59993	4.55919
TCGA-50-5935-01A-11R-1755-07	TCGA-LUAD	Lung adenocarcinoma	0.68	Diploid	1.21155	3.03308
TCGA-50-5936-01A-11R-1628-07	TCGA-LUAD	Lung adenocarcinoma	1.18	Diploid	2.1401	4.74008
TCGA-50-5939-01A-11R-1628-07	TCGA-LUAD	Lung adenocarcinoma	0.58	Deletion	1.49961	4.4286
TCGA-50-5941-01A-11R-1755-07	TCGA-LUAD	Lung adenocarcinoma	1.14	Diploid	2.0113	4.28621
TCGA-50-5942-01A-21R-1755-07	TCGA-LUAD	Lung adenocarcinoma	1	Diploid	0.24738	1.69491
TCGA-50-5944-01A-11R-1755-07	TCGA-LUAD	Lung adenocarcinoma	1.11	Diploid	0.692693	1.79839
TCGA-50-5946-01A-11R-1755-07	TCGA-LUAD	Lung adenocarcinoma	NA	NA	3.46818	5.23862
TCGA-50-6590-01A-12R-1858-07	TCGA-LUAD	Lung adenocarcinoma	0.99	Diploid	2.80556	5.33978
TCGA-50-6591-01A-11R-1755-07	TCGA-LUAD	Lung adenocarcinoma	0.73	Diploid	2.53683	5.93563
TCGA-50-6592-01A-11R-1755-07	TCGA-LUAD	Lung adenocarcinoma	1.49	Diploid	3.35839	5.07617
TCGA-50-6593-01A-11R-1755-07	TCGA-LUAD	Lung adenocarcinoma	0.77	Diploid	1.62568	3.87311
TCGA-50-6594-01A-11R-1755-07	TCGA-LUAD	Lung adenocarcinoma	1.7	Amplification	3.61957	4.94353
TCGA-50-6595-01A-12R-1858-07	TCGA-LUAD	Lung adenocarcinoma	1.29	Diploid	2.16218	5.41872
TCGA-50-6597-01A-11R-1858-07	TCGA-LUAD	Lung adenocarcinoma	1.32	Diploid	1.56867	3.05258
TCGA-50-6673-01A-11R-1949-07	TCGA-LUAD	Lung adenocarcinoma	1.15	Diploid	1.3905	3.9634
TCGA-50-7109-01A-11R-2039-07	TCGA-LUAD	Lung adenocarcinoma	1.02	Diploid	2.26277	4.37841
TCGA-50-8457-01A-11R-2326-07	TCGA-LUAD	Lung adenocarcinoma	0.97	Diploid	0.91919	2.15893
TCGA-50-8459-01A-11R-2326-07	TCGA-LUAD	Lung adenocarcinoma	1	Diploid	1.19414	2.50435
TCGA-50-8460-01A-11R-2326-07	TCGA-LUAD	Lung adenocarcinoma	1.07	Diploid	1.3705	2.93332
TCGA-51-4079-01A-01R-1100-07	TCGA-LUSC	Lung squamous cell carcinoma	1.09	Diploid	1.5643	4.47439
TCGA-51-4080-01A-01R-1100-07	TCGA-LUSC	Lung squamous cell carcinoma	1	Diploid	2.0668	4.61469
TCGA-51-4081-01A-01R-1100-07	TCGA-LUSC	Lung squamous cell carcinoma	1.11	Diploid	2.92293	4.70853
TCGA-51-6867-01A-11R-2045-07	TCGA-LUSC	Lung squamous cell carcinoma	NA	NA	2.30094	4.47392
TCGA-52-7622-01A-11R-2125-07	TCGA-LUSC	Lung squamous cell carcinoma	1	Diploid	2.65293	4.38394
TCGA-52-7809-01A-21R-2125-07	TCGA-LUSC	Lung squamous cell carcinoma	1.67	Amplification	4.89462	5.20812
TCGA-52-7810-01A-11R-2125-07	TCGA-LUSC	Lung squamous cell carcinoma	0.62	Deletion	2.36909	4.6976
TCGA-52-7811-01A-11R-2125-07	TCGA-LUSC	Lung squamous cell carcinoma	0.53	Deletion	1.89761	4.85355
TCGA-52-7812-01A-11R-2125-07	TCGA-LUSC	Lung squamous cell carcinoma	1	Diploid	3.42231	6.15287
TCGA-53-7624-01A-11R-2066-07	TCGA-LUAD	Lung adenocarcinoma	1.6	Amplification	3.69009	5.47468
TCGA-53-7626-01A-12R-2066-07	TCGA-LUAD	Lung adenocarcinoma	1.13	Diploid	1.31658	2.82987
TCGA-53-7813-01A-11R-2170-07	TCGA-LUAD	Lung adenocarcinoma	1.11	Diploid	1.61637	4.95789
TCGA-53-A4EZ-01A-12R-A24X-07	TCGA-LUAD	Lung adenocarcinoma	1.21	Diploid	3.00289	4.93911
TCGA-55-1592-01A-01R-0946-07	TCGA-LUAD	Lung adenocarcinoma	0.75	Diploid	1.96974	3.75864
TCGA-55-1594-01A-01R-0946-07	TCGA-LUAD	Lung adenocarcinoma	1.15	Diploid	1.94345	5.11876
TCGA-55-1596-01A-01R-0946-07	TCGA-LUAD	Lung adenocarcinoma	0.66	Diploid	2.33517	4.79943
TCGA-55-5899-01A-11R-1628-07	TCGA-LUAD	Lung adenocarcinoma	0.78	Diploid	0.495822	4.90077
TCGA-55-6543-01A-11R-1755-07	TCGA-LUAD	Lung adenocarcinoma	0.91	Diploid	0.861046	3.04349
TCGA-55-6642-01A-11R-1858-07	TCGA-LUAD	Lung adenocarcinoma	1.23	Diploid	1.2429	3.90269
TCGA-55-6712-01A-11R-1858-07	TCGA-LUAD	Lung adenocarcinoma	1.05	Diploid	1.64057	4.1611
TCGA-55-6968-01A-11R-1949-07	TCGA-LUAD	Lung adenocarcinoma	1	Diploid	2.70904	5.72997
TCGA-55-6970-01A-11R-1949-07	TCGA-LUAD	Lung adenocarcinoma	1.33	Diploid	2.4963	4.27085
TCGA-55-6971-01A-11R-1949-07	TCGA-LUAD	Lung adenocarcinoma	1.14	Diploid	1.70913	3.79775
TCGA-55-6972-01A-11R-1949-07	TCGA-LUAD	Lung adenocarcinoma	1.27	Diploid	1.02793	3.16499
TCGA-55-6975-01A-11R-1949-07	TCGA-LUAD	Lung adenocarcinoma	0.58	Deletion	2.52971	5.00543
TCGA-55-6978-01A-11R-1949-07	TCGA-LUAD	Lung adenocarcinoma	1	Diploid	1.94749	4.82326
TCGA-55-6979-01A-11R-1949-07	TCGA-LUAD	Lung adenocarcinoma	1.81	Amplification	3.80655	4.23369
TCGA-55-6980-01A-11R-1949-07	TCGA-LUAD	Lung adenocarcinoma	1.45	Diploid	1.85618	2.75555
TCGA-55-6981-01A-11R-1949-07	TCGA-LUAD	Lung adenocarcinoma	0.97	Diploid	2.30322	3.27841
TCGA-55-6982-01A-11R-1949-07	TCGA-LUAD	Lung adenocarcinoma	0.73	Diploid	1.26699	3.7601
TCGA-55-6983-01A-11R-1949-07	TCGA-LUAD	Lung adenocarcinoma	1	Diploid	1.08465	3.2479
TCGA-55-6984-01A-11R-1949-07	TCGA-LUAD	Lung adenocarcinoma	NA	NA	1.80502	3.78267
TCGA-55-6985-01A-11R-1949-07	TCGA-LUAD	Lung adenocarcinoma	1.09	Diploid	1.6669	3.78877
TCGA-55-6986-01A-11R-1949-07	TCGA-LUAD	Lung adenocarcinoma	1	Diploid	1.76092	3.75857
TCGA-55-6987-01A-11R-1949-07	TCGA-LUAD	Lung adenocarcinoma	0.99	Diploid	1.77397	4.10784
TCGA-55-7227-01A-11R-2039-07	TCGA-LUAD	Lung adenocarcinoma	NA	NA	1.22502	3.59833
TCGA-55-7281-01A-11R-2039-07	TCGA-LUAD	Lung adenocarcinoma	0.95	Diploid	1.4005	2.706
TCGA-55-7283-01A-11R-2039-07	TCGA-LUAD	Lung adenocarcinoma	0.99	Diploid	1.66208	3.62902
TCGA-55-7284-01B-11R-2241-07	TCGA-LUAD	Lung adenocarcinoma	0.93	Diploid	1.09981	2.07199
TCGA-55-7570-01A-11R-2039-07	TCGA-LUAD	Lung adenocarcinoma	0.58	Deletion	1.46228	5.24491
TCGA-55-7573-01A-11R-2039-07	TCGA-LUAD	Lung adenocarcinoma	1.15	Diploid	0.525318	2.27686
TCGA-55-7574-01A-11R-2039-07	TCGA-LUAD	Lung adenocarcinoma	1	Diploid	1.7082	3.50926
TCGA-55-7576-01A-11R-2066-07	TCGA-LUAD	Lung adenocarcinoma	1.22	Diploid	2.14485	3.80075
TCGA-55-7724-01A-11R-2170-07	TCGA-LUAD	Lung adenocarcinoma	0.98	Diploid	0.939276	3.78358
TCGA-55-7725-01A-11R-2170-07	TCGA-LUAD	Lung adenocarcinoma	1	Diploid	1.14339	2.72178
TCGA-55-7726-01A-11R-2170-07	TCGA-LUAD	Lung adenocarcinoma	1.01	Diploid	2.3637	4.6634
TCGA-55-7727-01A-11R-2170-07	TCGA-LUAD	Lung adenocarcinoma	0.93	Diploid	2.13066	4.71224
TCGA-55-7728-01A-11R-2187-07	TCGA-LUAD	Lung adenocarcinoma	1	Diploid	1.43891	2.77807
TCGA-55-7815-01A-11R-2170-07	TCGA-LUAD	Lung adenocarcinoma	0.9	Diploid	0.800085	4.32865
TCGA-55-7816-01A-11R-2170-07	TCGA-LUAD	Lung adenocarcinoma	NA	NA	0.849996	2.43204
TCGA-55-7903-01A-11R-2170-07	TCGA-LUAD	Lung adenocarcinoma	1	Diploid	1.92612	4.55456
TCGA-55-7907-01A-11R-2170-07	TCGA-LUAD	Lung adenocarcinoma	1.15	Diploid	1.91096	3.61876
TCGA-55-7910-01A-11R-2170-07	TCGA-LUAD	Lung adenocarcinoma	0.87	Diploid	1.44891	3.92685
TCGA-55-7911-01A-11R-2170-07	TCGA-LUAD	Lung adenocarcinoma	0.99	Diploid	1.69802	4.91329
TCGA-55-7913-01B-11R-2241-07	TCGA-LUAD	Lung adenocarcinoma	3.16	Amplification	4.78671	4.29175
TCGA-55-7914-01A-11R-2170-07	TCGA-LUAD	Lung adenocarcinoma	1	Diploid	1.57771	3.60001
TCGA-55-7994-01A-11R-2187-07	TCGA-LUAD	Lung adenocarcinoma	0.74	Diploid	1.97907	4.4312
TCGA-55-7995-01A-11R-2187-07	TCGA-LUAD	Lung adenocarcinoma	2.2	Amplification	4.95792	3.57642
TCGA-55-8085-01A-11R-2241-07	TCGA-LUAD	Lung adenocarcinoma	1.31	Diploid	2.53964	5.10878
TCGA-55-8087-01A-11R-2241-07	TCGA-LUAD	Lung adenocarcinoma	1	Diploid	0.543123	2.08863
TCGA-55-8089-01A-11R-2241-07	TCGA-LUAD	Lung adenocarcinoma	1	Diploid	2.98992	4.51918
TCGA-55-8090-01A-11R-2241-07	TCGA-LUAD	Lung adenocarcinoma	1.32	Diploid	1.17773	3.90014
TCGA-55-8091-01A-11R-2241-07	TCGA-LUAD	Lung adenocarcinoma	1	Diploid	1.05432	3.51277
TCGA-55-8092-01A-11R-2241-07	TCGA-LUAD	Lung adenocarcinoma	1.55	Diploid	2.09271	3.58519
TCGA-55-8094-01A-11R-2241-07	TCGA-LUAD	Lung adenocarcinoma	1.03	Diploid	1.25975	4.67821
TCGA-55-8096-01A-11R-2241-07	TCGA-LUAD	Lung adenocarcinoma	0.88	Diploid	1.51283	2.92621
TCGA-55-8097-01A-11R-2241-07	TCGA-LUAD	Lung adenocarcinoma	0.98	Diploid	0.870713	2.22783
TCGA-55-8203-01A-11R-2241-07	TCGA-LUAD	Lung adenocarcinoma	1	Diploid	1.40417	4.15597
TCGA-55-8204-01A-11R-2241-07	TCGA-LUAD	Lung adenocarcinoma	1	Diploid	2.02046	4.01876
TCGA-55-8205-01A-11R-2241-07	TCGA-LUAD	Lung adenocarcinoma	0.88	Diploid	2.86901	5.68669
TCGA-55-8206-01A-11R-2241-07	TCGA-LUAD	Lung adenocarcinoma	0.95	Diploid	0.85381	2.11227
TCGA-55-8207-01A-11R-2241-07	TCGA-LUAD	Lung adenocarcinoma	1.02	Diploid	0.850928	1.86612
TCGA-55-8208-01A-11R-2241-07	TCGA-LUAD	Lung adenocarcinoma	1	Diploid	2.62233	3.6523
TCGA-55-8299-01A-11R-2287-07	TCGA-LUAD	Lung adenocarcinoma	1	Diploid	2.987	4.55783
TCGA-55-8301-01A-11R-2287-07	TCGA-LUAD	Lung adenocarcinoma	2.58	Amplification	4.3418	4.33258
TCGA-55-8302-01A-11R-2326-07	TCGA-LUAD	Lung adenocarcinoma	1.3	Diploid	3.06365	3.72678
TCGA-55-8505-01A-11R-2403-07	TCGA-LUAD	Lung adenocarcinoma	1	Diploid	2.87068	4.0232
TCGA-55-8506-01A-11R-2403-07	TCGA-LUAD	Lung adenocarcinoma	1.17	Diploid	1.74423	3.3788
TCGA-55-8507-01A-11R-2403-07	TCGA-LUAD	Lung adenocarcinoma	1.88	Amplification	2.8214	4.70136
TCGA-55-8508-01A-11R-2403-07	TCGA-LUAD	Lung adenocarcinoma	1.2	Diploid	1.38245	4.46969
TCGA-55-8510-01A-11R-2403-07	TCGA-LUAD	Lung adenocarcinoma	1	Diploid	2.28506	3.60053
TCGA-55-8511-01A-11R-2403-07	TCGA-LUAD	Lung adenocarcinoma	0.56	Deletion	2.2658	4.5304
TCGA-55-8512-01A-11R-2403-07	TCGA-LUAD	Lung adenocarcinoma	1	Diploid	0.472912	2.13665
TCGA-55-8513-01A-11R-2403-07	TCGA-LUAD	Lung adenocarcinoma	1	Diploid	0.816977	2.19348
TCGA-55-8514-01A-11R-2403-07	TCGA-LUAD	Lung adenocarcinoma	1.2	Diploid	1.12551	1.70316
TCGA-55-8614-01A-11R-2403-07	TCGA-LUAD	Lung adenocarcinoma	1.17	Diploid	2.14679	3.50358
TCGA-55-8615-01A-11R-2403-07	TCGA-LUAD	Lung adenocarcinoma	1.21	Diploid	1.48998	3.6823
TCGA-55-8616-01A-11R-2403-07	TCGA-LUAD	Lung adenocarcinoma	0.83	Diploid	1.07149	2.46327
TCGA-55-8619-01A-11R-2403-07	TCGA-LUAD	Lung adenocarcinoma	1	Diploid	1.4381	2.55561
TCGA-55-8620-01A-11R-2403-07	TCGA-LUAD	Lung adenocarcinoma	1.15	Diploid	3.43603	4.61021
TCGA-55-8621-01A-11R-2403-07	TCGA-LUAD	Lung adenocarcinoma	1	Diploid	1.1267	3.12661
TCGA-55-A48X-01A-11R-A24H-07	TCGA-LUAD	Lung adenocarcinoma	1	Diploid	1.60778	3.44848
TCGA-55-A48Y-01A-11R-A24H-07	TCGA-LUAD	Lung adenocarcinoma	1.04	Diploid	2.16018	4.4773
TCGA-55-A48Z-01A-12R-A24X-07	TCGA-LUAD	Lung adenocarcinoma	1.91	Amplification	3.79099	4.43718
TCGA-55-A490-01A-11R-A466-07	TCGA-LUAD	Lung adenocarcinoma	0.92	Diploid	1.44934	3.89205
TCGA-55-A491-01A-11R-A24H-07	TCGA-LUAD	Lung adenocarcinoma	2.03	Amplification	3.97046	2.6423
TCGA-55-A492-01A-11R-A24H-07	TCGA-LUAD	Lung adenocarcinoma	1	Diploid	0.471431	2.0007
TCGA-55-A493-01A-11R-A24H-07	TCGA-LUAD	Lung adenocarcinoma	1.46	Diploid	4.18709	5.71123
TCGA-55-A494-01A-11R-A24X-07	TCGA-LUAD	Lung adenocarcinoma	0.81	Diploid	2.17166	4.42431
TCGA-55-A4DF-01A-11R-A24H-07	TCGA-LUAD	Lung adenocarcinoma	1.64	Amplification	3.57106	5.1967
TCGA-55-A4DG-01A-11R-A24H-07	TCGA-LUAD	Lung adenocarcinoma	0.86	Diploid	0.949872	2.09775
TCGA-55-A57B-01A-12R-A39D-07	TCGA-LUAD	Lung adenocarcinoma	0.93	Diploid	1.05874	2.10139
TCGA-56-1622-01A-01R-0692-07	TCGA-LUSC	Lung squamous cell carcinoma	0.58	Deletion	1.74158	4.87037
TCGA-56-5897-01A-11R-1635-07	TCGA-LUSC	Lung squamous cell carcinoma	0.9	Diploid	2.04915	4.18462
TCGA-56-5898-01A-11R-1635-07	TCGA-LUSC	Lung squamous cell carcinoma	0.69	Diploid	1.9466	4.16307
TCGA-56-6545-01A-11R-1820-07	TCGA-LUSC	Lung squamous cell carcinoma	1.32	Diploid	2.04341	4.35721
TCGA-56-6546-01A-11R-1820-07	TCGA-LUSC	Lung squamous cell carcinoma	1.32	Diploid	3.25765	5.00339
TCGA-56-7221-01A-11R-2045-07	TCGA-LUSC	Lung squamous cell carcinoma	0.9	Diploid	2.29686	4.25775
TCGA-56-7222-01A-11R-2045-07	TCGA-LUSC	Lung squamous cell carcinoma	0.88	Diploid	2.1007	4.87129
TCGA-56-7223-01A-11R-2045-07	TCGA-LUSC	Lung squamous cell carcinoma	1.07	Diploid	2.24006	5.05804
TCGA-56-7579-01A-11R-2045-07	TCGA-LUSC	Lung squamous cell carcinoma	1	Diploid	4.32006	5.35494
TCGA-56-7580-01A-11R-2045-07	TCGA-LUSC	Lung squamous cell carcinoma	1	Diploid	2.58733	5.02753
TCGA-56-7582-01A-11R-2045-07	TCGA-LUSC	Lung squamous cell carcinoma	1.14	Diploid	2.25826	4.20822
TCGA-56-7730-01A-11R-2125-07	TCGA-LUSC	Lung squamous cell carcinoma	0.98	Diploid	2.92149	4.8776
TCGA-56-7731-01A-11R-2125-07	TCGA-LUSC	Lung squamous cell carcinoma	1	Diploid	2.04346	3.62104
TCGA-56-7822-01A-11R-2125-07	TCGA-LUSC	Lung squamous cell carcinoma	0.62	Deletion	1.5554	3.10667
TCGA-56-7823-01B-11R-2247-07	TCGA-LUSC	Lung squamous cell carcinoma	1.28	Diploid	2.78073	5.39224
TCGA-56-8082-01A-11R-2247-07	TCGA-LUSC	Lung squamous cell carcinoma	2.59	Amplification	3.49127	4.75255
TCGA-56-8083-01A-11R-2247-07	TCGA-LUSC	Lung squamous cell carcinoma	1.32	Diploid	2.49684	3.97204
TCGA-56-8201-01A-11R-2247-07	TCGA-LUSC	Lung squamous cell carcinoma	1	Diploid	2.22422	4.8923
TCGA-56-8304-01A-11R-2326-07	TCGA-LUSC	Lung squamous cell carcinoma	1	Diploid	2.73559	5.06963
TCGA-56-8305-01A-11R-2296-07	TCGA-LUSC	Lung squamous cell carcinoma	0.87	Diploid	3.13237	4.12424
TCGA-56-8307-01A-11R-2296-07	TCGA-LUSC	Lung squamous cell carcinoma	1	Diploid	3.27168	5.26576
TCGA-56-8308-01A-11R-2296-07	TCGA-LUSC	Lung squamous cell carcinoma	1.14	Diploid	2.13281	3.72231
TCGA-56-8309-01A-11R-2296-07	TCGA-LUSC	Lung squamous cell carcinoma	1.13	Diploid	1.52819	3.43384
TCGA-56-8503-01A-11R-2403-07	TCGA-LUSC	Lung squamous cell carcinoma	1	Diploid	2.10687	4.05068
TCGA-56-8504-01A-11R-2403-07	TCGA-LUSC	Lung squamous cell carcinoma	0.86	Diploid	2.84523	5.86203
TCGA-56-8622-01A-11R-2403-07	TCGA-LUSC	Lung squamous cell carcinoma	0.97	Diploid	1.81076	1.81432
TCGA-56-8623-01A-11R-A28V-07	TCGA-LUSC	Lung squamous cell carcinoma	1	Diploid	0.497964	1.49288
TCGA-56-8624-01A-11R-2403-07	TCGA-LUSC	Lung squamous cell carcinoma	NA	NA	2.05021	3.62747
TCGA-56-8625-01A-11R-2403-07	TCGA-LUSC	Lung squamous cell carcinoma	NA	NA	2.65854	4.14002
TCGA-56-8626-01A-11R-2403-07	TCGA-LUSC	Lung squamous cell carcinoma	0.96	Diploid	2.21125	2.91525
TCGA-56-8628-01A-11R-2403-07	TCGA-LUSC	Lung squamous cell carcinoma	1	Diploid	1.64915	3.25545
TCGA-56-8629-01A-11R-2403-07	TCGA-LUSC	Lung squamous cell carcinoma	1.21	Diploid	2.42167	4.38963
TCGA-56-A49D-01A-11R-A24H-07	TCGA-LUSC	Lung squamous cell carcinoma	1	Diploid	3.70318	5.53979
TCGA-56-A4BW-01A-11R-A24H-07	TCGA-LUSC	Lung squamous cell carcinoma	1	Diploid	2.23937	4.53566
TCGA-56-A4BX-01A-11R-A24H-07	TCGA-LUSC	Lung squamous cell carcinoma	1.64	Amplification	2.88006	4.71916
TCGA-56-A4BY-01A-11R-A24H-07	TCGA-LUSC	Lung squamous cell carcinoma	1.58	Diploid	3.76014	4.11874
TCGA-56-A4ZJ-01A-11R-A262-07	TCGA-LUSC	Lung squamous cell carcinoma	1	Diploid	1.24159	2.89167
TCGA-56-A4ZK-01A-11R-A262-07	TCGA-LUSC	Lung squamous cell carcinoma	1.1	Diploid	4.03017	4.02874
TCGA-56-A5DR-01A-11R-A27Q-07	TCGA-LUSC	Lung squamous cell carcinoma	1.11	Diploid	3.43465	4.97735
TCGA-56-A5DS-01A-11R-A27Q-07	TCGA-LUSC	Lung squamous cell carcinoma	1	Diploid	2.06334	3.8263
TCGA-56-A62T-01A-11R-A405-07	TCGA-LUSC	Lung squamous cell carcinoma	0.87	Diploid	2.65041	5.46316
TCGA-57-1582-01A-01R-1566-13	TCGA-OV	Ovarian serous cystadenocarcinoma	1.12	Diploid	3.78316	5.23594
TCGA-57-1583-01A-01R-1566-13	TCGA-OV	Ovarian serous cystadenocarcinoma	2.03	Amplification	5.51277	4.788
TCGA-57-1584-01A-01R-1566-13	TCGA-OV	Ovarian serous cystadenocarcinoma	1	Diploid	3.52125	3.64702
TCGA-57-1585-01A-01R-1566-13	TCGA-OV	Ovarian serous cystadenocarcinoma	1.61	Amplification	3.34812	3.36339
TCGA-57-1586-01A-02R-1567-13	TCGA-OV	Ovarian serous cystadenocarcinoma	1.12	Diploid	3.50758	3.97274
TCGA-57-1993-01A-01R-1568-13	TCGA-OV	Ovarian serous cystadenocarcinoma	2.91	Amplification	5.47752	5.89577
TCGA-57-1994-01A-01R-1568-13	TCGA-OV	Ovarian serous cystadenocarcinoma	2.51	Amplification	5.17767	4.77799
TCGA-58-8386-01A-11R-2296-07	TCGA-LUSC	Lung squamous cell carcinoma	2.18	Amplification	4.4451	4.4226
TCGA-58-8387-01A-11R-2296-07	TCGA-LUSC	Lung squamous cell carcinoma	1	Diploid	2.48206	5.57093
TCGA-58-8388-01A-11R-2326-07	TCGA-LUSC	Lung squamous cell carcinoma	1	Diploid	2.60842	3.91972
TCGA-58-8390-01A-11R-2326-07	TCGA-LUSC	Lung squamous cell carcinoma	1	Diploid	1.891	4.15721
TCGA-58-8391-01A-11R-2326-07	TCGA-LUSC	Lung squamous cell carcinoma	0.94	Diploid	2.22906	5.59247
TCGA-58-8392-01A-11R-2326-07	TCGA-LUSC	Lung squamous cell carcinoma	1	Diploid	2.25269	4.74559
TCGA-58-8393-01A-11R-2326-07	TCGA-LUSC	Lung squamous cell carcinoma	1.58	Diploid	3.16997	4.38454
TCGA-58-A46J-01A-11R-A24H-07	TCGA-LUSC	Lung squamous cell carcinoma	0.9	Diploid	2.76434	5.36847
TCGA-58-A46K-01A-11R-A24H-07	TCGA-LUSC	Lung squamous cell carcinoma	1.23	Diploid	2.98354	4.77602
TCGA-58-A46L-01A-11R-A24H-07	TCGA-LUSC	Lung squamous cell carcinoma	1.81	Amplification	3.87318	4.64939
TCGA-58-A46M-01A-11R-A24H-07	TCGA-LUSC	Lung squamous cell carcinoma	1.15	Diploid	3.39009	5.00552
TCGA-58-A46N-01A-11R-A24H-07	TCGA-LUSC	Lung squamous cell carcinoma	1.22	Diploid	3.16024	5.19612
TCGA-59-2348-01A-01R-1569-13	TCGA-OV	Ovarian serous cystadenocarcinoma	1.14	Diploid	3.83602	4.72978
TCGA-59-2350-01A-01R-1569-13	TCGA-OV	Ovarian serous cystadenocarcinoma	1.32	Diploid	4.53854	6.11554
TCGA-59-2351-01A-01R-1569-13	TCGA-OV	Ovarian serous cystadenocarcinoma	1.23	Diploid	4.55251	3.88878
TCGA-59-2352-01A-01R-1569-13	TCGA-OV	Ovarian serous cystadenocarcinoma	1.08	Diploid	1.78959	3.54915
TCGA-59-2354-01A-01R-1569-13	TCGA-OV	Ovarian serous cystadenocarcinoma	1	Diploid	4.10669	4.60123
TCGA-59-2355-01A-01R-1569-13	TCGA-OV	Ovarian serous cystadenocarcinoma	1	Diploid	3.21154	4.01119
TCGA-59-2363-01A-01R-1569-13	TCGA-OV	Ovarian serous cystadenocarcinoma	1	Diploid	2.93775	4.85592
TCGA-59-A5PD-01A-11R-A406-31	TCGA-OV	Ovarian serous cystadenocarcinoma	1.01	Diploid	5.57778	5.47263
TCGA-5B-A90C-01A-11R-A37O-07	TCGA-UCEC	Uterine Corpus Endometrial Carcinoma	1.32	Diploid	4.42531	6.02735
TCGA-5C-A9VG-01A-11R-A37K-07	TCGA-LIHC	Liver hepatocellular carcinoma	1.15	Diploid	2.19692	4.3388
TCGA-5C-A9VH-01A-11R-A37K-07	TCGA-LIHC	Liver hepatocellular carcinoma	1	Diploid	0.975093	3.04497
TCGA-5C-AAPD-01A-21R-A39D-07	TCGA-LIHC	Liver hepatocellular carcinoma	1	Diploid	3.00064	3.5935
TCGA-5G-A9ZZ-01A-31R-A42C-07	TCGA-THYM	Thymoma	1.02	Diploid	1.05543	3.63584
TCGA-5K-AAAP-01A-11R-A42C-07	TCGA-THYM	Thymoma	1	Diploid	2.79986	4.56074
TCGA-5L-AAT0-01A-12R-A41B-07	TCGA-BRCA	Breast invasive carcinoma	1	Diploid	1.13843	3.13041
TCGA-5L-AAT1-01A-12R-A41B-07	TCGA-BRCA	Breast invasive carcinoma	1	Diploid	0.887563	2.87573
TCGA-5M-AAT4-01A-11R-A41B-07	TCGA-COAD	Colon adenocarcinoma	0.96	Diploid	2.60924	5.26824
TCGA-5M-AAT5-01A-21R-A41B-07	TCGA-COAD	Colon adenocarcinoma	NA	NA	3.57424	5.94794
TCGA-5M-AAT6-01A-11R-A41B-07	TCGA-COAD	Colon adenocarcinoma	0.97	Diploid	3.25436	5.29293
TCGA-5M-AATA-01A-31R-A41B-07	TCGA-COAD	Colon adenocarcinoma	NA	NA	4.04938	4.93665
TCGA-5M-AATE-01A-11R-A41B-07	TCGA-COAD	Colon adenocarcinoma	1.15	Diploid	3.41144	5.23948
TCGA-5N-A9KI-01A-31R-A42T-07	TCGA-BLCA	Bladder Urothelial Carcinoma	1.4	Diploid	3.29878	3.88778
TCGA-5N-A9KM-01A-11R-A42T-07	TCGA-BLCA	Bladder Urothelial Carcinoma	1.33	Diploid	2.25811	2.30362
TCGA-5P-A9JU-01A-11R-A42S-07	TCGA-KIRP	Kidney renal papillary cell carcinoma	1	Diploid	1.07866	3.01281
TCGA-5P-A9JV-01A-12R-A42S-07	TCGA-KIRP	Kidney renal papillary cell carcinoma	1	Diploid	0.816985	1.88817
TCGA-5P-A9JW-01A-11R-A42S-07	TCGA-KIRP	Kidney renal papillary cell carcinoma	1	Diploid	0.912349	1.98761
TCGA-5P-A9JY-01A-11R-A42S-07	TCGA-KIRP	Kidney renal papillary cell carcinoma	0.92	Diploid	0.726164	2.07096
TCGA-5P-A9JZ-01A-11R-A42S-07	TCGA-KIRP	Kidney renal papillary cell carcinoma	0.98	Diploid	0.791468	2.12948
TCGA-5P-A9K0-01A-11R-A42S-07	TCGA-KIRP	Kidney renal papillary cell carcinoma	0.96	Diploid	1.10713	1.78041
TCGA-5P-A9K2-01A-11R-A42S-07	TCGA-KIRP	Kidney renal papillary cell carcinoma	0.96	Diploid	0.834248	1.3941
TCGA-5P-A9K3-01A-11R-A42S-07	TCGA-KIRP	Kidney renal papillary cell carcinoma	1.1	Diploid	1.3187	3.72627
TCGA-5P-A9K4-01A-11R-A42S-07	TCGA-KIRP	Kidney renal papillary cell carcinoma	0.94	Diploid	0.689783	2.54979
TCGA-5P-A9K6-01A-11R-A42S-07	TCGA-KIRP	Kidney renal papillary cell carcinoma	0.96	Diploid	0.857972	1.67083
TCGA-5P-A9K8-01A-11R-A42S-07	TCGA-KIRP	Kidney renal papillary cell carcinoma	1	Diploid	1.10218	1.79077
TCGA-5P-A9K9-01A-11R-A42S-07	TCGA-KIRP	Kidney renal papillary cell carcinoma	0.98	Diploid	1.60834	4.08019
TCGA-5P-A9KA-01A-11R-A42S-07	TCGA-KIRP	Kidney renal papillary cell carcinoma	1.01	Diploid	0.526139	1.56318
TCGA-5P-A9KC-01A-11R-A42S-07	TCGA-KIRP	Kidney renal papillary cell carcinoma	0.98	Diploid	1.86199	3.05244
TCGA-5P-A9KE-01A-11R-A42S-07	TCGA-KIRP	Kidney renal papillary cell carcinoma	0.99	Diploid	1.17078	1.78303
TCGA-5P-A9KF-01A-11R-A42S-07	TCGA-KIRP	Kidney renal papillary cell carcinoma	NA	NA	0.459783	1.6246
TCGA-5P-A9KH-01A-11R-A42S-07	TCGA-KIRP	Kidney renal papillary cell carcinoma	1.17	Diploid	1.21609	1.8726
TCGA-5R-AA1C-01A-11R-A41C-07	TCGA-LIHC	Liver hepatocellular carcinoma	0.93	Diploid	0.380727	2.33275
TCGA-5R-AA1D-01A-11R-A38B-07	TCGA-LIHC	Liver hepatocellular carcinoma	1	Diploid	0.276432	1.40702
TCGA-5R-AAAM-01A-12R-A41C-07	TCGA-LIHC	Liver hepatocellular carcinoma	1.01	Diploid	0.370297	1.33365
TCGA-5S-A9Q8-01A-11R-A40A-07	TCGA-UCEC	Uterine Corpus Endometrial Carcinoma	1	Diploid	0.971955	4.1216
TCGA-5T-A9QA-01A-11R-A41B-07	TCGA-BRCA	Breast invasive carcinoma	0.96	Diploid	2.09391	4.62328
TCGA-5U-AB0D-01A-11R-A42C-07	TCGA-THYM	Thymoma	0.85	Diploid	0.689393	4.11235
TCGA-5U-AB0E-01A-11R-A42C-07	TCGA-THYM	Thymoma	1	Diploid	2.24136	3.70788
TCGA-5U-AB0F-01A-11R-A42C-07	TCGA-THYM	Thymoma	1	Diploid	1.68416	4.29395
TCGA-5V-A9RR-01A-11R-A42C-07	TCGA-THYM	Thymoma	1	Diploid	2.08145	3.91392
TCGA-5X-AA5U-01A-11R-A406-31	TCGA-OV	Ovarian serous cystadenocarcinoma	1.68	Amplification	4.2434	4.95202
TCGA-60-2695-01A-01R-0851-07	TCGA-LUSC	Lung squamous cell carcinoma	1.14	Diploid	3.24531	5.62112
TCGA-60-2696-01A-01R-0851-07	TCGA-LUSC	Lung squamous cell carcinoma	0.58	Deletion	2.02617	4.54156
TCGA-60-2697-01A-11R-2125-07	TCGA-LUSC	Lung squamous cell carcinoma	1	Diploid	2.0925	3.40349
TCGA-60-2698-01A-01R-0851-07	TCGA-LUSC	Lung squamous cell carcinoma	2.06	Amplification	3.75231	5.22479
TCGA-60-2703-01A-11R-2045-07	TCGA-LUSC	Lung squamous cell carcinoma	1.18	Diploid	3.03451	5.2265
TCGA-60-2704-01A-11R-2045-07	TCGA-LUSC	Lung squamous cell carcinoma	1.12	Diploid	1.76947	3.9619
TCGA-60-2706-01A-01R-0851-07	TCGA-LUSC	Lung squamous cell carcinoma	1.14	Diploid	3.27767	4.85843
TCGA-60-2707-01A-01R-0851-07	TCGA-LUSC	Lung squamous cell carcinoma	0.69	Diploid	1.62676	3.9625
TCGA-60-2708-01A-01R-0851-07	TCGA-LUSC	Lung squamous cell carcinoma	1.03	Diploid	1.67756	4.1164
TCGA-60-2709-01A-21R-1820-07	TCGA-LUSC	Lung squamous cell carcinoma	1.23	Diploid	2.29356	3.96291
TCGA-60-2710-01A-01R-0851-07	TCGA-LUSC	Lung squamous cell carcinoma	1	Diploid	3.53223	4.84149
TCGA-60-2711-01A-01R-0851-07	TCGA-LUSC	Lung squamous cell carcinoma	0.95	Diploid	2.55579	4.62229
TCGA-60-2712-01A-01R-0851-07	TCGA-LUSC	Lung squamous cell carcinoma	1.13	Diploid	2.35061	4.72388
TCGA-60-2713-01A-01R-0851-07	TCGA-LUSC	Lung squamous cell carcinoma	1	Diploid	2.47932	3.7978
TCGA-60-2714-01A-01R-0851-07	TCGA-LUSC	Lung squamous cell carcinoma	0.86	Diploid	1.83443	4.54111
TCGA-60-2715-01A-01R-0851-07	TCGA-LUSC	Lung squamous cell carcinoma	0.96	Diploid	2.0436	3.50142
TCGA-60-2716-01A-01R-0851-07	TCGA-LUSC	Lung squamous cell carcinoma	1	Diploid	1.65791	3.93332
TCGA-60-2719-01A-01R-0851-07	TCGA-LUSC	Lung squamous cell carcinoma	1.1	Diploid	3.39887	5.55352
TCGA-60-2720-01A-01R-0851-07	TCGA-LUSC	Lung squamous cell carcinoma	1	Diploid	3.13796	4.81257
TCGA-60-2721-01A-01R-0851-07	TCGA-LUSC	Lung squamous cell carcinoma	1.08	Diploid	1.97441	3.66472
TCGA-60-2722-01A-01R-0851-07	TCGA-LUSC	Lung squamous cell carcinoma	1.1	Diploid	2.77001	5.31358
TCGA-60-2723-01A-01R-0851-07	TCGA-LUSC	Lung squamous cell carcinoma	1.03	Diploid	0.753417	5.34106
TCGA-60-2724-01A-01R-0851-07	TCGA-LUSC	Lung squamous cell carcinoma	1	Diploid	3.0396	4.95928
TCGA-60-2725-01A-01R-1201-07	TCGA-LUSC	Lung squamous cell carcinoma	1	Diploid	1.67859	4.79893
TCGA-60-2726-01A-01R-0851-07	TCGA-LUSC	Lung squamous cell carcinoma	0.78	Diploid	2.2872	5.61502
TCGA-61-1721-01A-01R-1569-13	TCGA-OV	Ovarian serous cystadenocarcinoma	1	Diploid	0.507102	1.96527
TCGA-61-1724-01A-01R-1568-13	TCGA-OV	Ovarian serous cystadenocarcinoma	1	Diploid	4.27257	3.97876
TCGA-61-1725-01A-01R-1567-13	TCGA-OV	Ovarian serous cystadenocarcinoma	0.58	Deletion	1.68025	4.77714
TCGA-61-1728-01A-01R-1568-13	TCGA-OV	Ovarian serous cystadenocarcinoma	1.69	Amplification	4.84607	4.31658
TCGA-61-1733-01A-01R-1567-13	TCGA-OV	Ovarian serous cystadenocarcinoma	2.11	Amplification	4.95492	4.49355
TCGA-61-1736-01B-01R-1568-13	TCGA-OV	Ovarian serous cystadenocarcinoma	1	Diploid	4.59147	5.62259
TCGA-61-1737-01A-01R-1567-13	TCGA-OV	Ovarian serous cystadenocarcinoma	1	Diploid	4.17023	4.62726
TCGA-61-1738-01A-01R-1567-13	TCGA-OV	Ovarian serous cystadenocarcinoma	1.91	Amplification	5.55003	5.96968
TCGA-61-1741-01A-02R-1567-13	TCGA-OV	Ovarian serous cystadenocarcinoma	1.84	Amplification	4.38238	4.61397
TCGA-61-1900-01A-01R-1567-13	TCGA-OV	Ovarian serous cystadenocarcinoma	1.3	Diploid	2.19159	4.34389
TCGA-61-1907-01A-01R-1567-13	TCGA-OV	Ovarian serous cystadenocarcinoma	0.67	Diploid	1.64056	4.69691
TCGA-61-1910-01A-01R-1567-13	TCGA-OV	Ovarian serous cystadenocarcinoma	1	Diploid	2.07078	4.58353
TCGA-61-1911-01A-01R-1567-13	TCGA-OV	Ovarian serous cystadenocarcinoma	1.2	Diploid	4.97872	4.62313
TCGA-61-1914-01A-01R-1567-13	TCGA-OV	Ovarian serous cystadenocarcinoma	1.21	Diploid	3.52548	4.48836
TCGA-61-1918-01A-01R-1568-13	TCGA-OV	Ovarian serous cystadenocarcinoma	1.68	Amplification	3.79324	3.62323
TCGA-61-1919-01A-01R-1568-13	TCGA-OV	Ovarian serous cystadenocarcinoma	1.96	Amplification	4.76601	4.84998
TCGA-61-1995-01A-01R-1568-13	TCGA-OV	Ovarian serous cystadenocarcinoma	1.17	Diploid	3.49534	5.44097
TCGA-61-1998-01A-01R-1568-13	TCGA-OV	Ovarian serous cystadenocarcinoma	1.3	Diploid	4.69346	5.08148
TCGA-61-2000-01A-01R-1568-13	TCGA-OV	Ovarian serous cystadenocarcinoma	1.73	Amplification	4.33368	5.18947
TCGA-61-2002-01A-01R-1568-13	TCGA-OV	Ovarian serous cystadenocarcinoma	1	Diploid	3.77325	4.31046
TCGA-61-2003-01A-01R-1568-13	TCGA-OV	Ovarian serous cystadenocarcinoma	2.23	Amplification	4.63363	4.25302
TCGA-61-2008-01A-02R-1568-13	TCGA-OV	Ovarian serous cystadenocarcinoma	0.97	Diploid	3.53118	4.16401
TCGA-61-2009-01A-01R-1568-13	TCGA-OV	Ovarian serous cystadenocarcinoma	0.88	Diploid	2.99202	4.45215
TCGA-61-2012-01A-01R-1568-13	TCGA-OV	Ovarian serous cystadenocarcinoma	2.53	Amplification	6.3212	5.29837
TCGA-61-2088-01A-01R-1568-13	TCGA-OV	Ovarian serous cystadenocarcinoma	0.93	Diploid	1.32399	3.79398
TCGA-61-2092-01A-01R-1568-13	TCGA-OV	Ovarian serous cystadenocarcinoma	0.99	Diploid	4.47488	4.6892
TCGA-61-2097-01A-02R-1568-13	TCGA-OV	Ovarian serous cystadenocarcinoma	1.33	Diploid	2.77476	3.52794
TCGA-61-2098-01A-01R-1568-13	TCGA-OV	Ovarian serous cystadenocarcinoma	NA	NA	3.44814	4.73165
TCGA-61-2101-01A-01R-1568-13	TCGA-OV	Ovarian serous cystadenocarcinoma	0.99	Diploid	3.27091	3.49123
TCGA-61-2102-01A-01R-1568-13	TCGA-OV	Ovarian serous cystadenocarcinoma	1.35	Diploid	5.15682	5.10948
TCGA-61-2104-01A-01R-1568-13	TCGA-OV	Ovarian serous cystadenocarcinoma	1.82	Amplification	3.77871	3.78808
TCGA-61-2109-01A-01R-1568-13	TCGA-OV	Ovarian serous cystadenocarcinoma	1.05	Diploid	2.99016	4.33591
TCGA-61-2110-01A-01R-1568-13	TCGA-OV	Ovarian serous cystadenocarcinoma	1	Diploid	3.24896	4.78994
TCGA-61-2111-01A-01R-1568-13	TCGA-OV	Ovarian serous cystadenocarcinoma	1.81	Amplification	4.69538	4.32634
TCGA-61-2113-01A-01R-1568-13	TCGA-OV	Ovarian serous cystadenocarcinoma	2.37	Amplification	5.16572	4.88481
TCGA-62-8394-01A-11R-2326-07	TCGA-LUAD	Lung adenocarcinoma	1.5	Diploid	3.83458	4.735
TCGA-62-8395-01A-11R-2326-07	TCGA-LUAD	Lung adenocarcinoma	1	Diploid	1.22455	1.88068
TCGA-62-8397-01A-11R-2326-07	TCGA-LUAD	Lung adenocarcinoma	0.67	Diploid	0.503615	2.51247
TCGA-62-8398-01A-11R-2326-07	TCGA-LUAD	Lung adenocarcinoma	1.14	Diploid	2.4056	4.53676
TCGA-62-8399-01A-21R-2326-07	TCGA-LUAD	Lung adenocarcinoma	1.21	Diploid	2.47879	3.78605
TCGA-62-8402-01A-11R-2326-07	TCGA-LUAD	Lung adenocarcinoma	0.68	Diploid	1.33964	4.36265
TCGA-62-A46O-01A-11R-A24H-07	TCGA-LUAD	Lung adenocarcinoma	1.45	Diploid	2.90429	5.13109
TCGA-62-A46P-01A-11R-A24H-07	TCGA-LUAD	Lung adenocarcinoma	1	Diploid	0.894352	2.89997
TCGA-62-A46R-01A-11R-A24H-07	TCGA-LUAD	Lung adenocarcinoma	0.67	Diploid	1.55032	4.0086
TCGA-62-A46S-01A-11R-A24H-07	TCGA-LUAD	Lung adenocarcinoma	0.97	Diploid	1.17426	2.79762
TCGA-62-A46V-01A-11R-A24H-07	TCGA-LUAD	Lung adenocarcinoma	1	Diploid	1.69166	4.37162
TCGA-62-A46Y-01A-11R-A24H-07	TCGA-LUAD	Lung adenocarcinoma	1	Diploid	1.58503	4.14083
TCGA-62-A470-01A-11R-A24H-07	TCGA-LUAD	Lung adenocarcinoma	0.73	Diploid	0.864157	3.84213
TCGA-62-A471-01A-12R-A24H-07	TCGA-LUAD	Lung adenocarcinoma	0.99	Diploid	3.14618	5.02577
TCGA-62-A472-01A-11R-A24H-07	TCGA-LUAD	Lung adenocarcinoma	1.13	Diploid	1.96948	4.73184
TCGA-63-5128-01A-01R-1443-07	TCGA-LUSC	Lung squamous cell carcinoma	1.24	Diploid	2.0912	4.24554
TCGA-63-5131-01A-01R-1443-07	TCGA-LUSC	Lung squamous cell carcinoma	1.4	Diploid	2.81512	4.77121
TCGA-63-6202-01A-11R-1820-07	TCGA-LUSC	Lung squamous cell carcinoma	1	Diploid	2.4623	5.3654
TCGA-63-7020-01A-11R-1949-07	TCGA-LUSC	Lung squamous cell carcinoma	1.22	Diploid	2.09657	4.34483
TCGA-63-7021-01A-11R-1949-07	TCGA-LUSC	Lung squamous cell carcinoma	1	Diploid	2.41067	4.53254
TCGA-63-7022-01A-11R-1949-07	TCGA-LUSC	Lung squamous cell carcinoma	1.19	Diploid	1.57654	3.06017
TCGA-63-7023-01A-11R-1949-07	TCGA-LUSC	Lung squamous cell carcinoma	0.58	Deletion	1.77629	5.53105
TCGA-63-A5M9-01A-11R-A26W-07	TCGA-LUSC	Lung squamous cell carcinoma	1.37	Diploid	2.45108	5.36546
TCGA-63-A5MB-01A-11R-A26W-07	TCGA-LUSC	Lung squamous cell carcinoma	1.6	Amplification	3.65766	4.8762
TCGA-63-A5MG-01A-12R-A27Q-07	TCGA-LUSC	Lung squamous cell carcinoma	1	Diploid	2.15199	4.27556
TCGA-63-A5MH-01A-12R-A27Q-07	TCGA-LUSC	Lung squamous cell carcinoma	1.06	Diploid	3.10027	5.03524
TCGA-63-A5MI-01A-12R-A27Q-07	TCGA-LUSC	Lung squamous cell carcinoma	1.12	Diploid	3.16451	5.22722
TCGA-63-A5MJ-01A-11R-A27Q-07	TCGA-LUSC	Lung squamous cell carcinoma	1.07	Diploid	3.43543	5.13929
TCGA-63-A5ML-01A-31R-A27Q-07	TCGA-LUSC	Lung squamous cell carcinoma	1.56	Diploid	3.94565	4.96587
TCGA-63-A5MM-01A-11R-A26W-07	TCGA-LUSC	Lung squamous cell carcinoma	1	Diploid	1.96366	5.14258
TCGA-63-A5MN-01A-22R-A27Q-07	TCGA-LUSC	Lung squamous cell carcinoma	1	Diploid	2.09413	4.51578
TCGA-63-A5MP-01A-11R-A26W-07	TCGA-LUSC	Lung squamous cell carcinoma	0.8	Diploid	2.64203	4.83167
TCGA-63-A5MR-01A-31R-A27Q-07	TCGA-LUSC	Lung squamous cell carcinoma	1	Diploid	2.12079	5.29457
TCGA-63-A5MS-01A-11R-A26W-07	TCGA-LUSC	Lung squamous cell carcinoma	0.58	Deletion	1.41935	4.06781
TCGA-63-A5MT-01A-21R-A26W-07	TCGA-LUSC	Lung squamous cell carcinoma	1.26	Diploid	2.04117	4.33899
TCGA-63-A5MU-01A-11R-A26W-07	TCGA-LUSC	Lung squamous cell carcinoma	0.91	Diploid	2.00374	4.6934
TCGA-63-A5MV-01A-21R-A26W-07	TCGA-LUSC	Lung squamous cell carcinoma	NA	NA	2.89324	3.15347
TCGA-63-A5MW-01A-11R-A26W-07	TCGA-LUSC	Lung squamous cell carcinoma	0.93	Diploid	2.53335	4.34975
TCGA-63-A5MY-01A-11R-A26W-07	TCGA-LUSC	Lung squamous cell carcinoma	1.32	Diploid	3.26637	4.95807
TCGA-64-1676-01A-01R-0946-07	TCGA-LUAD	Lung adenocarcinoma	0.7	Diploid	1.45761	4.09177
TCGA-64-1677-01A-01R-0946-07	TCGA-LUAD	Lung adenocarcinoma	0.86	Diploid	1.47981	5.27775
TCGA-64-1678-01A-01R-0946-07	TCGA-LUAD	Lung adenocarcinoma	1.4	Diploid	1.61426	6.47799
TCGA-64-1679-01A-21R-2066-07	TCGA-LUAD	Lung adenocarcinoma	1	Diploid	1.96191	3.40114
TCGA-64-1680-01A-02R-0946-07	TCGA-LUAD	Lung adenocarcinoma	0.95	Diploid	1.17757	3.35409
TCGA-64-1681-01A-11R-2066-07	TCGA-LUAD	Lung adenocarcinoma	0.96	Diploid	1.10906	2.93358
TCGA-64-5774-01A-01R-1628-07	TCGA-LUAD	Lung adenocarcinoma	1.05	Diploid	2.14253	5.32943
TCGA-64-5775-01A-01R-1628-07	TCGA-LUAD	Lung adenocarcinoma	0.68	Diploid	1.10586	5.50755
TCGA-64-5778-01A-01R-1628-07	TCGA-LUAD	Lung adenocarcinoma	3.02	Amplification	4.11892	4.43717
TCGA-64-5779-01A-01R-1628-07	TCGA-LUAD	Lung adenocarcinoma	1	Diploid	1.26328	4.17858
TCGA-64-5781-01A-01R-1628-07	TCGA-LUAD	Lung adenocarcinoma	1.41	Diploid	2.28073	4.71588
TCGA-64-5815-01A-01R-1628-07	TCGA-LUAD	Lung adenocarcinoma	1	Diploid	1.13335	3.80997
TCGA-66-2727-01A-01R-0980-07	TCGA-LUSC	Lung squamous cell carcinoma	1.06	Diploid	3.38708	6.11282
TCGA-66-2734-01A-01R-0980-07	TCGA-LUSC	Lung squamous cell carcinoma	1	Diploid	2.47292	4.86008
TCGA-66-2737-01A-01R-0980-07	TCGA-LUSC	Lung squamous cell carcinoma	0.99	Diploid	2.40344	5.03199
TCGA-66-2742-01A-01R-0980-07	TCGA-LUSC	Lung squamous cell carcinoma	1.31	Diploid	2.51085	4.57234
TCGA-66-2744-01A-01R-0980-07	TCGA-LUSC	Lung squamous cell carcinoma	0.97	Diploid	2.07944	5.59318
TCGA-66-2753-01A-01R-0980-07	TCGA-LUSC	Lung squamous cell carcinoma	0.37	Deletion	1.30086	4.77769
TCGA-66-2754-01A-01R-0980-07	TCGA-LUSC	Lung squamous cell carcinoma	1.09	Diploid	2.25503	6.39156
TCGA-66-2755-01A-01R-0851-07	TCGA-LUSC	Lung squamous cell carcinoma	1.07	Diploid	2.36502	4.89743
TCGA-66-2756-01A-01R-0851-07	TCGA-LUSC	Lung squamous cell carcinoma	1.04	Diploid	2.52773	4.79651
TCGA-66-2757-01A-01R-0851-07	TCGA-LUSC	Lung squamous cell carcinoma	1	Diploid	3.43793	5.1331
TCGA-66-2758-01A-02R-0851-07	TCGA-LUSC	Lung squamous cell carcinoma	1.24	Diploid	2.71346	5.31325
TCGA-66-2759-01A-01R-0851-07	TCGA-LUSC	Lung squamous cell carcinoma	1.12	Diploid	2.33963	5.88898
TCGA-66-2763-01A-01R-0851-07	TCGA-LUSC	Lung squamous cell carcinoma	1.13	Diploid	3.02625	5.00993
TCGA-66-2765-01A-01R-0851-07	TCGA-LUSC	Lung squamous cell carcinoma	1	Diploid	1.51639	5.54989
TCGA-66-2766-01A-01R-0851-07	TCGA-LUSC	Lung squamous cell carcinoma	1.78	Amplification	4.135	5.55106
TCGA-66-2767-01A-01R-0851-07	TCGA-LUSC	Lung squamous cell carcinoma	1.06	Diploid	1.94063	4.59251
TCGA-66-2768-01A-01R-0851-07	TCGA-LUSC	Lung squamous cell carcinoma	1	Diploid	2.83883	5.30874
TCGA-66-2769-01A-02R-0851-07	TCGA-LUSC	Lung squamous cell carcinoma	0.93	Diploid	2.20749	5.35556
TCGA-66-2770-01A-01R-0851-07	TCGA-LUSC	Lung squamous cell carcinoma	1	Diploid	2.30864	5.18058
TCGA-66-2771-01A-01R-0980-07	TCGA-LUSC	Lung squamous cell carcinoma	1	Diploid	2.93499	5.60516
TCGA-66-2773-01A-01R-1201-07	TCGA-LUSC	Lung squamous cell carcinoma	1.07	Diploid	2.94683	5.02949
TCGA-66-2777-01A-01R-1201-07	TCGA-LUSC	Lung squamous cell carcinoma	2.22	Amplification	4.14917	4.7729
TCGA-66-2778-01A-02R-0851-07	TCGA-LUSC	Lung squamous cell carcinoma	1.06	Diploid	2.49964	6.32915
TCGA-66-2780-01A-01R-0851-07	TCGA-LUSC	Lung squamous cell carcinoma	1	Diploid	2.07118	4.44332
TCGA-66-2781-01A-01R-0851-07	TCGA-LUSC	Lung squamous cell carcinoma	1.57	Diploid	3.67649	4.35291
TCGA-66-2782-01A-01R-0851-07	TCGA-LUSC	Lung squamous cell carcinoma	1.21	Diploid	2.24822	4.99832
TCGA-66-2783-01A-01R-1201-07	TCGA-LUSC	Lung squamous cell carcinoma	1	Diploid	2.8004	5.01322
TCGA-66-2785-01A-01R-0851-07	TCGA-LUSC	Lung squamous cell carcinoma	1.43	Diploid	2.27091	4.32856
TCGA-66-2786-01A-01R-0851-07	TCGA-LUSC	Lung squamous cell carcinoma	1.06	Diploid	2.60265	4.84823
TCGA-66-2787-01A-01R-0980-07	TCGA-LUSC	Lung squamous cell carcinoma	1.21	Diploid	3.08764	5.0753
TCGA-66-2788-01A-01R-0980-07	TCGA-LUSC	Lung squamous cell carcinoma	1	Diploid	1.99665	4.37398
TCGA-66-2789-01A-01R-0980-07	TCGA-LUSC	Lung squamous cell carcinoma	1	Diploid	1.70828	4.34395
TCGA-66-2790-01A-01R-0980-07	TCGA-LUSC	Lung squamous cell carcinoma	1	Diploid	3.08458	4.71964
TCGA-66-2791-01A-01R-0980-07	TCGA-LUSC	Lung squamous cell carcinoma	1	Diploid	2.432	4.73199
TCGA-66-2792-01A-01R-0980-07	TCGA-LUSC	Lung squamous cell carcinoma	1.43	Diploid	3.20241	5.57538
TCGA-66-2793-01A-01R-1201-07	TCGA-LUSC	Lung squamous cell carcinoma	1.13	Diploid	2.59415	4.89515
TCGA-66-2794-01A-01R-1201-07	TCGA-LUSC	Lung squamous cell carcinoma	0.58	Deletion	1.92093	4.70516
TCGA-66-2795-01A-02R-0980-07	TCGA-LUSC	Lung squamous cell carcinoma	1.58	Diploid	2.8633	4.99714
TCGA-66-2800-01A-01R-1201-07	TCGA-LUSC	Lung squamous cell carcinoma	1.55	Diploid	2.88341	5.03222
TCGA-67-3770-01A-01R-0946-07	TCGA-LUAD	Lung adenocarcinoma	0.83	Diploid	0.712789	1.98491
TCGA-67-3771-01A-01R-0946-07	TCGA-LUAD	Lung adenocarcinoma	1.06	Diploid	2.53424	4.13015
TCGA-67-3772-01A-01R-0946-07	TCGA-LUAD	Lung adenocarcinoma	1	Diploid	0.650615	2.43714
TCGA-67-3773-01A-01R-0946-07	TCGA-LUAD	Lung adenocarcinoma	1.03	Diploid	0.599262	2.55014
TCGA-67-3774-01A-01R-0946-07	TCGA-LUAD	Lung adenocarcinoma	1	Diploid	1.23499	2.83257
TCGA-67-4679-01B-01R-1755-07	TCGA-LUAD	Lung adenocarcinoma	1	Diploid	0.932728	2.00609
TCGA-67-6215-01A-11R-1755-07	TCGA-LUAD	Lung adenocarcinoma	0.91	Diploid	1.20734	3.55061
TCGA-67-6216-01A-11R-1755-07	TCGA-LUAD	Lung adenocarcinoma	1.02	Diploid	1.50089	3.47671
TCGA-67-6217-01A-11R-1755-07	TCGA-LUAD	Lung adenocarcinoma	1	Diploid	0.606131	1.90799
TCGA-68-7755-01A-11R-2125-07	TCGA-LUSC	Lung squamous cell carcinoma	0.87	Diploid	3.2928	4.79424
TCGA-68-7756-01A-11R-2125-07	TCGA-LUSC	Lung squamous cell carcinoma	1	Diploid	1.75589	4.29814
TCGA-68-7757-01B-11R-2296-07	TCGA-LUSC	Lung squamous cell carcinoma	1	Diploid	2.89687	3.08759
TCGA-68-8250-01A-11R-2296-07	TCGA-LUSC	Lung squamous cell carcinoma	0.73	Diploid	2.02641	4.54341
TCGA-68-8251-01A-11R-2296-07	TCGA-LUSC	Lung squamous cell carcinoma	1	Diploid	3.1379	5.00967
TCGA-68-A59I-01A-11R-A262-07	TCGA-LUSC	Lung squamous cell carcinoma	1.26	Diploid	1.93339	3.27454
TCGA-68-A59J-01A-21R-A26W-07	TCGA-LUSC	Lung squamous cell carcinoma	1.22	Diploid	3.35496	5.11123
TCGA-69-7760-01A-11R-2170-07	TCGA-LUAD	Lung adenocarcinoma	1.16	Diploid	3.02555	4.80353
TCGA-69-7761-01A-11R-2170-07	TCGA-LUAD	Lung adenocarcinoma	1.32	Diploid	1.66959	4.04167
TCGA-69-7763-01A-11R-2170-07	TCGA-LUAD	Lung adenocarcinoma	1.4	Diploid	1.12843	3.07507
TCGA-69-7764-01A-11R-2170-07	TCGA-LUAD	Lung adenocarcinoma	1.58	Diploid	1.65124	1.84835
TCGA-69-7765-01A-11R-2170-07	TCGA-LUAD	Lung adenocarcinoma	1	Diploid	0.85438	2.68519
TCGA-69-7973-01A-11R-2187-07	TCGA-LUAD	Lung adenocarcinoma	1.14	Diploid	2.36057	5.04008
TCGA-69-7974-01A-11R-2187-07	TCGA-LUAD	Lung adenocarcinoma	1.06	Diploid	2.39446	4.03592
TCGA-69-7978-01A-11R-2187-07	TCGA-LUAD	Lung adenocarcinoma	1.85	Amplification	3.24479	4.11082
TCGA-69-7979-01A-11R-2187-07	TCGA-LUAD	Lung adenocarcinoma	NA	NA	2.70842	3.52628
TCGA-69-7980-01A-11R-2187-07	TCGA-LUAD	Lung adenocarcinoma	1.25	Diploid	2.08282	3.0992
TCGA-69-8253-01A-11R-2287-07	TCGA-LUAD	Lung adenocarcinoma	1.27	Diploid	0.464805	3.43021
TCGA-69-8254-01A-11R-2287-07	TCGA-LUAD	Lung adenocarcinoma	1	Diploid	1.11019	2.36134
TCGA-69-8255-01A-11R-2287-07	TCGA-LUAD	Lung adenocarcinoma	0.97	Diploid	2.30409	5.05046
TCGA-69-8453-01A-12R-2326-07	TCGA-LUAD	Lung adenocarcinoma	1.32	Diploid	1.54476	3.26634
TCGA-69-A59K-01A-11R-A262-07	TCGA-LUAD	Lung adenocarcinoma	1.14	Diploid	2.8453	3.60628
TCGA-6A-AB49-01A-12R-A405-07	TCGA-LUSC	Lung squamous cell carcinoma	1.42	Diploid	3.48639	5.13787
TCGA-6D-AA2E-01A-11R-A37O-07	TCGA-KIRC	Kidney renal clear cell carcinoma	1	Diploid	0.685145	1.32246
TCGA-70-6722-01A-11R-1820-07	TCGA-LUSC	Lung squamous cell carcinoma	0.9	Diploid	1.73622	5.12229
TCGA-70-6723-01A-11R-1820-07	TCGA-LUSC	Lung squamous cell carcinoma	1.04	Diploid	1.12652	5.2649
TCGA-71-6725-01A-11R-1858-07	TCGA-LUAD	Lung adenocarcinoma	0.8	Diploid	1.08435	3.1431
TCGA-71-8520-01A-11R-2403-07	TCGA-LUAD	Lung adenocarcinoma	NA	NA	2.06904	3.47285
TCGA-73-4658-01A-01R-1755-07	TCGA-LUAD	Lung adenocarcinoma	0.99	Diploid	1.51843	3.13678
TCGA-73-4659-01A-01R-1206-07	TCGA-LUAD	Lung adenocarcinoma	1.13	Diploid	1.78949	4.86021
TCGA-73-4662-01A-01R-1206-07	TCGA-LUAD	Lung adenocarcinoma	0.99	Diploid	1.28983	2.85834
TCGA-73-4666-01A-01R-1206-07	TCGA-LUAD	Lung adenocarcinoma	0.71	Diploid	1.85031	5.69054
TCGA-73-4668-01A-01R-1206-07	TCGA-LUAD	Lung adenocarcinoma	1.15	Diploid	1.54907	3.45281
TCGA-73-4670-01A-01R-1206-07	TCGA-LUAD	Lung adenocarcinoma	0.75	Diploid	1.88837	4.59485
TCGA-73-4675-01A-01R-1206-07	TCGA-LUAD	Lung adenocarcinoma	1.14	Diploid	1.4981	3.00004
TCGA-73-4676-01A-01R-1755-07	TCGA-LUAD	Lung adenocarcinoma	0.84	Diploid	2.18224	5.24852
TCGA-73-4677-01A-01R-1206-07	TCGA-LUAD	Lung adenocarcinoma	0.7	Diploid	0.296402	2.5118
TCGA-73-7498-01A-12R-2187-07	TCGA-LUAD	Lung adenocarcinoma	0.58	Deletion	0.426635	2.00454
TCGA-73-7499-01A-11R-2187-07	TCGA-LUAD	Lung adenocarcinoma	0.57	Deletion	2.33309	5.39013
TCGA-73-A9RS-01A-11R-A41B-07	TCGA-LUAD	Lung adenocarcinoma	1.1	Diploid	2.4613	4.95971
TCGA-75-5122-01A-01R-1755-07	TCGA-LUAD	Lung adenocarcinoma	1.32	Diploid	1.65255	4.37495
TCGA-75-5125-01A-01R-1755-07	TCGA-LUAD	Lung adenocarcinoma	1.18	Diploid	2.23546	5.18233
TCGA-75-5126-01A-01R-1755-07	TCGA-LUAD	Lung adenocarcinoma	1	Diploid	3.32647	5.21196
TCGA-75-5146-01A-01R-1628-07	TCGA-LUAD	Lung adenocarcinoma	1	Diploid	0.696968	2.40865
TCGA-75-5147-01A-01R-1628-07	TCGA-LUAD	Lung adenocarcinoma	1.56	Diploid	3.78459	4.51721
TCGA-75-6203-01A-11R-1755-07	TCGA-LUAD	Lung adenocarcinoma	0.98	Diploid	0.634438	2.34639
TCGA-75-6205-01A-11R-1755-07	TCGA-LUAD	Lung adenocarcinoma	1.32	Diploid	2.03373	4.22916
TCGA-75-6206-01A-11R-1755-07	TCGA-LUAD	Lung adenocarcinoma	0.96	Diploid	0.51059	1.79464
TCGA-75-6207-01A-11R-1755-07	TCGA-LUAD	Lung adenocarcinoma	1.32	Diploid	3.68896	4.76851
TCGA-75-6211-01A-11R-1755-07	TCGA-LUAD	Lung adenocarcinoma	1.15	Diploid	2.12792	4.56869
TCGA-75-6212-01A-11R-1755-07	TCGA-LUAD	Lung adenocarcinoma	1	Diploid	1.12495	2.8571
TCGA-75-6214-01A-41R-1949-07	TCGA-LUAD	Lung adenocarcinoma	0.87	Diploid	2.36207	4.82033
TCGA-75-7025-01A-12R-1949-07	TCGA-LUAD	Lung adenocarcinoma	1.1	Diploid	0.68408	2.07265
TCGA-75-7027-01A-11R-1949-07	TCGA-LUAD	Lung adenocarcinoma	0.93	Diploid	1.85758	5.05733
TCGA-75-7030-01A-11R-1949-07	TCGA-LUAD	Lung adenocarcinoma	1	Diploid	0.8884	1.83232
TCGA-75-7031-01A-11R-1949-07	TCGA-LUAD	Lung adenocarcinoma	0.76	Diploid	1.14058	3.91826
TCGA-76-4925-01A-01R-1850-01	TCGA-GBM	Glioblastoma multiforme	0.58	Deletion	1.52625	5.1821
TCGA-76-4926-01B-01R-1850-01	TCGA-GBM	Glioblastoma multiforme	1	Diploid	1.39881	4.08446
TCGA-76-4927-01A-01R-1850-01	TCGA-GBM	Glioblastoma multiforme	NA	NA	1.69069	4.56335
TCGA-76-4928-01B-01R-1850-01	TCGA-GBM	Glioblastoma multiforme	1	Diploid	1.73219	4.61345
TCGA-76-4929-01A-01R-1850-01	TCGA-GBM	Glioblastoma multiforme	NA	NA	0.87869	2.20612
TCGA-76-4931-01A-01R-1850-01	TCGA-GBM	Glioblastoma multiforme	1	Diploid	1.72612	4.66391
TCGA-76-4932-01A-01R-1850-01	TCGA-GBM	Glioblastoma multiforme	NA	NA	1.45112	4.5268
TCGA-77-6842-01A-11R-1949-07	TCGA-LUSC	Lung squamous cell carcinoma	1.1	Diploid	1.91496	4.45504
TCGA-77-6843-01A-11R-1949-07	TCGA-LUSC	Lung squamous cell carcinoma	1.32	Diploid	2.87145	4.57975
TCGA-77-6844-01A-11R-1949-07	TCGA-LUSC	Lung squamous cell carcinoma	1	Diploid	2.0784	4.44107
TCGA-77-6845-01A-11R-1949-07	TCGA-LUSC	Lung squamous cell carcinoma	1.43	Diploid	3.95969	4.90569
TCGA-77-7138-01A-41R-2045-07	TCGA-LUSC	Lung squamous cell carcinoma	1.15	Diploid	4.62658	6.19359
TCGA-77-7139-01A-11R-2045-07	TCGA-LUSC	Lung squamous cell carcinoma	1.2	Diploid	3.17642	5.36716
TCGA-77-7140-01A-41R-2045-07	TCGA-LUSC	Lung squamous cell carcinoma	0.77	Diploid	1.38362	5.68859
TCGA-77-7141-01A-11R-2045-07	TCGA-LUSC	Lung squamous cell carcinoma	1.13	Diploid	2.75234	4.31857
TCGA-77-7142-01A-11R-2045-07	TCGA-LUSC	Lung squamous cell carcinoma	1	Diploid	2.34363	4.74792
TCGA-77-7335-01A-11R-2045-07	TCGA-LUSC	Lung squamous cell carcinoma	1.3	Diploid	1.56907	4.51982
TCGA-77-7337-01A-21R-2045-07	TCGA-LUSC	Lung squamous cell carcinoma	1	Diploid	2.13229	5.39263
TCGA-77-7338-01A-11R-2045-07	TCGA-LUSC	Lung squamous cell carcinoma	1	Diploid	2.22423	4.0716
TCGA-77-7463-01A-11R-2045-07	TCGA-LUSC	Lung squamous cell carcinoma	0.9	Diploid	2.20847	5.04738
TCGA-77-7465-01A-11R-2045-07	TCGA-LUSC	Lung squamous cell carcinoma	1	Diploid	1.66776	5.09907
TCGA-77-8007-01A-11R-2187-07	TCGA-LUSC	Lung squamous cell carcinoma	0.87	Diploid	1.89211	4.51962
TCGA-77-8008-01A-21R-2187-07	TCGA-LUSC	Lung squamous cell carcinoma	1.28	Diploid	1.90851	2.72011
TCGA-77-8009-01A-11R-2187-07	TCGA-LUSC	Lung squamous cell carcinoma	1.27	Diploid	3.30954	5.24432
TCGA-77-8128-01A-11R-2247-07	TCGA-LUSC	Lung squamous cell carcinoma	NA	NA	3.49186	4.87052
TCGA-77-8130-01A-11R-2247-07	TCGA-LUSC	Lung squamous cell carcinoma	1.36	Diploid	2.47598	3.39148
TCGA-77-8131-01A-11R-2247-07	TCGA-LUSC	Lung squamous cell carcinoma	1	Diploid	2.31157	5.17133
TCGA-77-8133-01A-12R-2247-07	TCGA-LUSC	Lung squamous cell carcinoma	1.02	Diploid	2.2149	4.69343
TCGA-77-8136-01A-11R-2247-07	TCGA-LUSC	Lung squamous cell carcinoma	1	Diploid	3.12655	4.82152
TCGA-77-8138-01A-11R-2247-07	TCGA-LUSC	Lung squamous cell carcinoma	1.61	Amplification	2.26397	4.42388
TCGA-77-8139-01A-11R-2247-07	TCGA-LUSC	Lung squamous cell carcinoma	1.13	Diploid	3.61393	4.88248
TCGA-77-8140-01A-11R-2247-07	TCGA-LUSC	Lung squamous cell carcinoma	1	Diploid	2.7152	4.36107
TCGA-77-8143-01A-11R-2247-07	TCGA-LUSC	Lung squamous cell carcinoma	0.71	Diploid	2.46174	5.44443
TCGA-77-8144-01A-11R-2247-07	TCGA-LUSC	Lung squamous cell carcinoma	0.91	Diploid	2.99399	6.35916
TCGA-77-8145-01A-11R-2247-07	TCGA-LUSC	Lung squamous cell carcinoma	1.29	Diploid	2.82907	3.69119
TCGA-77-8146-01A-11R-2247-07	TCGA-LUSC	Lung squamous cell carcinoma	NA	NA	1.62985	4.11824
TCGA-77-8148-01A-11R-2247-07	TCGA-LUSC	Lung squamous cell carcinoma	1.43	Diploid	3.02488	4.98056
TCGA-77-8150-01A-11R-2247-07	TCGA-LUSC	Lung squamous cell carcinoma	1.25	Diploid	3.69491	4.25365
TCGA-77-8153-01A-11R-2403-07	TCGA-LUSC	Lung squamous cell carcinoma	1.32	Diploid	3.7008	5.1893
TCGA-77-8154-01A-11R-2247-07	TCGA-LUSC	Lung squamous cell carcinoma	1	Diploid	2.46875	4.39282
TCGA-77-8156-01A-11R-2247-07	TCGA-LUSC	Lung squamous cell carcinoma	0.76	Diploid	1.89351	5.28296
TCGA-77-A5FZ-01A-31R-A27Q-07	TCGA-LUSC	Lung squamous cell carcinoma	1	Diploid	1.59268	3.10113
TCGA-77-A5G1-01A-11R-A27Q-07	TCGA-LUSC	Lung squamous cell carcinoma	1	Diploid	2.86391	4.52282
TCGA-77-A5G3-01A-31R-A27Q-07	TCGA-LUSC	Lung squamous cell carcinoma	1.02	Diploid	2.71333	4.65579
TCGA-77-A5G6-01A-11R-A27Q-07	TCGA-LUSC	Lung squamous cell carcinoma	1.31	Diploid	2.16511	5.02901
TCGA-77-A5G7-01B-11R-A27Q-07	TCGA-LUSC	Lung squamous cell carcinoma	1.12	Diploid	3.68793	5.40649
TCGA-77-A5G8-01B-11R-A27Q-07	TCGA-LUSC	Lung squamous cell carcinoma	1.79	Amplification	3.21421	4.69967
TCGA-77-A5GA-01A-11R-A27Q-07	TCGA-LUSC	Lung squamous cell carcinoma	1	Diploid	2.49996	4.80787
TCGA-77-A5GB-01B-11R-A27Q-07	TCGA-LUSC	Lung squamous cell carcinoma	1	Diploid	4.35123	5.08027
TCGA-77-A5GF-01A-21R-A27Q-07	TCGA-LUSC	Lung squamous cell carcinoma	1	Diploid	2.50964	4.83793
TCGA-77-A5GH-01A-11R-A27Q-07	TCGA-LUSC	Lung squamous cell carcinoma	1	Diploid	1.09561	4.27485
TCGA-78-7143-01A-11R-2039-07	TCGA-LUAD	Lung adenocarcinoma	1	Diploid	3.30575	4.87015
TCGA-78-7145-01A-11R-2039-07	TCGA-LUAD	Lung adenocarcinoma	0.64	Deletion	1.72781	4.46799
TCGA-78-7146-01A-11R-2039-07	TCGA-LUAD	Lung adenocarcinoma	0.76	Diploid	2.703	5.39689
TCGA-78-7147-01A-11R-2039-07	TCGA-LUAD	Lung adenocarcinoma	0.97	Diploid	2.45297	4.58625
TCGA-78-7148-01A-11R-2039-07	TCGA-LUAD	Lung adenocarcinoma	1	Diploid	1.86532	4.40451
TCGA-78-7149-01A-11R-2039-07	TCGA-LUAD	Lung adenocarcinoma	0.68	Diploid	1.14166	2.49225
TCGA-78-7150-01A-21R-2039-07	TCGA-LUAD	Lung adenocarcinoma	1.44	Diploid	3.06336	4.64169
TCGA-78-7152-01A-11R-2039-07	TCGA-LUAD	Lung adenocarcinoma	1	Diploid	1.51821	3.35897
TCGA-78-7153-01A-11R-2039-07	TCGA-LUAD	Lung adenocarcinoma	0.79	Diploid	0.959203	4.19223
TCGA-78-7154-01A-11R-2039-07	TCGA-LUAD	Lung adenocarcinoma	0.84	Diploid	2.43261	4.46232
TCGA-78-7155-01A-11R-2039-07	TCGA-LUAD	Lung adenocarcinoma	0.86	Diploid	4.29627	6.67893
TCGA-78-7156-01A-11R-2039-07	TCGA-LUAD	Lung adenocarcinoma	1	Diploid	0.481848	2.38587
TCGA-78-7158-01A-11R-2039-07	TCGA-LUAD	Lung adenocarcinoma	0.96	Diploid	0.794363	3.34954
TCGA-78-7159-01A-11R-2039-07	TCGA-LUAD	Lung adenocarcinoma	NA	NA	1.88102	4.39503
TCGA-78-7160-01A-11R-2039-07	TCGA-LUAD	Lung adenocarcinoma	1.32	Diploid	2.01338	3.59631
TCGA-78-7161-01A-11R-2039-07	TCGA-LUAD	Lung adenocarcinoma	1.13	Diploid	0.779045	2.34631
TCGA-78-7162-01A-21R-2066-07	TCGA-LUAD	Lung adenocarcinoma	1	Diploid	0.697471	2.6443
TCGA-78-7163-01A-12R-2066-07	TCGA-LUAD	Lung adenocarcinoma	0.84	Diploid	1.16899	3.22105
TCGA-78-7166-01A-12R-2066-07	TCGA-LUAD	Lung adenocarcinoma	1	Diploid	1.8512	4.45592
TCGA-78-7167-01A-11R-2066-07	TCGA-LUAD	Lung adenocarcinoma	0.88	Diploid	0.217377	2.05271
TCGA-78-7220-01A-11R-2039-07	TCGA-LUAD	Lung adenocarcinoma	0.81	Diploid	2.43928	5.14124
TCGA-78-7535-01A-11R-2066-07	TCGA-LUAD	Lung adenocarcinoma	0.8	Diploid	2.09751	3.97557
TCGA-78-7536-01A-11R-2066-07	TCGA-LUAD	Lung adenocarcinoma	1	Diploid	2.48756	4.45764
TCGA-78-7537-01A-11R-2066-07	TCGA-LUAD	Lung adenocarcinoma	1.01	Diploid	0.849891	1.91735
TCGA-78-7539-01A-11R-2066-07	TCGA-LUAD	Lung adenocarcinoma	0.89	Diploid	1.2001	2.79681
TCGA-78-7540-01A-11R-2066-07	TCGA-LUAD	Lung adenocarcinoma	1	Diploid	0.726377	2.53352
TCGA-78-7542-01A-21R-2066-07	TCGA-LUAD	Lung adenocarcinoma	0.92	Diploid	1.94083	5.44312
TCGA-78-7633-01A-11R-2066-07	TCGA-LUAD	Lung adenocarcinoma	0.95	Diploid	0.591161	3.1006
TCGA-78-8640-01A-11R-2403-07	TCGA-LUAD	Lung adenocarcinoma	1.22	Diploid	3.07746	3.84899
TCGA-78-8648-01A-11R-2403-07	TCGA-LUAD	Lung adenocarcinoma	1	Diploid	1.94322	2.98479
TCGA-78-8655-01A-11R-2403-07	TCGA-LUAD	Lung adenocarcinoma	0.95	Diploid	1.08157	3.19925
TCGA-78-8660-01A-11R-2403-07	TCGA-LUAD	Lung adenocarcinoma	1	Diploid	2.4764	5.43107
TCGA-78-8662-01A-11R-2403-07	TCGA-LUAD	Lung adenocarcinoma	0.8	Diploid	1.21312	4.79075
TCGA-79-5596-01A-31R-1949-07	TCGA-LUSC	Lung squamous cell carcinoma	1	Diploid	3.09703	4.63575
TCGA-80-5607-01A-31R-1949-07	TCGA-LUAD	Lung adenocarcinoma	1.01	Diploid	2.01801	4.33092
TCGA-80-5608-01A-31R-1949-07	TCGA-LUAD	Lung adenocarcinoma	1.33	Diploid	2.12086	4.1795
TCGA-80-5611-01A-01R-1628-07	TCGA-LUAD	Lung adenocarcinoma	0.69	Diploid	3.03518	4.5845
TCGA-83-5908-01A-21R-2287-07	TCGA-LUAD	Lung adenocarcinoma	1.31	Diploid	3.2803	5.16499
TCGA-85-6175-01A-11R-1820-07	TCGA-LUSC	Lung squamous cell carcinoma	1.21	Diploid	1.31536	3.13094
TCGA-85-6560-01A-11R-1820-07	TCGA-LUSC	Lung squamous cell carcinoma	0.8	Diploid	4.19146	5.50623
TCGA-85-6561-01A-11R-1820-07	TCGA-LUSC	Lung squamous cell carcinoma	0.58	Deletion	2.162	4.73841
TCGA-85-6798-01A-11R-1949-07	TCGA-LUSC	Lung squamous cell carcinoma	1.37	Diploid	3.65601	4.65177
TCGA-85-7696-01A-11R-2125-07	TCGA-LUSC	Lung squamous cell carcinoma	1.76	Amplification	3.61928	4.0071
TCGA-85-7697-01A-11R-2125-07	TCGA-LUSC	Lung squamous cell carcinoma	0.58	Deletion	2.50173	4.70229
TCGA-85-7698-01A-11R-2125-07	TCGA-LUSC	Lung squamous cell carcinoma	1	Diploid	2.13843	4.5814
TCGA-85-7699-01A-11R-2125-07	TCGA-LUSC	Lung squamous cell carcinoma	1.32	Diploid	2.14823	5.43452
TCGA-85-7710-01A-11R-2125-07	TCGA-LUSC	Lung squamous cell carcinoma	1	Diploid	3.0921	4.20112
TCGA-85-7843-01A-11R-2125-07	TCGA-LUSC	Lung squamous cell carcinoma	2.07	Amplification	3.35867	5.62892
TCGA-85-7844-01A-11R-2125-07	TCGA-LUSC	Lung squamous cell carcinoma	1	Diploid	3.25537	4.20934
TCGA-85-7950-01A-11R-2187-07	TCGA-LUSC	Lung squamous cell carcinoma	0.72	Diploid	1.46485	4.77062
TCGA-85-8048-01A-11R-2247-07	TCGA-LUSC	Lung squamous cell carcinoma	1.81	Amplification	3.7657	4.24619
TCGA-85-8049-01A-11R-2247-07	TCGA-LUSC	Lung squamous cell carcinoma	1.15	Diploid	2.76645	3.67268
TCGA-85-8052-01A-11R-2247-07	TCGA-LUSC	Lung squamous cell carcinoma	0.58	Deletion	2.95634	4.38963
TCGA-85-8070-01A-11R-2247-07	TCGA-LUSC	Lung squamous cell carcinoma	1.1	Diploid	3.27843	4.17807
TCGA-85-8071-01A-11R-2247-07	TCGA-LUSC	Lung squamous cell carcinoma	0.58	Deletion	1.74326	4.80807
TCGA-85-8072-01A-31R-2247-07	TCGA-LUSC	Lung squamous cell carcinoma	1.03	Diploid	3.0661	4.6953
TCGA-85-8276-01A-11R-2296-07	TCGA-LUSC	Lung squamous cell carcinoma	0.69	Diploid	1.97674	4.14963
TCGA-85-8277-01A-11R-2296-07	TCGA-LUSC	Lung squamous cell carcinoma	1.53	Diploid	4.03738	5.14632
TCGA-85-8287-01A-11R-2296-07	TCGA-LUSC	Lung squamous cell carcinoma	0.78	Diploid	1.52171	3.87976
TCGA-85-8288-01A-11R-2296-07	TCGA-LUSC	Lung squamous cell carcinoma	1	Diploid	1.95544	4.1907
TCGA-85-8350-01A-11R-2296-07	TCGA-LUSC	Lung squamous cell carcinoma	1.27	Diploid	2.35072	4.01616
TCGA-85-8351-01A-11R-2296-07	TCGA-LUSC	Lung squamous cell carcinoma	1.39	Diploid	2.79985	4.37835
TCGA-85-8352-01A-31R-2326-07	TCGA-LUSC	Lung squamous cell carcinoma	1.02	Diploid	3.04742	5.19334
TCGA-85-8353-01A-21R-2296-07	TCGA-LUSC	Lung squamous cell carcinoma	1.58	Diploid	3.17715	4.34111
TCGA-85-8354-01A-31R-2326-07	TCGA-LUSC	Lung squamous cell carcinoma	1.12	Diploid	1.42603	5.32148
TCGA-85-8355-01A-11R-2296-07	TCGA-LUSC	Lung squamous cell carcinoma	0.58	Deletion	1.95555	4.40438
TCGA-85-8479-01A-11R-2326-07	TCGA-LUSC	Lung squamous cell carcinoma	1	Diploid	3.56931	4.55988
TCGA-85-8481-01A-11R-2326-07	TCGA-LUSC	Lung squamous cell carcinoma	1	Diploid	1.98121	4.21089
TCGA-85-8580-01A-31R-2403-07	TCGA-LUSC	Lung squamous cell carcinoma	NA	NA	3.45834	5.01537
TCGA-85-8582-01A-21R-2403-07	TCGA-LUSC	Lung squamous cell carcinoma	1.25	Diploid	1.67644	4.546
TCGA-85-8584-01A-11R-2403-07	TCGA-LUSC	Lung squamous cell carcinoma	1.58	Diploid	4.21406	5.40169
TCGA-85-8664-01A-11R-2403-07	TCGA-LUSC	Lung squamous cell carcinoma	NA	NA	2.41775	5.18069
TCGA-85-8666-01A-11R-2403-07	TCGA-LUSC	Lung squamous cell carcinoma	1.04	Diploid	3.44752	5.66053
TCGA-85-A4CL-01A-41R-A26W-07	TCGA-LUSC	Lung squamous cell carcinoma	2.17	Amplification	4.22739	5.05243
TCGA-85-A4CN-01A-11R-A24H-07	TCGA-LUSC	Lung squamous cell carcinoma	1	Diploid	2.33699	5.03547
TCGA-85-A4JB-01A-51R-A262-07	TCGA-LUSC	Lung squamous cell carcinoma	1.1	Diploid	3.07552	4.68994
TCGA-85-A4JC-01A-11R-A24Z-07	TCGA-LUSC	Lung squamous cell carcinoma	0.75	Diploid	2.22811	4.58671
TCGA-85-A4PA-01A-11R-A24Z-07	TCGA-LUSC	Lung squamous cell carcinoma	1	Diploid	2.47337	4.72847
TCGA-85-A4QQ-01A-41R-A262-07	TCGA-LUSC	Lung squamous cell carcinoma	1	Diploid	1.66753	4.57804
TCGA-85-A4QR-01A-11R-A24Z-07	TCGA-LUSC	Lung squamous cell carcinoma	1.24	Diploid	2.89082	5.23238
TCGA-85-A50M-01A-21R-A262-07	TCGA-LUSC	Lung squamous cell carcinoma	1.5	Diploid	2.79561	3.7446
TCGA-85-A50Z-01A-21R-A262-07	TCGA-LUSC	Lung squamous cell carcinoma	1.11	Diploid	2.26111	5.31279
TCGA-85-A510-01A-11R-A26W-07	TCGA-LUSC	Lung squamous cell carcinoma	1.46	Diploid	2.46175	5.50122
TCGA-85-A511-01A-21R-A262-07	TCGA-LUSC	Lung squamous cell carcinoma	0.85	Diploid	2.48136	5.31271
TCGA-85-A512-01A-11R-A26W-07	TCGA-LUSC	Lung squamous cell carcinoma	1	Diploid	2.56969	4.72427
TCGA-85-A513-01A-12R-A26W-07	TCGA-LUSC	Lung squamous cell carcinoma	0.98	Diploid	1.93781	3.29938
TCGA-85-A53L-01A-21R-A26W-07	TCGA-LUSC	Lung squamous cell carcinoma	2.91	Amplification	5.24961	5.73313
TCGA-85-A5B5-01A-21R-A26W-07	TCGA-LUSC	Lung squamous cell carcinoma	1.23	Diploid	2.71801	4.58902
TCGA-86-6562-01A-11R-1755-07	TCGA-LUAD	Lung adenocarcinoma	0.94	Diploid	1.85001	3.35085
TCGA-86-6851-01A-11R-1949-07	TCGA-LUAD	Lung adenocarcinoma	1	Diploid	1.72158	3.0795
TCGA-86-7701-01A-11R-2170-07	TCGA-LUAD	Lung adenocarcinoma	0.77	Diploid	1.62727	5.14819
TCGA-86-7711-01A-11R-2066-07	TCGA-LUAD	Lung adenocarcinoma	1.09	Diploid	2.89618	3.94309
TCGA-86-7713-01A-11R-2066-07	TCGA-LUAD	Lung adenocarcinoma	1.05	Diploid	2.08506	4.36536
TCGA-86-7714-01A-12R-2170-07	TCGA-LUAD	Lung adenocarcinoma	1	Diploid	0.73578	2.66423
TCGA-86-7953-01A-11R-2187-07	TCGA-LUAD	Lung adenocarcinoma	3.32	Amplification	5.8523	5.23499
TCGA-86-7954-01A-11R-2187-07	TCGA-LUAD	Lung adenocarcinoma	0.73	Diploid	1.66994	4.17649
TCGA-86-7955-01A-11R-2187-07	TCGA-LUAD	Lung adenocarcinoma	0.71	Diploid	2.27556	4.71089
TCGA-86-8054-01A-11R-2241-07	TCGA-LUAD	Lung adenocarcinoma	1.04	Diploid	2.70979	6.01511
TCGA-86-8055-01A-11R-2241-07	TCGA-LUAD	Lung adenocarcinoma	1.28	Diploid	2.01893	3.70103
TCGA-86-8056-01A-11R-2241-07	TCGA-LUAD	Lung adenocarcinoma	1	Diploid	0.834985	2.54552
TCGA-86-8073-01A-11R-2241-07	TCGA-LUAD	Lung adenocarcinoma	1.58	Diploid	2.70921	3.20378
TCGA-86-8074-01A-11R-2241-07	TCGA-LUAD	Lung adenocarcinoma	1.54	Diploid	3.53653	4.50208
TCGA-86-8075-01A-11R-2241-07	TCGA-LUAD	Lung adenocarcinoma	1.5	Diploid	3.68479	3.97497
TCGA-86-8076-01A-31R-2241-07	TCGA-LUAD	Lung adenocarcinoma	1	Diploid	1.04038	2.44337
TCGA-86-8278-01A-11R-2287-07	TCGA-LUAD	Lung adenocarcinoma	1	Diploid	1.36212	3.30914
TCGA-86-8279-01A-11R-2287-07	TCGA-LUAD	Lung adenocarcinoma	0.68	Diploid	1.58227	3.34707
TCGA-86-8280-01A-11R-2287-07	TCGA-LUAD	Lung adenocarcinoma	0.88	Diploid	1.63839	3.33815
TCGA-86-8281-01A-11R-2287-07	TCGA-LUAD	Lung adenocarcinoma	0.99	Diploid	0.790056	2.80536
TCGA-86-8358-01A-11R-2326-07	TCGA-LUAD	Lung adenocarcinoma	1.42	Diploid	3.40084	6.06919
TCGA-86-8359-01A-11R-2326-07	TCGA-LUAD	Lung adenocarcinoma	0.95	Diploid	3.22859	3.05235
TCGA-86-8585-01A-11R-2403-07	TCGA-LUAD	Lung adenocarcinoma	1.26	Diploid	3.18967	4.68127
TCGA-86-8668-01A-11R-2403-07	TCGA-LUAD	Lung adenocarcinoma	0.99	Diploid	0.872017	2.32711
TCGA-86-8669-01A-11R-2403-07	TCGA-LUAD	Lung adenocarcinoma	0.83	Diploid	1.19818	2.93945
TCGA-86-8671-01A-11R-2403-07	TCGA-LUAD	Lung adenocarcinoma	1	Diploid	1.46727	2.93118
TCGA-86-8672-01A-21R-2403-07	TCGA-LUAD	Lung adenocarcinoma	0.89	Diploid	1.41187	4.47835
TCGA-86-8673-01A-11R-2403-07	TCGA-LUAD	Lung adenocarcinoma	1.38	Diploid	3.59265	4.25055
TCGA-86-8674-01A-21R-2403-07	TCGA-LUAD	Lung adenocarcinoma	1	Diploid	1.20139	4.21921
TCGA-86-A456-01A-11R-A24H-07	TCGA-LUAD	Lung adenocarcinoma	1.32	Diploid	2.78114	2.80782
TCGA-86-A4D0-01A-11R-A24H-07	TCGA-LUAD	Lung adenocarcinoma	0.91	Diploid	0.884722	5.9019
TCGA-86-A4JF-01A-11R-A24X-07	TCGA-LUAD	Lung adenocarcinoma	1	Diploid	2.02428	4.78527
TCGA-86-A4P7-01A-11R-A24X-07	TCGA-LUAD	Lung adenocarcinoma	1	Diploid	1.51472	3.26607
TCGA-86-A4P8-01A-11R-A24X-07	TCGA-LUAD	Lung adenocarcinoma	1	Diploid	0.71263	1.48897
TCGA-90-6837-01A-11R-1949-07	TCGA-LUSC	Lung squamous cell carcinoma	1	Diploid	2.99916	5.39957
TCGA-90-7766-01A-21R-2125-07	TCGA-LUSC	Lung squamous cell carcinoma	1	Diploid	3.01295	4.40935
TCGA-90-7767-01A-11R-2125-07	TCGA-LUSC	Lung squamous cell carcinoma	1.05	Diploid	2.13168	5.1948
TCGA-90-7769-01A-11R-2125-07	TCGA-LUSC	Lung squamous cell carcinoma	2.13	Amplification	3.90249	4.81309
TCGA-90-7964-01A-21R-2187-07	TCGA-LUSC	Lung squamous cell carcinoma	1	Diploid	1.59575	3.99853
TCGA-90-A4ED-01A-31R-A24Z-07	TCGA-LUSC	Lung squamous cell carcinoma	1	Diploid	1.14264	4.21767
TCGA-90-A4EE-01A-11R-A24Z-07	TCGA-LUSC	Lung squamous cell carcinoma	1	Diploid	2.5788	5.48937
TCGA-90-A59Q-01A-11R-A26W-07	TCGA-LUSC	Lung squamous cell carcinoma	1	Diploid	2.46571	4.17733
TCGA-91-6828-01A-11R-1858-07	TCGA-LUAD	Lung adenocarcinoma	0.58	Deletion	1.06693	3.75023
TCGA-91-6829-01A-21R-1858-07	TCGA-LUAD	Lung adenocarcinoma	1.6	Amplification	2.37511	3.87803
TCGA-91-6830-01A-11R-1949-07	TCGA-LUAD	Lung adenocarcinoma	1.81	Amplification	2.44759	4.04021
TCGA-91-6831-01A-11R-1858-07	TCGA-LUAD	Lung adenocarcinoma	0.66	Diploid	1.62738	5.76709
TCGA-91-6835-01A-11R-1858-07	TCGA-LUAD	Lung adenocarcinoma	1.28	Diploid	2.77351	3.78817
TCGA-91-6836-01A-21R-1858-07	TCGA-LUAD	Lung adenocarcinoma	0.64	Deletion	2.31528	5.93813
TCGA-91-6840-01A-11R-1949-07	TCGA-LUAD	Lung adenocarcinoma	1.22	Diploid	3.07692	4.21508
TCGA-91-6847-01A-11R-1949-07	TCGA-LUAD	Lung adenocarcinoma	0.87	Diploid	3.10496	5.38921
TCGA-91-6848-01A-11R-1949-07	TCGA-LUAD	Lung adenocarcinoma	0.84	Diploid	2.62341	5.31662
TCGA-91-6849-01A-11R-1949-07	TCGA-LUAD	Lung adenocarcinoma	1	Diploid	0.739555	1.8171
TCGA-91-7771-01A-11R-2170-07	TCGA-LUAD	Lung adenocarcinoma	0.51	Deletion	0.697228	3.19979
TCGA-91-8496-01A-11R-2403-07	TCGA-LUAD	Lung adenocarcinoma	0.91	Diploid	0.622792	2.32741
TCGA-91-8497-01A-11R-2403-07	TCGA-LUAD	Lung adenocarcinoma	1.01	Diploid	0.674053	2.16263
TCGA-91-8499-01A-11R-2403-07	TCGA-LUAD	Lung adenocarcinoma	0.77	Diploid	2.63423	5.86725
TCGA-91-A4BC-01A-11R-A24H-07	TCGA-LUAD	Lung adenocarcinoma	0.94	Diploid	2.34847	4.62448
TCGA-91-A4BD-01A-11R-A24H-07	TCGA-LUAD	Lung adenocarcinoma	1	Diploid	1.18537	2.95797
TCGA-92-7340-01A-21R-2045-07	TCGA-LUSC	Lung squamous cell carcinoma	1.18	Diploid	2.58191	4.66374
TCGA-92-7341-01A-31R-2045-07	TCGA-LUSC	Lung squamous cell carcinoma	1.7	Amplification	3.53013	5.29139
TCGA-92-8063-01A-11R-2247-07	TCGA-LUSC	Lung squamous cell carcinoma	1.32	Diploid	3.28598	4.54694
TCGA-92-8064-01A-11R-2247-07	TCGA-LUSC	Lung squamous cell carcinoma	1.21	Diploid	1.95157	4.73344
TCGA-92-8065-01A-11R-2247-07	TCGA-LUSC	Lung squamous cell carcinoma	1	Diploid	2.03725	4.68433
TCGA-93-7347-01A-11R-2187-07	TCGA-LUAD	Lung adenocarcinoma	1	Diploid	1.48381	2.88942
TCGA-93-7348-01A-21R-2039-07	TCGA-LUAD	Lung adenocarcinoma	1.07	Diploid	1.69137	2.55157
TCGA-93-8067-01A-11R-2287-07	TCGA-LUAD	Lung adenocarcinoma	0.95	Diploid	2.57414	4.76322
TCGA-93-A4JN-01A-11R-A24X-07	TCGA-LUAD	Lung adenocarcinoma	1.15	Diploid	4.06076	3.9035
TCGA-93-A4JO-01A-21R-A24X-07	TCGA-LUAD	Lung adenocarcinoma	0.98	Diploid	2.50658	3.28562
TCGA-93-A4JP-01A-11R-A24X-07	TCGA-LUAD	Lung adenocarcinoma	1.13	Diploid	2.89421	2.75649
TCGA-93-A4JQ-01A-11R-A24X-07	TCGA-LUAD	Lung adenocarcinoma	1.06	Diploid	2.11691	3.67386
TCGA-94-7033-01A-11R-1949-07	TCGA-LUSC	Lung squamous cell carcinoma	1	Diploid	2.82969	4.70294
TCGA-94-7557-01A-11R-2125-07	TCGA-LUSC	Lung squamous cell carcinoma	0.95	Diploid	2.16883	4.86184
TCGA-94-7943-01A-11R-2187-07	TCGA-LUSC	Lung squamous cell carcinoma	2.16	Amplification	3.75337	4.88335
TCGA-94-8035-01A-11R-2247-07	TCGA-LUSC	Lung squamous cell carcinoma	1.11	Diploid	3.43305	4.9575
TCGA-94-8490-01A-11R-2326-07	TCGA-LUSC	Lung squamous cell carcinoma	1	Diploid	3.24305	4.41724
TCGA-94-8491-01A-11R-2326-07	TCGA-LUSC	Lung squamous cell carcinoma	1	Diploid	2.21658	4.16653
TCGA-94-A4VJ-01A-11R-A24Z-07	TCGA-LUSC	Lung squamous cell carcinoma	1.13	Diploid	2.05946	4.51723
TCGA-94-A5I4-01A-11R-A26W-07	TCGA-LUSC	Lung squamous cell carcinoma	1.2	Diploid	2.66399	4.84127
TCGA-94-A5I6-01A-21R-A27Q-07	TCGA-LUSC	Lung squamous cell carcinoma	1.52	Diploid	3.45756	5.55678
TCGA-95-7039-01A-11R-1949-07	TCGA-LUAD	Lung adenocarcinoma	0.99	Diploid	1.23574	4.33423
TCGA-95-7043-01A-11R-1949-07	TCGA-LUAD	Lung adenocarcinoma	1.62	Amplification	3.63146	3.99791
TCGA-95-7562-01A-11R-2241-07	TCGA-LUAD	Lung adenocarcinoma	1.12	Diploid	3.2042	4.66723
TCGA-95-7567-01A-11R-2066-07	TCGA-LUAD	Lung adenocarcinoma	1.14	Diploid	1.81967	4.43682
TCGA-95-7944-01A-11R-2187-07	TCGA-LUAD	Lung adenocarcinoma	1.32	Diploid	3.11287	4.46483
TCGA-95-7947-01A-11R-2187-07	TCGA-LUAD	Lung adenocarcinoma	1	Diploid	3.29644	3.54131
TCGA-95-7948-01A-11R-2187-07	TCGA-LUAD	Lung adenocarcinoma	0.88	Diploid	1.50719	2.96153
TCGA-95-8039-01A-11R-2241-07	TCGA-LUAD	Lung adenocarcinoma	1	Diploid	1.95177	3.52584
TCGA-95-8494-01A-11R-2326-07	TCGA-LUAD	Lung adenocarcinoma	0.6	Deletion	2.234	5.4716
TCGA-95-A4VK-01A-11R-A262-07	TCGA-LUAD	Lung adenocarcinoma	1.35	Diploid	2.29182	3.16664
TCGA-95-A4VN-01A-11R-A262-07	TCGA-LUAD	Lung adenocarcinoma	0.96	Diploid	1.63653	4.99479
TCGA-95-A4VP-01A-21R-A262-07	TCGA-LUAD	Lung adenocarcinoma	1.12	Diploid	1.59841	4.23771
TCGA-96-7544-01A-11R-2045-07	TCGA-LUSC	Lung squamous cell carcinoma	1	Diploid	2.22855	4.47764
TCGA-96-7545-01A-21R-2045-07	TCGA-LUSC	Lung squamous cell carcinoma	1.19	Diploid	2.34242	3.81622
TCGA-96-8169-01A-11R-2296-07	TCGA-LUSC	Lung squamous cell carcinoma	1	Diploid	1.34361	3.74782
TCGA-96-8170-01A-11R-2296-07	TCGA-LUSC	Lung squamous cell carcinoma	1.02	Diploid	2.4115	5.01755
TCGA-96-A4JK-01A-11R-A24Z-07	TCGA-LUSC	Lung squamous cell carcinoma	0.8	Diploid	2.54811	5.19908
TCGA-96-A4JL-01A-11R-A24Z-07	TCGA-LUSC	Lung squamous cell carcinoma	0.99	Diploid	2.65404	4.82399
TCGA-97-7546-01A-11R-2039-07	TCGA-LUAD	Lung adenocarcinoma	0.98	Diploid	1.14473	2.69391
TCGA-97-7547-01A-11R-2039-07	TCGA-LUAD	Lung adenocarcinoma	0.9	Diploid	0.796561	1.92127
TCGA-97-7552-01A-11R-2039-07	TCGA-LUAD	Lung adenocarcinoma	1	Diploid	0.909167	2.46208
TCGA-97-7553-01A-21R-2039-07	TCGA-LUAD	Lung adenocarcinoma	0.58	Deletion	1.49774	3.268
TCGA-97-7554-01A-11R-2039-07	TCGA-LUAD	Lung adenocarcinoma	1.2	Diploid	1.41798	3.80753
TCGA-97-7937-01A-11R-2170-07	TCGA-LUAD	Lung adenocarcinoma	1.08	Diploid	1.11394	3.45094
TCGA-97-7938-01A-11R-2170-07	TCGA-LUAD	Lung adenocarcinoma	1	Diploid	0.81391	2.21732
TCGA-97-7941-01A-11R-2187-07	TCGA-LUAD	Lung adenocarcinoma	1	Diploid	1.05307	2.38438
TCGA-97-8171-01A-11R-2287-07	TCGA-LUAD	Lung adenocarcinoma	0.54	Deletion	1.22731	3.56332
TCGA-97-8172-01A-11R-2287-07	TCGA-LUAD	Lung adenocarcinoma	1.21	Diploid	1.03695	2.22721
TCGA-97-8174-01A-11R-2287-07	TCGA-LUAD	Lung adenocarcinoma	1	Diploid	0.741642	2.23478
TCGA-97-8175-01A-11R-2287-07	TCGA-LUAD	Lung adenocarcinoma	1.32	Diploid	2.2711	3.64089
TCGA-97-8176-01A-11R-2403-07	TCGA-LUAD	Lung adenocarcinoma	1	Diploid	2.83797	5.39536
TCGA-97-8177-01A-11R-2287-07	TCGA-LUAD	Lung adenocarcinoma	1	Diploid	1.3208	2.87247
TCGA-97-8179-01A-11R-2287-07	TCGA-LUAD	Lung adenocarcinoma	1.03	Diploid	0.985559	3.61515
TCGA-97-8547-01A-11R-2403-07	TCGA-LUAD	Lung adenocarcinoma	1	Diploid	1.97673	3.32359
TCGA-97-8552-01A-11R-2403-07	TCGA-LUAD	Lung adenocarcinoma	1	Diploid	0.794614	2.32991
TCGA-97-A4LX-01A-11R-A24X-07	TCGA-LUAD	Lung adenocarcinoma	1	Diploid	1.56791	3.81353
TCGA-97-A4M0-01A-11R-A24X-07	TCGA-LUAD	Lung adenocarcinoma	1	Diploid	1.06653	3.05256
TCGA-97-A4M1-01A-11R-A24X-07	TCGA-LUAD	Lung adenocarcinoma	0.96	Diploid	0.612825	2.24593
TCGA-97-A4M2-01A-12R-A24X-07	TCGA-LUAD	Lung adenocarcinoma	1	Diploid	1.21755	2.28489
TCGA-97-A4M3-01A-11R-A24X-07	TCGA-LUAD	Lung adenocarcinoma	1	Diploid	1.2165	2.90347
TCGA-97-A4M5-01A-11R-A24X-07	TCGA-LUAD	Lung adenocarcinoma	1	Diploid	1.43354	3.24026
TCGA-97-A4M6-01A-11R-A24X-07	TCGA-LUAD	Lung adenocarcinoma	0.58	Deletion	0.932357	2.89426
TCGA-97-A4M7-01A-11R-A24X-07	TCGA-LUAD	Lung adenocarcinoma	1.27	Diploid	1.19962	2.90986
TCGA-98-7454-01A-11R-2045-07	TCGA-LUSC	Lung squamous cell carcinoma	1	Diploid	2.41338	4.44685
TCGA-98-8020-01A-11R-2247-07	TCGA-LUSC	Lung squamous cell carcinoma	1.16	Diploid	2.85731	5.01545
TCGA-98-8021-01A-11R-2247-07	TCGA-LUSC	Lung squamous cell carcinoma	1.32	Diploid	3.20183	4.14508
TCGA-98-8022-01A-11R-2247-07	TCGA-LUSC	Lung squamous cell carcinoma	1.25	Diploid	1.70093	3.69468
TCGA-98-8023-01A-11R-2247-07	TCGA-LUSC	Lung squamous cell carcinoma	1	Diploid	1.76993	4.56299
TCGA-98-A538-01A-11R-A262-07	TCGA-LUSC	Lung squamous cell carcinoma	1.1	Diploid	1.55261	5.22109
TCGA-98-A539-01A-31R-A262-07	TCGA-LUSC	Lung squamous cell carcinoma	1	Diploid	2.2515	4.52594
TCGA-98-A53A-01A-11R-A262-07	TCGA-LUSC	Lung squamous cell carcinoma	1.32	Diploid	3.78846	5.05343
TCGA-98-A53B-01A-11R-A262-07	TCGA-LUSC	Lung squamous cell carcinoma	2.18	Amplification	3.95109	4.20109
TCGA-98-A53C-01A-11R-A262-07	TCGA-LUSC	Lung squamous cell carcinoma	1	Diploid	1.39591	2.6107
TCGA-98-A53D-01A-32R-A262-07	TCGA-LUSC	Lung squamous cell carcinoma	1	Diploid	1.033	1.99237
TCGA-98-A53H-01A-12R-A262-07	TCGA-LUSC	Lung squamous cell carcinoma	1	Diploid	1.83723	3.35434
TCGA-98-A53I-01A-31R-A262-07	TCGA-LUSC	Lung squamous cell carcinoma	1.32	Diploid	2.16577	4.96168
TCGA-98-A53J-01A-11R-A26W-07	TCGA-LUSC	Lung squamous cell carcinoma	1	Diploid	2.85807	4.43712
TCGA-99-7458-01A-11R-2039-07	TCGA-LUAD	Lung adenocarcinoma	0.58	Deletion	0.873752	3.22977
TCGA-99-8025-01A-11R-2241-07	TCGA-LUAD	Lung adenocarcinoma	1.36	Diploid	2.64233	3.45899
TCGA-99-8028-01A-11R-2241-07	TCGA-LUAD	Lung adenocarcinoma	1	Diploid	1.90294	3.19835
TCGA-99-8032-01A-11R-2241-07	TCGA-LUAD	Lung adenocarcinoma	0.85	Diploid	1.59399	4.21383
TCGA-99-8033-01A-11R-2241-07	TCGA-LUAD	Lung adenocarcinoma	1.2	Diploid	3.33757	4.45929
TCGA-99-AA5R-01A-11R-A39D-07	TCGA-LUAD	Lung adenocarcinoma	1	Diploid	0.916323	1.99383
TCGA-A1-A0SB-01A-11R-A144-07	TCGA-BRCA	Breast invasive carcinoma	1	Diploid	1.12971	3.1498
TCGA-A1-A0SD-01A-11R-A115-07	TCGA-BRCA	Breast invasive carcinoma	1	Diploid	0.923164	3.74026
TCGA-A1-A0SE-01A-11R-A084-07	TCGA-BRCA	Breast invasive carcinoma	0.99	Diploid	0.841275	4.50591
TCGA-A1-A0SF-01A-11R-A144-07	TCGA-BRCA	Breast invasive carcinoma	1.14	Diploid	1.28634	3.93757
TCGA-A1-A0SG-01A-11R-A144-07	TCGA-BRCA	Breast invasive carcinoma	0.98	Diploid	0.55554	3.55619
TCGA-A1-A0SH-01A-11R-A084-07	TCGA-BRCA	Breast invasive carcinoma	0.99	Diploid	0.624547	2.94501
TCGA-A1-A0SI-01A-11R-A144-07	TCGA-BRCA	Breast invasive carcinoma	1	Diploid	2.03384	4.87851
TCGA-A1-A0SJ-01A-11R-A084-07	TCGA-BRCA	Breast invasive carcinoma	1.09	Diploid	1.55897	4.97847
TCGA-A1-A0SK-01A-12R-A084-07	TCGA-BRCA	Breast invasive carcinoma	1.07	Diploid	3.64093	5.36363
TCGA-A1-A0SM-01A-11R-A084-07	TCGA-BRCA	Breast invasive carcinoma	1	Diploid	1.56608	4.20973
TCGA-A1-A0SN-01A-11R-A144-07	TCGA-BRCA	Breast invasive carcinoma	1.05	Diploid	1.84011	5.65047
TCGA-A1-A0SO-01A-22R-A084-07	TCGA-BRCA	Breast invasive carcinoma	0.79	Diploid	2.94111	5.32536
TCGA-A1-A0SP-01A-11R-A084-07	TCGA-BRCA	Breast invasive carcinoma	1	Diploid	3.40525	5.201
TCGA-A1-A0SQ-01A-21R-A144-07	TCGA-BRCA	Breast invasive carcinoma	NA	NA	0.76152	4.06749
TCGA-A2-A04N-01A-11R-A115-07	TCGA-BRCA	Breast invasive carcinoma	0.95	Diploid	0.624361	3.35124
TCGA-A2-A04P-01A-31R-A034-07	TCGA-BRCA	Breast invasive carcinoma	1.4	Diploid	2.8418	4.52659
TCGA-A2-A04Q-01A-21R-A034-07	TCGA-BRCA	Breast invasive carcinoma	1	Diploid	2.97056	4.76347
TCGA-A2-A04R-01A-41R-A109-07	TCGA-BRCA	Breast invasive carcinoma	1	Diploid	1.08816	4.92258
TCGA-A2-A04T-01A-21R-A034-07	TCGA-BRCA	Breast invasive carcinoma	1.13	Diploid	4.06085	5.27801
TCGA-A2-A04U-01A-11R-A115-07	TCGA-BRCA	Breast invasive carcinoma	1.17	Diploid	3.90423	5.57663
TCGA-A2-A04V-01A-21R-A034-07	TCGA-BRCA	Breast invasive carcinoma	1	Diploid	0.948032	4.37183
TCGA-A2-A04W-01A-31R-A115-07	TCGA-BRCA	Breast invasive carcinoma	0.91	Diploid	3.17904	4.2016
TCGA-A2-A04X-01A-21R-A034-07	TCGA-BRCA	Breast invasive carcinoma	1	Diploid	1.87266	4.81284
TCGA-A2-A04Y-01A-21R-A034-07	TCGA-BRCA	Breast invasive carcinoma	0.94	Diploid	1.80285	4.92815
TCGA-A2-A0CK-01A-11R-A22K-07	TCGA-BRCA	Breast invasive carcinoma	1.01	Diploid	0.815718	3.94399
TCGA-A2-A0CL-01A-11R-A115-07	TCGA-BRCA	Breast invasive carcinoma	1	Diploid	2.20209	4.07988
TCGA-A2-A0CM-01A-31R-A034-07	TCGA-BRCA	Breast invasive carcinoma	3.41	Amplification	5.2715	5.75539
TCGA-A2-A0CO-01A-13R-A22K-07	TCGA-BRCA	Breast invasive carcinoma	1	Diploid	0.59632	2.00324
TCGA-A2-A0CP-01A-11R-A034-07	TCGA-BRCA	Breast invasive carcinoma	0.99	Diploid	0.438736	2.43349
TCGA-A2-A0CQ-01A-21R-A034-07	TCGA-BRCA	Breast invasive carcinoma	1	Diploid	0.613042	4.11292
TCGA-A2-A0CR-01A-11R-A22K-07	TCGA-BRCA	Breast invasive carcinoma	1	Diploid	0.936031	3.26706
TCGA-A2-A0CS-01A-11R-A115-07	TCGA-BRCA	Breast invasive carcinoma	1.1	Diploid	0.696979	3.90268
TCGA-A2-A0CT-01A-31R-A056-07	TCGA-BRCA	Breast invasive carcinoma	1.03	Diploid	1.36844	4.65884
TCGA-A2-A0CU-01A-12R-A034-07	TCGA-BRCA	Breast invasive carcinoma	0.99	Diploid	1.61769	4.41425
TCGA-A2-A0CV-01A-31R-A115-07	TCGA-BRCA	Breast invasive carcinoma	0.95	Diploid	0.362134	2.97995
TCGA-A2-A0CW-01A-21R-A115-07	TCGA-BRCA	Breast invasive carcinoma	1.88	Amplification	4.00063	5.80646
TCGA-A2-A0CX-01A-21R-A00Z-07	TCGA-BRCA	Breast invasive carcinoma	0.85	Diploid	2.32451	4.3236
TCGA-A2-A0CY-01A-12R-A034-07	TCGA-BRCA	Breast invasive carcinoma	NA	NA	1.91604	3.96579
TCGA-A2-A0CZ-01A-11R-A034-07	TCGA-BRCA	Breast invasive carcinoma	NA	NA	0.507657	2.05292
TCGA-A2-A0D0-01A-11R-A00Z-07	TCGA-BRCA	Breast invasive carcinoma	1.01	Diploid	4.06625	5.56634
TCGA-A2-A0D1-01A-11R-A034-07	TCGA-BRCA	Breast invasive carcinoma	0.6	Deletion	1.18097	4.33949
TCGA-A2-A0D2-01A-21R-A034-07	TCGA-BRCA	Breast invasive carcinoma	1	Diploid	3.37758	5.89876
TCGA-A2-A0D3-01A-11R-A115-07	TCGA-BRCA	Breast invasive carcinoma	0.94	Diploid	0.406519	2.86214
TCGA-A2-A0D4-01A-11R-A00Z-07	TCGA-BRCA	Breast invasive carcinoma	1.19	Diploid	1.07866	5.42034
TCGA-A2-A0EM-01A-11R-A034-07	TCGA-BRCA	Breast invasive carcinoma	0.98	Diploid	0.838887	3.48892
TCGA-A2-A0EN-01A-13R-A084-07	TCGA-BRCA	Breast invasive carcinoma	0.99	Diploid	0.67593	3.19077
TCGA-A2-A0EO-01A-11R-A034-07	TCGA-BRCA	Breast invasive carcinoma	0.86	Diploid	0.516733	3.54219
TCGA-A2-A0EP-01A-52R-A22U-07	TCGA-BRCA	Breast invasive carcinoma	1	Diploid	1.38291	3.33635
TCGA-A2-A0EQ-01A-11R-A034-07	TCGA-BRCA	Breast invasive carcinoma	1.12	Diploid	1.48625	4.74741
TCGA-A2-A0ER-01A-21R-A034-07	TCGA-BRCA	Breast invasive carcinoma	1	Diploid	1.05118	4.65578
TCGA-A2-A0ES-01A-11R-A115-07	TCGA-BRCA	Breast invasive carcinoma	1	Diploid	0.572197	2.97126
TCGA-A2-A0ET-01A-31R-A034-07	TCGA-BRCA	Breast invasive carcinoma	1.17	Diploid	0.59326	4.30381
TCGA-A2-A0EU-01A-22R-A056-07	TCGA-BRCA	Breast invasive carcinoma	1.38	Diploid	1.46857	4.66825
TCGA-A2-A0EV-01A-11R-A034-07	TCGA-BRCA	Breast invasive carcinoma	0.94	Diploid	0.817993	4.26125
TCGA-A2-A0EW-01A-21R-A115-07	TCGA-BRCA	Breast invasive carcinoma	1.01	Diploid	0.743367	2.80611
TCGA-A2-A0EX-01A-21R-A034-07	TCGA-BRCA	Breast invasive carcinoma	1.3	Diploid	0.639179	3.08968
TCGA-A2-A0EY-01A-11R-A034-07	TCGA-BRCA	Breast invasive carcinoma	0.92	Diploid	1.21776	3.84284
TCGA-A2-A0ST-01A-12R-A084-07	TCGA-BRCA	Breast invasive carcinoma	2	Amplification	5.01339	4.3896
TCGA-A2-A0SU-01A-11R-A084-07	TCGA-BRCA	Breast invasive carcinoma	0.99	Diploid	1.06804	3.94604
TCGA-A2-A0SV-01A-11R-A084-07	TCGA-BRCA	Breast invasive carcinoma	1	Diploid	1.81506	5.41627
TCGA-A2-A0SW-01A-11R-A084-07	TCGA-BRCA	Breast invasive carcinoma	1.23	Diploid	1.44919	4.85107
TCGA-A2-A0SX-01A-12R-A084-07	TCGA-BRCA	Breast invasive carcinoma	2	Amplification	3.64348	4.15168
TCGA-A2-A0SY-01A-31R-A084-07	TCGA-BRCA	Breast invasive carcinoma	1	Diploid	0.705805	3.79879
TCGA-A2-A0T0-01A-22R-A084-07	TCGA-BRCA	Breast invasive carcinoma	1.3	Diploid	2.73499	4.37065
TCGA-A2-A0T1-01A-21R-A084-07	TCGA-BRCA	Breast invasive carcinoma	1.08	Diploid	0.849546	3.9485
TCGA-A2-A0T2-01A-11R-A084-07	TCGA-BRCA	Breast invasive carcinoma	1	Diploid	3.02629	4.26588
TCGA-A2-A0T3-01A-21R-A115-07	TCGA-BRCA	Breast invasive carcinoma	1.6	Amplification	2.42401	5.19757
TCGA-A2-A0T4-01A-31R-A084-07	TCGA-BRCA	Breast invasive carcinoma	1	Diploid	1.53379	4.91598
TCGA-A2-A0T5-01A-21R-A084-07	TCGA-BRCA	Breast invasive carcinoma	0.94	Diploid	1.02506	4.10249
TCGA-A2-A0T6-01A-11R-A084-07	TCGA-BRCA	Breast invasive carcinoma	1.32	Diploid	0.621596	2.98728
TCGA-A2-A0T7-01A-21R-A084-07	TCGA-BRCA	Breast invasive carcinoma	0.58	Deletion	0.929592	4.37725
TCGA-A2-A0YC-01A-11R-A109-07	TCGA-BRCA	Breast invasive carcinoma	0.99	Diploid	0.58514	3.82478
TCGA-A2-A0YD-01A-11R-A109-07	TCGA-BRCA	Breast invasive carcinoma	0.96	Diploid	0.675147	2.88242
TCGA-A2-A0YE-01A-11R-A109-07	TCGA-BRCA	Breast invasive carcinoma	1.18	Diploid	3.71391	5.65785
TCGA-A2-A0YF-01A-21R-A109-07	TCGA-BRCA	Breast invasive carcinoma	1	Diploid	0.698067	4.42022
TCGA-A2-A0YG-01A-21R-A109-07	TCGA-BRCA	Breast invasive carcinoma	0.86	Diploid	2.28014	5.41317
TCGA-A2-A0YH-01A-11R-A109-07	TCGA-BRCA	Breast invasive carcinoma	1.28	Diploid	1.76882	4.98763
TCGA-A2-A0YI-01A-31R-A10J-07	TCGA-BRCA	Breast invasive carcinoma	1	Diploid	0.373742	2.58506
TCGA-A2-A0YJ-01A-11R-A109-07	TCGA-BRCA	Breast invasive carcinoma	0.7	Diploid	1.50183	4.58609
TCGA-A2-A0YK-01A-22R-A109-07	TCGA-BRCA	Breast invasive carcinoma	1	Diploid	0.886806	3.06049
TCGA-A2-A0YL-01A-21R-A109-07	TCGA-BRCA	Breast invasive carcinoma	1	Diploid	0.923666	4.23371
TCGA-A2-A0YM-01A-11R-A109-07	TCGA-BRCA	Breast invasive carcinoma	1.58	Diploid	5.58442	5.26665
TCGA-A2-A0YT-01A-11R-A109-07	TCGA-BRCA	Breast invasive carcinoma	0.76	Diploid	1.66407	5.4295
TCGA-A2-A1FV-01A-11R-A13Q-07	TCGA-BRCA	Breast invasive carcinoma	0.94	Diploid	0.466438	4.16108
TCGA-A2-A1FW-01A-11R-A13Q-07	TCGA-BRCA	Breast invasive carcinoma	0.82	Diploid	0.843526	4.7334
TCGA-A2-A1FX-01A-11R-A13Q-07	TCGA-BRCA	Breast invasive carcinoma	1.24	Diploid	1.15926	4.99133
TCGA-A2-A1FZ-01A-51R-A14D-07	TCGA-BRCA	Breast invasive carcinoma	0.95	Diploid	1.15159	3.3873
TCGA-A2-A1G0-01A-11R-A13Q-07	TCGA-BRCA	Breast invasive carcinoma	1.17	Diploid	0.437831	2.95115
TCGA-A2-A1G1-01A-21R-A13Q-07	TCGA-BRCA	Breast invasive carcinoma	3.42	Amplification	5.05775	5.76199
TCGA-A2-A1G4-01A-11R-A13Q-07	TCGA-BRCA	Breast invasive carcinoma	0.97	Diploid	1.18059	4.35396
TCGA-A2-A1G6-01A-11R-A13Q-07	TCGA-BRCA	Breast invasive carcinoma	1	Diploid	0.350415	2.64788
TCGA-A2-A259-01A-11R-A16F-07	TCGA-BRCA	Breast invasive carcinoma	0.95	Diploid	0.737386	3.13965
TCGA-A2-A25A-01A-12R-A16F-07	TCGA-BRCA	Breast invasive carcinoma	1.03	Diploid	0.874869	3.85894
TCGA-A2-A25B-01A-11R-A169-07	TCGA-BRCA	Breast invasive carcinoma	0.7	Diploid	0.840873	5.29838
TCGA-A2-A25C-01A-11R-A169-07	TCGA-BRCA	Breast invasive carcinoma	1	Diploid	1.63463	4.87142
TCGA-A2-A25D-01A-12R-A16F-07	TCGA-BRCA	Breast invasive carcinoma	0.99	Diploid	0.654654	4.02497
TCGA-A2-A25E-01A-11R-A169-07	TCGA-BRCA	Breast invasive carcinoma	0.97	Diploid	1.46688	4.1925
TCGA-A2-A25F-01A-11R-A169-07	TCGA-BRCA	Breast invasive carcinoma	1	Diploid	3.74825	4.92518
TCGA-A2-A3KC-01A-11R-A213-07	TCGA-BRCA	Breast invasive carcinoma	0.98	Diploid	1.15416	4.23236
TCGA-A2-A3KD-01A-12R-A213-07	TCGA-BRCA	Breast invasive carcinoma	0.97	Diploid	1.01285	3.96091
TCGA-A2-A3XS-01A-11R-A22U-07	TCGA-BRCA	Breast invasive carcinoma	1.18	Diploid	3.88934	4.08453
TCGA-A2-A3XT-01A-11R-A22U-07	TCGA-BRCA	Breast invasive carcinoma	0.82	Diploid	2.0973	5.28981
TCGA-A2-A3XU-01A-12R-A22U-07	TCGA-BRCA	Breast invasive carcinoma	0.93	Diploid	3.29484	5.72207
TCGA-A2-A3XV-01A-21R-A239-07	TCGA-BRCA	Breast invasive carcinoma	1	Diploid	1.96277	4.01031
TCGA-A2-A3XW-01A-11R-A239-07	TCGA-BRCA	Breast invasive carcinoma	1	Diploid	0.917125	2.91888
TCGA-A2-A3XX-01A-21R-A239-07	TCGA-BRCA	Breast invasive carcinoma	1.26	Diploid	2.74492	4.9387
TCGA-A2-A3XY-01A-11R-A239-07	TCGA-BRCA	Breast invasive carcinoma	2.73	Amplification	4.98112	4.37591
TCGA-A2-A3XZ-01A-42R-A239-07	TCGA-BRCA	Breast invasive carcinoma	0.91	Diploid	2.5673	4.41203
TCGA-A2-A3Y0-01A-11R-A239-07	TCGA-BRCA	Breast invasive carcinoma	1.33	Diploid	4.60397	5.61003
TCGA-A2-A4RW-01A-21R-A266-07	TCGA-BRCA	Breast invasive carcinoma	1	Diploid	1.68152	2.80048
TCGA-A2-A4RX-01A-11R-A266-07	TCGA-BRCA	Breast invasive carcinoma	1.09	Diploid	1.87643	4.48082
TCGA-A2-A4RY-01A-31R-A266-07	TCGA-BRCA	Breast invasive carcinoma	1	Diploid	0.809369	2.76624
TCGA-A2-A4S0-01A-21R-A266-07	TCGA-BRCA	Breast invasive carcinoma	1	Diploid	0.350121	2.85938
TCGA-A2-A4S1-01A-21R-A266-07	TCGA-BRCA	Breast invasive carcinoma	0.54	Deletion	0.782934	3.04053
TCGA-A2-A4S2-01A-12R-A266-07	TCGA-BRCA	Breast invasive carcinoma	1.2	Diploid	0.752755	3.95957
TCGA-A2-A4S3-01A-21R-A266-07	TCGA-BRCA	Breast invasive carcinoma	1	Diploid	2.58199	5.00374
TCGA-A3-3306-01A-01R-0864-07	TCGA-KIRC	Kidney renal clear cell carcinoma	1	Diploid	0.344775	2.63794
TCGA-A3-3307-01A-01R-0864-07	TCGA-KIRC	Kidney renal clear cell carcinoma	1	Diploid	0.443113	2.03986
TCGA-A3-3308-01A-02R-1325-07	TCGA-KIRC	Kidney renal clear cell carcinoma	0.99	Diploid	0.951421	2.9916
TCGA-A3-3311-01A-02R-1325-07	TCGA-KIRC	Kidney renal clear cell carcinoma	1	Diploid	0.657644	2.39318
TCGA-A3-3313-01A-02R-1325-07	TCGA-KIRC	Kidney renal clear cell carcinoma	1	Diploid	0.648481	2.3317
TCGA-A3-3316-01A-01R-0864-07	TCGA-KIRC	Kidney renal clear cell carcinoma	1	Diploid	0.551932	2.93242
TCGA-A3-3317-01A-02R-1325-07	TCGA-KIRC	Kidney renal clear cell carcinoma	1	Diploid	1.34159	2.81257
TCGA-A3-3319-01A-02R-1325-07	TCGA-KIRC	Kidney renal clear cell carcinoma	1	Diploid	0.934495	3.55426
TCGA-A3-3320-01A-02R-1325-07	TCGA-KIRC	Kidney renal clear cell carcinoma	1	Diploid	0.443031	1.64926
TCGA-A3-3322-01A-02R-1325-07	TCGA-KIRC	Kidney renal clear cell carcinoma	1	Diploid	0.647448	2.37892
TCGA-A3-3323-01A-02R-1325-07	TCGA-KIRC	Kidney renal clear cell carcinoma	1	Diploid	0.644877	1.73292
TCGA-A3-3324-01A-02R-1325-07	TCGA-KIRC	Kidney renal clear cell carcinoma	1	Diploid	0.539044	1.7994
TCGA-A3-3325-01A-01R-0864-07	TCGA-KIRC	Kidney renal clear cell carcinoma	1	Diploid	0.92655	2.28032
TCGA-A3-3326-01A-01R-0864-07	TCGA-KIRC	Kidney renal clear cell carcinoma	1	Diploid	0.629868	2.02709
TCGA-A3-3328-01A-01R-0864-07	TCGA-KIRC	Kidney renal clear cell carcinoma	NA	NA	0.969549	3.16857
TCGA-A3-3329-01A-01R-0864-07	TCGA-KIRC	Kidney renal clear cell carcinoma	NA	NA	0.523213	1.67808
TCGA-A3-3331-01A-02R-1325-07	TCGA-KIRC	Kidney renal clear cell carcinoma	1	Diploid	0.620841	2.25919
TCGA-A3-3335-01A-01R-0864-07	TCGA-KIRC	Kidney renal clear cell carcinoma	1	Diploid	0.461076	1.98797
TCGA-A3-3343-01A-01R-0864-07	TCGA-KIRC	Kidney renal clear cell carcinoma	1	Diploid	0.361524	1.98605
TCGA-A3-3346-01A-01R-1766-07	TCGA-KIRC	Kidney renal clear cell carcinoma	1.2	Diploid	1.44231	4.17604
TCGA-A3-3347-01A-02R-1325-07	TCGA-KIRC	Kidney renal clear cell carcinoma	1.03	Diploid	1.27427	3.73782
TCGA-A3-3349-01A-01R-1188-07	TCGA-KIRC	Kidney renal clear cell carcinoma	1	Diploid	0.588357	2.21269
TCGA-A3-3351-01A-02R-1325-07	TCGA-KIRC	Kidney renal clear cell carcinoma	1	Diploid	0.513082	2.02171
TCGA-A3-3352-01A-01R-0864-07	TCGA-KIRC	Kidney renal clear cell carcinoma	1	Diploid	0.424781	2.06387
TCGA-A3-3357-01A-02R-1420-07	TCGA-KIRC	Kidney renal clear cell carcinoma	1	Diploid	0.449304	2.66419
TCGA-A3-3358-01A-01R-1541-07	TCGA-KIRC	Kidney renal clear cell carcinoma	0.97	Diploid	1.00505	2.52232
TCGA-A3-3359-01A-01R-0864-07	TCGA-KIRC	Kidney renal clear cell carcinoma	1	Diploid	0.51088	2.06828
TCGA-A3-3362-01A-02R-1325-07	TCGA-KIRC	Kidney renal clear cell carcinoma	1	Diploid	0.578169	2.25664
TCGA-A3-3363-01A-01R-0864-07	TCGA-KIRC	Kidney renal clear cell carcinoma	1	Diploid	0.9303	2.31228
TCGA-A3-3365-01A-01R-0864-07	TCGA-KIRC	Kidney renal clear cell carcinoma	1	Diploid	0.472666	1.76321
TCGA-A3-3367-01A-02R-1420-07	TCGA-KIRC	Kidney renal clear cell carcinoma	1	Diploid	0.455128	2.15521
TCGA-A3-3370-01A-02R-1420-07	TCGA-KIRC	Kidney renal clear cell carcinoma	1.02	Diploid	0.61628	1.91499
TCGA-A3-3372-01A-02R-1325-07	TCGA-KIRC	Kidney renal clear cell carcinoma	0.95	Diploid	0.488173	2.24372
TCGA-A3-3373-01A-02R-1420-07	TCGA-KIRC	Kidney renal clear cell carcinoma	1	Diploid	0.328852	1.61878
TCGA-A3-3374-01A-02R-1325-07	TCGA-KIRC	Kidney renal clear cell carcinoma	1.22	Diploid	0.905382	2.05882
TCGA-A3-3376-01A-02R-1420-07	TCGA-KIRC	Kidney renal clear cell carcinoma	1	Diploid	0.536858	2.06073
TCGA-A3-3378-01A-02R-1325-07	TCGA-KIRC	Kidney renal clear cell carcinoma	1	Diploid	0.758308	2.07619
TCGA-A3-3380-01A-01R-0864-07	TCGA-KIRC	Kidney renal clear cell carcinoma	1.09	Diploid	0.515573	2.15751
TCGA-A3-3382-01A-02R-1325-07	TCGA-KIRC	Kidney renal clear cell carcinoma	1.13	Diploid	0.380047	2.832
TCGA-A3-3383-01A-02R-1325-07	TCGA-KIRC	Kidney renal clear cell carcinoma	1	Diploid	0.899337	2.37271
TCGA-A3-3385-01A-02R-1420-07	TCGA-KIRC	Kidney renal clear cell carcinoma	0.97	Diploid	0.298324	2.84128
TCGA-A3-3387-01A-01R-1541-07	TCGA-KIRC	Kidney renal clear cell carcinoma	1	Diploid	0.844073	2.59903
TCGA-A3-A6NI-01A-11R-A33J-07	TCGA-KIRC	Kidney renal clear cell carcinoma	1	Diploid	0.651791	2.10462
TCGA-A3-A6NJ-01A-12R-A33J-07	TCGA-KIRC	Kidney renal clear cell carcinoma	1	Diploid	0.537462	1.53686
TCGA-A3-A6NL-01A-11R-A33J-07	TCGA-KIRC	Kidney renal clear cell carcinoma	1	Diploid	0.584788	2.46584
TCGA-A3-A6NN-01A-12R-A33J-07	TCGA-KIRC	Kidney renal clear cell carcinoma	1	Diploid	0.598303	1.75254
TCGA-A3-A8CQ-01A-11R-A37O-07	TCGA-KIRC	Kidney renal clear cell carcinoma	0.98	Diploid	0.537002	2.07457
TCGA-A3-A8OU-01A-11R-A37O-07	TCGA-KIRC	Kidney renal clear cell carcinoma	1	Diploid	0.630892	1.96221
TCGA-A3-A8OV-01A-11R-A37O-07	TCGA-KIRC	Kidney renal clear cell carcinoma	1	Diploid	0.470856	1.53982
TCGA-A3-A8OW-01A-11R-A37O-07	TCGA-KIRC	Kidney renal clear cell carcinoma	1	Diploid	0.443117	1.69935
[truncated: 8,306 more rows]

## Sheet: ED Fig. 7f
	QIBC analysis of late S-phase cyclin B cytoplasmic intensity of CCNE1-high FT282-hTERT p53-R175H cells nucleofected with Cas9 ribonucleoproteins assembled with the indicated sgRNAs.
		FT282-hTERT p53-R175H CCNE1-high
		AAVS1			MYBL2-1			MYBL2-2			AAVS1			LIN54-1			LIN54-2			AAVS1			FOXM1-2			FOXM1-3
	late-S	3.9846	4.35318	3.95282	3.33896	3.24892	3.00918	3.12973	3.27116	3.25193	3.60587	3.94221	3.87731	3.44498	3.41673	3.63843	3.04187	3.14967	3.26838	3.83323	3.76877	3.72526	3.0443	3.36341	3.27764	3.12479	3.16248	3.24996

## Sheet: ED Fig. 7g
	QIBC analysis of G2/M cyclin B cytoplasmic intensity of CCNE1-high FT282-hTERT p53-R175H cells nucleofected with Cas9 ribonucleoproteins assembled with the indicated sgRNAs.
		FT282-hTERT p53-R175H CCNE1-high
		AAVS1			MYBL2-1			MYBL2-2			AAVS1			LIN54-1			LIN54-2			AAVS1			FOXM1-2			FOXM1-3
	G2/M	6.78632	6.79126	6.5083	4.68621	5.10909	4.79785	4.87409	5.10493	5.28457	5.60991	6.12291	6.60177	5.82985	5.68145	6.05064	4.87427	4.70765	4.82165	6.50674	5.76311	6.41044	4.86242	4.54671	4.99991	4.79968	4.34615	5.07412

## Sheet: ED Fig. 7h
	Right, quantitation 32P-labelled histone H1 band intensity.
		FT282-hTERT p53-R175H
		WT	C3	C4
		1	1.89	2.37
		1	1.81	1.77
		1	1.89	2.37

## Sheet: ED Fig. 7k
	QIBC quantitation of FT282- WT and CCNB1-overexpressing (CCNB1) and CCNE1-overexpressing (CCNE1) with pan-gH2AX+ EdU- cells as a function of RP-6306 dose
	RP-6306 (nM)	FT282-hTERT p53-R175H
		WT			CCNE1-high			CCNB1-high
	0	0.2	0.352941	0.25	0.05	0.117647	0.15	0.55	0.529412	0.541667
	63	0.5	0.705882	0.666667	5.55	2.64706	3	1.8	1.17647	1.375
	125	0.7	0.529412	0.916667	10.05	6	8.95	2	1.70588	1.625
	250	0.65	1.35294	0.666667	18.6	10.7647	17.65	3.15	2.58824	2
	500	0.85	0.647059	0.666667	28.85	26.1176	24.4	5.9	4.70588	4
	1000	0.65	1.05882	0.875	43.35	40.0588	42.05	11.7	12.1765	12.125

## Sheet: ED Fig. 7l
	QIBC quantitation of FT282- WT and CCNB1-overexpressing (CCNB1) and CCNE1-overexpressing (CCNE1) with gH2AX intensity in EdU+ cells as a function of RP-6306 dose
	RP-6306 (nM)	FT282-hTERT p53-R175H
		WT			CCNE1-high			CCNB1-high
	0	10.1562	10.2494	9.76859	7.04061	6.37379	6.23669	15.5331	14.5688	14.5598
	63	10.9247	11.0468	11.2991	11.7412	8.70245	9.73487	34.0556	34.6639	32.9717
	125	11.0031	11.72	11.5631	13.0506	9.55837	11.7633	37.0405	35.6799	36.5253
	250	11.4111	12.0629	11.5811	14.8191	12.1159	15.258	41.5204	37.7081	40.1063
	500	12.9069	13.325	12.2072	17.3659	19.7393	18.3895	42.6802	43.3541	44.9835
	1000	15.9543	15.9166	14.2913	21.3955	26.1908	23.8186	49.4748	49.9624	48.3245
