# Supplementary material for: CCNE1 amplification is synthetic lethal with PKMYT1 kinase inhibition
Source: Nature. 2022 Apr 20;604(7907):749–56. doi: 10.1038/s41586-022-04638-9 (PMC9046089; doi:10.1038/s41586-022-04638-9)
Supplement: Supplementary file 20 — Source Data Extended Data Fig. 8 [file 41586_2022_4638_MOESM20_ESM.xlsx]

## Sheet: ED Fig 8a
	% growth relative to untreated of RP-6306 and gemcitabine treated FT282-hTERT p53-R175H cells
		FT282-hTERT p53-R175H
	RP-6306 (mM)	Rep1
		0	0.15625	0.3125	0.625	1.25	2.5	5	10	20	40	gemcitabine (nM)
	15	2.96809	3.44908	3.28484	3.17926	3.13233	2.86251	3.87142	3.51947	2.74519	2.38151
	7.5	3.49601	7.10934	5.84233	6.48756	5.70155	5.45519	5.24402	5.02112	3.71891	4.11779
	3.75	25.3754	33.2356	33.9043	29.5284	19.6504	12.5997	9.27968	7.67245	7.3557	5.68982
	1.875	79.2116	84.221	86.8958	86.2506	25.61	13.8315	10.7109	9.18583	8.57579	7.48475
	0.9375	100.903	101.795	104.833	103.613	39.6879	13.5382	7.84843	8.6931	9.3618	7.3557
	0	100	95.9526	94.4158	106.757	96.0465	38.4796	6.88644	6.53449	6.51103	6.62834
	RP-6306 (mM)	Rep2
		0	0.15625	0.3125	0.625	1.25	2.5	5	10	20	40	gemcitabine (nM)
	15	1.72229	1.54724	1.72289	1.4967	1.53549	1.25337	1.47677	1.61355	2.27479	5.75407
	7.5	9.17523	14.1123	11.4255	7.63337	3.41616	3.7439	2.92095	3.23053	3.12903	2.78773
	3.75	82.2077	96.9044	86.1528	44.971	7.52394	4.277	3.52171	3.56794	4.0098	2.45817
	1.875	97.2209	116.516	130.308	106.774	15.3482	4.19448	3.52255	3.50026	4.12605	3.93698
	0.9375	106.95	127.446	117.388	114.712	19.4277	6.55444	3.0822	3.94175	6.55284	4.72136
	0	100	108.39	81.5015	74.1743	66.3583	13.0389	4.9174	3.1579	3.49891	2.45483
	RP-6306 (mM)	Rep3
		0	0.15625	0.3125	0.625	1.25	2.5	5	10	20	40	gemcitabine (nM)
	15	7.52433	7.54768	7.47632	9.48687	7.23639	5.50449	6.9388	5.68168	5.65325	4.93924
	7.5	21.1762	27.5744	25.4928	18.2341	9.32905	7.13825	7.8814	5.79393	6.16366	4.48195
	3.75	69.1956	63.5952	75.5827	46.0904	15.3569	9.40667	9.40356	7.17524	7.86993	6.30166
	1.875	80.2212	90.9602	87.7229	70.3245	16.2665	10.5151	9.38255	10.7995	8.34128	7.75873
	0.9375	99.8382	103.838	96.322	81.8062	25.2614	12.6789	8.38383	10.2851	9.45045	7.73503
	0	100	105.142	98.1319	89.7634	78.0292	22.8039	10.5206	9.42918	8.93235	9.99898

## Sheet: ED Fig 8b
	% growth relative to untreated of RP-6306 and gemcitabine treated FT282-hTERT p53-R175H CCNE1-high (C3) cells
		FT282-hTERT p53-R175H CCNE1-high (C3)
	RP-6306 (mM)	Rep1
		0	0.15625	0.3125	0.625	1.25	2.5	5	10	20	40	gemcitabine (nM)
	500	6.98649	4.30502	5.6667	6.55703	6.54656	6.36849	7.29025	5.50958	4.97538	3.71845
	250	7.63591	6.86079	6.55703	8.50529	8.45292	6.2428	5.38389	5.16393	5.12203	3.74987
	125	14.4862	15.5337	12.7475	13.0826	9.82508	8.07584	8.48434	6.08568	4.6821	4.09553
	62.5	50.1938	29.8837	22.0383	10.5269	9.21756	10.4221	8.3796	6.75605	5.36294	3.99078
	31.25	67.5291	45.0822	35.5085	20.4567	10.2964	8.05489	7.00744	6.33707	4.62973	4.52498
	0	100	96.4701	85.3567	85.2938	45.6374	16.2355	11.6895	9.35372	7.46831	5.94951
	RP-6306 (mM)	Rep2
		0	0.15625	0.3125	0.625	1.25	2.5	5	10	20	40	gemcitabine (nM)
	500	3.86879	3.62325	2.44172	3.41091	2.32917	1.80149	2.93274	2.164	2.31327	2.32258
	250	6.4599	4.93301	5.59787	4.43973	2.6534	2.65293	2.35081	2.24954	2.85246	1.83677
	125	21.8082	17.9676	14.9691	6.30421	4.37004	3.44076	2.56693	1.83139	2.37938	2.24196
	62.5	47.6027	50.8092	27.0458	13.1113	5.783	4.1516	3.75399	2.70817	3.0543	2.3257
	31.25	81.2134	70.4045	61.3325	27.6435	7.46362	4.35171	3.79505	2.50314	2.49476	2.64437
	0	100	99.6717	83.5343	70.4904	44.8844	11.601	4.55847	3.35551	2.7867	2.77618
	RP-6306 (mM)	Rep3
		0	0.15625	0.3125	0.625	1.25	2.5	5	10	20	40	gemcitabine (nM)
	500	5.65398	4.12833	6.05166	5.78514	4.63034	5.56177	5.86404	5.08954	4.77009	4.26329
	250	7.25694	8.23016	8.21662	5.94153	5.74326	5.76235	6.0812	4.77414	6.12205	3.68374
	125	14.61	14.2132	11.7072	8.63572	7.49022	5.86372	5.97853	6.35483	5.39303	4.02248
	62.5	35.6173	30.7122	29.4428	9.78321	9.69446	7.91694	7.70808	6.40151	6.01637	4.65753
	31.25	70.2369	64.3591	56.8244	21.608	9.48681	6.25114	5.3101	5.79009	6.83603	4.76345
	0	100	100.171	104.181	100.873	50.5324	20.2478	14.9062	10.19	11.019	8.09927

## Sheet: ED Fig 8c
	% Growth in Incucyte assay
	FT282 V1 cells
	Drug1 (Top to bottom):	RP-0006306 (M)
	Drug2 (Right to left):	Hydroxyurea (M)
		0	7.81e-06	1.56e-05	3.13e-05	6.25e-05	0.000125	0.00025	0.0005	0.001	0.002
	1.5e-05	2.23	2.54	2.7	3.33	2.39	2.39	2.39	1.68	1.81	1.51
	7.5e-06	3.82	5.11	4.56	5.18	4.11	3.99	6.02	3.11	2.92	2.21
	3.75e-06	16.09	19.58	19.6	10.9	7.87	6.41	6.21	4.19	5.67	3.6
	1.88e-06	69.85	76.37	76.69	48.81	29.19	13.16	5.95	4.41	5.32	4.77
	9.38e-07	84.19	90.55	93.7	93.6	76.58	20.59	10.41	4.94	6.13	5.26
	0	82.85	94.41	90.43	92.95	91.33	89.28	38.11	11.03	5.84	5.3
		0	7.8125e-06	1.5625e-05	3.125e-05	6.25e-05	0.000125	0.00025	0.0005	0.001	0.002
	1.5e-05	9.07131	9.16447	8.8888	8.36081	2.5489	2.21773	3.30455	3.55965	5.6513	3.19215
	7.5e-06	8.60081	8.33037	6.21227	3.90457	3.0013	3.27619	3.91236	4.58202	4.05828	3.00661
	3.75e-06	57.7685	44.3903	36.2981	21.1615	10.8929	6.02179	4.37386	4.56002	3.98657	3.88377
	1.875e-06	78.209	87.4317	74.7507	83.3241	46.4123	8.15956	6.61137	5.44231	4.54453	5.01444
	9.375e-07	89.0361	85.2464	90.345	89.9134	80.2663	21.333	6.79195	5.80705	4.37792	5.63722
	0	83.264	83.1639	85.8865	86.7908	88.2218	83.6822	67.9257	19.7725	4.70554	3.93627
		0	7.8125e-06	1.5625e-05	3.125e-05	6.25e-05	0.000125	0.00025	0.0005	0.001	0.002
	1.5e-05	4.1049	3.52309	4.52944	3.36943	4.0684	3.61521	4.25755	4.53978	2.36642	3.94741
	7.5e-06	10.7877	10.077	10.0096	6.81175	5.08537	5.5881	5.83169	5.09322	3.91389	3.57412
	3.75e-06	40.8748	51.7137	58.0764	49.0653	13.3878	8.55678	6.32069	5.77408	5.49158	3.73908
	1.875e-06	82.4383	87.8892	87.0245	83.3415	40.866	12.0937	9.10654	6.65052	5.93199	4.84557
	9.375e-07	76.3945	87.767	82.5984	91.0448	74.0879	19.4628	11.0545	8.06098	7.92434	6.04863
	0	77.6781	74.659	78.5474	72.8292	61.5968	53.9221	36.4507	18.0887	5.64706	4.46026

## Sheet: ED Fig 8d
	% Growth in Incucyte assay
	FT282 CCNE1 C3 cells
	Drug1 (Top to bottom):	RP-0006306 (M)
	Drug2 (Right to left):	Hydroxyurea (M)
		0	7.81e-06	1.56e-05	3.13e-05	6.25e-05	0.000125	0.00025	0.0005	0.001	0.002
	5e-07	5.41	4.79	6.63	5.23	5.71	4.22	3.44	3.69	3.96	3.95
	2.5e-07	8.43	11.42	9.92	5.91	5.01	6.37	6.44	5.03	5.74	3.42
	1.25e-07	16.1	15.3	16.21	14.39	9.67	6.22	6.62	6.44	7.32	4.14
	6.25e-08	27.88	29.62	29.81	16.86	14.02	7.3	6.65	8.93	6.26	3.26
	3.13e-08	45.21	31.99	32.68	28.91	23.01	12.7	6.88	10.33	5.56	4.74
	0	88	88.51	89.61	88.77	85.88	57.13	23.57	23.36	6.26	5.4
		8	7.8125e-06	1.5625e-05	3.125e-05	6.25e-05	0.000125	0.00025	0.0005	0.001	0.002
	5e-07	4.65241	4.47269	4.71509	4.69491	3.737	3.41018	3.34264	3.79509	3.39628	4.15729
	2.5e-07	8.97752	8.18156	7.03913	6.85287	5.6412	5.59934	4.00584	4.08213	4.98296	3.78944
	1.25e-07	16.9659	11.9413	9.65839	6.74216	6.92053	5.86562	4.09169	5.4538	4.66286	3.76311
	6.25e-08	47.6156	33.4306	23.8671	15.9907	8.70517	5.88688	5.89467	4.31983	3.78052	3.91225
	3.125e-08	65.4082	66.6883	65.8916	29.4344	14.681	7.52014	5.60319	4.84795	4.38719	4.62709
	0	86.0691	92.0701	92.3133	83.9019	66.57	46.816	12.1914	8.50744	4.53531	4.99251
		0	7.8125e-06	1.5625e-05	3.125e-05	6.25e-05	0.000125	0.00025	0.0005	0.001	0.002
	5e-07	6.08186	6.16098	3.88212	4.3925	3.88902	3.84076	3.74049	3.16806	3.25279	3.2551
	2.5e-07	9.3223	7.85715	5.17922	6.07262	3.76916	3.93598	3.44612	4.00775	4.93249	3.28064
	1.25e-07	14.3641	14.2942	16.0246	8.94609	9.00847	6.08818	5.95887	5.14735	4.06054	3.46177
	6.25e-08	47.0675	46.6317	41.5992	16.1961	9.20362	7.00312	4.84246	5.47587	4.27439	4.16701
	3.125e-08	78.1299	77.3789	72.4288	57.6113	19.7984	7.69725	5.7153	5.21472	5.45824	4.18814
	0	94.7815	97.4228	95.4939	95.0662	87.89	62.9919	22.5578	11.3796	6.91391	5.0931

## Sheet: ED Fig 8e
	Growth relative to DMSO (%)
	FT282 WT				FT282 CCNE1 (C3)
	DMSO	HU (62,5 mM)	RP-6306 (938 nM)	HU + RP-6306	DMSO	HU (62,5 mM)	RP-6306 (62.5 nM)	HU + RP-6306
	100	79	107	95	100	92.7291	49.6589	10.1142
	100	106	98	96	100	77.3448	55.3225	9.71035
	100	110	102	92	100	97.5909	31.6818	15.9318

## Sheet: ED Fig 8f
	% growth relative to untreated of RP-6306 and gemcitabine treated HCC1569 cells
		HCC1569
	gemcitabine (nM)	Rep1
		0	0.0524288	0.131072	0.32768	0.8192	2.048	5.12	12.8	32	80	RP-6306 (mM)
	5	6.98649	4.30502	5.6667	6.55703	6.54656	6.36849	7.29025	5.50958	4.97538	3.71845
	1.66667	7.63591	6.86079	6.55703	8.50529	8.45292	6.2428	5.38389	5.16393	5.12203	3.74987
	0.555556	14.4862	15.5337	12.7475	13.0826	9.82508	8.07584	8.48434	6.08568	4.6821	4.09553
	0.185185	50.1938	29.8837	22.0383	10.5269	9.21756	10.4221	8.3796	6.75605	5.36294	3.99078
	0.0617284	67.5291	45.0822	35.5085	20.4567	10.2964	8.05489	7.00744	6.33707	4.62973	4.52498
	0	100	96.4701	85.3567	85.2938	45.6374	16.2355	11.6895	9.35372	7.46831	5.94951
	gemcitabine (nM)	Rep2
		0	0.0524288	0.131072	0.32768	0.8192	2.048	5.12	12.8	32	80	RP-6306 (mM)
	5	6.98649	4.30502	5.6667	6.55703	6.54656	6.36849	7.29025	5.50958	4.97538	3.71845
	1.66667	7.63591	6.86079	6.55703	8.50529	8.45292	6.2428	5.38389	5.16393	5.12203	3.74987
	0.555556	14.4862	15.5337	12.7475	13.0826	9.82508	8.07584	8.48434	6.08568	4.6821	4.09553
	0.185185	50.1938	29.8837	22.0383	10.5269	9.21756	10.4221	8.3796	6.75605	5.36294	3.99078
	0.0617284	67.5291	45.0822	35.5085	20.4567	10.2964	8.05489	7.00744	6.33707	4.62973	4.52498
	0	100	96.4701	85.3567	85.2938	45.6374	16.2355	11.6895	9.35372	7.46831	5.94951
	gemcitabine (nM)	Rep3
		0	0.0524288	0.131072	0.32768	0.8192	2.048	5.12	12.8	32	80	RP-6306 (mM)
	5	6.98649	4.30502	5.6667	6.55703	6.54656	6.36849	7.29025	5.50958	4.97538	3.71845
	1.66667	7.63591	6.86079	6.55703	8.50529	8.45292	6.2428	5.38389	5.16393	5.12203	3.74987
	0.555556	14.4862	15.5337	12.7475	13.0826	9.82508	8.07584	8.48434	6.08568	4.6821	4.09553
	0.185185	50.1938	29.8837	22.0383	10.5269	9.21756	10.4221	8.3796	6.75605	5.36294	3.99078
	0.0617284	67.5291	45.0822	35.5085	20.4567	10.2964	8.05489	7.00744	6.33707	4.62973	4.52498
	0	100	96.4701	85.3567	85.2938	45.6374	16.2355	11.6895	9.35372	7.46831	5.94951

## Sheet: ED Fig 8g
	% cells with pan-gammaH2AX
			FT282 WT (V1)
			[RP-6306] (nM)	DMSO			50 µM HU			100 µM HU			200 µM HU			400 µM HU
			0	0.357143	0.0833333	0.266667	0.714286	0.0833333	0.4	1.42857	0.916667	0.8	5.07143	1.91667	1.2	15.0714	7.25	7.06667
			31	4.85714	2.75	2.6	15.7857	10.1667	9.66667	25.3571	20	31	61.8571	54.3333	62.6	80.9286	79.6667	83.4
			63	8.42857	8.83333	6.8	27.8571	22.4167	18.2667	41.5	40	47.4	77.7857	73.0833	75.6667	83.2143	85.4167	89.2667
			125	21.3571	18.1667	15.4	47.5714	40.5833	39.1333	65.5	61.5833	71.1333	83.9286	85.25	86.4	87.8571	91.0833	91.9333
			250	37.9286	38.3333	32.8	71.2857	66.25	68.5333	81	85.5833	86.8	88.0714	91.3333	93.8	87.7857	90.25	92.5333
			500	57.2857	57.5833	51.8667	84.5714	82.6667	87.2667	90.5	89.6667	94.2667	91.8571	92.5833	93.7333	88.2857	91.25	92.2
			FT282 CCNE1 (C3)
			[RP-6306] (nM)	DMSO			50 µM HU			100 µM HU			200 µM HU			400 µM HU
			0	0.357143	0.0833333	0.266667	0.714286	0.0833333	0.4	1.42857	0.916667	0.8	5.07143	1.91667	1.2	15.0714	7.25	7.06667
			31	4.85714	2.75	2.6	15.7857	10.1667	9.66667	25.3571	20	31	61.8571	54.3333	62.6	80.9286	79.6667	83.4
			63	8.42857	8.83333	6.8	27.8571	22.4167	18.2667	41.5	40	47.4	77.7857	73.0833	75.6667	83.2143	85.4167	89.2667
			125	21.3571	18.1667	15.4	47.5714	40.5833	39.1333	65.5	61.5833	71.1333	83.9286	85.25	86.4	87.8571	91.0833	91.9333
			250	37.9286	38.3333	32.8	71.2857	66.25	68.5333	81	85.5833	86.8	88.0714	91.3333	93.8	87.7857	90.25	92.5333
			500	57.2857	57.5833	51.8667	84.5714	82.6667	87.2667	90.5	89.6667	94.2667	91.8571	92.5833	93.7333	88.2857	91.25	92.2

## Sheet: ED Fig 8i
	Whole cell lysates of the indicated cells and conditions were immunoblotted with CDK1, CDK1-pT14, cyclin B and Tubulin specific antibodies. Quantitation of cyclin B
		FT282-hTERT-p53-R175H
		DMSO			400 µM HU			5 nM Gemcitabine			CCNE1-high
		1	1	1	1.62475	1.42772	1.05284	1.87701	1.20055	1.26218	3.40375	4.0608	3.59435

## Sheet: ED Fig 8j
	Whole cell lysates of the indicated cells and conditions were immunoblotted with CDK1, CDK1-pT14, cyclin B and Tubulin specific antibodies. Quantitation of CDK1
		FT282-hTERT-p53-R175H
		DMSO			400 µM HU			5 nM Gemcitabine			CCNE1-high
		1	1	1	1.2117	1.45153	2.13314	1.20311	0.979139	1.59349	2.58546	2.22419	2.82011

## Sheet: ED Fig 8k
	QIBC quantitation of the fold-change of cytoplasmic cyclin B intensity in EdU+ cells following treatment with either HU at the indicated doses for 48 h
		FT282-hTERT-p53-R175H
		HU (mM)	WT			CCNE1 high (C3)
		0	1	1	1	1	1	1
		50	1.01135	1.02895	1.0186	0.997915	0.982305	1.01295
		100	1.02469	1.03055	1.05312	1.03839	1.0461	1.05634
		200	1.0835	1.05863	1.12039	1.09543	1.0628	1.09382
		400	1.26071	1.17651	1.38454	1.40755	1.40288	1.35396

[truncated: 2 more sheets: ED Fig 8l, ED Fig 8m]
