# Supplementary material for: CCNE1 amplification is synthetic lethal with PKMYT1 kinase inhibition
Source: Nature. 2022 Apr 20;604(7907):749–56. doi: 10.1038/s41586-022-04638-9 (PMC9046089; doi:10.1038/s41586-022-04638-9)
Supplement: Supplementary file 21 — Source Data Extended Data Fig. 9 [file 41586_2022_4638_MOESM21_ESM.xlsx]

## Sheet: ED Fig 9b
	SUM149PT tumor volume (mm3)
		time	Vehicle (BID)								7.5mg/kg (BID)								20mg/kg (BID)
		0	115.141	110.328	122.722	135.517	91.9205	157.281	194.417	154.067	128.53	158.461	194.385	113.241	94.8869	123.786	160.627	128.794	125.205	102.765	108.222	157.328	201.357	118.893	154.908	115.864
		5	205.109	107.114	140.774	181.682	85.5309	196.917	144.402	84.5202	282.958	329.646	394.603	184.728	253.646	523.922	343.582	244.873	249.365	198.432	314.058	285.263	435.33	168.29	343.598	222.954
		7	433.663	206.133	144.403	258.712	106.448	320.368	200.918	184.274	184.004	435.521	380.303	214.723	251.389	646.583	622.12	205.263	397.396	246.656	398.813	350.54	481.673	400.651	425.647	351.189
		11	478.897	285.635	293.864	307.577	195.93	454.389	330.632	173.744	285.576	518.693	572.196	240.461	358.158	663.416	546.465	308.22	410.171	257.301	441.769	334.466	393.657	419.579	459.601	325.008
		13	530.96	339.895	295.068	441.534	259.475	751.023	375.605	149.233	295.4	663.261	574.941	343.235	525.236	880.403	780.601	208.875	555.779	249.046	462.32	445.05	595.457	428.012	538.727	315.395
		15	1087.21	300.815	339.996	562.212	240.669	699.56	557.052	306.338	449	1148.55	723.316	333.684	537.3	982.564	889.38	497.927	512.143	369.089	528.672	600.207	956.341	637.252	626.041	367.887
		18	1299.46	406.3	421.27	665.89	352.62	1001.25	646.9	289.45	423.69	1265.81	820.21	488.44	791.05	1081.34	1105.05	832.81	924.69	459.85	636.04	576.09	960.34	701.15	544.89	433.04
		21	1651.14	713.97	620.868	882.101	443.093	1091.94	686.679	473.964	405.011	1742.84	831.826	647.553	836.139	1403.18	1450.04	874.046	1226.11	460.254	666.307	494.758	1309.13	521.325	695.549	459.62

## Sheet: ED Fig 9c
	A2780 tumor volume (mm3)
		time	Vehicle (BID)								RP-6306 7.5mg/kg (BID)								RP-6306 20mg/kg (BID)
		0	117.96	87.8	112.54	105.32	113.48	132.1	112.93	99.37	88.33	113.61	113.86	120.06	99.72	121.85	106.89	115.73	134.79	90.34	118.78	96.5	108.36	108.13	116.56	107.4
		3	667.18	296.34	843.71	149.9	198.92	820.66	146.37	162.34	340.66	377.2	261.47	406.87	200.67	976.56	425.09	386.49	737.23	135.62	327.71	243.39	780.34	109.91	879.87	112.47
		5	1233.48	702.87	1726.93	246.48	510.33	1004.74	409.22	171.25	782.09	777.06	745.39	965.88	775.2	1796.33	937.98	945.51	2212.09	479.08	677.16	775.2	1265.08	81.46	1809.47	102.58
		7	1590.22	1179.12	2116.45	638.3	993.42	1110.01	756.04	287.26	1612.74	1154.32	1168.73	1199.64	1051.23	2369.61	1580.17	1899.22	2697.55	945.85	1132.25	1165.9	1823.56	46.01	2583.34	366.95
		9	2097.37	1230.48	2600.37	1041.63	1368.11	1435.08	991.2	485.8	2133.54	1171.68	1517.07	1569.96	1445.17	2709.89	1999.74	1953.34	3390.04	1329.87	1534.66	1676.5	2140.33	102.4	2931.15	607.13

## Sheet: ED Fig 9d
	Change in body weight (%) OVCAR3
		time	Vehicle (BID)								1mg/kg (BID)							2.5mg/kg (BID)								7.5mg/kg (BID)							20mg/kg (BID)
		0	0	0	0	0	0	0	0	0	0	0	0	0	0	0	0	0	0	0	0	0	0	0	0	0	0	0	0	0	0	0	0	0	0	0	0	0	0	0
		3	-4.52261	5.72917	-1.2605	23.4637	-1.42857	-6.25	0.956938	-1.40187	2.7027	0	3.9548	1.57068	-1.6129	2.1164	0.434783	2	0.46729	7.22892	-1.68067	-3.50877	5.58376	-0.943396	1.99005	0.469484	-5.26316	0.952381	3.14136	2.24215	3.19635	5.18135	2.84091	1.9802	0.47619	-2.72727	0	-1.4218	1.7341	-1.85185
		7	-2.51256	4.16667	1.68067	20.1117	-2.38095	-1.70455	1.91388	0.934579	5.85586	0.42735	5.08475	-1.57068	0.537634	1.0582	0.869565	2	-1.40187	1.20482	0	-1.31579	2.53807	-1.88679	1.99005	1.40845	-5.26316	-0.47619	2.09424	0	0.913242	2.07254	-2.27273	3.9604	-0.952381	-0.909091	6.80628	-1.4218	2.89017	-4.16667
		9	-7.03518	1.04167	-2.94118	19.5531	-4.7619	-8.52273	-2.39234	-3.73832	4.5045	-0.854701	2.25989	0.52356	-2.15054	2.1164	0	1.5	-1.40187	0.60241	-1.68067	-4.38596	2.53807	-3.30189	-0.497512	-1.87793	-8.77193	-7.61905	0	0.44843	-0.456621	-3.62694	-6.81818	0.49505	-0.952381	-3.18182	4.71204	-3.31754	2.31214	-5.09259
		11	-1.50754	5.20833	1.2605	20.1117	3.33333	0	2.87081	1.86916	5.40541	-0.854701	1.69492	-1.04712	-5.37634	6.87831	0.869565	0	-1.86916	2.40964	-2.52101	-3.50877	4.06091	-3.77358	-0.497512	0.938967	-8.18713	-5.2381	1.57068	-1.34529	-1.36986	-2.59067	-3.97727	-0.990099	-2.85714	-1.81818	9.42408	0.473934	0.578035	-4.62963
		14	-2.01005	3.64583	3.78151	22.3464	1.42857	-4.54545	2.39234	2.80374	7.20721	0.42735	0	2.09424	-2.15054	1.5873	2.17391	5.5	-1.86916	2.40964	-2.52101	-4.38596	4.56853	-3.77358	1.49254	0	-6.43275	-4.7619	2.09424	2.69058	-1.36986	-2.07254	-3.40909	-0.990099	-3.80952	-2.27273	6.80628	-3.31754	0	-5.09259
		16	-5.02513	1.04167	0.840336	18.4358	-0.47619	-7.95455	0.478469	1.86916	8.10811	-1.7094	-0.564972	0.52356	-5.37634	-1.5873	-0.869565	3.5	-1.40187	2.40964	-2.52101	-3.07018	3.04569	-5.66038	2.98507	-1.87793	-7.01754	-5.71429	1.57068	0.44843	-2.28311	-4.14508	-3.40909	-4.9505	-2.38095	-5.45455	7.32984	-2.36967	-6.93642	-8.7963
		18	-0.502513	5.72917	4.20168	21.2291	1.42857	-6.25	2.39234	4.20561	9.45946	-1.7094	2.25989	2.09424	-5.37634	-1.5873	1.30435	6	-1.86916	2.40964	-2.94118	-2.19298	0	-7.07547	1.99005	0.469484	-4.67836	-6.19048	2.09424	-0.44843	-3.19635	-3.10881	-3.40909	-5.94059	-4.28571	-5.90909	9.94764	-1.89573	-6.35838	-8.7963
		21	1.50754	5.20833	3.78151	20.6704	0.952381	-5.11364	0.956938	2.33645	13.964	-0.42735	3.38983	2.6178	-3.76344	0.529101	0.434783	8.5	0.934579	2.40964	-3.78151	-1.31579	2.53807	-6.60377	1.99005	-0.469484	-3.50877	-5.2381	5.2356	-1.34529	-3.65297	-2.59067	-2.27273	-4.9505	-4.7619	-5.90909	9.42408	-2.36967	-5.20231	-10.1852
		23	2.01005	4.6875	2.10084	22.905	-0.952381	-4.54545	1.43541	3.73832	9.90991	-1.28205	1.69492	2.09424	-4.30108	-1.5873	0.869565	6.5	-0.934579	3.61446	-3.78151	-1.31579	2.53807	-6.60377	0.995025	-0.469484	-3.50877	-3.80952	2.09424	-3.13901	-5.47945	-2.07254	-6.25	-12.3762	-7.14286	-10.9091	9.42408	-11.3744	-8.67052	-7.87037

## Sheet: ED Fig 9e
	Change in body weight (%) HCC1569
		time	Vehicle BIDx28								1mg/kg BIDx28							2.5mg/kg BIDx28								15mg/kg BIDx28
		0	0	0	0	0	0	0	0	0	0	0	0	0	0	0	0	0	0	0	0	0	0	0	0	0	0	0	0	0	0
		3	-2.48756	-1.40845	-1.57068	1.19048	2.38095	2.08333	0.490196	0.518135	-0.990099	0.507614	0.529101	-3.38164	-1.0101	-2.04082	-4.97238	0.5	-2.42718	1.52284	0.970874	-2.05128	-1.35135	1.66667	0	-5.20833	-4.45545	-3.44828	-0.980392	-0.900901	-3.57143
		7	-14.9254	-5.6338	8.90052	16.0714	20.8333	11.4583	-8.33333	-12.4352	2.9703	3.04569	2.1164	2.89855	1.0101	2.04082	-5.52486	3.5	0	0.507614	5.33981	-1.53846	-1.8018	1.11111	1.13636	-0.520833	-5.44554	0	1.96078	2.7027	-1.02041
		9	0	-1.87793	-2.09424	-1.19048	2.97619	3.64583	1.47059	1.03627	0	1.01523	1.5873	-1.44928	-2.52525	-7.14286	-11.0497	3	0	-5.07614	4.85437	-2.5641	0.45045	3.88889	1.70455	-1.04167	-4.9505	0	0	0.45045	-1.53061
		11	1.49254	-0.938967	0	-1.19048	3.57143			3.62694	0	1.52284	2.6455	0.483092	-1.0101	-1.53061	-9.94475	0	0	-5.58376	3.8835	-1.02564	-0.900901	3.33333	2.27273	-1.04167	-4.9505	-0.574713	0	0.45045	-2.04082
		14	0.497512	0	1.57068	3.57143	4.16667			1.03627	-2.9703	1.52284	1.0582	1.44928	3.53535	2.04082	-5.52486	2.5	0.970874	-6.09137	3.8835	1.02564	1.8018	5.55556	3.40909	0	-5.94059	9.1954	-15.1961	-8.55856	12.2449
		16	0.995025	-1.40845	0	2.38095	4.16667			3.10881	1.48515	0	0	0	3.0303	1.53061	-6.07735	2	1.45631	-5.07614	3.8835	-1.02564	1.8018	2.77778	2.27273	-1.5625	-7.42574	1.14943	-0.490196	-1.35135	-2.04082
		18	0.497512	-1.87793	-2.09424	3.57143	2.97619			3.62694	4.9505	2.03046	1.0582	0	2.0202	6.63265	-7.18232	3.5	2.91262	-3.5533	3.39806	2.05128	4.5045	7.22222	3.40909	-2.08333	-8.91089	1.14943	0.490196	1.8018	-2.04082
		21	0.497512	-1.87793	1.57068	7.14286	5.35714			2.07254	6.93069	5.07614	3.7037	-0.483092	5.05051	11.2245	-6.07735	4.5	2.91262	-6.09137	2.91262	4.10256	7.20721	5.55556	2.27273	-8.33333	-12.3762	2.29885	4.41176	2.7027	1.02041
		23	0	-1.87793	1.04712	10.119	7.7381			4.66321	4.9505	6.09137	0.529101	-2.41546	2.0202	7.65306	-6.07735	7	3.8835	-4.06091	2.91262	-4.61538	-3.15315	-3.88889	-6.25	-8.85417	-14.3564	-7.47126	-3.43137	-1.35135	-6.12245
		25	1.99005	-2.34742	2.09424	9.52381	8.92857			5.18135	5.44554	5.58376	0.529101	-0.483092	3.53535	8.67347	-7.18232	6.5	3.8835	-3.5533	3.39806	1.53846	-3.6036	-2.77778	-2.27273	-12.5	-16.8317	2.29885	2.45098	1.35135	2.04082
		27	2.48756	0.469484	3.66492	13.0952	14.881			5.18135	7.92079	7.1066	7.40741	-1.93237	6.06061	9.69388	-5.52486	8	4.85437	-3.5533	4.85437	5.12821	4.95495	7.22222	8.52273	-10.4167	-19.3069	0.574713	1.96078	0.45045	2.55102

## Sheet: ED Fig 9f
	CDK1-pT14 sinal as a function of RP-6306 free plasma concentration in HCC1569 tumor-bearing mice
		HCC1569
		Free plasma RP-6306 (nM)	CDK1-pT14 (% of control)
	RP-6306 2.5mg/kg (BID)	8.9	18.6357
		11.97	21.5906
		13.85	23.5017
		0.98	62.3546
		0.66	76.5064
		1.46	80.2188
		0.25	100.299
		0.25	86.2607
		0.25	71.5533
	RP-6306 7.5mg/kg (BID)	60.42	15.0964
		54.69	17.7535
		53.59	18.1529
		18.4	28.6729
		3.43	39.8183
		7.28	31.8711
		1.84	46.9028
		1.04	55.3026
		3.3	49.2711
	RP-6306 20mg/kg (BID)	177.71	12.4656
		35.3	20.6981
		164.69	19.6706
		91.72	21.0013
		49.1	14.5123
		11.29	25.2626
		7.92	26.1229
		4.3	46.4798
		6.07	27.7244

## Sheet: ED Fig 9g
	CDK1-pThr14 signal as a function of time after last RP-6306 dose
		HCC1569
	Time (h)	RP-6306 2.5mg/kg (BID)			RP-6306 7.5mg/kg (BID)			RP-6306 20mg/kg (BID)
	0	100			100			100
	2	18.6357	21.5906	23.5017	15.0964	17.7535	18.1529	12.4656	20.6981	19.6706
	6	62.3546	76.5064	80.2188	28.6729	39.8183	31.8711	21.0013	14.5123	25.2626
	10	100.299	86.2607	71.5533	46.9028	55.3026	49.2711	26.1229	46.4798	27.7244

## Sheet: ED Fig 9h
	OVCAR3 cyclin B pS126
		Dose (mg/kg)
		0	1	2.5	7.5	20
	Cyclin B pS126 H Score	9.67528	35.0336	67.6645	49.9285	46.9527
			42.5946	72.6467	47.723	61.1434
		14.29	34.5874	32.9162	53.6185	52.5404
		30.867	66.323	22.7817	58.1604	55.6738

## Sheet: ED Fig 9i
	OVCAR3 H3 pS10
		Dose (mg/kg)
		0	1	2.5	7.5	20
	Histone H3 pS10 H Score	5.81553	7.90082	9.44593	9.98547	10.1592
			8.04955	7.77594	9.46355	14.4999
		6.35329	7.43092	11.2861	11.6025	11.8974
		5.67249	8.82877	10.2382	10.5702	10.6631

## Sheet: ED Fig 9j
	OVCAR3 gamma-H2AX
		Dose (mg/kg)
		0	1	2.5	7.5	20
	gH2AX H Score	5.93679	5.31605	8.31221	10.2115	10.5296
			8.34253	6.5879	9.08529	13.2303
		2.73349	9.17255	9.81489	9.21287	11.5927
		6.5364	9.78558	5.1959	8.69227	11.5584

## Sheet: ED Fig 9k
	HCC1569 cyclin B pS126
		Dose (mg/kg)
		0	2.5	7.5	20
	Cyclin B pS126 H Score	15.8651	33.0638	28.6145	18.7916
		12.6687	28.5523	34.0789	16.2728
		17.0936	18.5823	28.5429	26.8936

[truncated: 2 more sheets: ED Fig 9l, ED Fig 9m]
